# Supplementary material for: Elucidation of composition of chlorine compounds in acidic sodium chlorite solution using ion chromatography
Source: PLoS One. 2023 Aug 10;18(8):e0289534. doi: 10.1371/journal.pone.0289534 (PMC10414608; doi:10.1371/journal.pone.0289534)
Supplement: S1 Fig — (XLSX) [file pone.0289534.s001.xlsx]

## Sheet: NaOCl
Original Data of Supplemental Figure 1
16 mM NaOCl
Wavelength	1st	2nd	3rd	Ave
200	2.1485	2.1373	2.1371	2.14097
201	2.0223	2.003	2.0022	2.00917
202	1.8745	1.8497	1.8534	1.8592
203	1.7386	1.7229	1.7309	1.7308
204	1.6271	1.6134	1.6174	1.6193
205	1.5085	1.4833	1.4948	1.49553
206	1.3629	1.346	1.3542	1.35437
207	1.2158	1.2073	1.208	1.21037
208	1.0856	1.0756	1.0804	1.08053
209	0.9725	0.9664	0.973	0.970633
210	0.8708	0.8665	0.8672	0.868167
211	0.7597	0.7531	0.7627	0.7585
212	0.6582	0.6571	0.6608	0.6587
213	0.581	0.5777	0.5812	0.579967
214	0.5125	0.5117	0.5171	0.513767
215	0.4492	0.453	0.4538	0.452
216	0.3877	0.3888	0.3901	0.388867
217	0.3302	0.3309	0.3338	0.331633
218	0.2836	0.2827	0.2847	0.283667
219	0.2431	0.2421	0.2449	0.243367
220	0.2061	0.2067	0.2094	0.2074
221	0.1737	0.1743	0.178	0.175333
222	0.1429	0.1447	0.1471	0.1449
223	0.1184	0.1183	0.1207	0.119133
224	0.0998	0.1	0.1031	0.100967
225	0.0837	0.0842	0.0861	0.0846667
226	0.0708	0.0707	0.0723	0.0712667
227	0.0607	0.0607	0.0627	0.0613667
228	0.0544	0.0542	0.0561	0.0549
229	0.0512	0.0513	0.0529	0.0518
230	0.0502	0.0499	0.0518	0.0506333
231	0.05	0.0497	0.0515	0.0504
232	0.0519	0.0513	0.0529	0.0520333
233	0.0554	0.0546	0.0565	0.0555
234	0.0596	0.0592	0.0605	0.0597667
235	0.0643	0.0633	0.065	0.0642
236	0.0702	0.069	0.0706	0.0699333
237	0.0771	0.076	0.0775	0.0768667
238	0.0857	0.0842	0.0856	0.0851667
239	0.0942	0.0923	0.0938	0.0934333
240	0.1034	0.1015	0.1028	0.102567
241	0.1139	0.1122	0.1135	0.1132
242	0.126	0.1238	0.1254	0.125067
243	0.1368	0.1346	0.1358	0.135733
244	0.1476	0.1443	0.1458	0.1459
245	0.1609	0.1578	0.1588	0.159167
246	0.1818	0.1778	0.1797	0.179767
247	0.2052	0.2018	0.2028	0.203267
248	0.2244	0.2207	0.2219	0.222333
249	0.2424	0.2381	0.239	0.239833
250	0.2685	0.2631	0.2644	0.265333
251	0.3029	0.297	0.298	0.2993
252	0.3405	0.3343	0.3353	0.3367
253	0.3769	0.3697	0.3699	0.372167
254	0.4173	0.4097	0.4099	0.4123
255	0.4643	0.455	0.4551	0.458133
256	0.513	0.5038	0.5021	0.5063
257	0.5637	0.5542	0.5544	0.557433
258	0.6226	0.6122	0.6116	0.615467
259	0.6831	0.6715	0.6707	0.6751
260	0.739	0.7259	0.7249	0.729933
261	0.7853	0.7702	0.7696	0.775033
262	0.835	0.8187	0.8183	0.824
263	0.8919	0.8762	0.8741	0.880733
264	0.9604	0.9424	0.9425	0.948433
265	1.0332	1.0137	1.0123	1.01973
266	1.0996	1.0798	1.0783	1.0859
267	1.1591	1.1384	1.1381	1.1452
268	1.2195	1.1962	1.1944	1.20337
269	1.2909	1.2652	1.2649	1.27367
270	1.3712	1.3453	1.3444	1.35363
271	1.4535	1.4262	1.4264	1.43537
272	1.5283	1.501	1.5006	1.50997
273	1.5948	1.5688	1.5649	1.57617
274	1.6663	1.6367	1.6361	1.64637
275	1.7522	1.7227	1.7201	1.73167
276	1.8367	1.805	1.8028	1.81483
277	1.9085	1.8749	1.8749	1.8861
278	1.9722	1.9458	1.9416	1.9532
279	2.0308	2.0016	1.9955	2.0093
280	2.0996	2.0654	2.0657	2.0769
281	2.1734	2.1386	2.1339	2.14863
282	2.226	2.1942	2.1914	2.20387
283	2.2647	2.2313	2.2279	2.2413
284	2.2962	2.2621	2.2602	2.27283
285	2.3318	2.2969	2.2987	2.30913
286	2.3675	2.3372	2.3242	2.34297
287	2.3919	2.3521	2.3497	2.36457
288	2.4033	2.3638	2.359	2.37537
289	2.4167	2.3725	2.3774	2.38887
290	2.426	2.3913	2.4015	2.40627
291	2.4361	2.406	2.4062	2.4161
292	2.4477	2.418	2.4117	2.4258
293	2.4502	2.4116	2.4113	2.42437
294	2.4418	2.415	2.4136	2.42347
295	2.4458	2.4131	2.4077	2.4222
296	2.4407	2.4105	2.4006	2.41727
297	2.4286	2.3908	2.391	2.40347
298	2.4082	2.3739	2.3715	2.38453
299	2.3844	2.3557	2.3522	2.3641
300	2.3539	2.3175	2.3175	2.32963
301	2.3091	2.2767	2.2752	2.287
302	2.2626	2.2354	2.2303	2.24277
303	2.2164	2.1863	2.1826	2.1951
304	2.17	2.135	2.1369	2.1473
305	2.1187	2.0874	2.0885	2.0982
306	2.0602	2.0313	2.0285	2.04
307	1.9962	1.9721	1.9718	1.98003
308	1.9371	1.9136	1.9106	1.92043
309	1.8883	1.8606	1.8601	1.86967
310	1.8395	1.8093	1.8075	1.81877
311	1.7793	1.7527	1.7521	1.76137
312	1.7188	1.6957	1.6951	1.7032
313	1.6588	1.6324	1.6357	1.6423
314	1.6003	1.579	1.5803	1.58653
315	1.5509	1.5294	1.5267	1.53567
316	1.5014	1.4808	1.4812	1.4878
317	1.4449	1.4247	1.4264	1.432
318	1.3833	1.3639	1.3648	1.37067
319	1.3212	1.3024	1.3039	1.30917
320	1.2636	1.2466	1.2479	1.2527
321	1.2097	1.1908	1.1914	1.1973
322	1.1462	1.1321	1.1318	1.1367
323	1.0789	1.0649	1.0665	1.0701
324	1.0178	1.0039	1.0035	1.0084
325	0.9648	0.9503	0.9515	0.955533
326	0.9091	0.8973	0.8977	0.901367
327	0.8519	0.8403	0.8395	0.8439
328	0.8021	0.7922	0.792	0.795433
329	0.7459	0.7363	0.7368	0.739667
330	0.6932	0.6829	0.6834	0.6865
331	0.6437	0.6356	0.636	0.638433
332	0.6031	0.5952	0.5966	0.5983
333	0.5672	0.56	0.5615	0.5629
334	0.5315	0.5252	0.5268	0.527833
335	0.4961	0.4902	0.4912	0.4925
336	0.4646	0.4584	0.4594	0.4608
337	0.4387	0.4318	0.4335	0.434667
338	0.411	0.4066	0.4068	0.408133
339	0.3877	0.3831	0.3847	0.385167
340	0.3637	0.359	0.3599	0.360867
341	0.3407	0.3362	0.3366	0.337833
342	0.3168	0.3133	0.3145	0.314867
343	0.2969	0.2918	0.294	0.294233
344	0.2769	0.2734	0.274	0.274767
345	0.2581	0.2541	0.2549	0.2557
346	0.2399	0.2369	0.238	0.238267
347	0.2226	0.2199	0.2207	0.221067
348	0.2033	0.2006	0.2017	0.201867
349	0.1856	0.1833	0.1841	0.184333
350	0.1718	0.1693	0.1701	0.1704
351	0.1595	0.1578	0.1581	0.158467
352	0.1447	0.1434	0.1441	0.144067
353	0.1303	0.1283	0.129	0.1292
354	0.1195	0.1177	0.1185	0.118567
355	0.1102	0.1085	0.1099	0.109533
356	0.101	0.0996	0.1003	0.1003
357	0.0923	0.0911	0.0916	0.0916667
358	0.0848	0.083	0.0841	0.0839667
359	0.0778	0.0766	0.0774	0.0772667
360	0.0717	0.0705	0.0715	0.0712333
361	0.0665	0.0659	0.066	0.0661333
362	0.0619	0.0609	0.0613	0.0613667
363	0.0572	0.0567	0.0568	0.0569
364	0.0529	0.0521	0.0523	0.0524333
365	0.0487	0.0474	0.0482	0.0481
366	0.0451	0.0441	0.044	0.0444
367	0.0412	0.0401	0.0415	0.0409333
368	0.0371	0.0365	0.0374	0.037
369	0.0345	0.0339	0.0344	0.0342667
370	0.0311	0.0303	0.031	0.0308
371	0.0285	0.027	0.0277	0.0277333
372	0.0258	0.0255	0.0255	0.0256
373	0.023	0.0225	0.0236	0.0230333
374	0.0209	0.0197	0.0202	0.0202667
375	0.0189	0.0191	0.0192	0.0190667
376	0.0178	0.0169	0.0178	0.0175
377	0.0167	0.0157	0.0165	0.0163
378	0.015	0.0147	0.0153	0.015
379	0.014	0.0129	0.0135	0.0134667
380	0.012	0.0115	0.0122	0.0119
381	0.0112	0.0104	0.0115	0.0110333
382	0.0103	0.0101	0.0111	0.0105
383	0.0103	0.0098	0.01	0.0100333
384	0.0087	0.0083	0.0097	0.0089
385	0.0082	0.008	0.0085	0.00823333
386	0.0073	0.0069	0.0078	0.00733333
387	0.0066	0.006	0.0066	0.0064
388	0.0068	0.0064	0.0068	0.00666667
389	0.0063	0.0062	0.0061	0.0062
390	0.0056	0.0051	0.0057	0.00546667
391	0.0054	0.0043	0.0056	0.0051
392	0.005	0.0041	0.0049	0.00466667
393	0.0055	0.0045	0.0046	0.00486667
394	0.0049	0.0039	0.0044	0.0044
395	0.0042	0.0036	0.0045	0.0041
396	0.0037	0.0033	0.0032	0.0034
397	0.0034	0.0024	0.0032	0.003
398	0.0038	0.0031	0.0027	0.0032
399	0.0029	0.0029	0.0027	0.00283333
400	0.0023	0.0015	0.0019	0.0019
401	0.0027	0.0021	0.0026	0.00246667
402	0.0021	0.0016	0.0026	0.0021
403	0.0024	0.0018	0.0022	0.00213333
404	0.0029	0.0013	0.0023	0.00216667
405	0.0022	0.0018	0.0025	0.00216667
406	0.0023	0.0016	0.0017	0.00186667
407	0.0023	0.0013	0.0021	0.0019
408	0.0013	0.0011	0.0014	0.00126667
409	0.0015	0.0012	0.0013	0.00133333
410	0.0019	0.0013	0.0017	0.00163333
411	0.0018	0.0016	0.0017	0.0017
412	0.001	0.0003	0.0007	0.000666667
413	0.0009	0.0006	0.0012	0.0009
414	0.0007	0.0004	0.0006	0.000566667
415	0.0011	0.0008	0.0011	0.001
416	0.0015	0.001	0.0011	0.0012
417	0.0014	0.0005	0.0011	0.001
418	0.0013	0.0001	0.0005	0.000633333
419	0.0013	0.0003	0.0014	0.001
420	0.0007	0.0005	0.0004	0.000533333
421	0.0008	0.0003	0.0006	0.000566667
422	0.001	0.0001	0.0009	0.000666667
423	0.0009	0.0003	0.0005	0.000566667
424	0.0005	0	0.0006	0.000366667
425	0.0004	0.0001	0.0004	0.0003
426	0.0005	-0.0003	0.0003	0.000166667
427	0.001	0.0004	0.0008	0.000733333
428	0.0008	0.0003	0.0006	0.000566667
429	0.0006	0	0.0005	0.000366667
430	0.0004	-0.0001	0.0006	0.0003
431	0.0003	0.0001	0.0004	0.000266667
432	0.0005	-0.0004	0.0006	0.000233333
433	0.0002	-0.0003	0.0001	0
434	0.0004	-0.0001	0.0007	0.000333333
435	0.0003	-0.0003	0.0002	6.66667e-05
436	0.0003	-0.0002	0	3.33333e-05
437	0.0007	-0.0002	0.0004	0.0003
438	0.0001	-0.0006	0	-0.000166667
439	0.0001	-0.0001	0.0001	3.33333e-05
440	0.0004	0	0.0003	0.000233333
441	0	-0.0006	0.0001	-0.000166667
442	0.0004	-0.0003	0.0002	0.0001
443	0.0005	-0.0006	0.0003	6.66667e-05
444	0.0004	-0.0001	-0.0001	6.66667e-05
445	0.0001	-0.0006	0	-0.000166667
446	0.0003	-0.0005	0.0001	-3.33333e-05
447	0	-0.0011	0.0002	-0.0003
448	0.0007	-0.0001	0.0002	0.000266667
449	-0.0001	-0.0005	0	-0.0002
450	0.0001	-0.0002	0	-3.33333e-05
451	-0.0002	-0.0007	-0.0001	-0.000333333
452	-0.0002	-0.0009	-0.0005	-0.000533333
453	-0.0001	-0.0003	-0.0001	-0.000166667
454	0.0001	-0.0005	-0.0002	-0.0002
455	0	-0.0003	0.0001	-6.66667e-05
456	0.0001	-0.0006	-0.0003	-0.000266667
457	-0.0002	-0.0008	-0.0001	-0.000366667
458	0.0001	-0.0007	0	-0.0002
459	0.0005	-0.0005	0.0002	6.66667e-05
460	0.0003	-0.0003	-0.0003	-0.0001
461	-0.0001	-0.0009	0	-0.000333333
462	-0.0002	-0.0009	-0.0001	-0.0004
463	0.0002	-0.0009	0	-0.000233333
464	-0.0004	-0.0012	-0.0003	-0.000633333
465	-0.0002	-0.0005	0.0002	-0.000166667
466	-0.0001	-0.0007	0.0001	-0.000233333
467	-0.0002	-0.001	-0.0004	-0.000533333
468	-0.0002	-0.001	-0.0002	-0.000466667
469	0	-0.0005	-0.0004	-0.0003
470	-0.0001	-0.0005	-0.0003	-0.0003
471	0.0001	-0.0009	-0.0005	-0.000433333
472	0.0001	-0.0007	0.0001	-0.000166667
473	0.0003	-0.0008	-0.0001	-0.0002
474	0.0001	-0.0003	0.0001	-3.33333e-05
475	0.0003	-0.0004	-0.0004	-0.000166667
476	0.0001	-0.0007	0.0002	-0.000133333
477	-0.001	-0.0012	-0.001	-0.00106667
478	0.0005	-0.0004	-0.0003	-6.66667e-05
479	0.0005	-0.0001	0.0004	0.000266667
480	-0.0002	-0.001	-0.0003	-0.0005
481	-0.0004	-0.001	-0.0004	-0.0006
482	0	-0.0006	0.0003	-0.0001
483	-0.0001	-0.0006	-0.0002	-0.0003
484	-0.0001	-0.0007	-0.0003	-0.000366667
485	-0.0003	-0.0007	-0.0002	-0.0004
486	0.0002	-0.0004	-0.0001	-0.0001
487	0.0002	-0.0008	0	-0.0002
488	-0.0003	-0.0009	-0.0004	-0.000533333
489	0	-0.0008	-0.0002	-0.000333333
490	-0.0001	-0.0006	-0.0002	-0.0003
491	0	-0.0004	0.0003	-3.33333e-05
492	0.0002	-0.0006	0	-0.000133333
493	-0.0004	-0.0008	-0.0003	-0.0005
494	-0.0004	-0.0011	-0.0005	-0.000666667
495	-0.0001	-0.0002	0.0002	-3.33333e-05
496	-0.0004	-0.0005	-0.0002	-0.000366667
497	-0.0005	-0.0003	0.0001	-0.000233333
498	-0.0002	-0.0011	0.0001	-0.0004
499	-0.0005	-0.0005	0.0002	-0.000266667
500	-0.0004	-0.0012	-0.0005	-0.0007

## Sheet: 1.22
16 mM NaOCl + 1.22mM H2SO4
Wavelength	1st	2nd	3rd	Ave
200	2.029	2.025	2.0387	2.0309
201	1.885	1.8926	1.8925	1.89003
202	1.7293	1.7363	1.737	1.7342
203	1.6007	1.6032	1.6104	1.60477
204	1.4919	1.4985	1.4989	1.49643
205	1.3768	1.3807	1.3866	1.38137
206	1.244	1.252	1.2579	1.2513
207	1.1161	1.121	1.1277	1.1216
208	0.9983	1.0041	1.0114	1.0046
209	0.898	0.9059	0.9123	0.9054
210	0.8027	0.8131	0.8187	0.8115
211	0.7073	0.7127	0.721	0.713667
212	0.6161	0.6226	0.6306	0.6231
213	0.5463	0.5535	0.5612	0.553667
214	0.4878	0.4955	0.5016	0.494967
215	0.434	0.4421	0.4467	0.440933
216	0.3776	0.3845	0.3919	0.384667
217	0.3277	0.3348	0.3407	0.3344
218	0.2879	0.2933	0.2988	0.293333
219	0.2522	0.2583	0.263	0.257833
220	0.2235	0.2282	0.2329	0.2282
221	0.1961	0.2007	0.2055	0.200767
222	0.1716	0.1755	0.1791	0.1754
223	0.1507	0.1538	0.1582	0.154233
224	0.1367	0.1403	0.1433	0.1401
225	0.1246	0.1275	0.13	0.127367
226	0.1153	0.1176	0.1202	0.1177
227	0.1083	0.1109	0.113	0.110733
228	0.1048	0.1065	0.1089	0.106733
229	0.1034	0.1051	0.1069	0.105133
230	0.1035	0.1051	0.1068	0.105133
231	0.1043	0.1058	0.1074	0.105833
232	0.1069	0.1082	0.1097	0.108267
233	0.1111	0.1122	0.1134	0.112233
234	0.1154	0.1165	0.1176	0.1165
235	0.1195	0.1206	0.1218	0.120633
236	0.1247	0.1253	0.1262	0.1254
237	0.1309	0.1314	0.1325	0.1316
238	0.1378	0.1385	0.1391	0.138467
239	0.1447	0.1452	0.1462	0.145367
240	0.1525	0.153	0.1536	0.153033
241	0.161	0.1616	0.1619	0.1615
242	0.1708	0.1708	0.1712	0.170933
243	0.18	0.1797	0.1802	0.179967
244	0.1881	0.1882	0.1879	0.188067
245	0.199	0.1989	0.1991	0.199
246	0.2163	0.216	0.2158	0.216033
247	0.2359	0.235	0.2346	0.235167
248	0.2519	0.2509	0.2499	0.2509
249	0.2673	0.2661	0.2648	0.266067
250	0.2886	0.2875	0.287	0.2877
251	0.3176	0.3161	0.3147	0.316133
252	0.3499	0.3482	0.3464	0.348167
253	0.3813	0.3784	0.3769	0.378867
254	0.4165	0.4123	0.4115	0.413433
255	0.4559	0.4528	0.4507	0.453133
256	0.4988	0.4963	0.4927	0.495933
257	0.5438	0.5404	0.5364	0.5402
258	0.5974	0.5917	0.5881	0.5924
259	0.6504	0.6456	0.6407	0.645567
260	0.6993	0.6932	0.6883	0.6936
261	0.7403	0.734	0.7287	0.734333
262	0.785	0.7776	0.772	0.7782
263	0.8364	0.8286	0.8224	0.829133
264	0.899	0.8906	0.8843	0.8913
265	0.9626	0.9553	0.9479	0.955267
266	1.0225	1.0147	1.0066	1.0146
267	1.0773	1.0691	1.0595	1.06863
268	1.1311	1.1217	1.1119	1.12157
269	1.1967	1.183	1.1759	1.1852
270	1.2702	1.2604	1.2497	1.2601
271	1.3441	1.3329	1.3235	1.3335
272	1.4134	1.4013	1.3927	1.40247
273	1.4739	1.4614	1.4531	1.4628
274	1.5433	1.5273	1.5178	1.52947
275	1.6197	1.6088	1.5982	1.6089
276	1.6991	1.6847	1.6739	1.6859
277	1.7659	1.7497	1.7392	1.7516
278	1.8269	1.8141	1.8007	1.8139
279	1.882	1.8663	1.8537	1.86733
280	1.946	1.9308	1.921	1.9326
281	2.0113	1.997	1.9839	1.9974
282	2.0624	2.0488	2.0364	2.0492
283	2.101	2.0862	2.0738	2.087
284	2.1343	2.1151	2.1033	2.11757
285	2.1651	2.1483	2.1373	2.15023
286	2.1969	2.1806	2.1699	2.18247
287	2.2184	2.203	2.1913	2.20423
288	2.2349	2.2179	2.2098	2.22087
289	2.2481	2.2288	2.215	2.23063
290	2.2564	2.2427	2.2323	2.2438
291	2.27	2.2514	2.2436	2.255
292	2.2779	2.2611	2.2448	2.26127
293	2.2734	2.263	2.2529	2.2631
294	2.2763	2.2575	2.2454	2.25973
295	2.267	2.2582	2.2448	2.25667
296	2.2629	2.2525	2.2377	2.25103
297	2.2496	2.2361	2.2235	2.2364
298	2.2324	2.2141	2.2056	2.21737
299	2.2059	2.194	2.183	2.1943
300	2.1777	2.1645	2.1539	2.16537
301	2.1382	2.125	2.1113	2.12483
302	2.0945	2.0827	2.0706	2.0826
303	2.0515	2.0384	2.0275	2.03913
304	2.0027	1.9905	1.9814	1.99153
305	1.9544	1.9406	1.9354	1.94347
306	1.9013	1.8905	1.8835	1.89177
307	1.8484	1.8374	1.8243	1.8367
308	1.7864	1.7743	1.7681	1.77627
309	1.7359	1.7275	1.7203	1.7279
310	1.6897	1.6821	1.6759	1.68257
311	1.6374	1.6278	1.6199	1.62837
312	1.5808	1.5718	1.5661	1.5729
313	1.5243	1.5143	1.51	1.5162
314	1.4705	1.4619	1.4576	1.46333
315	1.425	1.4182	1.4112	1.41813
316	1.3775	1.3742	1.3672	1.37297
317	1.3277	1.3227	1.3173	1.32257
318	1.2708	1.2638	1.2587	1.26443
319	1.2132	1.2055	1.2018	1.20683
320	1.1611	1.1551	1.152	1.15607
321	1.1081	1.1025	1.1007	1.10377
322	1.0505	1.0472	1.044	1.04723
323	0.9899	0.9848	0.9835	0.986067
324	0.9317	0.9292	0.9257	0.928867
325	0.8819	0.8802	0.8777	0.879933
326	0.8329	0.8307	0.8288	0.8308
327	0.7787	0.777	0.7748	0.776833
328	0.7346	0.7321	0.7306	0.732433
329	0.6835	0.6815	0.681	0.682
330	0.6331	0.6317	0.6313	0.632033
331	0.5889	0.5878	0.5878	0.588167
332	0.5527	0.5513	0.5504	0.551467
333	0.5184	0.5184	0.5182	0.518333
334	0.4865	0.4858	0.4852	0.485833
335	0.4535	0.4537	0.4535	0.453567
336	0.4245	0.4249	0.4248	0.424733
337	0.4011	0.4003	0.4009	0.400767
338	0.3761	0.3767	0.3756	0.376133
339	0.3542	0.3538	0.3542	0.354067
340	0.3325	0.3326	0.3323	0.332467
341	0.3109	0.3106	0.3114	0.310967
342	0.2893	0.2908	0.2909	0.290333
343	0.2705	0.2708	0.271	0.270767
344	0.2526	0.2527	0.2531	0.2528
345	0.235	0.2354	0.2359	0.235433
346	0.2188	0.219	0.22	0.219267
347	0.2035	0.2034	0.2034	0.203433
348	0.1855	0.1861	0.1862	0.185933
349	0.1695	0.1707	0.1708	0.170333
350	0.1557	0.1569	0.1572	0.1566
351	0.1446	0.1457	0.1462	0.1455
352	0.1323	0.1331	0.1336	0.133
353	0.1183	0.1188	0.1197	0.118933
354	0.1082	0.1089	0.1093	0.1088
355	0.1001	0.1001	0.1011	0.100433
356	0.0917	0.0921	0.0931	0.0923
357	0.0837	0.0844	0.0849	0.0843333
358	0.077	0.0775	0.0774	0.0773
359	0.0709	0.0713	0.0713	0.0711667
360	0.0652	0.0655	0.0664	0.0657
361	0.0604	0.0608	0.0611	0.0607667
362	0.056	0.0561	0.0566	0.0562333
363	0.0519	0.0525	0.0527	0.0523667
364	0.0474	0.048	0.0482	0.0478667
365	0.0441	0.0442	0.0447	0.0443333
366	0.0399	0.0406	0.0414	0.0406333
367	0.0371	0.0377	0.0384	0.0377333
368	0.0333	0.0342	0.0343	0.0339333
369	0.0312	0.0317	0.0319	0.0316
370	0.0288	0.0289	0.0289	0.0288667
371	0.0252	0.0254	0.026	0.0255333
372	0.0233	0.0229	0.0237	0.0233
373	0.0213	0.0216	0.0217	0.0215333
374	0.0184	0.0186	0.0194	0.0188
375	0.0176	0.0176	0.0177	0.0176333
376	0.0158	0.0163	0.0158	0.0159667
377	0.0148	0.015	0.0145	0.0147667
378	0.0134	0.0135	0.014	0.0136333
379	0.0122	0.0126	0.0125	0.0124333
380	0.0107	0.0113	0.0114	0.0111333
381	0.0103	0.0102	0.0104	0.0103
382	0.0088	0.0095	0.0093	0.0092
383	0.009	0.0093	0.0091	0.00913333
384	0.0081	0.0079	0.0082	0.00806667
385	0.0075	0.0079	0.0078	0.00773333
386	0.0069	0.0068	0.0064	0.0067
387	0.0056	0.0061	0.006	0.0059
388	0.0066	0.006	0.0062	0.00626667
389	0.0057	0.0056	0.0057	0.00566667
390	0.005	0.0051	0.0047	0.00493333
391	0.0048	0.0051	0.0049	0.00493333
392	0.0042	0.004	0.0043	0.00416667
393	0.0046	0.0044	0.0045	0.0045
394	0.0045	0.004	0.004	0.00416667
395	0.0034	0.0039	0.0039	0.00373333
396	0.0033	0.0029	0.0028	0.003
397	0.0026	0.0026	0.0027	0.00263333
398	0.0033	0.0031	0.0022	0.00286667
399	0.0022	0.0024	0.0026	0.0024
400	0.0013	0.0015	0.0014	0.0014
401	0.0025	0.0022	0.0024	0.00236667
402	0.0021	0.0022	0.0022	0.00216667
403	0.0024	0.0017	0.002	0.00203333
404	0.0023	0.002	0.0016	0.00196667
405	0.0026	0.002	0.0023	0.0023
406	0.0018	0.0014	0.0019	0.0017
407	0.002	0.0018	0.0016	0.0018
408	0.0015	0.0015	0.0014	0.00146667
409	0.0009	0.0008	0.001	0.0009
410	0.0013	0.0015	0.001	0.00126667
411	0.0015	0.0014	0.0015	0.00146667
412	0.0012	0.0003	0.0009	0.0008
413	0.0006	0.0004	0.0004	0.000466667
414	0.001	0.0007	0.0004	0.0007
415	0.0008	0.0011	0.0007	0.000866667
416	0.0012	0.0013	0.0011	0.0012
417	0.0008	0.0008	0.0007	0.000766667
418	0.0011	0.0005	0.0008	0.0008
419	0.0009	0.0007	0.0007	0.000766667
420	0.0006	0.0002	0.0004	0.0004
421	0.0007	0.0005	0.0008	0.000666667
422	0.0011	0.0007	0.0006	0.0008
423	0.0008	0.0004	0.0006	0.0006
424	0.0004	0.0004	0.0004	0.0004
425	0.0007	0.0002	0.0003	0.0004
426	0.0002	0	0	6.66667e-05
427	0.0006	0.0006	0.0003	0.0005
428	0.0008	0.0001	0.0002	0.000366667
429	0.0005	0.0002	0.0005	0.0004
430	0.0007	0.0003	0.0002	0.0004
431	0.0009	0.0003	0.0004	0.000533333
432	0.0006	0.0004	0.0006	0.000533333
433	0.0001	-0.0001	-0.0001	-3.33333e-05
434	0.0005	0.0001	0	0.0002
435	0.0008	-0.0006	0.0001	0.0001
436	0.0007	0.0002	0.0002	0.000366667
437	0.0006	0.0005	0	0.000366667
438	0.0001	0.0002	0	0.0001
439	0.0003	-0.0001	-0.0002	0
440	0	0.0002	0.0001	0.0001
441	0.0002	-0.0002	-0.0002	-6.66667e-05
442	0.0002	0.0001	-0.0004	-3.33333e-05
443	0	-0.0001	0.0003	6.66667e-05
444	-0.0003	-0.0001	0	-0.000133333
445	-0.0004	-0.0001	0	-0.000166667
446	-0.0003	-0.0008	-0.0001	-0.0004
447	-0.0001	0.0001	-0.0001	-3.33333e-05
448	0.0001	0.0003	0.0001	0.000166667
449	-0.0001	-0.0004	-0.0007	-0.0004
450	-0.0001	-0.0003	-0.0003	-0.000233333
451	-0.0002	-0.0003	0	-0.000166667
452	-0.0006	-0.0007	-0.0006	-0.000633333
453	-0.0004	-0.0002	-0.0002	-0.000266667
454	-0.0001	0	-0.0003	-0.000133333
455	-0.0004	-0.0006	-0.0003	-0.000433333
456	-0.0001	-0.0005	-0.0003	-0.0003
457	-0.0004	-0.0001	0.0001	-0.000133333
458	-0.0006	-0.0003	-0.0001	-0.000333333
459	0	0.0006	0.0001	0.000233333
460	0.0002	0	-0.0001	3.33333e-05
461	-0.0005	-0.0004	-0.0005	-0.000466667
462	-0.0008	-0.0006	-0.0003	-0.000566667
463	-0.0002	0.0001	-0.0001	-6.66667e-05
464	-0.0008	-0.0004	-0.0006	-0.0006
465	-0.0004	-0.0006	-0.0002	-0.0004
466	-0.0003	-0.0003	-0.0003	-0.0003
467	-0.0007	-0.0003	-0.0002	-0.0004
468	-0.0004	-0.0003	-0.0003	-0.000333333
469	-0.0002	-0.0004	-0.0001	-0.000233333
470	-0.001	-0.0007	-0.0007	-0.0008
471	-0.0006	-0.0004	-0.0007	-0.000566667
472	-0.0007	-0.0008	-0.0002	-0.000566667
473	-0.0005	-0.0009	-0.0002	-0.000533333
474	-0.0004	-0.0001	-0.0002	-0.000233333
475	-0.0006	0.0002	0.0002	-6.66667e-05
476	-0.0009	0.0001	-0.0003	-0.000366667
477	-0.0009	-0.001	-0.0009	-0.000933333
478	-0.0003	-0.0001	0	-0.000133333
479	0	0.0001	-0.0001	0
480	-0.0008	0	-0.0006	-0.000466667
481	-0.0008	-0.0005	-0.0005	-0.0006
482	-0.0001	0.0001	-0.0004	-0.000133333
483	-0.0005	-0.0002	-0.0003	-0.000333333
484	-0.0003	-0.0003	-0.0002	-0.000266667
485	-0.0007	-0.0004	-0.0005	-0.000533333
486	-0.0008	0	-0.0001	-0.0003
487	-0.0007	-0.0003	0	-0.000333333
488	-0.0007	-0.0006	-0.0005	-0.0006
489	-0.0009	-0.0007	-0.0004	-0.000666667
490	-0.0006	-0.0005	-0.0006	-0.000566667
491	-0.0004	0	-0.0003	-0.000233333
492	-0.0006	-0.0005	0	-0.000366667
493	-0.0009	-0.0007	-0.0001	-0.000566667
494	-0.0014	-0.0009	-0.0005	-0.000933333
495	-0.0004	-0.0002	0	-0.0002
496	-0.0006	-0.0007	0	-0.000433333
497	-0.0006	0.0002	0.0007	0.0001
498	-0.0007	-0.0008	-0.0007	-0.000733333
499	-0.0013	-0.0005	-0.0006	-0.0008
500	-0.0014	-0.0005	-0.0012	-0.00103333

## Sheet: 2.44
16 mM NaOCl + 2.44mM H2SO4
Wavelength	1st	2nd	3rd	Ave
200	1.8948	1.904	1.9142	1.90433
201	1.76	1.7653	1.7765	1.76727
202	1.6078	1.6139	1.6247	1.61547
203	1.4752	1.4878	1.4941	1.4857
204	1.3784	1.3867	1.3942	1.38643
205	1.271	1.2798	1.289	1.27993
206	1.1499	1.1578	1.1659	1.15787
207	1.0331	1.0388	1.0503	1.04073
208	0.9265	0.9368	0.9426	0.9353
209	0.8351	0.8451	0.8516	0.843933
210	0.7539	0.762	0.7683	0.7614
211	0.6653	0.6737	0.6817	0.673567
212	0.5869	0.5946	0.6018	0.594433
213	0.526	0.5328	0.538	0.532267
214	0.4738	0.4798	0.4875	0.480367
215	0.4267	0.4344	0.44	0.4337
216	0.3798	0.384	0.3894	0.3844
217	0.3366	0.3409	0.3456	0.341033
218	0.3025	0.3071	0.3108	0.3068
219	0.2735	0.2771	0.2823	0.277633
220	0.2495	0.2523	0.2565	0.252767
221	0.227	0.2295	0.2323	0.2296
222	0.2067	0.2092	0.2127	0.209533
223	0.1908	0.1926	0.1958	0.193067
224	0.1806	0.1827	0.1848	0.1827
225	0.1716	0.1728	0.1752	0.1732
226	0.1659	0.1669	0.1686	0.167133
227	0.1623	0.163	0.1646	0.1633
228	0.1612	0.1616	0.1632	0.162
229	0.1615	0.1619	0.1632	0.1622
230	0.1625	0.1624	0.1641	0.163
231	0.1644	0.1644	0.1658	0.164867
232	0.1681	0.1679	0.1692	0.1684
233	0.1723	0.1722	0.1732	0.172567
234	0.1769	0.1763	0.1778	0.177
235	0.1804	0.1801	0.1814	0.180633
236	0.1851	0.1844	0.1856	0.185033
237	0.1901	0.1897	0.1909	0.190233
238	0.1958	0.1953	0.1965	0.195867
239	0.2011	0.2006	0.2015	0.201067
240	0.207	0.2065	0.2075	0.207
241	0.2138	0.2132	0.214	0.213667
242	0.2211	0.2203	0.2214	0.220933
243	0.2281	0.2274	0.228	0.227833
244	0.2341	0.2335	0.2341	0.2339
245	0.2427	0.2419	0.2425	0.242367
246	0.256	0.2547	0.2558	0.2555
247	0.271	0.2701	0.2709	0.270667
248	0.2834	0.2823	0.2831	0.282933
249	0.2954	0.2941	0.2947	0.294733
250	0.3128	0.3114	0.3123	0.312167
251	0.336	0.3345	0.3358	0.335433
252	0.3626	0.3613	0.3617	0.361867
253	0.3882	0.3864	0.3866	0.387067
254	0.4173	0.4158	0.4153	0.416133
255	0.4509	0.448	0.4491	0.449333
256	0.4879	0.485	0.4862	0.486367
257	0.5252	0.5242	0.5239	0.524433
258	0.57	0.5678	0.5686	0.5688
259	0.6166	0.6142	0.6133	0.6147
260	0.6581	0.6559	0.6553	0.656433
261	0.6949	0.6917	0.6925	0.693033
262	0.7331	0.7305	0.7302	0.731267
263	0.7774	0.7748	0.7755	0.7759
264	0.8335	0.8302	0.8305	0.8314
265	0.8892	0.8872	0.8864	0.8876
266	0.944	0.9412	0.9389	0.941367
267	0.9902	0.9882	0.987	0.988467
268	1.0397	1.0346	1.0363	1.03687
269	1.0957	1.0916	1.0908	1.0927
270	1.1627	1.1574	1.1563	1.1588
271	1.2306	1.2242	1.2238	1.2262
272	1.2899	1.2868	1.2864	1.2877
273	1.3452	1.3392	1.3398	1.3414
274	1.4072	1.3997	1.3997	1.4022
275	1.4784	1.4747	1.4743	1.4758
276	1.5485	1.5453	1.5454	1.5464
277	1.6086	1.6061	1.6042	1.6063
278	1.6648	1.6606	1.6611	1.66217
279	1.7177	1.7135	1.7102	1.7138
280	1.7758	1.7705	1.7715	1.7726
281	1.8345	1.8301	1.8305	1.8317
282	1.8825	1.8767	1.878	1.87907
283	1.9172	1.9114	1.9111	1.91323
284	1.9444	1.941	1.9424	1.9426
285	1.9786	1.9717	1.9748	1.97503
286	2.0077	2.0026	2.0032	2.0045
287	2.0289	2.0242	2.0237	2.0256
288	2.0428	2.0373	2.0379	2.03933
289	2.0544	2.0515	2.0501	2.052
290	2.0634	2.0586	2.0614	2.06113
291	2.0727	2.0717	2.071	2.0718
292	2.0783	2.0796	2.0739	2.07727
293	2.0797	2.0759	2.0752	2.07693
294	2.0759	2.0706	2.073	2.07317
295	2.0726	2.07	2.0697	2.07077
296	2.0641	2.0617	2.0605	2.0621
297	2.0496	2.0491	2.0487	2.04913
298	2.0304	2.031	2.0293	2.03023
299	2.0109	2.0081	2.0084	2.00913
300	1.9835	1.9803	1.9795	1.9811
301	1.9454	1.9451	1.9444	1.94497
302	1.9056	1.903	1.9048	1.90447
303	1.8634	1.8624	1.8644	1.8634
304	1.8221	1.8225	1.8237	1.82277
305	1.7805	1.7785	1.7812	1.78007
306	1.73	1.7291	1.7307	1.72993
307	1.676	1.6755	1.6773	1.67627
308	1.6217	1.6218	1.6236	1.62237
309	1.5773	1.5781	1.5793	1.57823
310	1.5348	1.5348	1.5363	1.5353
311	1.4845	1.4852	1.486	1.48523
312	1.4324	1.4341	1.4345	1.43367
313	1.3814	1.382	1.383	1.38213
314	1.3339	1.3335	1.3361	1.3345
315	1.2918	1.2924	1.294	1.29273
316	1.2506	1.2505	1.2522	1.2511
317	1.2032	1.2035	1.2064	1.20437
318	1.1517	1.151	1.1536	1.1521
319	1.0993	1.0987	1.1016	1.09987
320	1.0512	1.0525	1.0546	1.05277
321	1.0056	1.0055	1.008	1.00637
322	0.9538	0.9541	0.9571	0.955
323	0.8963	0.8979	0.9003	0.898167
324	0.845	0.8451	0.8481	0.846067
325	0.8001	0.8016	0.8027	0.801467
326	0.7556	0.7563	0.7585	0.7568
327	0.7061	0.7075	0.7084	0.707333
328	0.6651	0.6674	0.6689	0.667133
329	0.6201	0.6206	0.6227	0.621133
330	0.5748	0.5763	0.5775	0.5762
331	0.5343	0.5362	0.5373	0.535933
332	0.5013	0.5021	0.5042	0.502533
333	0.471	0.4726	0.4734	0.472333
334	0.4409	0.443	0.444	0.442633
335	0.4122	0.4142	0.4152	0.413867
336	0.3857	0.3872	0.3883	0.387067
337	0.3638	0.3647	0.3662	0.3649
338	0.3412	0.3435	0.344	0.3429
339	0.322	0.3235	0.3248	0.323433
340	0.3013	0.3031	0.3042	0.302867
341	0.2826	0.2831	0.2844	0.283367
342	0.2639	0.2653	0.266	0.265067
343	0.2458	0.2467	0.2479	0.2468
344	0.2295	0.2306	0.2317	0.2306
345	0.2138	0.2151	0.2158	0.2149
346	0.1992	0.2004	0.2013	0.2003
347	0.1845	0.1855	0.1866	0.185533
348	0.1683	0.1693	0.1704	0.169333
349	0.1548	0.1552	0.156	0.155333
350	0.1421	0.1434	0.1439	0.143133
351	0.1327	0.1329	0.1335	0.133033
352	0.1207	0.1221	0.1221	0.121633
353	0.1081	0.1087	0.1089	0.108567
354	0.0992	0.0994	0.1002	0.0996
355	0.092	0.0924	0.0924	0.0922667
356	0.0842	0.0846	0.0852	0.0846667
357	0.0768	0.0772	0.0775	0.0771667
358	0.0702	0.0704	0.0713	0.0706333
359	0.0647	0.0651	0.0655	0.0651
360	0.0598	0.0601	0.0607	0.0602
361	0.0554	0.0556	0.0562	0.0557333
362	0.0512	0.0517	0.0517	0.0515333
363	0.0475	0.0475	0.0484	0.0478
364	0.0436	0.0437	0.0442	0.0438333
365	0.0407	0.0402	0.0407	0.0405333
366	0.0373	0.0375	0.0372	0.0373333
367	0.0347	0.0348	0.0342	0.0345667
368	0.031	0.0314	0.0309	0.0311
369	0.0285	0.0294	0.0291	0.029
370	0.026	0.0263	0.027	0.0264333
371	0.023	0.0237	0.0234	0.0233667
372	0.0217	0.0216	0.0217	0.0216667
373	0.0194	0.0192	0.0194	0.0193333
374	0.0171	0.0179	0.0176	0.0175333
375	0.016	0.0165	0.0162	0.0162333
376	0.0149	0.0152	0.015	0.0150333
377	0.0139	0.0141	0.0132	0.0137333
378	0.0128	0.0127	0.013	0.0128333
379	0.0114	0.0117	0.0116	0.0115667
380	0.0105	0.0108	0.0104	0.0105667
381	0.0095	0.0097	0.0097	0.00963333
382	0.0088	0.0088	0.0085	0.0087
383	0.0088	0.0087	0.009	0.00883333
384	0.0077	0.0073	0.0075	0.0075
385	0.0069	0.0072	0.007	0.00703333
386	0.0067	0.0062	0.006	0.0063
387	0.005	0.0058	0.0056	0.00546667
388	0.0062	0.0063	0.0054	0.00596667
389	0.0055	0.0052	0.0053	0.00533333
390	0.0047	0.0051	0.0046	0.0048
391	0.0047	0.0046	0.005	0.00476667
392	0.0039	0.0033	0.0038	0.00366667
393	0.004	0.004	0.0043	0.0041
394	0.0043	0.0043	0.004	0.0042
395	0.0035	0.0035	0.0034	0.00346667
396	0.003	0.003	0.0028	0.00293333
397	0.0024	0.0029	0.002	0.00243333
398	0.0031	0.0029	0.0027	0.0029
399	0.0024	0.0023	0.0028	0.0025
400	0.0018	0.0022	0.0016	0.00186667
401	0.0027	0.0027	0.0022	0.00253333
402	0.0015	0.0016	0.0021	0.00173333
403	0.0022	0.0019	0.0025	0.0022
404	0.002	0.0017	0.0019	0.00186667
405	0.0024	0.0019	0.0019	0.00206667
406	0.0015	0.0019	0.0014	0.0016
407	0.0019	0.0018	0.0021	0.00193333
408	0.0012	0.0015	0.001	0.00123333
409	0.0014	0.001	0.0008	0.00106667
410	0.0011	0.0014	0.0014	0.0013
411	0.0012	0.0015	0.0013	0.00133333
412	0.0008	0.0011	0.0005	0.0008
413	0.001	0.0008	0.0006	0.0008
414	0.0008	0.0011	0.001	0.000966667
415	0.0013	0.0014	0.0008	0.00116667
416	0.0013	0.0013	0.0013	0.0013
417	0.0012	0.0012	0.0015	0.0013
418	0.0007	0.001	0.0004	0.0007
419	0.0009	0.0007	0.0005	0.0007
420	0.0005	0.0006	0.0004	0.0005
421	0.0005	0.0007	0.0007	0.000633333
422	0.001	0.0006	0.0005	0.0007
423	0.0006	0.0008	0.0006	0.000666667
424	0.0003	0.0005	0.0004	0.0004
425	0.0005	0.0007	0.0005	0.000566667
426	0.0002	0.0005	-0.0001	0.0002
427	0.0006	0.0006	0.0007	0.000633333
428	0.0006	0.0006	0.0006	0.0006
429	0.0006	0.0005	0.0004	0.0005
430	0.0003	0.0004	0.0004	0.000366667
431	0.0001	0.0007	0.0003	0.000366667
432	0.0003	0.0005	0.0004	0.0004
433	0	0.0003	-0.0001	6.66667e-05
434	0.0006	0.0002	0	0.000266667
435	-0.0004	0.0005	0.0003	0.000133333
436	0.0007	0.0004	0.0004	0.0005
437	0.0003	0.0003	0.0005	0.000366667
438	-0.0001	-0.0001	0.0001	-3.33333e-05
439	0.0003	0.0002	-0.0001	0.000133333
440	0.0002	0.0004	0.0004	0.000333333
441	-0.0003	0	-0.0005	-0.000266667
442	0.0003	0.0002	0.0001	0.0002
443	0.0004	0.0002	0.0003	0.0003
444	0.0004	0.0002	0	0.0002
445	-0.0003	0	-0.0003	-0.0002
446	-0.0001	0.0001	-0.0003	-0.0001
447	0.0002	0	-0.0004	-6.66667e-05
448	0.0001	0.0003	0.0004	0.000266667
449	0	0.0004	-0.0001	0.0001
450	0.0001	0.0001	0	6.66667e-05
451	0.0001	-0.0001	-0.0001	-3.33333e-05
452	-0.0004	-0.0007	-0.0006	-0.000566667
453	0.0002	0	0.0001	0.0001
454	0	0.0002	-0.0001	3.33333e-05
455	0	-0.0005	-0.0003	-0.000266667
456	-0.0003	-0.0004	-0.0003	-0.000333333
457	0	0	0	0
458	-0.0001	0.0004	-0.0002	3.33333e-05
459	0.0004	0.0003	0.0002	0.0003
460	-0.0002	-0.0002	0.0002	-6.66667e-05
461	-0.0002	-0.0001	-0.0006	-0.0003
462	-0.0002	-0.0002	-0.0007	-0.000366667
463	-0.0001	0.0001	-0.0002	-6.66667e-05
464	-0.0005	-0.0001	-0.0005	-0.000366667
465	-0.0003	-0.0001	-0.0005	-0.0003
466	-0.0002	0.0004	-0.0003	-3.33333e-05
467	0.0002	-0.0003	-0.0001	-6.66667e-05
468	-0.0001	-0.0002	-0.0004	-0.000233333
469	-0.0003	-0.0001	0.0001	-0.0001
470	-0.0002	-0.0004	-0.0004	-0.000333333
471	-0.0005	-0.0003	-0.0004	-0.0004
472	0	-0.0002	-0.0004	-0.0002
473	-0.0004	0.0002	-0.0004	-0.0002
474	-0.0002	0	-0.0001	-0.0001
475	0.0002	0	0.0001	0.0001
476	-0.0004	0	0.0002	-6.66667e-05
477	-0.0009	-0.0006	-0.0007	-0.000733333
478	0.0004	-0.0001	0	0.0001
479	0	0.0008	0	0.000266667
480	0.0004	-0.0001	-0.0001	6.66667e-05
481	-0.0002	-0.0003	-0.0003	-0.000266667
482	0	0.0002	0.0001	0.0001
483	-0.0002	0	-0.0001	-0.0001
484	-0.0001	-0.0002	-0.0001	-0.000133333
485	-0.0001	-0.0002	-0.0005	-0.000266667
486	-0.0003	0	-0.0003	-0.0002
487	-0.0003	-0.0002	-0.0001	-0.0002
488	-0.0004	-0.0003	-0.0004	-0.000366667
489	-0.0002	-0.0006	-0.0003	-0.000366667
490	-0.0004	-0.0007	-0.0007	-0.0006
491	-0.0001	0	0	-3.33333e-05
492	-0.0003	0	0.0001	-6.66667e-05
493	-0.0005	0.0001	-0.0007	-0.000366667
494	-0.0003	-0.0006	-0.0006	-0.0005
495	-0.0004	-0.0004	-0.0006	-0.000466667
496	-0.0004	0.0001	-0.0001	-0.000133333
497	-0.0006	-0.0001	-0.0003	-0.000333333
498	0.0001	-0.0003	-0.0005	-0.000233333
499	-0.0004	-0.0004	-0.0003	-0.000366667
500	-0.0006	-0.0004	-0.0007	-0.000566667

## Sheet: 4.88
16 mM NaOCl + 4.88mM H2SO4
Wavelength	1st	2nd	3rd	Ave
200	1.6211	1.6106	1.6248	1.61883
201	1.4814	1.4723	1.4872	1.4803
202	1.3412	1.3373	1.3477	1.34207
203	1.2316	1.226	1.2348	1.2308
204	1.1471	1.1415	1.1535	1.14737
205	1.06	1.0535	1.0654	1.05963
206	0.961	0.9558	0.9681	0.961633
207	0.8653	0.8621	0.8757	0.8677
208	0.7837	0.7809	0.7919	0.7855
209	0.718	0.712	0.7232	0.717733
210	0.6512	0.6494	0.6596	0.6534
211	0.587	0.5832	0.5947	0.5883
212	0.5264	0.5248	0.5356	0.528933
213	0.4805	0.4805	0.4895	0.4835
214	0.4448	0.4425	0.4526	0.446633
215	0.4106	0.409	0.4187	0.412767
216	0.3775	0.3758	0.3852	0.3795
217	0.3482	0.3471	0.355	0.3501
218	0.3241	0.3248	0.3321	0.327
219	0.3063	0.306	0.3134	0.308567
220	0.2922	0.2918	0.2981	0.294033
221	0.2794	0.2788	0.286	0.2814
222	0.2697	0.2689	0.2752	0.271267
223	0.2622	0.2619	0.2676	0.2639
224	0.2595	0.2591	0.2643	0.260967
225	0.2576	0.2572	0.2627	0.259167
226	0.2588	0.258	0.2632	0.26
227	0.2617	0.2609	0.2658	0.2628
228	0.2653	0.2647	0.2694	0.266467
229	0.2696	0.2687	0.2732	0.2705
230	0.2723	0.2718	0.2762	0.273433
231	0.2766	0.2758	0.2802	0.277533
232	0.2824	0.2814	0.286	0.283267
233	0.2877	0.2868	0.2911	0.288533
234	0.2924	0.2914	0.2954	0.293067
235	0.2956	0.2946	0.2989	0.296367
236	0.2988	0.2977	0.3019	0.299467
237	0.3023	0.3011	0.3053	0.3029
238	0.3053	0.3042	0.3081	0.305867
239	0.308	0.3067	0.3106	0.308433
240	0.3106	0.3092	0.3131	0.310967
241	0.3134	0.3119	0.3157	0.313667
242	0.3167	0.3151	0.3187	0.316833
243	0.3193	0.3176	0.3213	0.3194
244	0.3217	0.3198	0.3239	0.3218
245	0.325	0.3235	0.3272	0.325233
246	0.3311	0.329	0.3327	0.330933
247	0.3374	0.3356	0.3392	0.3374
248	0.3433	0.3414	0.3448	0.343167
249	0.3495	0.3473	0.3508	0.3492
250	0.3582	0.3561	0.3595	0.357933
251	0.3708	0.3688	0.3719	0.3705
252	0.3861	0.3834	0.3869	0.385467
253	0.4011	0.3983	0.4014	0.400267
254	0.4197	0.416	0.4191	0.418267
255	0.4402	0.4371	0.44	0.4391
256	0.464	0.4607	0.4641	0.462933
257	0.4899	0.4865	0.4894	0.4886
258	0.5206	0.5167	0.5188	0.5187
259	0.5532	0.5481	0.5506	0.550633
260	0.582	0.577	0.5791	0.579367
261	0.6083	0.603	0.6054	0.605567
262	0.6357	0.6311	0.6328	0.6332
263	0.6692	0.6633	0.6652	0.6659
264	0.71	0.7034	0.7058	0.7064
265	0.7521	0.7452	0.748	0.748433
266	0.7925	0.7861	0.7886	0.789067
267	0.8288	0.8208	0.823	0.8242
268	0.8649	0.8573	0.8586	0.860267
269	0.9089	0.9005	0.9013	0.903567
270	0.959	0.9505	0.9532	0.954233
271	1.0109	1.0026	1.0039	1.0058
272	1.058	1.0493	1.0506	1.05263
273	1.1003	1.0917	1.092	1.09467
274	1.1485	1.139	1.139	1.14217
275	1.2077	1.1968	1.1974	1.20063
276	1.2631	1.2504	1.2535	1.25567
277	1.3116	1.2983	1.3012	1.3037
278	1.3558	1.3446	1.3454	1.3486
279	1.3966	1.3839	1.3848	1.38843
280	1.4462	1.4326	1.4336	1.43747
281	1.4927	1.477	1.4808	1.4835
282	1.5294	1.5155	1.516	1.5203
283	1.5579	1.5437	1.5461	1.54923
284	1.5815	1.5684	1.5704	1.57343
285	1.6086	1.5944	1.5952	1.5994
286	1.631	1.6174	1.6178	1.62207
287	1.6483	1.6345	1.6362	1.63967
288	1.6613	1.6459	1.6481	1.65177
289	1.6713	1.6559	1.658	1.66173
290	1.6805	1.6655	1.6674	1.67113
291	1.6856	1.6723	1.6735	1.67713
292	1.6885	1.675	1.6764	1.67997
293	1.6895	1.6747	1.6771	1.68043
294	1.6861	1.6726	1.6752	1.67797
295	1.6811	1.6678	1.6703	1.67307
296	1.6755	1.6607	1.664	1.66673
297	1.6619	1.6482	1.6508	1.65363
298	1.646	1.6321	1.6347	1.6376
299	1.6283	1.6145	1.6183	1.62037
300	1.6063	1.5919	1.5959	1.59803
301	1.5776	1.5641	1.5666	1.56943
302	1.5442	1.5313	1.5346	1.5367
303	1.5085	1.4967	1.5008	1.502
304	1.4759	1.4643	1.4666	1.46893
305	1.4406	1.4296	1.4329	1.43437
306	1.4013	1.3885	1.3927	1.39417
307	1.3566	1.3452	1.3497	1.3505
308	1.3111	1.3002	1.304	1.3051
309	1.2742	1.2647	1.2694	1.26943
310	1.2396	1.2294	1.2334	1.23413
311	1.1989	1.1889	1.193	1.1936
312	1.1582	1.1487	1.1531	1.15333
313	1.117	1.1076	1.1127	1.11243
314	1.078	1.0683	1.0738	1.07337
315	1.0442	1.0346	1.0396	1.03947
316	1.0094	1.0012	1.0059	1.0055
317	0.972	0.9649	0.9683	0.9684
318	0.9298	0.9219	0.927	0.926233
319	0.887	0.8798	0.8845	0.883767
320	0.85	0.8435	0.8473	0.846933
321	0.8118	0.8058	0.8091	0.8089
322	0.7701	0.7639	0.7698	0.767933
323	0.7247	0.7192	0.7241	0.722667
324	0.6818	0.677	0.6822	0.680333
325	0.6464	0.6412	0.6457	0.644433
326	0.6102	0.6054	0.6097	0.608433
327	0.5706	0.5669	0.5711	0.569533
328	0.5382	0.5349	0.5379	0.537
329	0.5015	0.4979	0.5024	0.5006
330	0.4652	0.4616	0.4656	0.464133
331	0.4326	0.4292	0.4336	0.4318
332	0.4055	0.4027	0.4059	0.4047
333	0.3813	0.3784	0.3822	0.380633
334	0.3575	0.3544	0.359	0.356967
335	0.3333	0.3322	0.3353	0.3336
336	0.3121	0.3106	0.314	0.312233
337	0.2945	0.2922	0.2969	0.294533
338	0.2766	0.275	0.2789	0.276833
339	0.261	0.2595	0.263	0.261167
340	0.2448	0.2426	0.2469	0.244767
341	0.2291	0.2276	0.2313	0.229333
342	0.2142	0.2127	0.2161	0.214333
343	0.1996	0.1982	0.2016	0.1998
344	0.1865	0.1854	0.1888	0.1869
345	0.1731	0.1724	0.1758	0.173767
346	0.1618	0.1607	0.1642	0.162233
347	0.15	0.1493	0.1526	0.150633
348	0.1373	0.1359	0.1396	0.1376
349	0.1255	0.1244	0.1282	0.126033
350	0.1159	0.115	0.1182	0.116367
351	0.1083	0.1071	0.1104	0.1086
352	0.0982	0.0978	0.1013	0.0991
353	0.0878	0.0872	0.0905	0.0885
354	0.0806	0.0804	0.0831	0.0813667
355	0.0741	0.0738	0.0768	0.0749
356	0.0681	0.0682	0.071	0.0691
357	0.0622	0.0618	0.0649	0.0629667
358	0.057	0.0568	0.0599	0.0579
359	0.0528	0.0525	0.0553	0.0535333
360	0.0488	0.0487	0.051	0.0495
361	0.0449	0.0447	0.0475	0.0457
362	0.0419	0.0415	0.0443	0.0425667
363	0.039	0.0388	0.0418	0.0398667
364	0.0359	0.0356	0.0385	0.0366667
365	0.0329	0.0329	0.0359	0.0339
366	0.0303	0.03	0.0329	0.0310667
367	0.0283	0.0277	0.0312	0.0290667
368	0.0255	0.025	0.0279	0.0261333
369	0.0235	0.0233	0.0261	0.0243
370	0.0218	0.0215	0.0245	0.0226
371	0.0185	0.0191	0.0206	0.0194
372	0.0178	0.0174	0.0205	0.0185667
373	0.0157	0.0156	0.0181	0.0164667
374	0.014	0.0134	0.0165	0.0146333
375	0.013	0.0136	0.0156	0.0140667
376	0.0124	0.0118	0.0152	0.0131333
377	0.0114	0.0112	0.0137	0.0121
378	0.0106	0.0108	0.0132	0.0115333
379	0.009	0.0095	0.0122	0.0102333
380	0.0088	0.0083	0.011	0.00936667
381	0.008	0.0076	0.0103	0.00863333
382	0.0071	0.0068	0.0103	0.00806667
383	0.007	0.007	0.0097	0.0079
384	0.0062	0.0062	0.0088	0.00706667
385	0.0055	0.0065	0.0082	0.00673333
386	0.0055	0.0051	0.0075	0.00603333
387	0.0041	0.0043	0.0071	0.00516667
388	0.0047	0.0047	0.0072	0.00553333
389	0.0049	0.0039	0.0069	0.00523333
390	0.0033	0.004	0.0057	0.00433333
391	0.0042	0.0037	0.006	0.00463333
392	0.0033	0.0029	0.0055	0.0039
393	0.0034	0.0035	0.0063	0.0044
394	0.0034	0.0036	0.0054	0.00413333
395	0.003	0.0028	0.0048	0.00353333
396	0.002	0.0023	0.0046	0.00296667
397	0.0019	0.0015	0.0048	0.00273333
398	0.0018	0.002	0.0046	0.0028
399	0.002	0.0014	0.0042	0.00253333
400	0.0012	0.0011	0.0037	0.002
401	0.0015	0.0016	0.0048	0.00263333
402	0.0018	0.0018	0.0043	0.00263333
403	0.0014	0.0015	0.0044	0.00243333
404	0.0019	0.0011	0.0043	0.00243333
405	0.0019	0.0018	0.0037	0.00246667
406	0.0012	0.0016	0.0035	0.0021
407	0.0018	0.0016	0.0041	0.0025
408	0.001	0.0008	0.0034	0.00173333
409	0.0006	0.0009	0.0029	0.00146667
410	0.0015	0.001	0.0035	0.002
411	0.0016	0.0012	0.0034	0.00206667
412	0.0005	0.0006	0.0029	0.00133333
413	0.0005	0.0001	0.003	0.0012
414	0.0006	0.0008	0.0031	0.0015
415	0.0008	0.0009	0.0031	0.0016
416	0.0012	0.0011	0.0032	0.00183333
417	0.001	0.0009	0.0029	0.0016
418	0.0004	0.0001	0.0033	0.00126667
419	0.0005	0.0007	0.0033	0.0015
420	0.0005	0.0003	0.0027	0.00116667
421	0.0006	0.0005	0.0028	0.0013
422	0.0007	0.0004	0.0031	0.0014
423	0.0004	0.0003	0.003	0.00123333
424	0.0003	0.0002	0.0024	0.000966667
425	0.0006	0.0005	0.0028	0.0013
426	-0.0001	-0.0001	0.003	0.000933333
427	0.0005	0.0004	0.0028	0.00123333
428	0	0.0003	0.0027	0.001
429	0.0006	0.0004	0.0028	0.00126667
430	0.0002	0.0004	0.0029	0.00116667
431	0.0005	0.0004	0.0029	0.00126667
432	0.0002	0.0005	0.0027	0.00113333
433	-0.0003	0.0001	0.0021	0.000633333
434	0	0.0006	0.0024	0.001
435	-0.0003	0.0001	0.0026	0.0008
436	0.0003	0.0004	0.0025	0.00106667
437	0.0002	0.0002	0.0027	0.00103333
438	0.0001	0.0002	0.0027	0.001
439	0.0002	-0.0002	0.0025	0.000833333
440	0.0001	0	0.0023	0.0008
441	-0.0002	-0.0002	0.0021	0.000566667
442	0	-0.0002	0.0023	0.0007
443	0	0	0.0023	0.000766667
444	0.0002	0.0002	0.0023	0.0009
445	-0.0003	-0.0001	0.0022	0.0006
446	-0.0004	-0.0005	0.0022	0.000433333
447	-0.0001	-0.0001	0.0023	0.0007
448	0	0.0003	0.0026	0.000966667
449	-0.0001	-0.0001	0.0023	0.0007
450	0.0001	-0.0003	0.0023	0.0007
451	-0.0002	0	0.0025	0.000766667
452	-0.0003	-0.0008	0.0021	0.000333333
453	-0.0001	0	0.0021	0.000666667
454	0.0002	-0.0002	0.0023	0.000766667
455	-0.0003	-0.0001	0.0023	0.000633333
456	-0.0005	-0.0003	0.0025	0.000566667
457	0.0002	-0.0007	0.0026	0.0007
458	0.0002	-0.0003	0.0024	0.000766667
459	-0.0001	0.0004	0.0024	0.0009
460	0.0001	-0.0002	0.0023	0.000733333
461	-0.0001	-0.0004	0.0019	0.000466667
462	-0.0003	-0.0002	0.0023	0.0006
463	0.0003	0	0.0025	0.000933333
464	-0.0002	-0.0003	0.0023	0.0006
465	-0.0003	-0.0001	0.0024	0.000666667
466	0	-0.0003	0.0022	0.000633333
467	-0.0002	-0.0003	0.0025	0.000666667
468	-0.0002	-0.0001	0.0023	0.000666667
469	0.0003	-0.0003	0.0024	0.0008
470	-0.0006	-0.0007	0.0024	0.000366667
471	-0.0005	-0.0005	0.0024	0.000466667
472	-0.0002	-0.0001	0.0024	0.0007
473	0	0	0.0019	0.000633333
474	-0.0002	-0.0001	0.0022	0.000633333
475	0	0.0004	0.0026	0.001
476	0	0.0001	0.0023	0.0008
477	-0.0008	-0.0011	0.0021	6.66667e-05
478	0.0008	0.0001	0.0026	0.00116667
479	0.0001	0	0.0029	0.001
480	-0.0002	-0.0003	0.0022	0.000566667
481	-0.0002	-0.0003	0.0019	0.000466667
482	0	-0.0004	0.0027	0.000766667
483	-0.0004	-0.0005	0.0021	0.0004
484	-0.0002	-0.0001	0.0027	0.0008
485	-0.0002	-0.0005	0.0024	0.000566667
486	-0.0003	0.0002	0.0027	0.000866667
487	-0.0003	-0.0001	0.0025	0.0007
488	-0.0005	-0.0004	0.0021	0.0004
489	-0.0003	-0.0002	0.0024	0.000633333
490	-0.0005	-0.0005	0.0021	0.000366667
491	0.0002	-0.0005	0.0026	0.000766667
492	-0.0001	-0.0003	0.0024	0.000666667
493	-0.0005	-0.0006	0.0023	0.0004
494	-0.0002	-0.0005	0.0022	0.0005
495	-0.0004	0.0004	0.0024	0.0008
496	-0.0004	-0.0006	0.0019	0.0003
497	-0.0004	0	0.002	0.000533333
498	0	-0.0004	0.0023	0.000633333
499	-0.0005	-0.0003	0.0022	0.000466667
500	-0.0008	-0.001	0.0013	-0.000166667

## Sheet: 9.76
16 mM NaOCl + 9.76mM H2SO4
Wavelength	1st	2nd	3rd	Ave
200	0.9153	0.9115	0.9197	0.9155
201	0.828	0.8261	0.8323	0.8288
202	0.7446	0.7426	0.7485	0.745233
203	0.6822	0.6812	0.6818	0.681733
204	0.6386	0.635	0.6391	0.637567
205	0.5934	0.5907	0.595	0.593033
206	0.5489	0.5458	0.5508	0.5485
207	0.5092	0.5066	0.5108	0.508867
208	0.4763	0.4741	0.4775	0.475967
209	0.4494	0.4487	0.4511	0.449733
210	0.4273	0.4257	0.4291	0.427367
211	0.4053	0.404	0.4082	0.405833
212	0.3897	0.3883	0.3914	0.3898
213	0.3784	0.3771	0.3807	0.378733
214	0.371	0.3703	0.3734	0.371567
215	0.3663	0.3645	0.3675	0.3661
216	0.3629	0.3612	0.3643	0.3628
217	0.3623	0.3609	0.3635	0.362233
218	0.3641	0.3623	0.3648	0.363733
219	0.3686	0.3665	0.3687	0.367933
220	0.3742	0.3723	0.3741	0.373533
221	0.383	0.3803	0.382	0.381767
222	0.3933	0.391	0.3921	0.392133
223	0.4049	0.4026	0.4035	0.403667
224	0.4177	0.4147	0.416	0.416133
225	0.4308	0.4284	0.4287	0.4293
226	0.4466	0.4436	0.4444	0.444867
227	0.4626	0.4597	0.4599	0.460733
228	0.4768	0.4736	0.4737	0.4747
229	0.4884	0.485	0.4847	0.486033
230	0.4956	0.4924	0.4921	0.493367
231	0.5044	0.501	0.5005	0.501967
232	0.5143	0.5109	0.5102	0.5118
233	0.5218	0.5184	0.5175	0.519233
234	0.5268	0.5229	0.5223	0.524
235	0.5288	0.525	0.5241	0.525967
236	0.53	0.526	0.5253	0.5271
237	0.5295	0.5256	0.5246	0.526567
238	0.5277	0.5237	0.5229	0.524767
239	0.5243	0.5204	0.5193	0.521333
240	0.5206	0.5165	0.5156	0.517567
241	0.5155	0.5111	0.5106	0.5124
242	0.5097	0.5054	0.5048	0.506633
243	0.5042	0.4998	0.4988	0.500933
244	0.4991	0.4947	0.4939	0.4959
245	0.4926	0.4881	0.4877	0.489467
246	0.483	0.4782	0.478	0.479733
247	0.4726	0.4675	0.4674	0.469167
248	0.4654	0.4603	0.4602	0.461967
249	0.4593	0.4542	0.454	0.455833
250	0.4514	0.4464	0.4463	0.448033
251	0.4422	0.4367	0.437	0.438633
252	0.4341	0.4285	0.4284	0.430333
253	0.4281	0.4224	0.4226	0.424367
254	0.4232	0.4174	0.4178	0.419467
255	0.4199	0.4135	0.414	0.4158
256	0.418	0.4119	0.4123	0.414067
257	0.4176	0.411	0.4113	0.4133
258	0.4194	0.4126	0.4131	0.415033
259	0.423	0.4157	0.4167	0.418467
260	0.4275	0.4199	0.4206	0.422667
261	0.4325	0.4247	0.4255	0.427567
262	0.4389	0.4309	0.4316	0.4338
263	0.4468	0.4388	0.4393	0.441633
264	0.4577	0.4499	0.4502	0.4526
265	0.4705	0.4615	0.4621	0.4647
266	0.483	0.4737	0.4743	0.477
267	0.4947	0.4856	0.4853	0.488533
268	0.5073	0.4973	0.4975	0.5007
269	0.523	0.5127	0.5133	0.516333
270	0.5413	0.5316	0.5314	0.534767
271	0.5619	0.5515	0.5511	0.554833
272	0.5794	0.5686	0.5682	0.572067
273	0.5963	0.5853	0.5849	0.588833
274	0.6155	0.6046	0.6045	0.6082
275	0.6409	0.629	0.6287	0.632867
276	0.665	0.6533	0.6518	0.6567
277	0.6845	0.6727	0.6723	0.6765
278	0.7047	0.6923	0.6907	0.6959
279	0.7226	0.7107	0.7088	0.714033
280	0.7439	0.7311	0.7295	0.734833
281	0.7652	0.7522	0.7504	0.755933
282	0.7812	0.7683	0.7662	0.7719
283	0.7937	0.781	0.7793	0.784667
284	0.8054	0.7928	0.7908	0.796333
285	0.8175	0.8042	0.8022	0.807967
286	0.8279	0.8141	0.8124	0.818133
287	0.8355	0.822	0.8205	0.826
288	0.8417	0.8281	0.826	0.831933
289	0.8456	0.8321	0.8303	0.836
290	0.8495	0.836	0.8344	0.839967
291	0.8523	0.8388	0.8372	0.842767
292	0.8532	0.8395	0.838	0.843567
293	0.8531	0.84	0.8379	0.843667
294	0.8519	0.8382	0.8368	0.8423
295	0.8488	0.8352	0.8337	0.839233
296	0.8444	0.8313	0.8298	0.835167
297	0.8377	0.8245	0.8236	0.8286
298	0.8287	0.8163	0.8146	0.819867
299	0.8205	0.8077	0.8066	0.8116
300	0.8099	0.7971	0.796	0.801
301	0.795	0.7829	0.7819	0.7866
302	0.7791	0.7673	0.7657	0.7707
303	0.7611	0.7492	0.7492	0.753167
304	0.7448	0.7333	0.733	0.737033
305	0.7275	0.7159	0.7154	0.7196
306	0.7077	0.6968	0.6961	0.7002
307	0.6859	0.6757	0.6746	0.678733
308	0.663	0.6519	0.6526	0.655833
309	0.6444	0.6344	0.6343	0.6377
310	0.6273	0.6166	0.617	0.6203
311	0.6067	0.5968	0.5972	0.600233
312	0.5862	0.5757	0.5769	0.5796
313	0.5653	0.5554	0.5576	0.559433
314	0.5464	0.5368	0.5383	0.5405
315	0.5289	0.5192	0.5209	0.523
316	0.5123	0.5028	0.5048	0.506633
317	0.4931	0.4845	0.4859	0.487833
318	0.4732	0.4632	0.4657	0.467367
319	0.4514	0.4424	0.4447	0.446167
320	0.4321	0.4243	0.4265	0.427633
321	0.413	0.4052	0.4076	0.4086
322	0.3929	0.3853	0.3877	0.388633
323	0.3698	0.3616	0.3648	0.3654
324	0.3488	0.341	0.3441	0.344633
325	0.331	0.323	0.3269	0.326967
326	0.3128	0.3056	0.3085	0.308967
327	0.2931	0.2858	0.2893	0.2894
328	0.2765	0.2693	0.2734	0.273067
329	0.2586	0.2511	0.2551	0.254933
330	0.24	0.2329	0.237	0.236633
331	0.2239	0.2165	0.2212	0.220533
332	0.2093	0.2031	0.2072	0.206533
333	0.1972	0.1909	0.1952	0.194433
334	0.1858	0.1797	0.1835	0.183
335	0.1738	0.1677	0.1713	0.170933
336	0.1633	0.1567	0.1613	0.160433
337	0.1546	0.1479	0.1522	0.151567
338	0.1457	0.1392	0.1433	0.142733
339	0.1377	0.1313	0.1355	0.134833
340	0.1288	0.1227	0.1279	0.126467
341	0.1216	0.115	0.1197	0.118767
342	0.114	0.1071	0.1118	0.110967
343	0.1059	0.1004	0.1043	0.103533
344	0.0999	0.0937	0.0985	0.0973667
345	0.0934	0.0868	0.0915	0.0905667
346	0.0867	0.0811	0.0862	0.0846667
347	0.0815	0.0758	0.08	0.0791
348	0.0748	0.0686	0.0732	0.0722
349	0.0688	0.0634	0.0677	0.0666333
350	0.0638	0.0586	0.0624	0.0616
351	0.0602	0.0546	0.0594	0.0580667
352	0.0553	0.0491	0.0537	0.0527
353	0.0495	0.0443	0.0486	0.0474667
354	0.0458	0.0401	0.0451	0.0436667
355	0.0426	0.037	0.0418	0.0404667
356	0.0392	0.0339	0.0384	0.0371667
357	0.0365	0.0308	0.0351	0.0341333
358	0.0339	0.0285	0.0332	0.0318667
359	0.0316	0.0264	0.0306	0.0295333
360	0.0292	0.024	0.0287	0.0273
361	0.0271	0.022	0.0261	0.0250667
362	0.0258	0.0204	0.0249	0.0237
363	0.0245	0.0189	0.0235	0.0223
364	0.0227	0.0175	0.0219	0.0207
365	0.0219	0.0162	0.0206	0.0195667
366	0.0204	0.0144	0.019	0.0179333
367	0.0189	0.0133	0.0178	0.0166667
368	0.0176	0.0116	0.0163	0.0151667
369	0.0163	0.0112	0.0163	0.0146
370	0.0159	0.01	0.0146	0.0135
371	0.0139	0.0081	0.0129	0.0116333
372	0.0129	0.0074	0.0119	0.0107333
373	0.0121	0.007	0.0111	0.0100667
374	0.0112	0.0057	0.0107	0.0092
375	0.011	0.0054	0.0106	0.009
376	0.0105	0.0048	0.0097	0.00833333
377	0.0101	0.0044	0.0092	0.0079
378	0.0098	0.0043	0.009	0.0077
379	0.0089	0.004	0.0081	0.007
380	0.0089	0.0026	0.0077	0.0064
381	0.0082	0.0028	0.0076	0.0062
382	0.0077	0.0023	0.007	0.00566667
383	0.0084	0.0027	0.0075	0.0062
384	0.0078	0.0023	0.0067	0.0056
385	0.0073	0.0022	0.0066	0.00536667
386	0.007	0.0015	0.0056	0.0047
387	0.006	0.0004	0.0051	0.00383333
388	0.0068	0.0012	0.0054	0.00446667
389	0.0065	0.001	0.0054	0.0043
390	0.006	0.0006	0.005	0.00386667
391	0.0063	0.0008	0.0048	0.00396667
392	0.0056	0.0002	0.0049	0.00356667
393	0.0062	0.0002	0.0048	0.00373333
394	0.0057	0.0002	0.005	0.00363333
395	0.0054	-0.0004	0.0048	0.00326667
396	0.005	-0.0004	0.0038	0.0028
397	0.0047	-0.0006	0.0037	0.0026
398	0.005	-0.0001	0.0042	0.00303333
399	0.0051	-0.0005	0.0038	0.0028
400	0.0046	-0.0009	0.003	0.00223333
401	0.0049	-0.0011	0.0037	0.0025
402	0.0051	-0.0009	0.0034	0.00253333
403	0.0047	-0.0008	0.0037	0.00253333
404	0.0047	-0.0007	0.0035	0.0025
405	0.0048	-0.0004	0.0038	0.00273333
406	0.0048	-0.0016	0.0037	0.0023
407	0.0048	-0.0006	0.0038	0.00266667
408	0.0044	-0.0009	0.0035	0.00233333
409	0.0038	-0.0014	0.0032	0.00186667
410	0.0044	-0.0015	0.0032	0.00203333
411	0.0049	-0.0009	0.0037	0.00256667
412	0.0047	-0.0016	0.0029	0.002
413	0.0043	-0.0018	0.0024	0.00163333
414	0.0043	-0.0014	0.0031	0.002
415	0.0041	-0.0011	0.0028	0.00193333
416	0.0049	-0.001	0.0031	0.00233333
417	0.0042	-0.0014	0.0033	0.00203333
418	0.0039	-0.0015	0.0029	0.00176667
419	0.0041	-0.0016	0.0031	0.00186667
420	0.0038	-0.0018	0.0027	0.00156667
421	0.004	-0.0014	0.0031	0.0019
422	0.0043	-0.0016	0.0031	0.00193333
423	0.0043	-0.0017	0.0033	0.00196667
424	0.004	-0.0013	0.0028	0.00183333
425	0.0039	-0.0019	0.0032	0.00173333
426	0.0038	-0.002	0.0027	0.0015
427	0.0041	-0.0015	0.003	0.00186667
428	0.004	-0.0018	0.0031	0.00176667
429	0.004	-0.0018	0.003	0.00173333
430	0.0038	-0.0018	0.0029	0.00163333
431	0.0041	-0.0016	0.0032	0.0019
432	0.0041	-0.0015	0.0036	0.00206667
433	0.0033	-0.0019	0.0026	0.00133333
434	0.0039	-0.002	0.003	0.00163333
435	0.0038	-0.0018	0.0027	0.00156667
436	0.0039	-0.0018	0.0028	0.00163333
437	0.0041	-0.0015	0.0031	0.0019
438	0.0035	-0.0022	0.0026	0.0013
439	0.0033	-0.002	0.0022	0.00116667
440	0.0038	-0.0019	0.0026	0.0015
441	0.0036	-0.0024	0.0026	0.00126667
442	0.0037	-0.0018	0.0026	0.0015
443	0.0036	-0.0024	0.003	0.0014
444	0.0038	-0.0019	0.0027	0.00153333
445	0.0035	-0.002	0.0027	0.0014
446	0.0038	-0.0023	0.0025	0.00133333
447	0.0032	-0.0023	0.0026	0.00116667
448	0.0041	-0.0019	0.0029	0.0017
449	0.0037	-0.0027	0.0024	0.00113333
450	0.0036	-0.0023	0.0028	0.00136667
451	0.0039	-0.0025	0.0023	0.00123333
452	0.0029	-0.0024	0.0024	0.000966667
453	0.0038	-0.002	0.0027	0.0015
454	0.0039	-0.0019	0.0027	0.00156667
455	0.004	-0.002	0.0027	0.00156667
456	0.0037	-0.002	0.0025	0.0014
457	0.0038	-0.0023	0.0025	0.00133333
458	0.0036	-0.0024	0.0023	0.00116667
459	0.0039	-0.0022	0.0026	0.00143333
460	0.0034	-0.0022	0.0026	0.00126667
461	0.0034	-0.0022	0.0024	0.0012
462	0.0034	-0.0024	0.0024	0.00113333
463	0.0038	-0.0018	0.0029	0.00163333
464	0.0032	-0.0023	0.0024	0.0011
465	0.0036	-0.0021	0.0023	0.00126667
466	0.0037	-0.0022	0.0028	0.00143333
467	0.0034	-0.0022	0.0028	0.00133333
468	0.0039	-0.002	0.0024	0.00143333
469	0.0034	-0.0021	0.0023	0.0012
470	0.0037	-0.0019	0.0022	0.00133333
471	0.0037	-0.0026	0.0025	0.0012
472	0.0038	-0.0023	0.0029	0.00146667
473	0.0036	-0.0021	0.0025	0.00133333
474	0.0039	-0.002	0.0027	0.00153333
475	0.0039	-0.0016	0.0033	0.00186667
476	0.004	-0.0022	0.0028	0.00153333
477	0.0028	-0.0026	0.0021	0.000766667
478	0.004	-0.0018	0.0033	0.00183333
479	0.0039	-0.0017	0.003	0.00173333
480	0.0034	-0.0018	0.0028	0.00146667
481	0.0033	-0.0023	0.0024	0.00113333
482	0.0035	-0.0019	0.0026	0.0014
483	0.0035	-0.0019	0.0026	0.0014
484	0.0036	-0.0022	0.0026	0.00133333
485	0.0037	-0.0021	0.0024	0.00133333
486	0.0042	-0.0018	0.0027	0.0017
487	0.0038	-0.0019	0.0028	0.00156667
488	0.0033	-0.002	0.0024	0.00123333
489	0.0034	-0.0025	0.0024	0.0011
490	0.0036	-0.0024	0.0026	0.00126667
491	0.0036	-0.0016	0.0028	0.0016
492	0.0035	-0.0019	0.0026	0.0014
493	0.0035	-0.0022	0.0026	0.0013
494	0.0034	-0.0019	0.0024	0.0013
495	0.0038	-0.0018	0.003	0.00166667
496	0.0039	-0.0027	0.0028	0.00133333
497	0.0039	-0.0018	0.003	0.0017
498	0.0034	-0.0022	0.0024	0.0012
499	0.003	-0.0022	0.0021	0.000966667
500	0.003	-0.0029	0.0015	0.000533333

## Sheet: 19.531
16 mM NaOCl + 19.531mM H2SO4
Wavelength	1st	2nd	3rd	Ave
200	0.3664	0.3694	0.3695	0.368433
201	0.3223	0.3247	0.3255	0.324167
202	0.2847	0.2864	0.2872	0.2861
203	0.262	0.2627	0.263	0.262567
204	0.2512	0.2515	0.2517	0.251467
205	0.2418	0.2428	0.2428	0.242467
206	0.2365	0.2378	0.2374	0.237233
207	0.2371	0.2371	0.2379	0.237367
208	0.2412	0.2419	0.2418	0.241633
209	0.2478	0.2488	0.2486	0.2484
210	0.2574	0.2584	0.2575	0.257767
211	0.2697	0.271	0.2711	0.2706
212	0.2858	0.2864	0.2858	0.286
213	0.301	0.302	0.3015	0.3015
214	0.315	0.3159	0.3164	0.315767
215	0.3318	0.3326	0.3325	0.3323
216	0.3509	0.3523	0.352	0.351733
217	0.3722	0.3728	0.3727	0.372567
218	0.3926	0.3927	0.3933	0.392867
219	0.4143	0.4156	0.414	0.414633
220	0.4348	0.4363	0.4357	0.4356
221	0.4593	0.4601	0.4603	0.4599
222	0.4859	0.4868	0.4858	0.486167
223	0.5117	0.5123	0.511	0.511667
224	0.5358	0.5367	0.5352	0.5359
225	0.5598	0.5606	0.5597	0.560033
226	0.5875	0.588	0.5869	0.587467
227	0.6136	0.6134	0.6126	0.6132
228	0.6357	0.6357	0.6348	0.6354
229	0.653	0.653	0.6523	0.652767
230	0.6635	0.6637	0.6624	0.6632
231	0.6756	0.6752	0.674	0.674933
232	0.6889	0.6886	0.6872	0.688233
233	0.6984	0.6977	0.6964	0.6975
234	0.703	0.7023	0.7012	0.702167
235	0.7044	0.7039	0.7025	0.7036
236	0.7039	0.7028	0.7018	0.702833
237	0.7004	0.6996	0.6982	0.6994
238	0.6946	0.694	0.6924	0.693667
239	0.687	0.686	0.6847	0.6859
240	0.6783	0.677	0.6756	0.676967
241	0.667	0.6661	0.6647	0.665933
242	0.6545	0.6538	0.6526	0.653633
243	0.6422	0.6413	0.6401	0.6412
244	0.6319	0.6307	0.6292	0.6306
245	0.6173	0.6161	0.6146	0.616
246	0.5952	0.5946	0.5931	0.5943
247	0.5715	0.5706	0.5699	0.570667
248	0.554	0.5535	0.5522	0.553233
249	0.5382	0.5379	0.5368	0.537633
250	0.5179	0.5166	0.5155	0.516667
251	0.4914	0.49	0.489	0.490133
252	0.4647	0.4639	0.4631	0.4639
253	0.4426	0.4425	0.4413	0.442133
254	0.4203	0.4189	0.4178	0.419
255	0.3972	0.3961	0.3951	0.396133
256	0.3749	0.3743	0.3737	0.3743
257	0.3541	0.3534	0.3529	0.353467
258	0.3338	0.3331	0.333	0.3333
259	0.315	0.3145	0.3138	0.314433
260	0.3002	0.2999	0.2994	0.299833
261	0.2887	0.2883	0.2879	0.2883
262	0.2778	0.2772	0.2772	0.2774
263	0.2657	0.2657	0.2651	0.2655
264	0.2534	0.2534	0.2532	0.253333
265	0.2425	0.2423	0.2423	0.242367
266	0.2327	0.2323	0.2323	0.232433
267	0.2257	0.2261	0.2253	0.2257
268	0.2195	0.2199	0.2189	0.219433
269	0.2131	0.2129	0.2127	0.2129
270	0.2064	0.2062	0.2062	0.206267
271	0.2016	0.2015	0.2009	0.201333
272	0.1967	0.1969	0.1966	0.196733
273	0.194	0.1938	0.1937	0.193833
274	0.1909	0.1911	0.1907	0.1909
275	0.189	0.189	0.1886	0.188867
276	0.1874	0.1871	0.1868	0.1871
277	0.1858	0.1862	0.1857	0.1859
278	0.1859	0.1857	0.1852	0.1856
279	0.1858	0.1852	0.1854	0.185467
280	0.1855	0.1853	0.1854	0.1854
281	0.186	0.1863	0.1859	0.186067
282	0.1867	0.1866	0.1864	0.186567
283	0.1873	0.1874	0.1869	0.1872
284	0.188	0.1878	0.1879	0.1879
285	0.1885	0.1883	0.188	0.188267
286	0.1892	0.1892	0.189	0.189133
287	0.1896	0.1894	0.1892	0.1894
288	0.1901	0.1901	0.1894	0.189867
289	0.19	0.19	0.1895	0.189833
290	0.1901	0.1899	0.1898	0.189933
291	0.1902	0.1898	0.1897	0.1899
292	0.1899	0.1898	0.1892	0.189633
293	0.1897	0.1894	0.1894	0.1895
294	0.1894	0.1891	0.1888	0.1891
295	0.1882	0.1881	0.1875	0.187933
296	0.1875	0.187	0.1868	0.1871
297	0.1859	0.186	0.1853	0.185733
298	0.184	0.1836	0.1833	0.183633
299	0.1826	0.1826	0.182	0.1824
300	0.1807	0.1805	0.1799	0.180367
301	0.1776	0.1778	0.1771	0.1775
302	0.1749	0.1748	0.1744	0.1747
303	0.1714	0.1711	0.171	0.171167
304	0.1686	0.1684	0.1681	0.168367
305	0.1655	0.1653	0.1647	0.165167
306	0.1614	0.1609	0.1606	0.160967
307	0.1575	0.1574	0.1568	0.157233
308	0.1522	0.1521	0.1517	0.152
309	0.1489	0.1491	0.1489	0.148967
310	0.1454	0.1453	0.145	0.145233
311	0.1413	0.1414	0.1413	0.141333
312	0.1371	0.1371	0.1371	0.1371
313	0.1332	0.1332	0.1331	0.133167
314	0.1296	0.1298	0.129	0.129467
315	0.126	0.1257	0.1258	0.125833
316	0.1224	0.1225	0.1221	0.122333
317	0.1188	0.1186	0.1186	0.118667
318	0.1144	0.1147	0.1144	0.1145
319	0.1092	0.1096	0.1095	0.109433
320	0.1065	0.1064	0.1058	0.106233
321	0.1018	0.1016	0.1019	0.101767
322	0.0976	0.0981	0.0981	0.0979333
323	0.0928	0.093	0.0931	0.0929667
324	0.0878	0.0882	0.0886	0.0882
325	0.0846	0.0845	0.0843	0.0844667
326	0.0803	0.0807	0.0801	0.0803667
327	0.0763	0.0765	0.0759	0.0762333
328	0.0724	0.0725	0.0724	0.0724333
329	0.0682	0.0687	0.0686	0.0685
330	0.0642	0.0642	0.0639	0.0641
331	0.0602	0.0607	0.06	0.0603
332	0.057	0.0568	0.0568	0.0568667
333	0.0539	0.054	0.054	0.0539667
334	0.0517	0.0516	0.0516	0.0516333
335	0.0488	0.0494	0.0486	0.0489333
336	0.0458	0.0461	0.0462	0.0460333
337	0.0446	0.0445	0.0443	0.0444667
338	0.0424	0.0425	0.0419	0.0422667
339	0.0408	0.0406	0.0409	0.0407667
340	0.0388	0.0385	0.0385	0.0386
341	0.0365	0.0365	0.0366	0.0365333
342	0.0341	0.0344	0.0345	0.0343333
343	0.0322	0.0325	0.0323	0.0323333
344	0.031	0.0313	0.0313	0.0312
345	0.0292	0.0295	0.0292	0.0293
346	0.0279	0.0283	0.0276	0.0279333
347	0.0269	0.0271	0.0274	0.0271333
348	0.0244	0.0249	0.0248	0.0247
349	0.0233	0.0238	0.0235	0.0235333
350	0.0219	0.0224	0.0216	0.0219667
351	0.0215	0.0218	0.0215	0.0216
352	0.0195	0.02	0.0199	0.0198
353	0.0182	0.0175	0.0182	0.0179667
354	0.0168	0.0169	0.0169	0.0168667
355	0.0157	0.0161	0.0159	0.0159
356	0.0152	0.0154	0.015	0.0152
357	0.0143	0.0146	0.0141	0.0143333
358	0.0137	0.0142	0.0142	0.0140333
359	0.013	0.0135	0.0134	0.0133
360	0.0126	0.0124	0.0129	0.0126333
361	0.0117	0.0116	0.0115	0.0116
362	0.0112	0.0114	0.0113	0.0113
363	0.011	0.0112	0.0113	0.0111667
364	0.0105	0.0104	0.0106	0.0105
365	0.0102	0.0106	0.0098	0.0102
366	0.0093	0.0094	0.0099	0.00953333
367	0.0095	0.0094	0.0094	0.00943333
368	0.0084	0.0088	0.0087	0.00863333
369	0.0092	0.0091	0.0084	0.0089
370	0.0082	0.0088	0.0079	0.0083
371	0.0075	0.0076	0.0078	0.00763333
372	0.0071	0.0076	0.007	0.00723333
373	0.0067	0.0073	0.0068	0.00693333
374	0.0068	0.0069	0.0064	0.0067
375	0.0066	0.007	0.0068	0.0068
376	0.0064	0.0065	0.0071	0.00666667
377	0.0064	0.0062	0.0066	0.0064
378	0.007	0.007	0.0068	0.00693333
379	0.0064	0.0065	0.0071	0.00666667
380	0.0062	0.0064	0.0064	0.00633333
381	0.0059	0.006	0.0065	0.00613333
382	0.0054	0.0061	0.0052	0.00556667
383	0.006	0.006	0.0059	0.00596667
384	0.0058	0.0057	0.0061	0.00586667
385	0.0059	0.0058	0.0055	0.00573333
386	0.0049	0.0053	0.0054	0.0052
387	0.0042	0.0049	0.0049	0.00466667
388	0.005	0.0053	0.0054	0.00523333
389	0.0051	0.0053	0.0049	0.0051
390	0.0052	0.0051	0.0054	0.00523333
391	0.0047	0.0047	0.005	0.0048
392	0.0044	0.0049	0.0048	0.0047
393	0.005	0.005	0.0051	0.00503333
394	0.0046	0.005	0.0053	0.00496667
395	0.0049	0.005	0.0045	0.0048
396	0.0041	0.0043	0.0042	0.0042
397	0.0038	0.0043	0.0044	0.00416667
398	0.0045	0.0049	0.0045	0.00463333
399	0.0045	0.0037	0.0049	0.00436667
400	0.0033	0.004	0.0041	0.0038
401	0.0044	0.0042	0.0043	0.0043
402	0.0044	0.004	0.0047	0.00436667
403	0.004	0.0047	0.0045	0.0044
404	0.0044	0.0046	0.0045	0.0045
405	0.0044	0.0044	0.005	0.0046
406	0.0042	0.0042	0.0043	0.00423333
407	0.0045	0.0045	0.004	0.00433333
408	0.0035	0.0039	0.0039	0.00376667
409	0.0036	0.0036	0.0036	0.0036
410	0.0041	0.0044	0.0047	0.0044
411	0.0039	0.0043	0.0047	0.0043
412	0.0034	0.0035	0.004	0.00363333
413	0.0038	0.004	0.0036	0.0038
414	0.0036	0.0035	0.004	0.0037
415	0.0036	0.0042	0.0043	0.00403333
416	0.0044	0.0043	0.0043	0.00433333
417	0.004	0.004	0.0044	0.00413333
418	0.0037	0.0039	0.0039	0.00383333
419	0.0038	0.0043	0.0039	0.004
420	0.0035	0.0035	0.0037	0.00356667
421	0.0036	0.0042	0.0038	0.00386667
422	0.0042	0.0041	0.0044	0.00423333
423	0.0037	0.0037	0.004	0.0038
424	0.0038	0.004	0.004	0.00393333
425	0.0037	0.0038	0.0039	0.0038
426	0.0036	0.0037	0.0036	0.00363333
427	0.0039	0.004	0.004	0.00396667
428	0.0036	0.004	0.004	0.00386667
429	0.0037	0.0038	0.004	0.00383333
430	0.0038	0.0038	0.0039	0.00383333
431	0.0039	0.0042	0.0042	0.0041
432	0.004	0.0041	0.0042	0.0041
433	0.0032	0.0035	0.0035	0.0034
434	0.0039	0.0039	0.004	0.00393333
435	0.0036	0.004	0.0037	0.00376667
436	0.0037	0.0042	0.0042	0.00403333
437	0.0039	0.0039	0.0041	0.00396667
438	0.0034	0.0036	0.0039	0.00363333
439	0.0036	0.0037	0.004	0.00376667
440	0.0038	0.0039	0.0035	0.00373333
441	0.0032	0.0038	0.0033	0.00343333
442	0.0038	0.0038	0.0038	0.0038
443	0.0034	0.0036	0.0037	0.00356667
444	0.0037	0.0039	0.0036	0.00373333
445	0.0033	0.0039	0.0036	0.0036
446	0.0035	0.0038	0.0032	0.0035
447	0.0034	0.0037	0.0037	0.0036
448	0.0041	0.004	0.0042	0.0041
449	0.0033	0.0039	0.0033	0.0035
450	0.0036	0.0038	0.0036	0.00366667
451	0.0034	0.0038	0.0035	0.00356667
452	0.0028	0.0031	0.0033	0.00306667
453	0.0034	0.0035	0.0033	0.0034
454	0.0039	0.0039	0.0036	0.0038
455	0.0036	0.0039	0.004	0.00383333
456	0.0035	0.0035	0.0034	0.00346667
457	0.0037	0.004	0.0036	0.00376667
458	0.0034	0.0034	0.0034	0.0034
459	0.0038	0.004	0.004	0.00393333
460	0.0039	0.0042	0.0035	0.00386667
461	0.0031	0.0037	0.0033	0.00336667
462	0.0033	0.0037	0.0037	0.00356667
463	0.0038	0.0036	0.0037	0.0037
464	0.0032	0.0035	0.0032	0.0033
465	0.0037	0.0033	0.0033	0.00343333
466	0.0034	0.004	0.0038	0.00373333
467	0.0033	0.0034	0.0036	0.00343333
468	0.0037	0.0038	0.0036	0.0037
469	0.0037	0.0036	0.004	0.00376667
470	0.0027	0.0036	0.003	0.0031
471	0.0034	0.0031	0.0031	0.0032
472	0.0037	0.0037	0.0041	0.00383333
473	0.0032	0.0041	0.004	0.00376667
474	0.0039	0.0036	0.004	0.00383333
475	0.0037	0.0039	0.004	0.00386667
476	0.0036	0.004	0.004	0.00386667
477	0.0029	0.0026	0.0032	0.0029
478	0.0038	0.0043	0.0037	0.00393333
479	0.0038	0.0041	0.0041	0.004
480	0.0038	0.0039	0.0039	0.00386667
481	0.0031	0.0033	0.0032	0.0032
482	0.0036	0.0035	0.0037	0.0036
483	0.0037	0.0037	0.004	0.0038
484	0.0033	0.0036	0.0037	0.00353333
485	0.0033	0.0036	0.0035	0.00346667
486	0.0036	0.0038	0.0038	0.00373333
487	0.0034	0.0037	0.0034	0.0035
488	0.0035	0.0034	0.0033	0.0034
489	0.0035	0.0032	0.0035	0.0034
490	0.0033	0.0032	0.0032	0.00323333
491	0.0037	0.0038	0.0039	0.0038
492	0.0036	0.0038	0.0038	0.00373333
493	0.0034	0.0037	0.0039	0.00366667
494	0.003	0.0038	0.0034	0.0034
495	0.0038	0.0043	0.0031	0.00373333
496	0.004	0.004	0.0034	0.0038
497	0.0038	0.0035	0.004	0.00376667
498	0.0036	0.0034	0.0041	0.0037
499	0.0034	0.0037	0.0032	0.00343333
500	0.0032	0.003	0.0035	0.00323333

## Sheet: 39.063
16 mM NaOCl + 39.063mM H2SO4
Wavelength	1st	2nd	3rd	Ave
200	0.4484	0.4409	0.4312	0.440167
201	0.3937	0.3889	0.3782	0.386933
202	0.3459	0.3419	0.3315	0.339767
203	0.3154	0.3122	0.3031	0.310233
204	0.299	0.2949	0.2869	0.2936
205	0.2847	0.2808	0.2738	0.279767
206	0.2745	0.2709	0.2639	0.269767
207	0.2705	0.2662	0.2598	0.2655
208	0.2694	0.2668	0.2609	0.2657
209	0.2733	0.2699	0.264	0.269067
210	0.279	0.2765	0.2704	0.2753
211	0.2893	0.2857	0.2797	0.2849
212	0.3009	0.2975	0.293	0.297133
213	0.3139	0.3102	0.305	0.3097
214	0.3265	0.3226	0.3172	0.3221
215	0.3406	0.3371	0.3312	0.3363
216	0.358	0.3541	0.3489	0.353667
217	0.3771	0.3724	0.3671	0.3722
218	0.3954	0.3906	0.3857	0.390567
219	0.4148	0.4097	0.4044	0.409633
220	0.4343	0.4302	0.424	0.4295
221	0.4562	0.4519	0.4452	0.4511
222	0.4806	0.4756	0.4691	0.4751
223	0.5042	0.4992	0.4924	0.4986
224	0.5271	0.5216	0.5143	0.521
225	0.5503	0.5442	0.5371	0.543867
226	0.5755	0.5691	0.5617	0.568767
227	0.6004	0.5934	0.5853	0.593033
228	0.6212	0.6139	0.6058	0.613633
229	0.6376	0.63	0.622	0.629867
230	0.6477	0.6397	0.6312	0.639533
231	0.6589	0.6509	0.6422	0.650667
232	0.6714	0.6632	0.6542	0.662933
233	0.6799	0.6715	0.6625	0.6713
234	0.6843	0.6757	0.6668	0.6756
235	0.6855	0.6769	0.668	0.6768
236	0.6847	0.6759	0.6668	0.6758
237	0.6813	0.6727	0.6633	0.672433
238	0.6756	0.6669	0.6575	0.666667
239	0.6678	0.659	0.6504	0.659067
240	0.659	0.6509	0.6418	0.650567
241	0.6488	0.6399	0.631	0.6399
242	0.6364	0.6283	0.6194	0.628033
243	0.6241	0.616	0.6078	0.615967
244	0.6139	0.606	0.5975	0.6058
245	0.5999	0.5917	0.5837	0.591767
246	0.5786	0.571	0.5633	0.570967
247	0.5555	0.5479	0.5411	0.548167
248	0.5394	0.5314	0.5243	0.5317
249	0.5239	0.517	0.5102	0.517033
250	0.503	0.4965	0.4897	0.4964
251	0.4774	0.4711	0.465	0.471167
252	0.4525	0.446	0.4406	0.446367
253	0.4304	0.425	0.4192	0.424867
254	0.4086	0.4032	0.398	0.403267
255	0.3859	0.381	0.3758	0.3809
256	0.3649	0.3602	0.3559	0.360333
257	0.3441	0.3403	0.3357	0.340033
258	0.3245	0.3206	0.3162	0.320433
259	0.3066	0.3024	0.2986	0.302533
260	0.2924	0.2887	0.2847	0.2886
261	0.2813	0.2772	0.2737	0.2774
262	0.2701	0.2666	0.2633	0.266667
263	0.2592	0.256	0.2527	0.255967
264	0.2474	0.2441	0.2405	0.244
265	0.2367	0.2336	0.2307	0.233667
266	0.227	0.2243	0.221	0.2241
267	0.2205	0.2175	0.2148	0.2176
268	0.2147	0.2118	0.2091	0.211867
269	0.2082	0.2056	0.2028	0.205533
270	0.2015	0.1989	0.1964	0.198933
271	0.1969	0.1945	0.1916	0.194333
272	0.1924	0.19	0.1871	0.189833
273	0.1895	0.187	0.1844	0.186967
274	0.1868	0.1844	0.1815	0.184233
275	0.1848	0.1822	0.1799	0.1823
276	0.183	0.1808	0.1783	0.1807
277	0.1825	0.1797	0.1774	0.179867
278	0.1819	0.1796	0.1765	0.179333
279	0.1817	0.1793	0.1768	0.179267
280	0.1819	0.1792	0.1767	0.179267
281	0.1821	0.18	0.1773	0.1798
282	0.183	0.1808	0.178	0.1806
283	0.1836	0.1813	0.1785	0.181133
284	0.1846	0.182	0.1791	0.1819
285	0.1848	0.1825	0.1798	0.182367
286	0.1857	0.1831	0.1807	0.183167
287	0.1861	0.1838	0.1807	0.183533
288	0.1868	0.1841	0.1812	0.184033
289	0.1866	0.1843	0.1812	0.184033
290	0.187	0.1847	0.1816	0.184433
291	0.1871	0.1846	0.1816	0.184433
292	0.1867	0.1842	0.1814	0.1841
293	0.1866	0.1843	0.1812	0.184033
294	0.1866	0.184	0.1809	0.183833
295	0.1853	0.183	0.1801	0.1828
296	0.1848	0.1822	0.1791	0.182033
297	0.1835	0.181	0.1781	0.180867
298	0.1819	0.179	0.1762	0.179033
299	0.1806	0.1783	0.175	0.177967
300	0.1787	0.1763	0.1733	0.1761
301	0.176	0.1734	0.1702	0.1732
302	0.1733	0.1713	0.1681	0.1709
303	0.17	0.1678	0.165	0.1676
304	0.167	0.165	0.1621	0.1647
305	0.1644	0.162	0.159	0.1618
306	0.1604	0.1582	0.1551	0.1579
307	0.1571	0.155	0.1518	0.154633
308	0.1525	0.1503	0.1469	0.1499
309	0.1492	0.1471	0.1441	0.1468
310	0.1457	0.1436	0.1409	0.1434
311	0.142	0.1399	0.1377	0.139867
312	0.1382	0.1357	0.1332	0.1357
313	0.1341	0.1322	0.1296	0.131967
314	0.1308	0.1285	0.1261	0.128467
315	0.1269	0.1253	0.1224	0.124867
316	0.1235	0.1219	0.119	0.121467
317	0.1199	0.1183	0.1161	0.1181
318	0.116	0.1143	0.1124	0.114233
319	0.1119	0.1098	0.1075	0.109733
320	0.1087	0.1067	0.1045	0.106633
321	0.1039	0.1027	0.1005	0.102367
322	0.1007	0.0989	0.0967	0.0987667
323	0.0949	0.094	0.0918	0.0935667
324	0.0905	0.0896	0.0876	0.0892333
325	0.0871	0.0859	0.0838	0.0856
326	0.0829	0.0816	0.08	0.0815
327	0.0788	0.078	0.0756	0.0774667
328	0.0752	0.0746	0.073	0.0742667
329	0.0718	0.0704	0.069	0.0704
330	0.0677	0.0664	0.0645	0.0662
331	0.0639	0.0625	0.061	0.0624667
332	0.06	0.0593	0.0576	0.0589667
333	0.0572	0.0567	0.0554	0.0564333
334	0.0549	0.054	0.0524	0.0537667
335	0.052	0.051	0.05	0.051
336	0.0493	0.0487	0.0472	0.0484
337	0.0479	0.0475	0.0456	0.047
338	0.0453	0.0446	0.0437	0.0445333
339	0.0439	0.0431	0.0421	0.0430333
340	0.0418	0.0409	0.04	0.0409
341	0.0395	0.0393	0.0382	0.039
342	0.0378	0.0365	0.0362	0.0368333
343	0.0356	0.035	0.0334	0.0346667
344	0.0342	0.0338	0.0328	0.0336
345	0.0324	0.0319	0.0309	0.0317333
346	0.0308	0.0302	0.0297	0.0302333
347	0.0298	0.0289	0.0283	0.029
348	0.0272	0.0269	0.0262	0.0267667
349	0.0264	0.0256	0.0252	0.0257333
350	0.0251	0.0239	0.0233	0.0241
351	0.0239	0.0235	0.0224	0.0232667
352	0.0226	0.0221	0.021	0.0219
353	0.0201	0.0197	0.019	0.0196
354	0.0197	0.0192	0.0184	0.0191
355	0.0182	0.0178	0.0172	0.0177333
356	0.0173	0.0172	0.0162	0.0169
357	0.0166	0.0164	0.0158	0.0162667
358	0.0162	0.0162	0.0151	0.0158333
359	0.0153	0.015	0.0146	0.0149667
360	0.0145	0.014	0.0137	0.0140667
361	0.0135	0.0132	0.013	0.0132333
362	0.0129	0.0128	0.0124	0.0127
363	0.0126	0.0128	0.0124	0.0126
364	0.0127	0.0124	0.011	0.0120333
365	0.0123	0.0118	0.0112	0.0117667
366	0.0107	0.0109	0.0102	0.0106
367	0.011	0.0111	0.0099	0.0106667
368	0.0108	0.0098	0.0098	0.0101333
369	0.0102	0.0104	0.0104	0.0103333
370	0.0095	0.0094	0.0098	0.00956667
371	0.0091	0.0085	0.0082	0.0086
372	0.0087	0.008	0.0081	0.00826667
373	0.0087	0.0084	0.0077	0.00826667
374	0.0075	0.0079	0.0076	0.00766667
375	0.0077	0.0083	0.0082	0.00806667
376	0.0077	0.0077	0.0074	0.0076
377	0.0083	0.008	0.007	0.00776667
378	0.0079	0.0079	0.0074	0.00773333
379	0.0072	0.0071	0.0065	0.00693333
380	0.0064	0.0074	0.0069	0.0069
381	0.0072	0.0063	0.0064	0.00663333
382	0.0065	0.0064	0.0062	0.00636667
383	0.0073	0.0071	0.0067	0.00703333
384	0.0068	0.0068	0.0059	0.0065
385	0.0064	0.0061	0.0057	0.00606667
386	0.0061	0.0059	0.0059	0.00596667
387	0.0055	0.0053	0.0046	0.00513333
388	0.0068	0.006	0.0054	0.00606667
389	0.006	0.0056	0.0052	0.0056
390	0.0054	0.0054	0.005	0.00526667
391	0.0056	0.005	0.0051	0.00523333
392	0.0055	0.0049	0.0049	0.0051
393	0.0053	0.0052	0.005	0.00516667
394	0.0057	0.0058	0.0055	0.00566667
395	0.0055	0.0055	0.005	0.00533333
396	0.0051	0.0049	0.0045	0.00483333
397	0.0045	0.0042	0.0044	0.00436667
398	0.0051	0.0053	0.0048	0.00506667
399	0.0048	0.0049	0.0049	0.00486667
400	0.0042	0.0047	0.0042	0.00436667
401	0.0054	0.0048	0.0045	0.0049
402	0.0052	0.0045	0.0045	0.00473333
403	0.0048	0.0048	0.0043	0.00463333
404	0.0048	0.0051	0.0049	0.00493333
405	0.005	0.0054	0.0047	0.00503333
406	0.0047	0.0045	0.0047	0.00463333
407	0.0049	0.0048	0.005	0.0049
408	0.0048	0.0043	0.0042	0.00443333
409	0.0041	0.0046	0.0042	0.0043
410	0.0051	0.0045	0.0043	0.00463333
411	0.0053	0.0048	0.0046	0.0049
412	0.0042	0.004	0.0042	0.00413333
413	0.0044	0.0039	0.0041	0.00413333
414	0.0045	0.0041	0.0041	0.00423333
415	0.0048	0.0043	0.0042	0.00443333
416	0.0048	0.0046	0.0047	0.0047
417	0.0049	0.0046	0.0045	0.00466667
418	0.0045	0.0043	0.0041	0.0043
419	0.0046	0.0046	0.0044	0.00453333
420	0.0043	0.0039	0.0042	0.00413333
421	0.0043	0.0044	0.0039	0.0042
422	0.0043	0.0042	0.0041	0.0042
423	0.0045	0.0044	0.004	0.0043
424	0.0041	0.0042	0.0037	0.004
425	0.004	0.004	0.0038	0.00393333
426	0.0043	0.0039	0.0038	0.004
427	0.0044	0.0046	0.0041	0.00436667
428	0.0044	0.0043	0.0042	0.0043
429	0.0045	0.0041	0.0039	0.00416667
430	0.0042	0.0041	0.0038	0.00403333
431	0.0041	0.0045	0.0037	0.0041
432	0.0045	0.0042	0.0041	0.00426667
433	0.0038	0.0037	0.003	0.0035
434	0.0044	0.0044	0.0041	0.0043
435	0.0041	0.0043	0.0041	0.00416667
436	0.0042	0.0038	0.0037	0.0039
437	0.0041	0.0041	0.0043	0.00416667
438	0.004	0.0042	0.0035	0.0039
439	0.0041	0.0037	0.004	0.00393333
440	0.0043	0.0043	0.0038	0.00413333
441	0.0037	0.0037	0.0038	0.00373333
442	0.004	0.004	0.0039	0.00396667
443	0.0043	0.004	0.0039	0.00406667
444	0.0043	0.0039	0.004	0.00406667
445	0.0042	0.0035	0.0037	0.0038
446	0.0039	0.0032	0.0035	0.00353333
447	0.0041	0.0037	0.0035	0.00376667
448	0.004	0.0046	0.004	0.0042
449	0.004	0.0039	0.0035	0.0038
450	0.0038	0.0042	0.0037	0.0039
451	0.0039	0.0037	0.0036	0.00373333
452	0.0034	0.0032	0.0031	0.00323333
453	0.0038	0.0035	0.0039	0.00373333
454	0.0037	0.0042	0.0034	0.00376667
455	0.004	0.0038	0.0039	0.0039
456	0.0042	0.0036	0.0037	0.00383333
457	0.0042	0.004	0.0036	0.00393333
458	0.0039	0.0036	0.0036	0.0037
459	0.0041	0.0044	0.004	0.00416667
460	0.004	0.004	0.004	0.004
461	0.004	0.0037	0.0038	0.00383333
462	0.0039	0.0034	0.0034	0.00356667
463	0.004	0.0039	0.0037	0.00386667
464	0.0045	0.0036	0.0035	0.00386667
465	0.0039	0.0036	0.0035	0.00366667
466	0.0042	0.0037	0.0041	0.004
467	0.0039	0.0033	0.0034	0.00353333
468	0.0043	0.0041	0.0035	0.00396667
469	0.004	0.0038	0.0037	0.00383333
470	0.0037	0.0037	0.0032	0.00353333
471	0.0038	0.0039	0.0031	0.0036
472	0.0041	0.004	0.0039	0.004
473	0.0038	0.004	0.0032	0.00366667
474	0.0045	0.0041	0.0038	0.00413333
475	0.0045	0.0041	0.0039	0.00416667
476	0.004	0.0037	0.0039	0.00386667
477	0.0036	0.0027	0.0029	0.00306667
478	0.0043	0.004	0.0041	0.00413333
479	0.0044	0.0047	0.0037	0.00426667
480	0.0041	0.0038	0.0035	0.0038
481	0.0034	0.0032	0.0034	0.00333333
482	0.0041	0.0037	0.0039	0.0039
483	0.004	0.0038	0.004	0.00393333
484	0.0039	0.004	0.0035	0.0038
485	0.0041	0.0037	0.0036	0.0038
486	0.0042	0.0041	0.0038	0.00403333
487	0.0038	0.0037	0.0036	0.0037
488	0.0039	0.0036	0.0035	0.00366667
489	0.0037	0.0034	0.0032	0.00343333
490	0.0038	0.0035	0.0032	0.0035
491	0.0036	0.0042	0.0038	0.00386667
492	0.0041	0.0038	0.0038	0.0039
493	0.0042	0.0034	0.0033	0.00363333
494	0.0036	0.0035	0.0035	0.00353333
495	0.0047	0.0037	0.0038	0.00406667
496	0.0043	0.0035	0.0034	0.00373333
497	0.0041	0.0038	0.0035	0.0038
498	0.0038	0.0033	0.0034	0.0035
499	0.0042	0.0037	0.0038	0.0039
500	0.0036	0.0029	0.0024	0.00296667

## Sheet: 78.125
16 mM NaOCl + 78.125mM H2SO4
Wavelength	1st	2nd	3rd	Ave
200	0.5575	0.5503	0.5165	0.541433
201	0.4885	0.4841	0.4506	0.4744
202	0.4262	0.4233	0.3962	0.415233
203	0.3862	0.3831	0.359	0.3761
204	0.3635	0.3597	0.337	0.3534
205	0.3432	0.3389	0.3185	0.333533
206	0.3253	0.3221	0.3031	0.316833
207	0.3142	0.3123	0.2962	0.307567
208	0.3095	0.3082	0.2927	0.303467
209	0.3091	0.3073	0.2935	0.3033
210	0.3116	0.31	0.2972	0.306267
211	0.3168	0.3169	0.3046	0.312767
212	0.3261	0.3258	0.314	0.321967
213	0.337	0.3357	0.326	0.3329
214	0.348	0.3467	0.3371	0.343933
215	0.3597	0.3597	0.3502	0.356533
216	0.3749	0.3748	0.3654	0.3717
217	0.3927	0.3923	0.3842	0.389733
218	0.4092	0.4097	0.4008	0.406567
219	0.4267	0.4276	0.4198	0.4247
220	0.446	0.4468	0.4389	0.4439
221	0.4667	0.4678	0.46	0.464833
222	0.4899	0.4912	0.4832	0.4881
223	0.5127	0.5142	0.5063	0.511067
224	0.535	0.5355	0.5274	0.532633
225	0.5573	0.5579	0.5502	0.555133
226	0.5817	0.5826	0.575	0.579767
227	0.6056	0.6061	0.5982	0.6033
228	0.6257	0.6263	0.6178	0.623267
229	0.6419	0.6427	0.6339	0.6395
230	0.6517	0.6522	0.6435	0.649133
231	0.6623	0.6633	0.6542	0.659933
232	0.6749	0.6751	0.6661	0.672033
233	0.6829	0.6832	0.6743	0.680133
234	0.6872	0.6874	0.6782	0.684267
235	0.6883	0.6884	0.6792	0.6853
236	0.6871	0.6872	0.6782	0.684167
237	0.6836	0.6836	0.6744	0.680533
238	0.6781	0.6778	0.6682	0.6747
239	0.6701	0.6698	0.6607	0.666867
240	0.6612	0.6607	0.6519	0.657933
241	0.6501	0.6498	0.6412	0.647033
242	0.6384	0.6378	0.6289	0.635033
243	0.6261	0.6259	0.6173	0.6231
244	0.6158	0.615	0.607	0.6126
245	0.6018	0.6011	0.5929	0.5986
246	0.5808	0.5803	0.5719	0.577667
247	0.5575	0.5564	0.5494	0.554433
248	0.5402	0.5397	0.5325	0.537467
249	0.5254	0.5247	0.5176	0.522567
250	0.5048	0.5039	0.4972	0.501967
251	0.479	0.4782	0.472	0.4764
252	0.4533	0.4526	0.4469	0.450933
253	0.4318	0.4312	0.4258	0.4296
254	0.41	0.4091	0.4038	0.407633
255	0.3876	0.3877	0.3821	0.3858
256	0.3659	0.3656	0.361	0.364167
257	0.346	0.3455	0.3405	0.344
258	0.3259	0.3255	0.3213	0.324233
259	0.3072	0.3075	0.3035	0.306067
260	0.2934	0.2927	0.2893	0.2918
261	0.2817	0.2818	0.2781	0.280533
262	0.2712	0.2708	0.2675	0.269833
263	0.26	0.2596	0.2566	0.258733
264	0.2481	0.248	0.2449	0.247
265	0.2372	0.2375	0.2342	0.2363
266	0.2277	0.2275	0.2247	0.226633
267	0.2213	0.2214	0.2184	0.220367
268	0.2152	0.2152	0.2124	0.214267
269	0.2091	0.2087	0.2061	0.207967
270	0.2025	0.2021	0.1994	0.201333
271	0.1978	0.1977	0.1951	0.196867
272	0.1934	0.1931	0.1905	0.192333
273	0.1907	0.1904	0.1878	0.189633
274	0.188	0.1876	0.1851	0.1869
275	0.1859	0.1851	0.1833	0.184767
276	0.1843	0.1838	0.1812	0.1831
277	0.1834	0.1831	0.1803	0.182267
278	0.1831	0.1831	0.1801	0.1821
279	0.1832	0.1828	0.1802	0.182067
280	0.183	0.1826	0.18	0.181867
281	0.1842	0.1836	0.1809	0.1829
282	0.1845	0.1843	0.1816	0.183467
283	0.1855	0.185	0.1821	0.1842
284	0.1865	0.186	0.1831	0.1852
285	0.1869	0.1864	0.1837	0.185667
286	0.1878	0.1876	0.1846	0.186667
287	0.1884	0.188	0.1853	0.187233
288	0.1888	0.1886	0.1855	0.187633
289	0.1889	0.1885	0.1855	0.187633
290	0.1896	0.1892	0.1858	0.1882
291	0.1896	0.1893	0.1863	0.1884
292	0.1894	0.1891	0.1861	0.1882
293	0.1894	0.1889	0.186	0.1881
294	0.1893	0.1891	0.1856	0.188
295	0.1886	0.1883	0.185	0.1873
296	0.1879	0.1875	0.1843	0.186567
297	0.1869	0.1863	0.1832	0.185467
298	0.1852	0.1849	0.1815	0.183867
299	0.1843	0.1838	0.1803	0.1828
300	0.1824	0.182	0.1785	0.180967
301	0.1799	0.1795	0.176	0.178467
302	0.1776	0.1772	0.1738	0.1762
303	0.1746	0.1741	0.1704	0.173033
304	0.172	0.1712	0.1678	0.170333
305	0.169	0.1683	0.165	0.167433
306	0.165	0.1645	0.161	0.1635
307	0.1619	0.1611	0.1578	0.160267
308	0.1573	0.1566	0.1533	0.155733
309	0.1541	0.1537	0.1499	0.152567
310	0.1511	0.1505	0.1468	0.149467
311	0.1471	0.1467	0.1429	0.145567
312	0.1431	0.1429	0.139	0.141667
313	0.1394	0.139	0.1354	0.137933
314	0.1365	0.1356	0.1321	0.134733
315	0.1325	0.1319	0.1287	0.131033
316	0.1294	0.1289	0.1253	0.127867
317	0.1258	0.1253	0.1221	0.1244
318	0.1215	0.1211	0.118	0.1202
319	0.1176	0.117	0.1135	0.116033
320	0.1137	0.1135	0.1108	0.112667
321	0.1105	0.1094	0.1066	0.108833
322	0.1062	0.1054	0.1025	0.1047
323	0.101	0.1009	0.0978	0.0999
324	0.097	0.0959	0.0931	0.0953333
325	0.0929	0.0922	0.0897	0.0916
326	0.0888	0.0887	0.0859	0.0878
327	0.085	0.0842	0.0817	0.0836333
328	0.0812	0.0807	0.0777	0.0798667
329	0.0778	0.0765	0.0743	0.0762
330	0.0733	0.0724	0.0704	0.0720333
331	0.0698	0.0684	0.0665	0.0682333
332	0.0655	0.065	0.0626	0.0643667
333	0.0635	0.0625	0.06	0.062
334	0.06	0.0603	0.0575	0.0592667
335	0.0573	0.0571	0.0549	0.0564333
336	0.0546	0.0542	0.0528	0.0538667
337	0.053	0.0526	0.0505	0.0520333
338	0.0505	0.0502	0.0478	0.0495
339	0.0486	0.0483	0.0461	0.0476667
340	0.0459	0.0458	0.0438	0.0451667
341	0.0446	0.0434	0.0422	0.0434
342	0.0421	0.0417	0.0403	0.0413667
343	0.0396	0.0396	0.0376	0.0389333
344	0.0389	0.0385	0.0365	0.0379667
345	0.0364	0.0361	0.0345	0.0356667
346	0.0351	0.0345	0.0326	0.0340667
347	0.0336	0.0337	0.0318	0.0330333
348	0.0312	0.0315	0.0298	0.0308333
349	0.0302	0.03	0.0285	0.0295667
350	0.0283	0.0283	0.027	0.0278667
351	0.0275	0.0274	0.0258	0.0269
352	0.026	0.0256	0.024	0.0252
353	0.0236	0.0235	0.0224	0.0231667
354	0.0222	0.0219	0.021	0.0217
355	0.0213	0.0212	0.0201	0.0208667
356	0.0202	0.0198	0.019	0.0196667
357	0.0192	0.0193	0.018	0.0188333
358	0.0184	0.0186	0.0177	0.0182333
359	0.0178	0.0178	0.0165	0.0173667
360	0.0165	0.0162	0.0159	0.0162
361	0.016	0.0158	0.015	0.0156
362	0.0153	0.0151	0.0144	0.0149333
363	0.015	0.0147	0.014	0.0145667
364	0.014	0.0142	0.0133	0.0138333
365	0.0136	0.0132	0.013	0.0132667
366	0.0131	0.0127	0.0125	0.0127667
367	0.0126	0.0128	0.0119	0.0124333
368	0.0111	0.0117	0.011	0.0112667
369	0.0121	0.0121	0.0116	0.0119333
370	0.0118	0.0115	0.011	0.0114333
371	0.0105	0.01	0.0096	0.0100333
372	0.0096	0.0101	0.009	0.00956667
373	0.0096	0.0099	0.0083	0.00926667
374	0.0089	0.0092	0.0081	0.00873333
375	0.0092	0.0089	0.0089	0.009
376	0.0091	0.0087	0.0087	0.00883333
377	0.0086	0.0088	0.0086	0.00866667
378	0.0085	0.0088	0.0082	0.0085
379	0.0082	0.0077	0.0076	0.00783333
380	0.0085	0.008	0.0083	0.00826667
381	0.0084	0.0078	0.0077	0.00796667
382	0.0071	0.0077	0.007	0.00726667
383	0.0084	0.0082	0.0076	0.00806667
384	0.0075	0.0072	0.0066	0.0071
385	0.0072	0.0074	0.0068	0.00713333
386	0.0066	0.0071	0.0059	0.00653333
387	0.0054	0.0056	0.0058	0.0056
388	0.0067	0.0073	0.0063	0.00676667
389	0.0065	0.0061	0.0066	0.0064
390	0.0061	0.0058	0.0055	0.0058
391	0.0058	0.0061	0.0057	0.00586667
392	0.0057	0.0061	0.0054	0.00573333
393	0.0063	0.0059	0.0059	0.00603333
394	0.0064	0.0059	0.0059	0.00606667
395	0.0054	0.0055	0.0051	0.00533333
396	0.0053	0.0051	0.0055	0.0053
397	0.0049	0.0053	0.005	0.00506667
398	0.0059	0.0058	0.0053	0.00566667
399	0.0053	0.0052	0.0049	0.00513333
400	0.0048	0.0048	0.0049	0.00483333
401	0.0057	0.0049	0.0049	0.00516667
402	0.0054	0.0059	0.0046	0.0053
403	0.0054	0.0054	0.0049	0.00523333
404	0.0052	0.0052	0.0049	0.0051
405	0.0056	0.0058	0.005	0.00546667
406	0.0053	0.0054	0.0049	0.0052
407	0.0055	0.0049	0.0056	0.00533333
408	0.0045	0.0045	0.0048	0.0046
409	0.0044	0.005	0.0047	0.0047
410	0.0051	0.0048	0.005	0.00496667
411	0.0052	0.0052	0.0049	0.0051
412	0.0046	0.0042	0.0048	0.00453333
413	0.0044	0.0046	0.0046	0.00453333
414	0.0046	0.0044	0.0047	0.00456667
415	0.0048	0.0045	0.0044	0.00456667
416	0.005	0.0053	0.0048	0.00503333
417	0.0044	0.0048	0.0043	0.0045
418	0.0044	0.0044	0.0046	0.00446667
419	0.0045	0.0043	0.0043	0.00436667
420	0.0043	0.0042	0.0042	0.00423333
421	0.0046	0.0044	0.0047	0.00456667
422	0.0045	0.0044	0.0047	0.00453333
423	0.0046	0.0042	0.0042	0.00433333
424	0.0044	0.0042	0.0043	0.0043
425	0.0042	0.0043	0.0041	0.0042
426	0.0042	0.0042	0.004	0.00413333
427	0.0046	0.0047	0.0049	0.00473333
428	0.0043	0.0043	0.0042	0.00426667
429	0.0045	0.0043	0.0042	0.00433333
430	0.0043	0.0043	0.0041	0.00423333
431	0.0044	0.0044	0.0043	0.00436667
432	0.0044	0.0046	0.0043	0.00443333
433	0.0039	0.0041	0.0039	0.00396667
434	0.0044	0.0042	0.0044	0.00433333
435	0.0041	0.0043	0.0044	0.00426667
436	0.0042	0.0044	0.0044	0.00433333
437	0.0042	0.0049	0.0049	0.00466667
438	0.0038	0.0037	0.0043	0.00393333
439	0.0035	0.0039	0.0045	0.00396667
440	0.0037	0.0043	0.0039	0.00396667
441	0.0035	0.0039	0.004	0.0038
442	0.0041	0.0042	0.0043	0.0042
443	0.0045	0.0044	0.0044	0.00443333
444	0.0042	0.0043	0.0041	0.0042
445	0.0039	0.0039	0.004	0.00393333
446	0.0037	0.0039	0.0041	0.0039
447	0.004	0.0038	0.0039	0.0039
448	0.0041	0.0041	0.0044	0.0042
449	0.0038	0.0038	0.0039	0.00383333
450	0.0039	0.0039	0.0042	0.004
451	0.0038	0.0035	0.0038	0.0037
452	0.0033	0.0032	0.0041	0.00353333
453	0.0036	0.004	0.0038	0.0038
454	0.0038	0.0038	0.0039	0.00383333
455	0.0039	0.0044	0.0041	0.00413333
456	0.004	0.0037	0.0038	0.00383333
457	0.0039	0.0038	0.0041	0.00393333
458	0.0037	0.004	0.0038	0.00383333
459	0.0042	0.004	0.0044	0.0042
460	0.0043	0.004	0.0038	0.00403333
461	0.0036	0.0037	0.0042	0.00383333
462	0.0039	0.0039	0.0039	0.0039
463	0.0041	0.0041	0.0041	0.0041
464	0.0035	0.0036	0.0038	0.00363333
465	0.0039	0.004	0.0038	0.0039
466	0.0042	0.0039	0.0042	0.0041
467	0.0037	0.0039	0.004	0.00386667
468	0.004	0.0035	0.0036	0.0037
469	0.0038	0.0035	0.0041	0.0038
470	0.0039	0.0035	0.0044	0.00393333
471	0.0039	0.0036	0.0041	0.00386667
472	0.0036	0.0039	0.0043	0.00393333
473	0.004	0.0037	0.0038	0.00383333
474	0.0041	0.0037	0.0039	0.0039
475	0.0041	0.0039	0.0044	0.00413333
476	0.0041	0.0042	0.0039	0.00406667
477	0.0031	0.0036	0.0035	0.0034
478	0.004	0.0041	0.0041	0.00406667
479	0.0046	0.0039	0.0043	0.00426667
480	0.0038	0.0038	0.004	0.00386667
481	0.0038	0.0034	0.0038	0.00366667
482	0.004	0.0038	0.0038	0.00386667
483	0.0039	0.0038	0.0042	0.00396667
484	0.0039	0.004	0.0039	0.00393333
485	0.0036	0.0039	0.0042	0.0039
486	0.0041	0.004	0.004	0.00403333
487	0.0039	0.0041	0.0036	0.00386667
488	0.0033	0.0039	0.004	0.00373333
489	0.0037	0.0038	0.0038	0.00376667
490	0.0037	0.0036	0.0038	0.0037
491	0.0039	0.0041	0.004	0.004
492	0.0039	0.004	0.0045	0.00413333
493	0.0037	0.0035	0.0043	0.00383333
494	0.0036	0.0042	0.0038	0.00386667
495	0.0042	0.0037	0.0043	0.00406667
496	0.0038	0.0037	0.0043	0.00393333
497	0.0038	0.0041	0.004	0.00396667
498	0.0029	0.0034	0.0044	0.00356667
499	0.0034	0.0038	0.0034	0.00353333
500	0.0029	0.0026	0.0035	0.003

## Sheet: 156.25
16 mM NaOCl + 156.25mM H2SO4
Wavelength	1st	2nd	3rd	Ave
200	0.6557	0.6416	0.593	0.6301
201	0.572	0.5604	0.516	0.549467
202	0.4973	0.4895	0.4469	0.4779
203	0.4453	0.4396	0.4004	0.428433
204	0.4149	0.4078	0.3731	0.3986
205	0.3877	0.3804	0.3493	0.372467
206	0.3644	0.3578	0.3294	0.350533
207	0.348	0.3428	0.3167	0.335833
208	0.3389	0.3341	0.31	0.327667
209	0.3341	0.3307	0.3077	0.324167
210	0.3332	0.3295	0.3097	0.324133
211	0.3357	0.3321	0.3145	0.327433
212	0.3422	0.3384	0.3223	0.3343
213	0.3492	0.3469	0.3315	0.342533
214	0.3582	0.3559	0.3405	0.351533
215	0.3689	0.3667	0.3529	0.362833
216	0.3814	0.3801	0.3671	0.3762
217	0.3971	0.3947	0.3829	0.391567
218	0.4122	0.4105	0.3998	0.4075
219	0.4288	0.4276	0.4165	0.4243
220	0.4464	0.4454	0.4349	0.442233
221	0.4664	0.4651	0.4552	0.462233
222	0.488	0.4865	0.4767	0.483733
223	0.5097	0.5082	0.4985	0.505467
224	0.5304	0.5289	0.5202	0.5265
225	0.5512	0.55	0.5405	0.547233
226	0.5747	0.5738	0.5645	0.571
227	0.5976	0.5964	0.5871	0.5937
228	0.6172	0.616	0.6063	0.613167
229	0.6327	0.6311	0.622	0.6286
230	0.642	0.6404	0.6311	0.637833
231	0.6526	0.6513	0.6415	0.648467
232	0.6639	0.6627	0.653	0.659867
233	0.6718	0.6703	0.6607	0.6676
234	0.676	0.6745	0.6648	0.671767
235	0.6765	0.6752	0.6657	0.672467
236	0.6754	0.6742	0.6647	0.671433
237	0.6719	0.6704	0.6611	0.6678
238	0.6659	0.6644	0.6553	0.661867
239	0.6583	0.657	0.6476	0.6543
240	0.6497	0.648	0.6389	0.645533
241	0.6387	0.6371	0.6282	0.634667
242	0.6266	0.6254	0.6164	0.6228
243	0.6149	0.6135	0.6049	0.6111
244	0.6043	0.6032	0.5943	0.6006
245	0.5904	0.5893	0.5805	0.586733
246	0.5696	0.5679	0.5604	0.565967
247	0.547	0.5455	0.5378	0.543433
248	0.5302	0.5291	0.5214	0.5269
249	0.5154	0.5141	0.5068	0.5121
250	0.4951	0.4943	0.4868	0.492067
251	0.4701	0.4689	0.4618	0.466933
252	0.4445	0.4437	0.4373	0.441833
253	0.4233	0.4228	0.4158	0.420633
254	0.4018	0.4015	0.3946	0.3993
255	0.3796	0.3795	0.3734	0.3775
256	0.3587	0.3582	0.3527	0.356533
257	0.339	0.3381	0.3326	0.336567
258	0.3197	0.3187	0.3135	0.3173
259	0.3018	0.3009	0.2959	0.299533
260	0.2876	0.2874	0.2822	0.285733
261	0.2768	0.2762	0.2713	0.274767
262	0.266	0.2655	0.2608	0.2641
263	0.2552	0.2547	0.2503	0.2534
264	0.2434	0.2428	0.2386	0.2416
265	0.2327	0.2325	0.2279	0.231033
266	0.2241	0.2234	0.2193	0.222267
267	0.2172	0.2166	0.2125	0.215433
268	0.211	0.2105	0.2066	0.209367
269	0.205	0.2044	0.2006	0.203333
270	0.1984	0.1981	0.1939	0.1968
271	0.1941	0.1937	0.1898	0.192533
272	0.1895	0.1892	0.1855	0.188067
273	0.187	0.1866	0.1827	0.185433
274	0.1842	0.184	0.18	0.182733
275	0.1826	0.1823	0.1781	0.181
276	0.1809	0.1807	0.1764	0.179333
277	0.1801	0.1799	0.1755	0.1785
278	0.1801	0.1795	0.1752	0.178267
279	0.1798	0.1795	0.1752	0.178167
280	0.1797	0.1794	0.1754	0.178167
281	0.1809	0.1805	0.1762	0.1792
282	0.1817	0.1813	0.1769	0.179967
283	0.1825	0.1822	0.1777	0.1808
284	0.1835	0.1831	0.1785	0.1817
285	0.1841	0.1838	0.1792	0.182367
286	0.1852	0.1847	0.1801	0.183333
287	0.1856	0.1852	0.1805	0.183767
288	0.1867	0.186	0.181	0.184567
289	0.1868	0.1861	0.1811	0.184667
290	0.1874	0.1864	0.1818	0.1852
291	0.1876	0.1872	0.1818	0.185533
292	0.1876	0.1871	0.1819	0.185533
293	0.1876	0.1869	0.1819	0.185467
294	0.1877	0.187	0.1817	0.185467
295	0.187	0.1859	0.1808	0.184567
296	0.1867	0.1855	0.1804	0.1842
297	0.1857	0.185	0.1795	0.1834
298	0.184	0.1833	0.1778	0.1817
299	0.1833	0.1825	0.1767	0.180833
300	0.1815	0.1808	0.1751	0.179133
301	0.1793	0.1784	0.1726	0.176767
302	0.1771	0.1765	0.1706	0.174733
303	0.1742	0.1736	0.1675	0.171767
304	0.172	0.171	0.165	0.169333
305	0.169	0.1679	0.1622	0.166367
306	0.1656	0.1644	0.1584	0.1628
307	0.1624	0.1614	0.1553	0.1597
308	0.1577	0.157	0.1511	0.155267
309	0.1554	0.154	0.1482	0.152533
310	0.152	0.1508	0.1451	0.1493
311	0.1488	0.1474	0.1413	0.145833
312	0.1446	0.1436	0.1376	0.141933
313	0.1412	0.1401	0.1342	0.1385
314	0.1382	0.1373	0.1307	0.1354
315	0.1344	0.1337	0.1276	0.1319
316	0.1311	0.1304	0.1241	0.128533
317	0.1278	0.127	0.1212	0.125333
318	0.1243	0.1232	0.1173	0.1216
319	0.1196	0.1186	0.1127	0.116967
320	0.1166	0.1161	0.1101	0.114267
321	0.1126	0.1118	0.1059	0.1101
322	0.1085	0.1077	0.1017	0.105967
323	0.1044	0.1029	0.0969	0.1014
324	0.1001	0.0988	0.0929	0.0972667
325	0.0962	0.0953	0.0891	0.0935333
326	0.0921	0.0913	0.0853	0.0895667
327	0.0882	0.0871	0.0816	0.0856333
328	0.0842	0.0834	0.0777	0.0817667
329	0.08	0.0795	0.0744	0.0779667
330	0.0758	0.0756	0.07	0.0738
331	0.0725	0.0715	0.0663	0.0701
332	0.0693	0.0679	0.0626	0.0666
333	0.066	0.0653	0.0597	0.0636667
334	0.0636	0.0627	0.0575	0.0612667
335	0.0606	0.0599	0.0548	0.0584333
336	0.0582	0.0569	0.0521	0.0557333
337	0.056	0.0556	0.0499	0.0538333
338	0.0533	0.0531	0.0478	0.0514
339	0.0515	0.0509	0.0459	0.0494333
340	0.0491	0.0484	0.0437	0.0470667
341	0.0473	0.046	0.0421	0.0451333
342	0.0446	0.0447	0.0397	0.043
343	0.0423	0.0416	0.0374	0.0404333
344	0.0414	0.041	0.0362	0.0395333
345	0.0392	0.0387	0.034	0.0373
346	0.0374	0.0372	0.0324	0.0356667
347	0.036	0.036	0.0315	0.0345
348	0.0334	0.0332	0.0286	0.0317333
349	0.0319	0.0316	0.0274	0.0303
350	0.0301	0.03	0.026	0.0287
351	0.0288	0.0293	0.0248	0.0276333
352	0.0278	0.0273	0.0237	0.0262667
353	0.0254	0.0255	0.0218	0.0242333
354	0.0238	0.0239	0.0202	0.0226333
355	0.0227	0.0225	0.0192	0.0214667
356	0.0215	0.0211	0.0179	0.0201667
357	0.0201	0.0203	0.017	0.0191333
358	0.02	0.0198	0.0165	0.0187667
359	0.019	0.019	0.0154	0.0178
360	0.0176	0.0177	0.0145	0.0166
361	0.0172	0.0167	0.0137	0.0158667
362	0.0163	0.0162	0.0132	0.0152333
363	0.016	0.0159	0.0126	0.0148333
364	0.015	0.0152	0.0121	0.0141
365	0.0145	0.0144	0.0112	0.0133667
366	0.014	0.0135	0.0105	0.0126667
367	0.0129	0.0132	0.0105	0.0122
368	0.012	0.0124	0.0093	0.0112333
369	0.0124	0.0122	0.0094	0.0113333
370	0.0113	0.0117	0.0091	0.0107
371	0.0101	0.0106	0.0079	0.00953333
372	0.01	0.0102	0.008	0.0094
373	0.0099	0.0095	0.007	0.0088
374	0.009	0.0092	0.0065	0.00823333
375	0.0092	0.0095	0.0069	0.00853333
376	0.0087	0.0088	0.0061	0.00786667
377	0.0079	0.0084	0.0065	0.0076
378	0.008	0.0086	0.006	0.00753333
379	0.0077	0.0079	0.0057	0.0071
380	0.0075	0.008	0.0051	0.00686667
381	0.0075	0.0078	0.0051	0.0068
382	0.0072	0.0071	0.005	0.00643333
383	0.0071	0.0075	0.0048	0.00646667
384	0.0065	0.0068	0.0048	0.00603333
385	0.0066	0.0068	0.005	0.00613333
386	0.0059	0.0065	0.0039	0.00543333
387	0.0052	0.0055	0.0038	0.00483333
388	0.0061	0.0061	0.0039	0.00536667
389	0.0059	0.0059	0.0041	0.0053
390	0.0056	0.0055	0.0033	0.0048
391	0.0053	0.0055	0.0033	0.0047
392	0.0054	0.0053	0.0032	0.00463333
393	0.0052	0.0058	0.0037	0.0049
394	0.0058	0.0051	0.0039	0.00493333
395	0.0053	0.0052	0.0033	0.0046
396	0.004	0.0047	0.0022	0.00363333
397	0.0042	0.0041	0.0026	0.00363333
398	0.0045	0.0048	0.003	0.0041
399	0.0048	0.0052	0.0024	0.00413333
400	0.0037	0.0041	0.0021	0.0033
401	0.0046	0.0051	0.0026	0.0041
402	0.004	0.0044	0.0022	0.00353333
403	0.0041	0.0049	0.0026	0.00386667
404	0.0038	0.0047	0.0027	0.00373333
405	0.0045	0.0047	0.003	0.00406667
406	0.0039	0.0043	0.0029	0.0037
407	0.0046	0.0048	0.0028	0.00406667
408	0.0037	0.0037	0.0022	0.0032
409	0.0036	0.0037	0.002	0.0031
410	0.0035	0.0044	0.0024	0.00343333
411	0.0043	0.0043	0.0027	0.00376667
412	0.0034	0.0037	0.0017	0.00293333
413	0.0036	0.0035	0.0018	0.00296667
414	0.0035	0.0037	0.002	0.00306667
415	0.0036	0.0042	0.0023	0.00336667
416	0.0039	0.0036	0.0022	0.00323333
417	0.0032	0.004	0.0025	0.00323333
418	0.0033	0.0035	0.002	0.00293333
419	0.0035	0.0038	0.0021	0.00313333
420	0.0031	0.0036	0.002	0.0029
421	0.0031	0.0038	0.0018	0.0029
422	0.0032	0.0035	0.0022	0.00296667
423	0.0033	0.0037	0.002	0.003
424	0.0031	0.0034	0.0019	0.0028
425	0.0031	0.0036	0.0017	0.0028
426	0.0032	0.0035	0.0013	0.00266667
427	0.0035	0.0034	0.0018	0.0029
428	0.0032	0.0039	0.0018	0.00296667
429	0.0033	0.0037	0.0017	0.0029
430	0.0031	0.0036	0.0017	0.0028
431	0.0032	0.0036	0.002	0.00293333
432	0.0031	0.0038	0.002	0.00296667
433	0.0027	0.003	0.0015	0.0024
434	0.0028	0.0036	0.0017	0.0027
435	0.0027	0.0034	0.0017	0.0026
436	0.0032	0.0031	0.0018	0.0027
437	0.0032	0.0039	0.0017	0.00293333
438	0.003	0.0037	0.0014	0.0027
439	0.0028	0.0032	0.0015	0.0025
440	0.0029	0.0033	0.0014	0.00253333
441	0.0024	0.0032	0.0013	0.0023
442	0.003	0.0033	0.0015	0.0026
443	0.0029	0.0034	0.0015	0.0026
444	0.0032	0.003	0.0018	0.00266667
445	0.0027	0.0033	0.0013	0.00243333
446	0.0025	0.0031	0.0013	0.0023
447	0.0024	0.0029	0.0014	0.00223333
448	0.003	0.0036	0.0017	0.00276667
449	0.0026	0.0033	0.0013	0.0024
450	0.0028	0.0031	0.0015	0.00246667
451	0.0026	0.0031	0.0011	0.00226667
452	0.0024	0.0024	0.0009	0.0019
453	0.0026	0.0031	0.001	0.00223333
454	0.0024	0.003	0.0009	0.0021
455	0.0026	0.003	0.0016	0.0024
456	0.0025	0.0029	0.0013	0.00223333
457	0.0027	0.0033	0.0015	0.0025
458	0.0025	0.003	0.0013	0.00226667
459	0.0029	0.0033	0.0014	0.00253333
460	0.0025	0.0031	0.0013	0.0023
461	0.0023	0.0031	0.0015	0.0023
462	0.0025	0.0031	0.0013	0.0023
463	0.0024	0.0032	0.0016	0.0024
464	0.0022	0.003	0.0011	0.0021
465	0.0024	0.0027	0.001	0.00203333
466	0.0026	0.0029	0.0011	0.0022
467	0.0026	0.0028	0.0011	0.00216667
468	0.0026	0.0027	0.001	0.0021
469	0.0025	0.0032	0.0013	0.00233333
470	0.0026	0.0027	0.0008	0.00203333
471	0.0021	0.0028	0.0011	0.002
472	0.0021	0.0029	0.0015	0.00216667
473	0.0025	0.003	0.0014	0.0023
474	0.0025	0.0027	0.0017	0.0023
475	0.0027	0.0031	0.0014	0.0024
476	0.0029	0.0031	0.0015	0.0025
477	0.0013	0.0025	0.0006	0.00146667
478	0.003	0.0031	0.0013	0.00246667
479	0.0028	0.0037	0.002	0.00283333
480	0.0024	0.0032	0.0013	0.0023
481	0.0022	0.0027	0.0011	0.002
482	0.003	0.0029	0.001	0.0023
483	0.0024	0.0032	0.0015	0.00236667
484	0.0025	0.0033	0.0013	0.00236667
485	0.0024	0.0031	0.0012	0.00223333
486	0.0026	0.0031	0.0011	0.00226667
487	0.0024	0.003	0.0013	0.00223333
488	0.0022	0.003	0.0012	0.00213333
489	0.0022	0.0028	0.001	0.002
490	0.0023	0.003	0.001	0.0021
491	0.0026	0.0031	0.0011	0.00226667
492	0.0027	0.0029	0.0013	0.0023
493	0.0024	0.0028	0.0011	0.0021
494	0.0021	0.0026	0.0014	0.00203333
495	0.0027	0.003	0.002	0.00256667
496	0.0022	0.0028	0.0017	0.00223333
497	0.0023	0.0035	0.0016	0.00246667
498	0.0026	0.0025	0.0019	0.00233333
499	0.0026	0.0029	0.0008	0.0021
500	0.0013	0.0023	0.0007	0.00143333

## Sheet: 312.5
16 mM NaOCl + 312.5mM H2SO4
Wavelength	1st	2nd	3rd	Ave
200	0.7843	0.7888	0.7372	0.7701
201	0.682	0.686	0.6403	0.669433
202	0.5885	0.5931	0.5476	0.5764
203	0.5252	0.5277	0.488	0.513633
204	0.4872	0.4897	0.4507	0.475867
205	0.4511	0.4526	0.4184	0.4407
206	0.4187	0.4202	0.3889	0.409267
207	0.3953	0.3966	0.369	0.386967
208	0.3803	0.3815	0.3558	0.372533
209	0.3707	0.3723	0.3487	0.3639
210	0.3645	0.3671	0.3451	0.3589
211	0.3628	0.3651	0.3452	0.3577
212	0.3656	0.3679	0.3488	0.360767
213	0.3705	0.3724	0.3547	0.365867
214	0.3762	0.3785	0.3623	0.372333
215	0.384	0.3865	0.3713	0.3806
216	0.3946	0.3968	0.3831	0.3915
217	0.4079	0.4099	0.3968	0.404867
218	0.4213	0.4246	0.4112	0.419033
219	0.4361	0.4394	0.4265	0.434
220	0.4511	0.4543	0.4418	0.449067
221	0.4699	0.4726	0.4611	0.467867
222	0.4891	0.493	0.4808	0.487633
223	0.5098	0.5131	0.5013	0.508067
224	0.5291	0.5324	0.521	0.5275
225	0.5486	0.552	0.5412	0.547267
226	0.5713	0.575	0.5634	0.5699
227	0.593	0.5961	0.5853	0.591467
228	0.6114	0.6145	0.6041	0.61
229	0.6261	0.6294	0.6184	0.624633
230	0.635	0.6384	0.6273	0.633567
231	0.6451	0.6483	0.6371	0.6435
232	0.656	0.659	0.6477	0.654233
233	0.6635	0.6663	0.6553	0.6617
234	0.6671	0.6702	0.659	0.665433
235	0.6676	0.6705	0.6596	0.6659
236	0.6664	0.6693	0.6583	0.664667
237	0.6627	0.6653	0.6542	0.660733
238	0.6567	0.6591	0.6484	0.654733
239	0.6491	0.6515	0.6405	0.647033
240	0.6404	0.6426	0.6323	0.638433
241	0.6295	0.6318	0.6216	0.627633
242	0.6176	0.6195	0.6095	0.615533
243	0.6061	0.6082	0.5982	0.604167
244	0.5958	0.5974	0.5871	0.593433
245	0.582	0.5842	0.5739	0.580033
246	0.5611	0.5631	0.5535	0.559233
247	0.5392	0.5408	0.5313	0.5371
248	0.5223	0.5242	0.5153	0.5206
249	0.5078	0.5094	0.5006	0.505933
250	0.4875	0.4894	0.4804	0.485767
251	0.463	0.4647	0.4558	0.461167
252	0.4386	0.4396	0.4314	0.436533
253	0.417	0.4188	0.4111	0.415633
254	0.3958	0.3972	0.3897	0.394233
255	0.3744	0.3751	0.3675	0.372333
256	0.3533	0.3545	0.3479	0.3519
257	0.3337	0.3346	0.328	0.3321
258	0.3143	0.3154	0.3087	0.3128
259	0.2968	0.2977	0.2913	0.295267
260	0.2832	0.284	0.2776	0.2816
261	0.2722	0.2733	0.2669	0.2708
262	0.2619	0.2628	0.257	0.260567
263	0.251	0.2519	0.2462	0.2497
264	0.2399	0.2398	0.2345	0.238067
265	0.2296	0.2302	0.2243	0.228033
266	0.2204	0.2212	0.2154	0.219
267	0.2139	0.2143	0.2092	0.212467
268	0.2082	0.2089	0.2032	0.206767
269	0.202	0.2027	0.1974	0.2007
270	0.1959	0.1964	0.1912	0.1945
271	0.1914	0.1921	0.1866	0.190033
272	0.1872	0.1879	0.1825	0.185867
273	0.1848	0.1851	0.1801	0.183333
274	0.182	0.1826	0.1777	0.180767
275	0.1805	0.1809	0.1755	0.178967
276	0.1792	0.1798	0.1741	0.1777
277	0.1785	0.1789	0.1734	0.176933
278	0.1786	0.1787	0.1736	0.176967
279	0.1783	0.179	0.1736	0.176967
280	0.1789	0.179	0.1738	0.177233
281	0.1801	0.1804	0.1746	0.178367
282	0.1806	0.1812	0.1755	0.1791
283	0.182	0.1823	0.1763	0.1802
284	0.1828	0.1831	0.1774	0.1811
285	0.1837	0.184	0.1781	0.181933
286	0.1849	0.1851	0.1792	0.183067
287	0.1856	0.1863	0.1798	0.1839
288	0.1861	0.1867	0.1805	0.184433
289	0.1868	0.1875	0.1807	0.185
290	0.1876	0.1878	0.1815	0.185633
291	0.188	0.1882	0.1818	0.186
292	0.188	0.1882	0.1818	0.186
293	0.1887	0.1884	0.1821	0.1864
294	0.1885	0.1888	0.1821	0.186467
295	0.1881	0.1881	0.1814	0.185867
296	0.1876	0.1881	0.1812	0.185633
297	0.1872	0.1873	0.1805	0.185
298	0.1859	0.1861	0.1793	0.183767
299	0.1852	0.1854	0.1783	0.182967
300	0.1838	0.1839	0.1767	0.181467
301	0.1815	0.1819	0.1746	0.179333
302	0.1797	0.18	0.173	0.177567
303	0.1772	0.1772	0.1698	0.174733
304	0.1748	0.1752	0.1678	0.1726
305	0.1722	0.1728	0.1648	0.169933
306	0.1691	0.1688	0.1616	0.1665
307	0.1659	0.1664	0.1588	0.1637
308	0.1621	0.1622	0.1549	0.159733
309	0.1593	0.1595	0.1515	0.156767
310	0.1566	0.1563	0.1488	0.1539
311	0.1535	0.1533	0.1457	0.150833
312	0.1496	0.1496	0.1417	0.146967
313	0.1463	0.1466	0.1388	0.1439
314	0.1431	0.1432	0.1354	0.140567
315	0.1399	0.1401	0.1319	0.1373
316	0.1368	0.1371	0.129	0.1343
317	0.1337	0.1337	0.1259	0.1311
318	0.1301	0.1299	0.1217	0.127233
319	0.1259	0.1258	0.1176	0.1231
320	0.1226	0.1226	0.1151	0.1201
321	0.1188	0.1187	0.1109	0.116133
322	0.1154	0.1148	0.1075	0.112567
323	0.1107	0.1103	0.1025	0.107833
324	0.1063	0.1054	0.0985	0.1034
325	0.1026	0.1023	0.0949	0.0999333
326	0.099	0.0984	0.0909	0.0961
327	0.0946	0.0945	0.0873	0.0921333
328	0.0911	0.0908	0.0831	0.0883333
329	0.087	0.0871	0.0804	0.0848333
330	0.0825	0.0828	0.0757	0.0803333
331	0.0791	0.0787	0.0723	0.0767
332	0.0756	0.0755	0.0681	0.0730667
333	0.0732	0.0721	0.0655	0.0702667
334	0.0699	0.0694	0.0629	0.0674
335	0.0669	0.0673	0.0598	0.0646667
336	0.0645	0.0638	0.0571	0.0618
337	0.0626	0.0626	0.055	0.0600667
338	0.0598	0.0597	0.0535	0.0576667
339	0.0582	0.0575	0.0512	0.0556333
340	0.0555	0.0554	0.0484	0.0531
341	0.0533	0.0528	0.0469	0.051
342	0.051	0.0509	0.0443	0.0487333
343	0.0481	0.0486	0.0425	0.0464
344	0.0475	0.0468	0.0409	0.0450667
345	0.0448	0.044	0.0387	0.0425
346	0.0428	0.0427	0.0374	0.0409667
347	0.0415	0.0414	0.0358	0.0395667
348	0.0392	0.0393	0.0326	0.0370333
349	0.0371	0.0372	0.0314	0.0352333
350	0.0357	0.0352	0.0293	0.0334
351	0.0345	0.0341	0.0284	0.0323333
352	0.0323	0.032	0.0265	0.0302667
353	0.0303	0.0296	0.0244	0.0281
354	0.0283	0.0282	0.0233	0.0266
355	0.027	0.027	0.0218	0.0252667
356	0.026	0.0252	0.0202	0.0238
357	0.0251	0.0245	0.0197	0.0231
358	0.0237	0.0236	0.0187	0.022
359	0.023	0.0229	0.0177	0.0212
360	0.0218	0.0212	0.0167	0.0199
361	0.0204	0.0201	0.0157	0.0187333
362	0.0196	0.0197	0.0154	0.0182333
363	0.0195	0.0189	0.0145	0.0176333
364	0.019	0.0183	0.0139	0.0170667
365	0.0176	0.0172	0.0132	0.016
366	0.0169	0.0162	0.0121	0.0150667
367	0.0164	0.0162	0.0116	0.0147333
368	0.0153	0.0149	0.0105	0.0135667
369	0.0155	0.0148	0.0105	0.0136
370	0.0148	0.0144	0.0097	0.0129667
371	0.0134	0.0126	0.0085	0.0115
372	0.013	0.0126	0.0079	0.0111667
373	0.0119	0.0121	0.0079	0.0106333
374	0.0116	0.0118	0.0075	0.0103
375	0.0117	0.011	0.0076	0.0101
376	0.0111	0.011	0.0071	0.00973333
377	0.0109	0.0107	0.0066	0.0094
378	0.0105	0.0108	0.0066	0.0093
379	0.0102	0.0098	0.0068	0.00893333
380	0.0094	0.0096	0.0057	0.00823333
381	0.01	0.0089	0.006	0.0083
382	0.0093	0.0089	0.0053	0.00783333
383	0.009	0.0095	0.0056	0.00803333
384	0.0091	0.0086	0.0049	0.00753333
385	0.0086	0.008	0.0051	0.00723333
386	0.0075	0.0081	0.004	0.00653333
387	0.0072	0.0068	0.0038	0.00593333
388	0.008	0.0075	0.0044	0.00663333
389	0.0082	0.0077	0.0038	0.00656667
390	0.0071	0.0069	0.0037	0.0059
391	0.0072	0.007	0.0034	0.00586667
392	0.007	0.0067	0.0031	0.0056
393	0.007	0.0067	0.0037	0.0058
394	0.0073	0.0069	0.0036	0.00593333
395	0.0068	0.0065	0.0031	0.00546667
396	0.0064	0.0059	0.0029	0.00506667
397	0.006	0.0057	0.0022	0.00463333
398	0.0067	0.006	0.0026	0.0051
399	0.0065	0.0057	0.0025	0.0049
400	0.0052	0.0052	0.0022	0.0042
401	0.0058	0.0061	0.0021	0.00466667
402	0.0057	0.0057	0.0025	0.00463333
403	0.0058	0.0059	0.0029	0.00486667
404	0.006	0.0053	0.0023	0.00453333
405	0.0057	0.0063	0.0029	0.00496667
406	0.006	0.0051	0.0019	0.00433333
407	0.0057	0.0062	0.0022	0.0047
408	0.0053	0.005	0.0018	0.00403333
409	0.0053	0.0054	0.0017	0.00413333
410	0.0056	0.0056	0.0022	0.00446667
411	0.0061	0.0056	0.002	0.00456667
412	0.005	0.0051	0.0017	0.00393333
413	0.0047	0.0044	0.0016	0.00356667
414	0.0052	0.0049	0.0018	0.00396667
415	0.0051	0.005	0.0012	0.00376667
416	0.0057	0.0053	0.0017	0.00423333
417	0.0056	0.0051	0.0017	0.00413333
418	0.005	0.0047	0.0014	0.0037
419	0.0051	0.0051	0.0015	0.0039
420	0.0044	0.0046	0.0012	0.0034
421	0.0049	0.0046	0.0014	0.00363333
422	0.005	0.0048	0.0013	0.0037
423	0.0046	0.0048	0.0014	0.0036
424	0.0048	0.0045	0.0012	0.0035
425	0.0047	0.0047	0.0013	0.00356667
426	0.0046	0.0043	0.0011	0.00333333
427	0.0045	0.0049	0.0012	0.00353333
428	0.0049	0.0047	0.0013	0.00363333
429	0.0047	0.0045	0.0011	0.00343333
430	0.0044	0.0045	0.0011	0.00333333
431	0.0047	0.0046	0.0013	0.00353333
432	0.0048	0.0046	0.0015	0.00363333
433	0.004	0.0043	0.0008	0.00303333
434	0.0045	0.0043	0.001	0.00326667
435	0.0042	0.0044	0.0012	0.00326667
436	0.0043	0.0043	0.0011	0.00323333
437	0.0048	0.0048	0.0013	0.00363333
438	0.004	0.0045	0.0009	0.00313333
439	0.0041	0.0043	0.0008	0.00306667
440	0.0042	0.0043	0.0015	0.00333333
441	0.004	0.004	0.0009	0.00296667
442	0.0045	0.0043	0.0007	0.00316667
443	0.0045	0.0044	0.0009	0.00326667
444	0.0043	0.0043	0.001	0.0032
445	0.004	0.0039	0.0007	0.00286667
446	0.0044	0.0039	0.0005	0.00293333
447	0.004	0.0037	0.0005	0.00273333
448	0.0047	0.0046	0.0013	0.00353333
449	0.0041	0.0042	0.0005	0.00293333
450	0.0041	0.004	0.001	0.00303333
451	0.004	0.0043	0.0008	0.00303333
452	0.0038	0.0036	0.0004	0.0026
453	0.0041	0.0041	0.0008	0.003
454	0.0041	0.004	0.0006	0.0029
455	0.0039	0.0043	0.0004	0.00286667
456	0.0042	0.0041	0.0009	0.00306667
457	0.0042	0.0042	0.0007	0.00303333
458	0.0041	0.0039	0.0004	0.0028
459	0.0045	0.0043	0.0014	0.0034
460	0.0043	0.0041	0.0009	0.0031
461	0.0039	0.004	0.0005	0.0028
462	0.0039	0.0039	0.0007	0.00283333
463	0.004	0.0043	0.0008	0.00303333
464	0.0039	0.0038	0.0006	0.00276667
465	0.0041	0.0039	0.0006	0.00286667
466	0.0041	0.0039	0.001	0.003
467	0.0039	0.0037	0.0006	0.00273333
468	0.0037	0.0039	0.0007	0.00276667
469	0.0043	0.004	0.001	0.0031
470	0.0039	0.0039	0.0006	0.0028
471	0.0039	0.004	0.0002	0.0027
472	0.0041	0.0044	0.0006	0.00303333
473	0.0039	0.0039	0.0003	0.0027
474	0.0042	0.004	0.0007	0.00296667
475	0.0043	0.0046	0.0013	0.0034
476	0.004	0.0042	0.0003	0.00283333
477	0.0035	0.0039	0.0003	0.00256667
478	0.0047	0.0039	0.0011	0.00323333
479	0.0041	0.0046	0.001	0.00323333
480	0.0041	0.0045	0.0009	0.00316667
481	0.0038	0.0036	0.0002	0.00253333
482	0.0042	0.0044	0.0005	0.00303333
483	0.004	0.0039	0.0007	0.00286667
484	0.0041	0.0042	0.0005	0.00293333
485	0.004	0.004	0.0007	0.0029
486	0.004	0.0043	0.0008	0.00303333
487	0.004	0.0043	0.0006	0.00296667
488	0.0033	0.0041	0.0005	0.00263333
489	0.0037	0.0039	0.0003	0.00263333
490	0.0039	0.0037	0.0004	0.00266667
491	0.0039	0.0044	0.0007	0.003
492	0.0039	0.0038	0.0002	0.00263333
493	0.0035	0.0038	0.0003	0.00253333
494	0.0039	0.0035	0.0003	0.00256667
495	0.0043	0.0044	0.0014	0.00336667
496	0.0036	0.0046	0.0009	0.00303333
497	0.0038	0.0045	0.0005	0.00293333
498	0.004	0.0045	0.0008	0.0031
499	0.0034	0.0036	0.0001	0.00236667
500	0.0033	0.0032	0.0001	0.0022

[truncated: 3 more sheets: 625, 1250, matome]
