# Supplementary material for: Elucidation of composition of chlorine compounds in acidic sodium chlorite solution using ion chromatography
Source: PLoS One. 2023 Aug 10;18(8):e0289534. doi: 10.1371/journal.pone.0289534 (PMC10414608; doi:10.1371/journal.pone.0289534)
Supplement: S2 Fig — (XLSX) [file pone.0289534.s002.xlsx]

## Sheet: NaClO3
Original Data of Supplemental Figure 1
16mM NaClO3 solution
	Incubation time [min]
Wavelength	0	10	20	30	40	50
200	1.1269	1.11757	1.1096	1.10627	1.12167	1.1158
201	0.9458	0.9305	0.9272	0.922733	0.9344	0.930667
202	0.764567	0.756867	0.7531	0.749933	0.7583	0.7559
203	0.6337	0.6338	0.62725	0.626567	0.632367	0.627833
204	0.546067	0.545267	0.54095	0.5383	0.544567	0.541367
205	0.464267	0.461233	0.4585	0.454667	0.4618	0.458567
206	0.382733	0.377767	0.3759	0.371933	0.3778	0.375867
207	0.311433	0.307967	0.3062	0.303767	0.307633	0.3048
208	0.2561	0.255233	0.2527	0.251067	0.254333	0.2517
209	0.215867	0.214933	0.21345	0.2109	0.214067	0.212167
210	0.181867	0.1811	0.17945	0.1769	0.1802	0.178233
211	0.150067	0.147833	0.14625	0.144133	0.146467	0.145333
212	0.123833	0.1211	0.12045	0.118067	0.120233	0.119
213	0.103067	0.102367	0.1011	0.0988333	0.1009	0.0992
214	0.0888667	0.0877667	0.08715	0.0852	0.0867	0.0854333
215	0.0754333	0.0738333	0.07355	0.0717333	0.0733333	0.0721
216	0.0631	0.0614333	0.0611	0.0588667	0.0606667	0.0595333
217	0.0525	0.0507	0.05055	0.0484333	0.0497333	0.0485667
218	0.044	0.0426	0.0429	0.0401333	0.0414333	0.0405333
219	0.0373333	0.0361	0.0359	0.0336	0.0349667	0.0339333
220	0.0306	0.0295333	0.0297	0.0275	0.0283333	0.0273
221	0.0252667	0.0241333	0.02445	0.0222	0.0231	0.0223
222	0.0203333	0.019	0.0193	0.0170667	0.0178	0.0173
223	0.0164	0.0152333	0.01565	0.0134333	0.0142333	0.0137667
224	0.0129667	0.0119667	0.0122	0.0100333	0.0108667	0.0103
225	0.0106333	0.00946667	0.00975	0.00763333	0.0084	0.00786667
226	0.00826667	0.0069	0.00735	0.00536667	0.00586667	0.0054
227	0.00613333	0.00496667	0.00535	0.0032	0.0039	0.00336667
228	0.00453333	0.00336667	0.0039	0.00183333	0.0024	0.00183333
229	0.00363333	0.00243333	0.00295	0.000833333	0.00143333	0.000966667
230	0.00303333	0.00196667	0.00235	0.0004	0.001	0.000466667
231	0.00243333	0.00163333	0.002	-6.66667e-05	0.000566667	3.33333e-05
232	0.00186667	0.000933333	0.0012	-0.0006	-0.000133333	-0.000633333
233	0.00143333	0.0005	0.0008	-0.00113333	-0.000666667	-0.00113333
234	0.0009	0.0003	0.0004	-0.00143333	-0.0009	-0.00143333
235	0.000833333	3.33333e-05	0.00045	-0.00163333	-0.00113333	-0.00156667
236	0.000333333	-0.000133333	0.00015	-0.00163333	-0.0013	-0.00183333
237	0.0005	-0.000133333	0.0001	-0.00156667	-0.00123333	-0.00176667
238	0.0005	0	5e-05	-0.00163333	-0.00133333	-0.00183333
239	0.0001	-0.000366667	-0.0001	-0.0019	-0.00146667	-0.00203333
240	0.0002	-6.66667e-05	0	-0.00173333	-0.00133333	-0.00183333
241	0.000133333	0	0.00015	-0.00173333	-0.00136667	-0.0019
242	-0.000133333	-0.0002	-0.00025	-0.002	-0.0015	-0.00206667
243	0.0001	-0.000166667	0.00015	-0.0019	-0.00146667	-0.00203333
244	6.66667e-05	-6.66667e-05	-5e-05	-0.00186667	-0.00133333	-0.00196667
245	0.000333333	0.0002	0.0003	-0.0015	-0.0012	-0.00176667
246	0.000233333	0.000366667	0.0002	-0.00146667	-0.00113333	-0.0017
247	6.66667e-05	0.000133333	5e-05	-0.00163333	-0.00113333	-0.00193333
248	0.0002	0.000266667	0.0002	-0.00153333	-0.00123333	-0.0018
249	0.0002	0.0004	0.00045	-0.00146667	-0.00106667	-0.00183333
250	0.000266667	0.000433333	0.0005	-0.00133333	-0.000866667	-0.0016
251	0.000233333	0.0006	0.0004	-0.00126667	-0.00103333	-0.00163333
252	0.000466667	0.000966667	0.0007	-0.001	-0.000666667	-0.00136667
253	0.0003	0.0008	0.00065	-0.00116667	-0.000933333	-0.0015
254	0.000433333	0.000966667	0.0008	-0.0008	-0.000533333	-0.00146667
255	0.000566667	0.00116667	0.001	-0.000766667	-0.0006	-0.00123333
256	0.000666667	0.0012	0.001	-0.000766667	-0.000566667	-0.0013
257	0.000666667	0.00113333	0.001	-0.000733333	-0.0005	-0.00126667
258	0.000366667	0.000666667	0.00045	-0.0011	-0.000866667	-0.00136667
259	0.0003	0.000933333	0.00065	-0.001	-0.000633333	-0.00143333
260	0.000366667	0.0009	0.0007	-0.0011	-0.000633333	-0.00146667
261	0.000533333	0.00113333	0.0008	-0.0009	-0.000633333	-0.00133333
262	0.000566667	0.0012	0.0009	-0.000833333	-0.0004	-0.00126667
263	0.000466667	0.000866667	0.00065	-0.0011	-0.0006	-0.0015
264	0.000166667	0.0008	0.00065	-0.00136667	-0.001	-0.00156667
265	0.0002	0.000633333	0.0003	-0.00133333	-0.000933333	-0.00156667
266	0.0005	0.000933333	0.00065	-0.0011	-0.0007	-0.0015
267	0.000433333	0.000833333	0.00075	-0.0012	-0.000733333	-0.00133333
268	0.0003	0.0005	0.00045	-0.00123333	-0.000833333	-0.00156667
269	0.000133333	0.000433333	0.00035	-0.0015	-0.0009	-0.00176667
270	0.000233333	0.000533333	0.00035	-0.0014	-0.001	-0.0019
271	6.66667e-05	0.000166667	0	-0.00166667	-0.00133333	-0.00213333
272	0.0005	0.000766667	0.0005	-0.00123333	-0.0009	-0.00143333
273	0.000433333	0.000533333	0.0007	-0.00133333	-0.000733333	-0.00143333
274	0.000333333	0.0003	0.00035	-0.00156667	-0.00113333	-0.00173333
275	0.0005	0.000266667	0.0002	-0.00136667	-0.000866667	-0.00156667
276	6.66667e-05	-3.33333e-05	0.00025	-0.00173333	-0.0013	-0.00186667
277	3.33333e-05	0.0002	0.00035	-0.00163333	-0.0013	-0.00203333
278	0.000533333	0.0005	0.0006	-0.00136667	-0.000833333	-0.0015
279	3.33333e-05	0	0.00025	-0.00186667	-0.00123333	-0.00193333
280	-3.33333e-05	-0.000133333	0.0002	-0.00173333	-0.00123333	-0.00196667
281	0.000166667	-0.000233333	0.0002	-0.00183333	-0.00126667	-0.00193333
282	0.000166667	-0.000133333	0.00035	-0.00173333	-0.0013	-0.0018
283	0.0002	-6.66667e-05	0.00025	-0.00163333	-0.00116667	-0.0019
284	0.000266667	-0.000133333	0.00035	-0.00156667	-0.0012	-0.00173333
285	6.66667e-05	-0.0002	0.00015	-0.00176667	-0.00136667	-0.00186667
286	0	-0.0001	0.00035	-0.00183333	-0.0012	-0.00186667
287	0.000266667	-6.66667e-05	0.00045	-0.00156667	-0.00106667	-0.0017
288	6.66667e-05	-0.0005	0.0001	-0.002	-0.00143333	-0.00226667
289	0.000333333	3.33333e-05	0.0003	-0.0016	-0.0012	-0.00176667
290	0.000233333	-0.000233333	0.00045	-0.0018	-0.00106667	-0.0018
291	0.000166667	-0.000166667	0.0003	-0.00173333	-0.0013	-0.0017
292	-0.000133333	-0.000466667	-0.0001	-0.00216667	-0.00143333	-0.0021
293	0.000266667	-0.0003	0.00025	-0.0019	-0.00126667	-0.00183333
294	0.000333333	-0.0002	0.0004	-0.0017	-0.00103333	-0.00166667
295	0.000133333	-0.0002	0.0003	-0.0016	-0.0011	-0.0018
296	3.33333e-05	-0.0003	5e-05	-0.00186667	-0.00116667	-0.00186667
297	0.000166667	-0.000166667	0.00045	-0.0016	-0.000966667	-0.00173333
298	0.0004	3.33333e-05	0.00035	-0.0015	-0.000833333	-0.00156667
299	0.000233333	-0.000166667	0.00035	-0.00163333	-0.00106667	-0.00173333
300	0.000233333	-0.000166667	0.0004	-0.0018	-0.00106667	-0.00183333
301	0.000366667	-0.000133333	0.00065	-0.00143333	-0.0009	-0.0015
302	0.0004	6.66667e-05	0.0006	-0.00136667	-0.000766667	-0.00146667
303	0.000333333	-3.33333e-05	0.0002	-0.00163333	-0.00106667	-0.0016
304	0.000566667	0.000233333	0.00075	-0.00106667	-0.000633333	-0.00103333
305	0.0002	-0.0001	0.0003	-0.0016	-0.000833333	-0.0016
306	0.000666667	0.0002	0.00085	-0.0012	-0.000366667	-0.00103333
307	0.000433333	0.000233333	0.00055	-0.0013	-0.000866667	-0.00133333
308	0.000333333	0.0001	0.0005	-0.00146667	-0.000866667	-0.0014
309	0.000333333	-0.000233333	0.0004	-0.00143333	-0.000766667	-0.00146667
310	0.0004	0.000266667	0.00065	-0.00146667	-0.0008	-0.00146667
311	0.000533333	0.000266667	0.00065	-0.00136667	-0.000633333	-0.0013
312	0.000566667	0.000133333	0.0009	-0.0013	-0.0006	-0.0014
313	0.0008	0.000566667	0.0009	-0.000933333	3.33333e-05	-0.000733333
314	0.0003	0	0.00065	-0.00163333	-0.00103333	-0.00143333
315	0.0006	0.0004	0.00065	-0.001	-0.000633333	-0.00103333
316	0.000766667	0.000366667	0.00085	-0.00116667	-0.0004	-0.00116667
317	0.000533333	0.000266667	0.0008	-0.00126667	-0.000333333	-0.00113333
318	0.000433333	0.000166667	0.00065	-0.00123333	-0.000733333	-0.00116667
319	-3.33333e-05	-0.0002	0.0003	-0.0015	-0.0009	-0.00166667
320	0.0002	0.0001	0.00035	-0.00123333	-0.0008	-0.00143333
321	0.000266667	0.0002	0.00075	-0.00106667	-0.0008	-0.00123333
322	0.0002	0.0001	0.00075	-0.00136667	-0.0009	-0.00163333
323	0.000866667	0.000733333	0.001	-0.000766667	-0.000233333	-0.000766667
324	0.000533333	0.0003	0.0004	-0.00116667	-0.0005	-0.0011
325	0.000566667	0.0003	0.0009	-0.00133333	-0.000366667	-0.00123333
326	0.000466667	0.0002	0.0004	-0.0014	-0.000733333	-0.00143333
327	0.000633333	0.000433333	0.00055	-0.001	-0.000533333	-0.00126667
328	0.000766667	0.000366667	0.0009	-0.000866667	-0.000666667	-0.00133333
329	0.0008	0.0006	0.0008	-0.000833333	-0.0005	-0.00126667
330	0.00123333	0.00123333	0.0013	-0.0005	0	-0.000533333
331	0.0008	0.000566667	0.0009	-0.000866667	-0.000366667	-0.00106667
332	0.001	0.0006	0.00105	-0.0007	-3.33333e-05	-0.0008
333	0.001	0.001	0.00145	-0.0004	0	-0.000533333
334	0.000733333	0.0007	0.00095	-0.000733333	-0.000433333	-0.0009
335	0.000566667	0.000633333	0.00105	-0.000766667	-0.000333333	-0.001
336	0.000466667	0.000366667	0.00065	-0.00116667	-0.000433333	-0.00126667
337	0.0008	0.0009	0.00125	-0.000866667	-0.000133333	-0.0008
338	0.0005	0.000733333	0.00105	-0.000866667	-0.0002	-0.00123333
339	0.001	0.000766667	0.00075	-0.00113333	-0.0005	-0.000866667
340	0.00143333	0.0014	0.0015	-6.66667e-05	0.000233333	-0.000166667
341	0.000533333	0.000666667	0.00125	-0.000766667	-0.0004	-0.0009
342	0.000733333	0.0006	0.001	-0.000833333	-0.000233333	-0.000833333
343	0.0006	0.000566667	0.00115	-0.000766667	-0.000366667	-0.000933333
344	0.00106667	0.000866667	0.0009	-0.000866667	-0.0006	-0.000766667
345	0.000866667	0.000866667	0.00115	-0.0006	-0.000366667	-0.000766667
346	0.000433333	0.0006	0.00075	-0.00103333	-0.000566667	-0.00103333
347	0.00113333	0.0007	0.00095	-0.0007	-0.000333333	-0.0006
348	0.000866667	0.001	0.00095	-0.000466667	-0.000133333	-0.001
349	0.0014	0.0012	0.0018	-0.0003	0.0003	-0.0005
350	0.0009	0.000966667	0.0011	-0.000833333	0.000233333	-0.000733333
351	0.000866667	0.000633333	0.0012	-0.000666667	-0.000133333	-0.001
352	0.000566667	0.000666667	0.00075	-0.000933333	-0.000166667	-0.000966667
353	0.00116667	0.0015	0.00165	3.33333e-05	0.000333333	-0.0004
354	0.000966667	0.000766667	0.0012	-0.000733333	-0.0001	-0.000966667
355	0.000466667	0.000233333	0.00035	-0.00126667	-0.0006	-0.00123333
356	0.0008	0.000733333	0.00105	-0.000633333	-0.000133333	-0.0008
357	0.000766667	0.000733333	0.0014	-0.000566667	3.33333e-05	-0.000566667
358	0.000966667	0.000866667	0.0012	-0.000333333	0.000133333	-0.000733333
359	0.000733333	0.000833333	0.00115	-0.0008	0.0001	-0.0008
360	0.001	0.000866667	0.00105	-0.0004	0.000233333	-0.000633333
361	0.000733333	0.0008	0.0011	-0.000766667	-0.0003	-0.0011
362	0.0006	0.000533333	0.00095	-0.000966667	-0.0003	-0.0011
363	0.00103333	0.000933333	0.0012	-0.000566667	0.0003	-0.0007
364	0.00116667	0.0012	0.0014	-0.000333333	0.0002	-0.000366667
365	0.000833333	0.0006	0.00095	-0.000833333	-3.33333e-05	-0.0012
366	0.00126667	0.0012	0.0014	-0.000266667	0.000133333	-0.000266667
367	0.00113333	0.00106667	0.0017	-0.0004	0.0005	-0.0007
368	0.000733333	0.0006	0.001	-0.00103333	0.0001	-0.00116667
369	0.00103333	0.000666667	0.00165	-0.000466667	0.0002	-0.0008
370	0.000766667	0.0008	0.00085	-0.000866667	-6.66667e-05	-0.000633333
371	0.001	0.000866667	0.0011	-0.000333333	0.0004	-0.000733333
372	0.00103333	0.00113333	0.00155	-0.000366667	0.000133333	-0.000333333
373	0.000333333	0.0001	0.00065	-0.00126667	-0.0006	-0.000966667
374	0.00133333	0.000766667	0.0014	-0.000433333	0.0004	-0.0005
375	0.001	0.000966667	0.0012	-0.000566667	-3.33333e-05	-0.000433333
376	0.0011	0.00103333	0.00135	-0.000633333	3.33333e-05	-0.000633333
377	0.0006	0.000533333	0.001	-0.000766667	-0.0001	-0.001
378	0.000833333	0.0006	0.00145	-0.000566667	0	-0.000966667
379	0.0013	0.00143333	0.0017	-0.0004	0.000533333	-0.000266667
380	0.0011	0.001	0.0012	-0.000433333	0	-0.000966667
381	0.000666667	0.0008	0.0011	-0.000766667	3.33333e-05	-0.0006
382	0.0012	0.000933333	0.00145	-0.000166667	0	-0.000166667
383	0.0015	0.001	0.0016	-0.000366667	0.000366667	-0.000633333
384	0.00106667	0.000866667	0.00125	-0.000466667	3.33333e-05	-0.000433333
385	0.0013	0.00113333	0.00165	-6.66667e-05	0.000566667	0
386	0.0006	0.000833333	0.00065	-0.000733333	-0.0001	-0.0008
387	0.000666667	0.0006	0.00125	-0.000833333	-0.000566667	-0.000733333
388	0.000866667	0.000966667	0.00115	-0.000433333	0.000166667	-0.000466667
389	0.000766667	0.001	0.00115	-0.000533333	0.000233333	-0.0006
390	0.000966667	0.000833333	0.00105	-0.000733333	-3.33333e-05	-0.0007
391	0.000833333	0.000866667	0.00125	-0.0007	0	-0.000766667
392	0.000866667	0.000766667	0.001	-0.000766667	-3.33333e-05	-0.000866667
393	0.0012	0.00153333	0.00155	-0.000166667	0.000566667	-0.000266667
394	0.00116667	0.0011	0.00135	-0.0001	0.000333333	-0.0004
395	0.0012	0.00113333	0.0014	-0.000333333	0.0003	-0.000466667
396	0.0013	0.00126667	0.0018	0.0003	0.0004	-0.0001
397	0.0014	0.0014	0.0017	0.000133333	0.000566667	-0.0003
398	0.00143333	0.0013	0.0016	0.000333333	0.0005	-6.66667e-05
399	0.00143333	0.00143333	0.00165	-0.000233333	0.000666667	-0.000266667
400	0.0012	0.00103333	0.0017	-0.0001	0.000233333	-0.000366667
401	0.00136667	0.00136667	0.00165	-6.66667e-05	0.000633333	-6.66667e-05
402	0.0009	0.0005	0.0013	-0.000766667	-0.000233333	-0.00116667
403	0.0007	0.0011	0.0011	-0.000566667	0.000266667	-0.000566667
404	0.0008	0.000833333	0.0011	-0.000566667	-0.0001	-0.0006
405	0.00143333	0.0013	0.00195	0.0002	0.0007	-0.000133333
406	0.0007	0.000866667	0.00115	-0.0007	0.0001	-0.000666667
407	0.0013	0.00156667	0.00185	0.0001	0.0006	-0.0001
408	0.0011	0.0015	0.0014	-0.000533333	0.000633333	-0.000366667
409	0.000566667	0.0011	0.0013	-0.000433333	0.0006	-0.000466667
410	0.00136667	0.0015	0.00165	3.33333e-05	0.0004	-3.33333e-05
411	0.00153333	0.00173333	0.00175	0.000166667	0.000533333	6.66667e-05
412	0.000833333	0.00103333	0.0011	-0.0003	0.000166667	-0.0006
413	0.00126667	0.00146667	0.0018	0.0004	0.0009	-0.000233333
414	0.0013	0.0013	0.00195	-0.000166667	0.000233333	-0.000166667
415	0.00136667	0.00146667	0.00165	6.66667e-05	0.000833333	3.33333e-05
416	0.00163333	0.00193333	0.0018	0.000433333	0.00123333	0.0004
417	0.0018	0.00183333	0.0023	0.0004	0.0008	0.0004
418	0.0012	0.00156667	0.0016	0.0002	0.000633333	0.0002
419	0.00146667	0.00156667	0.0018	0.000266667	0.000733333	0.000133333
420	0.00126667	0.00126667	0.00155	0.0002	0.000366667	3.33333e-05
421	0.00143333	0.00136667	0.00185	0.000166667	0.000633333	-0.0001
422	0.00133333	0.00156667	0.00185	0.0003	0.0007	0.000133333
423	0.00116667	0.00126667	0.0016	3.33333e-05	0.0005	-0.000333333
424	0.00156667	0.00176667	0.0021	0.000466667	0.0009	0.0003
425	0.0015	0.0016	0.00195	0.0003	0.000633333	6.66667e-05
426	0.0009	0.001	0.00155	-0.0002	0.000333333	-0.0006
427	0.00136667	0.0017	0.00185	0.0003	0.000966667	-3.33333e-05
428	0.00146667	0.00193333	0.00195	0.000233333	0.000833333	6.66667e-05
429	0.00113333	0.00136667	0.0018	-3.33333e-05	0.0006	-6.66667e-05
430	0.00136667	0.00156667	0.0019	0.000333333	0.000733333	6.66667e-05
431	0.0017	0.00163333	0.0021	0.000433333	0.0009	0.000233333
432	0.00153333	0.00196667	0.00205	0.000333333	0.00106667	0.0001
433	0.00143333	0.00156667	0.0018	0.0001	0.0008	-0.0001
434	0.0009	0.000966667	0.0014	-0.0002	0.000366667	-0.0003
435	0.00103333	0.0011	0.0017	-6.66667e-05	0.0004	-0.000433333
436	0.00126667	0.00136667	0.00175	0.000333333	0.000633333	-0.0001
437	0.0019	0.00186667	0.00205	0.000566667	0.001	0.0005
438	0.0018	0.00186667	0.0024	0.000466667	0.00113333	0.0002
439	0.00133333	0.0015	0.00165	0.000133333	0.000633333	-0.0001
440	0.00136667	0.00156667	0.0019	0.000233333	0.0007	0.000166667
441	0.00116667	0.00126667	0.0018	6.66667e-05	0.0005	-0.0002
442	0.0012	0.00156667	0.0015	3.33333e-05	0.000733333	-0.000333333
443	0.00116667	0.0014	0.00165	0.0003	0.0008	-0.0001
444	0.00156667	0.0017	0.00185	0.000466667	0.000833333	0.0001
445	0.00133333	0.00156667	0.00195	6.66667e-05	0.0008	0.000166667
446	0.00146667	0.00173333	0.0019	0.000366667	0.000833333	-0.0001
447	0.00146667	0.00166667	0.00185	0.000466667	0.000666667	0.000233333
448	0.0017	0.00173333	0.00185	0.0004	0.00113333	0.000433333
449	0.00153333	0.00196667	0.00225	0.000466667	0.0013	0.000433333
450	0.0014	0.0016	0.00175	0.000333333	0.000933333	0.000166667
451	0.0016	0.00176667	0.0021	0.0004	0.00103333	0.0003
452	0.0014	0.0016	0.00145	0.0002	0.0007	0.000166667
453	0.00123333	0.00133333	0.0016	6.66667e-05	0.0005	-0.000266667
454	0.0015	0.00196667	0.0021	0.000566667	0.000966667	0.0003
455	0.0017	0.00196667	0.00225	0.000633333	0.0011	0.000333333
456	0.0015	0.0016	0.00195	0.0003	0.0007	-3.33333e-05
457	0.00136667	0.00153333	0.00195	0.000333333	0.000833333	-6.66667e-05
458	0.0014	0.00193333	0.00245	0.000733333	0.001	0.000466667
459	0.0013	0.0016	0.00205	0.000366667	0.001	0.000166667
460	0.00126667	0.0015	0.0016	0.000333333	0.000833333	0
461	0.00143333	0.00173333	0.002	0.000266667	0.000866667	6.66667e-05
462	0.0017	0.002	0.00195	0.0007	0.00116667	0.000333333
463	0.0013	0.00166667	0.00185	0.0004	0.000733333	0.000266667
464	0.0017	0.00176667	0.00195	0.000566667	0.00113333	0.000366667
465	0.00213333	0.00226667	0.0022	0.0009	0.00123333	0.000633333
466	0.00163333	0.00183333	0.0021	0.0005	0.000833333	6.66667e-05
467	0.00143333	0.00163333	0.0022	0.0004	0.001	6.66667e-05
468	0.0015	0.00183333	0.002	0.000566667	0.00113333	0.000366667
469	0.00146667	0.0016	0.00215	0.000133333	0.000966667	-0.0002
470	0.00163333	0.0021	0.0022	0.000666667	0.0013	0.0006
471	0.00136667	0.00163333	0.0019	0.000333333	0.000933333	3.33333e-05
472	0.00163333	0.0019	0.0023	0.0007	0.001	0.000633333
473	0.00163333	0.0017	0.0021	0.000533333	0.0012	0.000333333
474	0.00136667	0.00176667	0.00205	0.0005	0.000766667	6.66667e-05
475	0.00126667	0.00153333	0.002	0.000166667	0.000766667	-0.0001
476	0.0016	0.0019	0.0019	0.000633333	0.00113333	0.0003
477	0.00153333	0.0015	0.002	0.0004	0.000966667	0.0005
478	0.00123333	0.00183333	0.00215	0.000366667	0.000966667	0.000233333
479	0.00126667	0.0014	0.00145	0.000266667	0.0009	-0.0002
480	0.00196667	0.00236667	0.0024	0.0009	0.00163333	0.0004
481	0.00143333	0.0017	0.0017	0.000333333	0.001	6.66667e-05
482	0.00163333	0.0019	0.0021	0.0007	0.00116667	0.000533333
483	0.0015	0.00176667	0.002	0.0003	0.0008	0.0001
484	0.00143333	0.00166667	0.00185	0.000433333	0.000966667	0.0002
485	0.00183333	0.00203333	0.0023	0.0008	0.00123333	0.0006
486	0.0016	0.00186667	0.0023	0.000566667	0.00116667	0.000233333
487	0.0019	0.0022	0.00245	0.000833333	0.00143333	0.0006
488	0.00126667	0.00173333	0.00205	0.0003	0.0009	0.0002
489	0.00136667	0.00133333	0.0016	0.0001	0.0006	6.66667e-05
490	0.00183333	0.0022	0.00245	0.000833333	0.00123333	0.000733333
491	0.00183333	0.0021	0.00235	0.000633333	0.00116667	0.000266667
492	0.00156667	0.0021	0.00215	0.0007	0.0011	0.000533333
493	0.0018	0.00196667	0.0022	0.000733333	0.0011	0.000433333
494	0.00123333	0.00163333	0.00145	0.000333333	0.000866667	0.000133333
495	0.00173333	0.0021	0.00215	0.000566667	0.00133333	0.000533333
496	0.00126667	0.00133333	0.00165	-0.0001	0.0005	0.0001
497	0.00163333	0.00226667	0.00285	0.0011	0.00116667	0.0006
498	0.00173333	0.00173333	0.00235	0.0006	0.00126667	0.0005
499	0.00243333	0.0021	0.0027	0.000833333	0.0016	0.000766667
500	0.00163333	0.0019	0.00215	0.000666667	0.00146667	0.000433333
501	0.00123333	0.00196667	0.0013	0.000166667	0.000833333	0.000266667
502	0.00146667	0.0017	0.00195	0.0004	0.00106667	0.000666667
503	0.00143333	0.00156667	0.0015	0.000333333	0.0007	-6.66667e-05
504	0.00163333	0.0019	0.00205	0.000233333	0.000833333	0.000533333
505	0.00123333	0.00163333	0.00255	0.0002	0.00136667	0.000266667
506	0.0025	0.00263333	0.0029	0.00133333	0.00173333	0.000966667
507	0.00253333	0.00286667	0.0037	0.0015	0.00223333	0.00126667
508	0.00136667	0.00216667	0.0015	0.000466667	0.000966667	0.000333333
509	0.0018	0.0025	0.00265	0.00103333	0.00136667	0.000566667
510	0.00153333	0.0016	0.00205	0.0005	0.00106667	-6.66667e-05
511	0.00163333	0.0018	0.0025	0.0006	0.00106667	0.000533333
512	0.00126667	0.002	0.0016	0.000533333	0.001	0.000666667
513	0.00186667	0.0025	0.00295	0.001	0.0014	0.00116667
514	0.0017	0.002	0.00195	0.000433333	0.0016	0.000633333
515	0.002	0.00213333	0.0021	0.0012	0.00126667	0.000533333
516	0.0015	0.0021	0.0016	0.000833333	0.000866667	0.0003
517	0.00186667	0.0016	0.00195	0.000133333	0.0011	0.000366667
518	0.00146667	0.00176667	0.00165	0.000366667	0.0006	0.0004
519	0.00186667	0.00193333	0.0015	0.000233333	0.00106667	0.0003
520	0.00166667	0.00226667	0.00175	0.0008	0.00106667	0.000333333
521	0.00193333	0.0024	0.00235	0.0007	0.00113333	0.000566667
522	0.00256667	0.0025	0.0024	0.00166667	0.0019	0.0014
523	0.00166667	0.00153333	0.00155	0.000933333	0.000733333	0.000533333
524	0.00166667	0.0021	0.00265	0.00123333	0.00143333	0.000866667
525	0.00146667	0.0019	0.0019	6.66667e-05	0.00106667	0.000266667
526	0.0013	0.00166667	0.0018	0.000666667	0.00123333	0.0004
527	0.00186667	0.00223333	0.0021	0.00103333	0.00156667	0.000833333
528	0.00143333	0.00173333	0.00175	0.0005	0.00103333	0.000166667
529	0.00193333	0.00186667	0.00185	0.000333333	0.00116667	0.000266667
530	0.00206667	0.00213333	0.0021	0.001	0.00133333	0.000633333
531	0.00176667	0.00213333	0.00205	0.000733333	0.00126667	0.000566667
532	0.00176667	0.0019	0.0022	0.000833333	0.00123333	0.000366667
533	0.00166667	0.00176667	0.00215	0.000766667	0.000966667	0.000733333
534	0.0019	0.00183333	0.00205	0.0007	0.00123333	0.0005
535	0.00163333	0.0019	0.0015	0.000566667	0.0009	0.0002
536	0.00203333	0.0023	0.00235	0.0012	0.0018	0.000633333
537	0.00163333	0.00213333	0.0024	0.000833333	0.00123333	0.000566667
538	0.0022	0.0019	0.00245	0.000866667	0.0012	0.000966667
539	0.00173333	0.0019	0.0021	0.000566667	0.00126667	0.000333333
540	0.0019	0.0019	0.0019	0.0005	0.00126667	0.000566667
541	0.0015	0.0018	0.00185	0.000766667	0.00123333	0.0005
542	0.00143333	0.00163333	0.00185	0.000433333	0.00116667	0.000333333
543	0.00173333	0.0019	0.002	0.000366667	0.00113333	0.000566667
544	0.0013	0.001	0.0015	0.000133333	0.000133333	-0.000133333
545	0.00186667	0.00206667	0.00245	0.0009	0.00116667	0.000566667
546	0.0016	0.0022	0.00185	0.001	0.00126667	0.000366667
547	0.00176667	0.00156667	0.00185	0.0006	0.00103333	0.000433333
548	0.00143333	0.00176667	0.00155	0.000133333	0.000833333	-0.0002
549	0.0018	0.00163333	0.0018	0.0006	0.000933333	0.0003
550	0.0013	0.00103333	0.00105	0.000366667	0.00106667	6.66667e-05
551	0.0021	0.0021	0.00255	0.00146667	0.00153333	0.00116667
552	0.00246667	0.00333333	0.00325	0.00126667	0.00206667	0.0017
553	0.0021	0.0018	0.00335	0.00126667	0.00156667	0.00133333
554	0.00156667	0.00226667	0.0026	0.000933333	0.0014	0.000366667
555	0.00213333	0.0022	0.00195	0.00153333	0.00123333	0.00103333
556	0.000733333	0.0013	0.0018	0.000466667	0.0009	-0.0004
557	0.00206667	0.00206667	0.00235	0.00103333	0.0019	0.001
558	0.00116667	0.00226667	0.002	0.000766667	0.0008	0.0008
559	0.00173333	0.0022	0.0028	0.00126667	0.0016	0.00103333
560	0.00303333	0.00366667	0.00305	0.0018	0.0028	0.0025
561	0.00183333	0.00196667	0.0015	0.000366667	0.0013	0.000633333
562	0.00243333	0.00243333	0.0028	0.001	0.00173333	0.000633333
563	0.0022	0.00243333	0.00195	0.00126667	0.00176667	0.000866667
564	0.00126667	0.0022	0.0024	0.000233333	0.000566667	3.33333e-05
565	0.00146667	0.0013	0.0018	0.000433333	0.000966667	-0.0002
566	0.00226667	0.0026	0.0024	0.00113333	0.00183333	0.00136667
567	0.00143333	0.00196667	0.0027	0.0009	0.00136667	0.000966667
568	0.00203333	0.002	0.002	0.0016	0.00143333	0.0004
569	0.00126667	0.00173333	0.00215	0.000533333	0.0013	0.000766667
570	0.000766667	0.00173333	0.00085	0	0.000766667	-6.66667e-05
571	0.0017	0.00236667	0.002	0.000933333	0.00133333	0.0007
572	0.00203333	0.00266667	0.0023	0.000933333	0.00176667	0.00126667
573	0.00206667	0.00246667	0.00205	0.001	0.00186667	0.000866667
574	0.00253333	0.0029	0.0033	0.0016	0.0021	0.00136667
575	0.0014	0.00173333	0.00175	0.000233333	0.0013	-0.0001
576	0.00183333	0.00176667	0.0023	0.0011	0.0017	0.001
577	0.0034	0.0031	0.0031	0.00193333	0.0025	0.0015
578	0.00156667	0.00113333	0.0018	6.66667e-05	0.001	0.000533333
579	0.0018	0.00173333	0.0024	0.00143333	0.0019	0.000866667
580	0.00186667	0.00213333	0.00155	0.0005	0.001	0.0002
581	0.0017	0.0018	0.00185	0.0008	0.00126667	0.000533333
582	0.0021	0.00203333	0.0026	0.00113333	0.000866667	0.000733333
583	0.00163333	0.0022	0.0018	0.00106667	0.0014	0.0004
584	0.00213333	0.0024	0.00305	0.00133333	0.0022	0.0012
585	0.0017	0.00206667	0.00215	0.0014	0.00153333	0.000733333
586	0.0023	0.00213333	0.00325	0.0013	0.00216667	0.000366667
587	0.00153333	0.00233333	0.0023	0.000933333	0.000966667	0.0009
588	0.0025	0.00273333	0.00375	0.0019	0.0026	0.00163333
589	0.0024	0.00303333	0.0028	0.0015	0.00193333	0.00163333
590	0.00273333	0.00326667	0.0033	0.00146667	0.00233333	0.00173333
591	0.0025	0.00266667	0.00245	0.00163333	0.00216667	0.00143333
592	0.00213333	0.00253333	0.0025	0.00103333	0.0016	0.000933333
593	0.00163333	0.00216667	0.0025	0.000833333	0.00196667	0.000833333
594	0.00213333	0.0024	0.0023	0.0017	0.00206667	0.000633333
595	0.00133333	0.0011	0.00205	0.000466667	0.000966667	-0.000533333
596	0.00186667	0.00236667	0.00205	0.0006	0.00153333	0.000433333
597	0.00193333	0.00146667	0.00135	0.0003	0.00156667	0.0004
598	0.00213333	0.00236667	0.0028	0.00183333	0.0011	0.00103333
599	0.00116667	0.0016	0.00205	0.00106667	0.00146667	0.001
600	0.00146667	0.0012	0.00175	0.000866667	0.0008	-0.0001
601	0.000833333	0.000866667	0.00195	0.000133333	0.000666667	-0.000266667
602	0.000866667	0.002	0.0019	0.0007	0.00123333	0.000433333
603	0.0028	0.00336667	0.00305	0.00143333	0.00213333	0.00113333
604	0.00223333	0.00206667	0.0023	0.0007	0.0008	0.0006
605	0.00206667	0.00146667	0.0024	0.000733333	0.0013	0.00106667
606	0.00236667	0.00233333	0.00235	0.0008	0.0017	0.0005
607	0.00186667	0.00236667	0.0021	0.0007	0.00136667	0.000533333
608	0.0016	0.00193333	0.0023	0.0007	0.0016	0.00123333
609	0.00193333	0.00156667	0.00175	0.0006	0.00106667	0.0002
610	0.00133333	0.00216667	0.002	0.0013	0.00136667	-6.66667e-05
611	0.00163333	0.0026	0.0023	0.0015	0.00166667	0.00143333
612	0.00236667	0.00323333	0.0019	0.00173333	0.00203333	0.00166667
613	0.001	0.00153333	0.00115	6.66667e-05	0.000333333	-0.0008
614	0.00233333	0.00213333	0.0009	0.0014	0.0008	0.000833333
615	0.00183333	0.00176667	0.00105	6.66667e-05	3.33333e-05	-3.33333e-05
616	0.00193333	0.00266667	0.0021	0.00233333	0.00213333	0.000533333
617	0.00253333	0.00266667	0.00365	0.00166667	0.00293333	0.000833333
618	0.0018	0.00303333	0.002	0.00133333	0.00176667	0.0013
619	0.0025	0.0034	0.00365	0.0016	0.00183333	0.00106667
620	0.0008	0.00103333	0.0004	0.000633333	0.000433333	0.000333333
621	0.001	0.0006	0.001	-0.0006	0.0001	0.0002
622	0.00313333	0.0033	0.00295	0.00183333	0.00273333	0.00166667
623	0.00166667	0.0021	0.0018	0.000633333	0.0014	0.0001
624	0.001	0.00153333	0.0013	-0.000366667	0.0008	0.000466667
625	0.00166667	0.00213333	0.00295	0.00123333	0.0021	0.000766667
626	0.00276667	0.003	0.0023	0.00216667	0.00253333	0.0014
627	0.002	0.0021	0.0016	0.00153333	0.00183333	0.001
628	0.0028	0.0033	0.00275	0.00193333	0.002	0.00196667
629	0.00183333	0.00243333	0.0023	0.00133333	0.0024	0.000833333
630	0.00213333	0.00183333	0.00255	0.00166667	0.0017	0.0004
631	0.00263333	0.002	0.003	0.00133333	0.000933333	0.0007
632	0.00206667	0.0018	0.00225	0.0009	0.00106667	0.00103333
633	0.00183333	0.00266667	0.00265	0.00153333	0.0015	0.0005
634	0.00133333	0.00233333	0.0029	0.0011	0.0017	0.00123333
635	0.00166667	0.00213333	0.0018	0.00123333	0.00126667	0.000366667
636	0.0018	0.0016	0.00235	0.0005	0.00106667	0.00133333
637	0.0014	0.00136667	0.00185	0.000466667	0.00133333	3.33333e-05
638	0.000733333	0.00113333	0.0023	-0.000866667	-0.000466667	-0.000733333
639	0.00336667	0.0032	0.0029	0.00196667	0.00196667	0.0025
640	0.000666667	0.00133333	0.0019	-0.000166667	0.000533333	-0.000866667
641	0.0009	0.000566667	0.00045	0.0008	0.000833333	0.0009
642	0.0023	0.00223333	0.00235	0.00193333	0.0029	0.0013
643	0.00133333	0.00213333	0.0029	0.00123333	0.000366667	-0.00106667
644	0.00123333	0.00133333	0.00155	0.000166667	-0.0004	0.0006
645	0.0029	0.00273333	0.0025	0.00206667	0.0021	0.0024
646	0.00116667	0.00216667	0.00165	0.00113333	0.00116667	0.0005
647	0.00286667	0.00166667	0.0011	0.000733333	0.00116667	0.0004
648	0.00183333	0.0016	0.0017	-3.33333e-05	0.0005	-0.000433333
649	0.0024	0.00306667	0.0031	0.0006	0.0017	0.00116667
650	0.002	0.00303333	0.0031	0.00223333	0.002	0.00146667
651	0.0038	0.00343333	0.00265	0.00196667	0.00286667	0.00173333
652	0.0023	0.0029	0.00295	0.000766667	0.002	0.0006
653	0.0021	0.000866667	0.0017	0.000133333	0.000866667	0.0014
654	0.0016	0.00193333	0.0013	-3.33333e-05	0.00146667	0
655	0.00136667	0.00136667	0.00255	0.000766667	0.00123333	0.000566667
656	0.00216667	0.0027	0.00235	0.00106667	0.00156667	0.000566667
657	0.000533333	0.0012	0.00115	0.00103333	0.0007	-0.000466667
658	0.0026	0.003	0.00265	0.00226667	0.00126667	0.00136667
659	0.0024	0.00303333	0.002	0.0011	0.0025	0.0009
660	0.000966667	0.00163333	0.00125	0.0006	0.0005	0.0005
661	0.00126667	0.0022	0.00165	0.000666667	0.0013	0.000966667
662	0.000566667	0.000166667	0.00095	-0.0002	0.0015	-0.000266667
663	0.00183333	0.00196667	0.00155	0.000566667	0.00123333	0.0004
664	0.00163333	0.0021	0.0018	-0.000133333	0.0006	0.000233333
665	0.00206667	0.0033	0.00225	0.0034	0.0027	0.00183333
666	0.00143333	0.00236667	0.0032	0.000366667	0.000866667	0.001
667	0.00296667	0.0019	0.00255	0.00156667	0.0021	0.00183333
668	0.00193333	0.0035	0.00395	0.0017	0.00206667	0.0023
669	0.00233333	0.00203333	0.00265	0.00166667	0.00123333	0.0014
670	0.00216667	0.00313333	0.0016	0.000533333	0.0018	0.0001
671	0.001	0.001	0.00215	0	-0.000166667	0.000366667
672	0.00183333	0.003	0.002	0.000233333	0.00116667	0.00123333
673	0.00163333	0.00226667	0.00315	0.00196667	0.00203333	0.000166667
674	0.00236667	0.00263333	0.0018	0.000166667	0.001	0.0001
675	0.0021	0.0022	0.00345	0.00153333	0.00183333	0.000233333
676	0.00306667	0.00383333	0.0029	0.00216667	0.00216667	0.0012
677	0.00213333	0.0039	0.00395	0.00233333	0.00293333	0.00183333
678	0.00323333	0.00456667	0.0044	0.0031	0.00296667	0.00286667
679	0.000766667	0.0029	0.00105	-0.000333333	0.000366667	0.000533333
680	0.00133333	0.00233333	0.0015	0.00123333	0.0015	0.001
681	0.00163333	0.0016	0.0015	0.0005	0.0012	-0.0001
682	0.00303333	0.00386667	0.00375	0.00233333	0.00323333	0.0027
683	0.00133333	0.00136667	0.0018	0.0012	0.0004	0.00126667
684	0.0021	0.00323333	0.00135	0.00143333	0.0009	0.001
685	0.002	0.00286667	0.0013	0.000966667	0.000866667	0.000633333
686	0.00323333	0.00206667	0.00165	0.00123333	0.0018	0.0015
687	0.00246667	0.00153333	0.0035	0.0019	0.00283333	0.0016
688	0.0011	0.00213333	0.001	0.0017	0.00106667	0.0006
689	-0.0007	-0.000133333	-0.0009	-0.00266667	-0.000866667	-0.00146667
690	0.00286667	0.00413333	0.00325	0.00256667	0.00246667	0.00196667
691	-0.000833333	0.001	0.00125	6.66667e-05	-3.33333e-05	-0.00116667
692	0.00156667	0.00243333	0.0027	0.00103333	0.00226667	0.000766667
693	0.00333333	0.00326667	0.0034	0.00246667	0.00233333	0.00106667
694	0.0034	0.00303333	0.00415	0.00283333	0.0026	0.0028
695	0.00106667	0.00253333	0.00125	0.0001	0.0014	0.00113333
696	0.00323333	0.00276667	0.0038	0.00273333	0.00296667	0.00206667
697	0.00353333	0.0029	0.0028	0.00186667	0.00316667	0.0023
698	0.00163333	0.00183333	0.00205	0.00146667	0.00126667	0.000433333
699	0.00126667	0.0014	0.0018	0.0005	3.33333e-05	0.000466667
700	0.0007	0.00196667	0.00185	-0.0002	0.000666667	0.000333333
701	0.00213333	0.002	0.00225	0.0006	0.0006	0.00133333
702	0.00303333	0.0032	0.0034	0.0022	0.00306667	0.00153333
703	0.0019	0.00166667	0.00215	0.00173333	0.00163333	0.000866667
704	0.00316667	0.003	0.00305	0.000566667	0.0022	0.0016
705	0.00216667	0.0025	0.00345	0.0012	0.00136667	3.33333e-05
706	0.00116667	0.00103333	0.002	-0.000266667	0.0005	0.000533333
707	0.00133333	0.0025	0.00255	0.00173333	0.00236667	0.00136667
708	0.00233333	0.0021	0.00095	0.00136667	0.000133333	0.0013
709	0.00316667	0.00446667	0.00265	0.00266667	0.00313333	0.00343333
710	0.00133333	0.0024	0.00195	0.0018	0.00166667	0.0007
711	0.00353333	0.00226667	0.0035	0.00146667	0.00206667	0.0016
712	0.00223333	0.00303333	0.00385	0.00133333	0.00276667	0.0014
713	0.00356667	0.0022	0.00255	0.00133333	0.00176667	0.00136667
714	0.0018	0.00263333	0.00245	0.00123333	0.0012	0.000566667
715	0.00226667	0.00246667	0.00265	0.00186667	0.00163333	0.00176667
716	0.00183333	0.0028	0.0027	0.00123333	0.00183333	0.00153333
717	0.00126667	0.00266667	0.0017	0.00116667	0.0013	0.0012
718	0.0013	0.00153333	0.00205	0.000133333	0.00103333	0.00153333
719	0.00176667	0.00286667	0.00315	0.0016	0.0028	0.00156667
720	0.00266667	0.00223333	0.00185	0.00116667	0.00113333	0.00173333
721	0.00186667	0.00246667	0.002	0.00113333	0.001	0.0008
722	0.00193333	0.00193333	0.00145	0.0004	0.00166667	0.000266667
723	0.0014	0.00156667	0.0011	-0.000333333	0.0005	-0.000233333
724	0.00233333	0.00293333	0.00305	0.0011	0.00223333	0.00126667
725	0.0027	0.0036	0.00205	0.0018	0.0024	0.00103333
726	0.00176667	0.00303333	0.00065	0.000566667	0.0011	0.00116667
727	0.00136667	0.00266667	0.00115	0.000833333	0.00113333	0.0007
728	0.0025	0.0027	0.0037	0.0011	0.00176667	0.0017
729	0.00106667	0.00213333	0.0016	0.000566667	0.0006	0.0005
730	0.0024	0.00286667	0.00245	0.0014	0.00203333	0.00146667
731	0.0023	0.00233333	0.00305	0.000933333	0.00233333	0.00136667
732	0.00236667	0.00243333	0.00225	0.0009	0.00173333	0.0013
733	0.00253333	0.0031	0.00275	0.0019	0.0021	0.00143333
734	0.00213333	0.00243333	0.0022	0.0009	0.001	0.000633333
735	0.00276667	0.00316667	0.0027	0.00113333	0.0029	0.00166667
736	0.00373333	0.00403333	0.0039	0.00273333	0.00293333	0.00206667
737	0.00136667	0.0029	0.00195	0.000533333	0.00126667	0.000333333
738	0.00283333	0.00313333	0.0034	0.0016	0.00236667	0.00106667
739	0.00163333	0.00323333	0.00365	0.00193333	0.00173333	0.00193333
740	0.00226667	0.0033	0.0023	0.00216667	0.0025	0.0019
741	0.00203333	0.00313333	0.00375	0.0021	0.00226667	0.00213333
742	0.00253333	0.00256667	0.00285	0.002	0.0023	0.00226667
743	0.0021	0.00186667	0.00235	0.0008	0.0018	0.0002
744	0.003	0.00276667	0.00235	0.0015	0.0022	0.00156667
745	0.00253333	0.00386667	0.004	0.00216667	0.00303333	0.0019
746	0.000766667	0.0023	0.00255	0.000633333	0.0015	0.00196667
747	0.000433333	0.00106667	5e-05	-0.00103333	-0.000933333	-0.000566667
748	0.00156667	0.00156667	0.00145	0.0007	0.00143333	0.000133333
749	0.00323333	0.00383333	0.0035	0.00133333	0.00286667	0.0024
750	0.00156667	0.00203333	0.0015	0.000366667	0.0009	0.000266667
751	0.00273333	0.0023	0.00285	0.00176667	0.00276667	0.00153333
752	0.00166667	0.00166667	0.0017	0.000866667	0.00113333	0.0009
753	0.00236667	0.00283333	0.00245	0.0016	0.0022	0.000466667
754	0.00246667	0.0024	0.00325	0.00143333	0.00186667	0.0002
755	0.00353333	0.0035	0.0033	0.002	0.0021	0.0012
756	0.000433333	0.000633333	0.00205	0.000766667	0.0007	0.0004
757	0.00233333	0.00236667	0.00205	0.00103333	0.000733333	0.000966667
758	0.0018	0.00183333	0.00215	0.000833333	0.0018	0.0013
759	0.0022	0.0015	0.0014	0.000633333	0.00146667	6.66667e-05
760	0.00323333	0.0034	0.0039	0.00166667	0.0029	0.00283333
761	0.0013	0.00116667	0.00165	0	0.000933333	0.0009
762	0.00206667	0.00326667	0.003	0.0018	0.00206667	0.002
763	0.0027	0.0038	0.0029	0.001	0.00233333	0.00136667
764	0.00243333	0.00296667	0.0024	0.00223333	0.0026	0.0016
765	0.00196667	0.00256667	0.0019	0	0.00153333	0.000833333
766	0.0017	0.00243333	0.0018	0.000866667	0.000866667	0.00163333
767	0.00206667	0.00373333	0.00195	0.00186667	0.0014	0.00116667
768	0.00296667	0.00453333	0.00455	0.0019	0.00316667	0.00223333
769	0.00213333	0.00373333	0.0018	0.0016	0.00246667	0.000966667
770	0.00236667	0.00323333	0.0018	0.0009	0.00276667	0.00126667
771	0.0032	0.00333333	0.0036	0.00106667	0.00143333	0.0027
772	0	0.00226667	-0.0002	0.000533333	0.00193333	0.000166667
773	0.000266667	0.00136667	0.0005	-0.000233333	0.000333333	-0.00143333
774	0.00416667	0.0042	0.00355	0.00266667	0.00293333	0.00226667
775	0.000666667	0.00143333	0.00315	0.0012	0.00116667	0.0014
776	0.0011	0.0015	0.004	0.000433333	0.000933333	-0.000433333
777	0.0015	0.00283333	0.0022	0.0015	0.00253333	0.00133333
778	0.0021	0.00176667	0.00195	0.00106667	0.000933333	0.000333333
779	0.00243333	0.0011	0.00015	-0.000333333	0.00146667	0.0005
780	0.000733333	0.00123333	-0.0001	-0.000133333	0.000733333	0.000166667
781	0.000166667	0.00236667	0.0024	0.000933333	0.00143333	-0.000433333
782	0.002	0.0014	0.00225	0.0002	0.000633333	0.000333333
783	0.00113333	0.0025	0.00305	0.001	0.00176667	0.000133333
784	0.0012	0.00253333	0.0021	0.00163333	0.00253333	0.00146667
785	0.000366667	0.00193333	0.00125	-0.0001	0.00126667	-0.000233333
786	0.00306667	0.00283333	0.00295	0.0033	0.002	0.00303333
787	0.0027	0.00193333	0.0017	0.000233333	0.00176667	-0.0009
788	0.00186667	0.00223333	0.0027	0.0019	0.00276667	0.00163333
789	0.00166667	0.00323333	0.0023	0.000866667	0.00153333	0.00183333
790	0.00196667	0.00193333	0.0024	0.00153333	0.00183333	0.000433333
791	0.00436667	0.00293333	0.00275	0.0015	0.00293333	0.0024
792	0.00316667	0.0034	0.0038	0.00203333	0.0024	0.00116667
793	0.00393333	0.00426667	0.0051	0.00436667	0.00413333	0.00343333
794	0.00203333	0.00146667	0.0021	0.000666667	0.0006	0.00153333
795	0.00123333	0.0026	0.00245	0.000933333	0.00133333	0.000433333
796	0.00316667	0.004	0.0022	0.0022	0.0039	0.00273333
797	0.00296667	0.00383333	0.00525	0.0028	0.00453333	0.00253333
798	0.0022	0.0027	0.00325	0.00133333	0.00153333	-0.0006
799	-0.000633333	-0.0016	-0.0013	-0.000133333	0.000466667	-0.00303333
800	0.00193333	0.0036	0.00285	0.00176667	0.000366667	0.000866667
801	0.00133333	0.0004	0.0011	0.000566667	-0.0001	0.00133333
802	0.000933333	0.00156667	0.0014	0.0006	0.0015	0.000466667
803	0.000566667	0.0003	0.0008	-0.0005	-0.000833333	0.000333333
804	0.00196667	0.0009	0.0016	-0.0017	-3.33333e-05	0.0003
805	0.00293333	0.0048	0.00635	0.00413333	0.00343333	0.00316667
806	0.00146667	0.00176667	0.0005	0.00133333	0.000666667	-3.33333e-05
807	0.0023	0.0025	0.0029	0.0012	0.00166667	0.001
808	0.00283333	0.00416667	0.00135	0.00213333	0.00343333	0.0023
809	0.00293333	0.00323333	0.0018	0.00136667	0.0022	0.000533333
810	0.00286667	0.00266667	0.0032	0.00266667	0.0034	0.0014
811	0.0034	0.00363333	0.0021	0.00206667	0.0028	0.00196667
812	-0.0021	0.000433333	0.0004	-0.000366667	-0.0001	-0.0015
813	0.00283333	0.00303333	0.00395	-0.0004	0.00246667	0.00103333
814	0.000433333	0.00133333	0.001	0.0004	0.00126667	-0.000666667
815	0.0015	0.004	0.00385	0.0026	0.0052	0.00266667
816	0.00396667	0.00503333	0.0063	0.00503333	0.0047	0.0039
817	0.00103333	0.0005	0.001	0.000566667	0.000733333	0.0002
818	0.003	0.002	0.0016	0.000566667	0.00126667	0.00123333
819	-0.000333333	0.000266667	0.00095	-6.66667e-05	0.000566667	-0.00196667
820	0.00223333	0.00353333	0.0008	0.00133333	0.00233333	0.00186667
821	0.00256667	0.0028	0.00275	0.0009	0.00213333	0.0016
822	0.00163333	0.0022	0.0025	0.0009	0.00176667	0.00133333
823	0.0022	0.00313333	0.0028	0.00196667	0.0023	0.002
824	0.0022	0.0029	0.00245	0.00153333	0.00213333	0.00116667
825	0.00283333	0.0041	0.0022	0.0024	0.00246667	0.0019
826	0.0021	0.00273333	0.0022	0.0014	0.00213333	0.00116667
827	0.0025	0.0038	0.0026	0.0021	0.00306667	0.00116667
828	0.0023	0.00236667	0.00225	0.000633333	0.00143333	0.000366667
829	0.00186667	0.00263333	0.00195	0.0012	0.000666667	0.0007
830	0.00213333	0.00183333	0.0018	0.000766667	0.0015	0.00133333
831	0.00166667	0.00273333	0.00315	0.00216667	0.00236667	0.00186667
832	0.0012	0.0033	0.0012	0.000633333	0.00146667	-0.000766667
833	0.0027	0.00316667	0.0028	0.0022	0.00286667	0.00226667
834	0.000733333	0.0021	0.0014	0.0006	0.00156667	0.00116667
835	0.00223333	0.0027	0.0021	0.001	0.00136667	0.000666667
836	0.000933333	0.0028	0.0013	0.00163333	0.00266667	0.00133333
837	0.0013	0.0028	0.0009	0.00203333	0.0031	0.0014
838	0.00296667	0.0043	0.0024	0.0008	0.00303333	0.00106667
839	0.00116667	0.0015	0.00175	0.000433333	0.00136667	0.000866667
840	0.00376667	0.006	0.0045	0.00253333	0.00383333	0.0036
841	0.00236667	0.00276667	0.0027	0.0012	0.00166667	0.00186667
842	-0.0002	0.00346667	0.0006	0.0027	0.0015	0.00216667
843	0.00396667	0.00346667	0.0037	0.00306667	0.0005	0.00323333
844	0.00136667	0.00346667	0.0033	0.00116667	0.00126667	0.00213333
845	0.00273333	0.00216667	0.00175	0.0012	0.00116667	0.00166667
846	0.00243333	0.00466667	0.00135	0.0003	0.00286667	0.00106667
847	-0.0002	-0.000633333	0.00255	-0.000733333	0.000666667	0.000733333
848	0.000766667	0.000933333	0.00345	0.00136667	0.0028	-0.000466667
849	0.00406667	0.00446667	0.0034	0.00386667	0.0038	0.00326667
850	0.00313333	0.00306667	0.0035	0.00276667	0.0052	0.0031
851	0.000433333	0.00243333	0.0001	0.000233333	0.00116667	0
852	0.00186667	0.0019	0.00185	0.000533333	0.0013	-0.00116667
853	0.0005	0.00186667	0.002	-3.33333e-05	0.00213333	0.0006
854	0.0021	0.00456667	0.0044	0.0024	0.0041	0.00166667
855	0.0032	0.00423333	0.00355	0.00193333	0.00436667	0.00346667
856	0.00166667	0.0022	0.0007	-0.000633333	0.000633333	0.00143333
857	0.00206667	0.0044	0.00435	0.00213333	0.00296667	0.0027
858	-0.00236667	0	0.0001	-0.00253333	-0.000166667	-0.0011
859	0.000766667	0.00196667	0.00205	0.000666667	0.0004	-0.00116667
860	0.00226667	0.00373333	0.003	0.0032	0.00223333	0.0015
861	0.00243333	0.00166667	0.0043	0.00106667	-0.0002	0.00173333
862	0.00323333	0.00353333	0.00365	0.000533333	0.0039	0.00113333
863	-6.66667e-05	0.0021	0.0008	0.000233333	-0.000833333	-0.0015
864	0.00176667	0.00246667	0.00395	0.000933333	0.000166667	0.00173333
865	0.00356667	0.00296667	0.00385	0.00326667	0.00343333	0.00153333
866	0.0029	0.00213333	0.00135	0.0015	0.000866667	0.0006
867	-0.0002	-0.000566667	-0.0017	-0.0011	-0.00246667	-0.00123333
868	0.0028	0.00463333	0.00215	0.0022	0.00186667	0.0007
869	0.00253333	0.0028	0.00365	0.0004	0.00143333	0.000933333
870	0.00333333	0.0031	0.0058	0.00236667	0.00136667	0.000366667
871	-0.000133333	0.0015	0.00095	0.0007	-0.000433333	0.0008
872	-0.0001	0.000733333	-0.00045	-3.33333e-05	0.00186667	-0.0005
873	0.0003	0.0007	0.0014	-0.0006	-0.0006	-6.66667e-05
874	0.00466667	0.0029	0.00215	0.0022	0.0024	0.00276667
875	0.00296667	0.0036	0.00245	0.0008	0.00283333	0.00223333
876	-0.000266667	0.00116667	0.0013	3.33333e-05	0.0017	0.000333333
877	-0.0004	0.00146667	-0.00115	-0.00166667	-0.0003	-0.000666667
878	0.00113333	0.0016	-0.0004	0.000166667	0	0.000566667
879	0.00243333	0.00293333	0.0023	0.0012	0.00266667	0.00126667
880	0.00103333	0.00243333	0.0023	0.0009	0.00123333	0.000166667
881	0.0018	0.00306667	0.0025	0.00173333	0.0015	0.0011
882	0.00246667	0.00323333	0.00245	0.0018	0.0025	0.0015
883	0.00206667	0.00326667	0.0026	0.00176667	0.00213333	0.00133333
884	0.0027	0.0035	0.0032	0.0018	0.00246667	0.00223333
885	0.00286667	0.0026	0.00165	0.00173333	0.00163333	0.000833333
886	0.00223333	0.00303333	0.0018	0.00153333	0.0027	0.0017
887	0.0025	0.0026	0.00315	0.0011	0.0006	0.0005
888	0.00206667	0.0024	0.0011	0.0001	0.00253333	0.00103333
889	0.00356667	0.0047	0.00545	0.00396667	0.0042	0.00263333
890	0.00153333	0.00246667	0.0013	0.00226667	0.00243333	-0.000333333
891	0.000266667	0.00206667	0.00105	0.000533333	0.0013	0.0011
892	0.00163333	0.00206667	0.0021	0.000466667	0.00146667	-0.00126667
893	0.00176667	0.00296667	0.00445	0.0013	0.00283333	0.00256667
894	0.00233333	0.00166667	0.00225	0.000933333	0.00136667	0.0004
895	0.00333333	0.00416667	0.0037	0.00256667	0.00393333	0.00206667
896	0.00206667	0.00316667	0.0024	0.00163333	0.00256667	0.00116667
897	0.00293333	0.00386667	0.0025	0.00283333	0.0028	0.0012
898	0.0025	0.0029	0.0022	0.0016	0.0018	0.00256667
899	0.00256667	0.00393333	0.00335	0.00266667	0.00233333	0.00176667
900	-0.00123333	0.0008	-0.0007	-0.0011	0.0002	0.0001
901	0.0038	0.00406667	0.00455	0.00163333	0.00286667	0.001
902	0.00426667	0.00453333	0.004	0.00206667	0.00333333	0.00226667
903	0.00223333	0.00163333	0.0017	0.00133333	0.00113333	0.0007
904	0.00203333	0.00236667	0.00245	0.000966667	0.00156667	0.00123333
905	0.00203333	0.00303333	0.00195	0.0019	0.00233333	0.000633333
906	0.000833333	0.00163333	0.0002	0.00113333	0.000466667	-0.000566667
907	0.000733333	0.0024	-0.00025	0.000233333	0.000266667	0.0002
908	-0.000133333	0.002	0.00255	-0.000166667	0.000566667	0.0005
909	-0.000833333	0.00213333	0.00075	6.66667e-05	0.0015	3.33333e-05
910	-0.0004	-0.000566667	0.00105	-0.000766667	-0.000966667	-0.000633333
911	0.0047	0.00466667	0.00235	0.00496667	0.00166667	0.00126667
912	0.00263333	0.00246667	0.00395	0.00166667	0.000866667	0.0023
913	0.00153333	0.00293333	0.00355	0.00183333	0.00233333	0.00116667
914	0.00136667	0.0016	0.0012	0.000266667	0.0013	-0.000133333
915	0.00133333	0.00293333	0.0019	0.00126667	0.00153333	0.0002
916	0.00133333	0.0027	0.002	0.000666667	0.00116667	0.001
917	0.00176667	0.0019	0.00165	0.000833333	0.00116667	0.000866667
918	0.0035	0.00363333	0.00265	0.00213333	0.00343333	0.00256667
919	0.00273333	0.004	0.00365	0.00136667	0.00373333	0.0022
920	-0.00123333	0.000366667	-0.0015	-0.00116667	-0.000833333	-0.000866667
921	0.000266667	0.000133333	0.0008	-0.0002	-0.0001	-0.0011
922	-3.33333e-05	0.00163333	5e-05	-0.00203333	-0.000133333	-0.0004
923	0.00206667	0.002	0.00545	0.0021	0.000933333	0.0006
924	-0.000466667	-0.0011	-0.00065	-0.0003	-0.000766667	-0.0002
925	0.00176667	0.0022	0.00135	0.00326667	0.00163333	0.0033
926	0.00246667	0.0029	0.0024	0.000133333	0.00123333	0.0018
927	0.00383333	0.00173333	0.0033	0.0036	0.00383333	0.00156667
928	0.000433333	0.000766667	0.00345	0.000966667	0.000566667	-0.0021
929	0.0046	0.00473333	0.0033	0.0027	0.0049	0.0068
930	-0.0019	-0.000466667	-0.0026	-0.00226667	-0.00163333	-0.000933333
931	0.000166667	0.0007	0.00145	0.0005	-0.000333333	-0.00346667
932	0.000233333	0.00163333	0.00155	0.000233333	-0.000466667	-0.0018
933	0.00113333	0.00116667	0.0005	-0.0004	0.00203333	-0.000366667
934	0.00506667	0.00716667	0.0037	0.0021	0.00386667	0.00343333
935	0.00233333	0.00346667	0.0015	0.00156667	0.00236667	0.000266667
936	-0.000966667	0.0039	-0.00115	-0.00103333	0.00106667	0.00116667
937	0.00226667	0.00526667	0.0025	0.00146667	0.00183333	0.000466667
938	0.00326667	0.00353333	0.002	0.00383333	0.00346667	0.0028
939	0.00143333	0.0031	0.00285	0.0013	0.00163333	0.00176667
940	0.0038	0.00616667	0.0022	0.0036	0.0042	0.00363333
941	0.00373333	0.00573333	0.00705	0.00273333	0.00233333	0.0039
942	0.00113333	0.002	-0.0014	0.000733333	0.0022	0.00166667
943	0.0056	0.00596667	0.00415	0.00233333	0.0059	0.00343333
944	0.00186667	0.00226667	0.0016	0.000633333	-0.0003	-0.000633333
945	0.00373333	0.00333333	0.0052	0.0037	0.00406667	0.0057
946	0.00393333	0.00566667	0.00295	0.000133333	0.0041	0.00353333
947	0.00236667	0.00383333	0.0035	0.0034	0.00343333	0.0035
948	0.0031	0.00336667	0.0013	0.00186667	0.00393333	0.00233333
949	0.0058	0.00606667	0.0042	0.00423333	0.00576667	0.00383333
950	0.00473333	0.00456667	0.00325	0.0035	0.0031	0.00333333
951	0.000666667	0.0039	-0.0004	-0.0004	0.00143333	-0.000166667
952	0.00523333	0.0057	0.00485	0.0059	0.006	0.0044
953	0.0053	0.00513333	0.0043	0.00413333	0.0041	0.00343333
954	0.0064	0.0052	0.0052	0.00426667	0.0057	0.0048
955	0.0056	0.00476667	0.00485	0.0031	0.00153333	0.0023
956	0.0043	0.00673333	0.00505	0.00503333	0.00636667	0.00653333
957	6.66667e-05	6.66667e-05	-0.00195	-0.0021	-0.001	-0.00303333
958	0.00613333	0.00856667	0.0053	0.00273333	0.00516667	0.0024
959	0.0027	0.00593333	0.00375	0.000633333	0.0031	0.000466667
960	0.00436667	0.00676667	0.0062	0.0056	0.0066	0.0058
961	0.00166667	0.00203333	0.00045	-0.00173333	0.0032	-0.000466667
962	0.002	0.00366667	0.00505	0.00303333	0.00206667	0.000866667
963	0.00836667	0.0063	0.0071	0.00446667	0.0069	0.00446667
964	-0.000966667	-0.00373333	-0.00075	-0.00353333	0.0022	-0.00293333
965	0.00473333	0.00636667	0.0045	0.00473333	0.0048	0.00586667
966	0.00603333	0.00906667	0.0036	0.00366667	0.00556667	0.00703333
967	0.0044	0.00603333	0.0057	0.00416667	0.0065	0.00373333
968	-0.00156667	-0.000866667	-0.0014	-0.00233333	-0.000433333	-0.001
969	0.00673333	0.00643333	0.00515	0.00696667	0.0067	0.006
970	0.00303333	0.00346667	0.0008	0.00136667	0.0008	0.00153333
971	0.0075	0.0074	0.0049	0.0069	0.00766667	0.0062
972	0.000333333	0.00233333	0.00155	0.000166667	0.0002	-0.000266667
973	0.0017	0.00436667	0.00105	0.00343333	0.0023	0.00113333
974	0.000533333	0.0006	-0.00015	-0.000466667	-0.000233333	-6.66667e-05
975	0.0026	0.002	0.0004	0.00136667	0.00123333	0.0003
976	0.0036	0.0043	0.00275	0.00413333	0.0046	0.00243333
977	0.00283333	0.005	0.00235	0.00413333	0.0041	0.0032
978	0.00563333	0.0054	0.00295	0.00283333	0.0031	0.00386667
979	0.00463333	0.0061	0.0035	0.00356667	0.00346667	0.00373333
980	0.0017	0.00333333	0.00245	0.0018	0.0024	0.00123333
981	0.000733333	0.0033	0.001	0.0014	0.0014	0.0014
982	-0.000666667	0.0011	-0.0016	0.000133333	-0.000666667	-0.0014
983	-0.000266667	-0.00256667	-0.0016	-0.0018	0.0001	-0.00276667
984	0.000633333	0.00483333	0.0071	0.00103333	0.00466667	0.00353333
985	-0.0004	0.00396667	-0.00215	6.66667e-05	0.00306667	0.00276667
986	0.0077	0.0065	0.0031	0.00486667	0.00886667	0.00496667
987	0.00766667	0.00756667	0.006	0.0054	0.00626667	0.00746667
988	0.0057	0.0039	0.00695	0.00526667	0.00326667	0.00236667
989	0.0042	0.00333333	0.0037	0.00143333	0.000833333	0.00176667
990	0.00406667	0.00576667	0.005	0.00373333	0.00383333	0.00396667
991	0.0042	0.00743333	0.00455	0.00463333	0.00326667	0.0034
992	0.00133333	0.0034	0.0019	0.000933333	0.00193333	0.000966667
993	0.0044	0.00583333	0.0032	0.0046	0.00393333	0.00266667
994	0.00463333	0.00473333	0.0044	0.00296667	0.00403333	0.003
995	0.00133333	0.000166667	0	-0.00206667	0.0003	0.000366667
996	-0.0008	0.00116667	-0.0048	-0.000433333	-0.00126667	-0.00356667
997	0.00663333	0.0082	0.00435	0.00236667	0.00426667	0.0032
998	0.00203333	0.00553333	0.00165	0.00316667	0.00166667	-0.000333333
999	0.0018	0.00403333	0.0042	0.00256667	0.0033	0.005
1000	-6.66667e-05	0.00103333	-0.00495	-0.00146667	-0.0008	-0.00183333

## Sheet: H2SO4
	H2SO4
Wavelength	1mM	2mM	4mM	8mM	16mM	32mM
200	0.0056	0.0063	0.00345	0.0066	0.0138667	0.0186333
201	0.00363333	0.00403333	0.00095	0.00333333	0.0086	0.011
202	0.00226667	0.0028	-0.0004	0.00133333	0.00533333	0.0052
203	0.00273333	0.003	0	0.00133333	0.00443333	0.0034
204	0.00236667	0.0029	-5e-05	0.0012	0.00363333	0.00183333
205	0.0018	0.00253333	-0.0006	0.000533333	0.00316667	0.000533333
206	0.00153333	0.00213333	-0.0007	0.0001	0.00233333	-0.000733333
207	0.0012	0.00176667	-0.00115	0.0003	0.00156667	-0.00113333
208	0.000966667	0.00166667	-0.001	0.000133333	0.00126667	-0.0016
209	0.0016	0.00183333	-0.0003	0.000633333	0.0019	-0.0012
210	0.0011	0.0022	-0.00075	0.000333333	0.0017	-0.0014
211	0.0003	0.0014	-0.0013	0	0.000833333	-0.00226667
212	0.00113333	0.00196667	-0.00015	0.0006	0.0017	-0.0012
213	0.000633333	0.0012	-0.00045	-3.33333e-05	0.0009	-0.00166667
214	0.000866667	0.0019	-0.00045	0.000566667	0.0014	-0.0011
215	0.000133333	0.0012	-0.00065	-6.66667e-05	0.000666667	-0.00146667
216	-6.66667e-05	0.0007	-0.00095	-0.0003	0.0002	-0.00186667
217	-0.000333333	0.00123333	-0.0009	-6.66667e-05	0.000366667	-0.00203333
218	0.000166667	0.0012	-0.00065	0.0001	0.0007	-0.00136667
219	0.000266667	0.0013	-0.0002	0.000533333	0.0009	-0.0012
220	-0.000466667	0.0007	-0.0013	-0.000166667	-3.33333e-05	-0.0019
221	-0.000166667	0.000766667	-0.0013	-0.0004	-6.66667e-05	-0.00183333
222	-0.0005	0.000566667	-0.00145	-0.000566667	3.33333e-05	-0.002
223	-0.000266667	0.000733333	-0.00125	3.33333e-05	3.33333e-05	-0.00146667
224	-0.0007	0.000166667	-0.00165	-0.0007	-0.0003	-0.00203333
225	-0.000666667	0.000233333	-0.0016	-0.0004	-0.000266667	-0.00183333
226	-0.000766667	0.000166667	-0.00145	-0.000566667	-0.000366667	-0.00176667
227	-0.0009	0.0002	-0.0014	-0.000466667	-0.000466667	-0.00183333
228	-0.000966667	-6.66667e-05	-0.00155	-0.000733333	-0.000566667	-0.0019
229	-0.000866667	3.33333e-05	-0.0014	-0.0006	-0.0006	-0.0018
230	-0.000933333	-3.33333e-05	-0.0013	-0.0004	-0.000566667	-0.00193333
231	-0.000933333	0.0002	-0.0011	-0.0002	-0.000233333	-0.00166667
232	-0.000933333	0.000266667	-0.00115	-0.0002	-0.0002	-0.00173333
233	-0.000966667	0.000166667	-0.00095	-0.0002	-0.000233333	-0.00163333
234	-0.000966667	0.0001	-0.00095	-3.33333e-05	-0.000233333	-0.00163333
235	-0.000966667	0.000366667	-0.00095	3.33333e-05	-0.000133333	-0.00156667
236	-0.001	0.000333333	-0.0008	-0.000133333	-0.000166667	-0.00156667
237	-0.000666667	0.000666667	-0.00055	0.000333333	0	-0.00143333
238	-0.000666667	0.000666667	-0.0004	0.000433333	0.000166667	-0.00133333
239	-0.000933333	0.000566667	-0.00045	0.0004	3.33333e-05	-0.00146667
240	-0.000533333	0.000766667	0.0001	0.000533333	0.0004	-0.0012
241	-0.0006	0.0009	0.0001	0.000733333	0.0004	-0.00123333
242	-0.0008	0.0006	-0.0002	0.000466667	0.000233333	-0.00123333
243	-0.0007	0.0008	0.00015	0.000766667	0.000533333	-0.0012
244	-0.000466667	0.0009	0.00035	0.0009	0.000566667	-0.00103333
245	-0.000466667	0.0011	0.00065	0.0012	0.000866667	-0.001
246	-0.000233333	0.00133333	0.0006	0.00123333	0.000733333	-0.000866667
247	-0.000433333	0.00103333	0.00065	0.00116667	0.000766667	-0.000866667
248	-0.000466667	0.00116667	0.00075	0.00133333	0.000833333	-0.000966667
249	-0.000333333	0.0013	0.00095	0.00156667	0.000866667	-0.000866667
250	-0.000466667	0.0015	0.0012	0.00163333	0.00106667	-0.000733333
251	-0.0003	0.0015	0.0013	0.00166667	0.000966667	-0.000733333
252	-6.66667e-05	0.00163333	0.00145	0.0019	0.0013	-0.000433333
253	-0.0002	0.0015	0.00145	0.00183333	0.00116667	-0.0006
254	-0.0001	0.00183333	0.00155	0.00183333	0.00133333	-0.0004
255	0	0.0019	0.0018	0.00213333	0.0014	-0.000466667
256	3.33333e-05	0.002	0.00185	0.00206667	0.00133333	-0.0003
257	6.66667e-05	0.00196667	0.0019	0.00213333	0.00136667	-0.000266667
258	-0.000366667	0.00166667	0.00135	0.00153333	0.000833333	-0.000533333
259	-0.000233333	0.00163333	0.00135	0.00183333	0.000966667	-0.000533333
260	-0.000233333	0.00173333	0.0015	0.00173333	0.0008	-0.000433333
261	-0.0002	0.0018	0.0015	0.0018	0.001	-0.000466667
262	-0.000133333	0.00176667	0.0016	0.00186667	0.001	-0.000433333
263	-0.000333333	0.00143333	0.00145	0.0015	0.0006	-0.000533333
264	-0.0006	0.0012	0.0011	0.0012	0.0003	-0.000633333
265	-0.0008	0.000933333	0.00085	0.0009	0.0002	-0.000666667
266	-0.000333333	0.00126667	0.001	0.00136667	0.0001	-0.000433333
267	-0.000566667	0.00133333	0.00105	0.00116667	0.000333333	-0.0006
268	-0.000666667	0.001	0.0007	0.0009	-0.000133333	-0.0008
269	-0.0008	0.000833333	0.00075	0.0008	-0.000266667	-0.000866667
270	-0.000966667	0.0007	0.00045	0.0007	-0.000366667	-0.000833333
271	-0.0009	0.0005	0	0.0002	-0.0007	-0.00103333
272	-0.000633333	0.000833333	0.00045	0.000633333	-0.000433333	-0.000733333
273	-0.0007	0.000833333	0.0004	0.000666667	-0.000366667	-0.000633333
274	-0.00103333	0.000466667	0	0.000333333	-0.0007	-0.000933333
275	-0.000766667	0.000433333	0.0002	0.000566667	-0.000666667	-0.0007
276	-0.00126667	0.000133333	-0.00035	6.66667e-05	-0.0011	-0.000966667
277	-0.0012	0.000333333	-0.0004	0.0001	-0.000966667	-0.000866667
278	-0.000833333	0.0006	-0.0001	0.0005	-0.0007	-0.000466667
279	-0.0013	0.000333333	-0.0005	-3.33333e-05	-0.000933333	-0.000833333
280	-0.0012	0.000233333	-0.00055	0.0001	-0.00106667	-0.0009
281	-0.00126667	3.33333e-05	-0.00075	-0.0001	-0.00123333	-0.000933333
282	-0.0013	0.000166667	-0.0008	0.000133333	-0.00106667	-0.000766667
283	-0.0013	0.0002	-0.00065	-3.33333e-05	-0.00123333	-0.000766667
284	-0.000866667	0.0003	-0.0006	0.000166667	-0.001	-0.000533333
285	-0.00133333	3.33333e-05	-0.0009	-0.0001	-0.00123333	-0.000733333
286	-0.00116667	0.0001	-0.00095	0	-0.00123333	-0.000833333
287	-0.000933333	0.0001	-0.0006	3.33333e-05	-0.00116667	-0.000733333
288	-0.00146667	-0.000133333	-0.0011	-0.0003	-0.00146667	-0.0009
289	-0.00106667	0.0002	-0.00085	0.000166667	-0.00113333	-0.000666667
290	-0.000966667	0.0002	-0.00085	6.66667e-05	-0.0011	-0.0006
291	-0.00113333	0.0002	-0.0008	3.33333e-05	-0.00116667	-0.000633333
292	-0.0015	-0.000233333	-0.0012	-0.000333333	-0.0016	-0.00106667
293	-0.00113333	0	-0.0008	-6.66667e-05	-0.00143333	-0.000666667
294	-0.00113333	0.000233333	-0.00075	0.000133333	-0.001	-0.0006
295	-0.0012	0.0001	-0.0007	6.66667e-05	-0.00126667	-0.0007
296	-0.0012	0	-0.001	-0.000166667	-0.0014	-0.000666667
297	-0.00106667	0.0001	-0.0008	0.000166667	-0.00113333	-0.000433333
298	-0.000866667	0.0003	-0.0006	0.0002	-0.001	-0.000333333
299	-0.00103333	0.000266667	-0.0009	6.66667e-05	-0.0011	-0.000633333
300	-0.0011	0.000166667	-0.0009	6.66667e-05	-0.00133333	-0.0005
301	-0.000866667	0.000466667	-0.00065	0.0003	-0.001	-0.000266667
302	-0.0009	0.000433333	-0.0005	0.000433333	-0.000933333	-0.000366667
303	-0.0011	0.000233333	-0.0005	6.66667e-05	-0.00123333	-0.000533333
304	-0.000866667	0.0006	-0.0003	0.000666667	-0.000733333	-0.000133333
305	-0.000966667	0.000333333	-0.00075	0.0003	-0.00116667	-0.000433333
306	-0.000533333	0.0006	-0.0004	0.000733333	-0.000633333	6.66667e-05
307	-0.00103333	0.000366667	-0.00075	0.000266667	-0.0009	-0.000366667
308	-0.00106667	0.000433333	-0.001	0.000366667	-0.000966667	-0.000366667
309	-0.0009	0.0003	-0.0007	0.000166667	-0.00103333	-0.000566667
310	-0.000933333	0.000466667	-0.00045	0.000366667	-0.00103333	-0.000166667
311	-0.0009	0.000466667	-0.0007	0.000566667	-0.001	0
312	-0.0009	0.000466667	-0.00055	0.000566667	-0.0009	-0.000433333
313	-0.0004	0.0009	0.00015	0.0007	-0.0005	0.0004
314	-0.000966667	0.000133333	-0.00075	0.000333333	-0.00116667	-0.000433333
315	-0.0006	0.000666667	-0.00015	0.0006	-0.000833333	-0.000166667
316	-0.0005	0.000533333	-0.00035	0.000766667	-0.0007	-3.33333e-05
317	-0.0008	0.000533333	-0.0004	0.000633333	-0.000966667	-0.000166667
318	-0.00106667	0.000466667	-0.00035	0.000266667	-0.000933333	-0.0003
319	-0.0009	0.0004	-0.00085	-3.33333e-05	-0.00126667	-0.0004
320	-0.00116667	0.0004	-0.0006	0.000133333	-0.00116667	-0.0001
321	-0.000833333	0.000333333	-0.00065	0.000333333	-0.0011	-0.000366667
322	-0.00113333	0.000166667	-0.00045	0.000433333	-0.00126667	-0.0001
323	-0.0004	0.0008	0.0001	0.000833333	-0.0005	0.0003
324	-0.0004	0.000733333	-0.00045	0.000633333	-0.0008	0
325	-0.0007	0.000566667	-0.0003	0.000566667	-0.000966667	-0.000166667
326	-0.00116667	0.000366667	-0.0003	0.0003	-0.00106667	-0.000366667
327	-0.000666667	0.000866667	-0.0004	0.000566667	-0.000966667	-0.0001
328	-0.000866667	0.000566667	-0.0004	0.000633333	-0.0012	-0.0001
329	-0.000433333	0.0007	-0.0003	0.000633333	-0.000633333	0.000266667
330	-0.000333333	0.0012	0.0001	0.00106667	-0.0004	0.0002
331	-0.000466667	0.000933333	-5e-05	0.000733333	-0.000666667	0.0002
332	-0.000533333	0.00103333	0.00025	0.000866667	-0.0006	0.000366667
333	-0.0003	0.00106667	0.0004	0.00116667	-0.0005	0.0003
334	-0.000566667	0.000866667	-0.00015	0.001	-0.000633333	6.66667e-05
335	-0.000433333	0.000666667	0	0.00123333	-0.000633333	0.000233333
336	-0.000866667	0.000733333	-0.0002	0.0009	-0.0009	-0.0002
337	-0.0007	0.000866667	-0.0001	0.000666667	-0.000666667	0.000466667
338	-0.000933333	0.000633333	-0.0002	0.0006	-0.0009	0.000333333
339	-0.000733333	0.000866667	-0.00015	0.00106667	-0.000666667	0.000166667
340	0.0002	0.00183333	0	0.00156667	-6.66667e-05	0.0008
341	-0.000333333	0.000766667	-0.0006	0.000933333	-0.000766667	0
342	-0.000666667	0.000666667	-0.0003	0.000766667	-0.000766667	0
343	-0.000633333	0.000666667	-0.0001	0.00106667	-0.0007	0.000166667
344	-0.000566667	0.0007	-0.0001	0.0011	-0.000566667	0.000166667
345	-0.0003	0.000866667	0.00015	0.001	-0.000833333	3.33333e-05
346	-0.000733333	0.000733333	-0.00025	0.000733333	-0.000933333	0.000166667
347	-0.0003	0.000666667	0	0.000966667	-0.000633333	0.000233333
348	-0.000366667	0.00106667	5e-05	0.00106667	-0.000533333	0.000433333
349	-0.0002	0.0015	0.00055	0.00166667	0	0.000866667
350	-0.0007	0.000966667	0.0004	0.000966667	-0.000333333	0.000633333
351	-0.000533333	0.0009	-0.00045	0.000866667	-0.0008	0.000266667
352	-0.0006	0.0007	-0.0003	0.000733333	-0.000966667	-6.66667e-05
353	0	0.00153333	0.00055	0.0015	3.33333e-05	0.000466667
354	-0.000633333	0.00106667	0.0003	0.000833333	-0.0006	0.000233333
355	-0.000733333	0.000466667	-0.0004	0.000733333	-0.00123333	-0.000133333
356	-0.000633333	0.0007	0	0.000866667	-0.000533333	3.33333e-05
357	-0.000566667	0.000966667	0.0003	0.00113333	-0.000433333	0.0005
358	-0.0002	0.00126667	0.0001	0.00126667	-0.000333333	0.000366667
359	-0.000466667	0.000833333	0.0001	0.00106667	-0.000566667	-6.66667e-05
360	-0.0004	0.0011	0.00025	0.00123333	-0.000466667	0.0004
361	-0.000633333	0.000933333	5e-05	0.000966667	-0.000633333	0.0001
362	-0.000533333	0.000833333	-0.00025	0.00103333	-0.000733333	3.33333e-05
363	-0.0005	0.00106667	0.0002	0.00123333	-0.0005	0.000333333
364	-0.0002	0.0014	0.00035	0.0014	-0.000333333	0.0008
365	-0.0007	0.000966667	-0.0001	0.0011	-0.000766667	0.0001
366	-6.66667e-05	0.00153333	0.00065	0.0012	-0.000366667	0.0009
367	-0.000233333	0.0012	0.0003	0.00123333	-0.0004	0.000433333
368	-0.000666667	0.000966667	-0.0003	0.001	-0.0006	0.0001
369	-0.000333333	0.00143333	0.0004	0.00156667	-0.000366667	0.0007
370	-0.000633333	0.0008	-5e-05	0.00133333	-0.0007	0.0001
371	-0.0004	0.001	-0.0003	0.0014	-0.0002	0.0004
372	-0.0001	0.0013	0.0003	0.0013	-3.33333e-05	0.000666667
373	-0.000933333	0.000333333	-0.0003	0.0007	-0.0009	0.000133333
374	-0.0003	0.00113333	0.00055	0.00163333	3.33333e-05	0.0008
375	-0.000633333	0.000833333	0.0001	0.00126667	-0.000233333	0.000233333
376	-0.0003	0.00116667	0.0002	0.0013	-0.0003	0.000333333
377	-0.0007	0.000833333	-0.00025	0.000933333	-0.000566667	0.0003
378	-0.000566667	0.00106667	0.0002	0.0011	-0.0006	3.33333e-05
379	-0.000133333	0.00153333	0.00035	0.00156667	0	0.000833333
380	-0.000333333	0.00126667	0.0002	0.00116667	-0.000366667	0.000633333
381	-6.66667e-05	0.000966667	-0.00015	0.0013	-0.000166667	0.0007
382	-0.000466667	0.00133333	-5e-05	0.0017	0	0.000566667
383	-0.0001	0.0011	5e-05	0.00143333	-0.000233333	0.0008
384	-0.000166667	0.000966667	0.00015	0.00116667	-0.000566667	0.0005
385	-0.0001	0.00186667	0.00045	0.00183333	0.000133333	0.000966667
386	-0.000433333	0.0008	-0.00045	0.00116667	-0.000166667	0.000466667
387	-0.0005	0.000666667	0.0002	0.00113333	-0.0008	-3.33333e-05
388	-3.33333e-05	0.0011	0.00015	0.001	0	0.000666667
389	-0.000366667	0.0013	0.0001	0.00116667	-0.000466667	0.000366667
390	-0.000233333	0.00106667	0.00015	0.0014	-0.0006	0.000233333
391	-0.000566667	0.000733333	0	0.0013	-0.000666667	0.000333333
392	-0.000533333	0.001	-5e-05	0.0009	-0.0006	6.66667e-05
393	0.0001	0.00126667	0.00055	0.00166667	-0.0002	0.0009
394	0	0.00123333	0.00015	0.0016	-3.33333e-05	0.0008
395	-0.000166667	0.00136667	0.00025	0.00143333	-3.33333e-05	0.0004
396	0.0005	0.00166667	0.0009	0.00203333	6.66667e-05	0.000866667
397	0.000333333	0.00173333	0.001	0.0022	0.0002	0.00103333
398	0.000133333	0.00126667	0.0008	0.0019	-0.000133333	0.0011
399	-0.0001	0.00133333	0.0006	0.0016	0	0.000833333
400	-0.000166667	0.0013	0.0005	0.00123333	-6.66667e-05	0.000833333
401	-0.000133333	0.0015	0.00055	0.00173333	0.000133333	0.000766667
402	-0.000433333	0.00106667	0.0003	0.001	-0.000433333	0.0005
403	3.33333e-05	0.0011	-5e-05	0.00103333	-0.000433333	0.0008
404	-0.0007	0.000933333	-5e-05	0.00133333	-0.000533333	0.000566667
405	0.000233333	0.00156667	0.00075	0.00163333	0.000133333	0.001
406	-0.000333333	0.00106667	-5e-05	0.00123333	-0.000433333	0.000333333
407	0.0003	0.00166667	0.0008	0.00166667	0.0001	0.0011
408	-3.33333e-05	0.00116667	0.00045	0.0018	-0.0001	0.000866667
409	-3.33333e-05	0.0012	0.0002	0.0013	-3.33333e-05	0.000833333
410	0.0001	0.00156667	0.0009	0.00196667	-6.66667e-05	0.0012
411	0.0002	0.0012	0.0004	0.00173333	0.000333333	0.00113333
412	-0.000166667	0.00106667	0.0004	0.0013	-0.000233333	0.000533333
413	0.000333333	0.00133333	0.0006	0.0017	0.000166667	0.0014
414	-0.000233333	0.0014	0.0006	0.00186667	0.0002	0.00106667
415	0.000533333	0.00163333	0.0009	0.0022	0.0005	0.00113333
416	0.000333333	0.00186667	0.0009	0.00216667	0.0006	0.0015
417	0.000666667	0.0018	0.00115	0.00236667	0.000566667	0.00143333
418	0.000466667	0.00166667	0.0009	0.00183333	3.33333e-05	0.00113333
419	0.0001	0.0017	0.00075	0.002	0.0003	0.0013
420	0.000333333	0.00153333	0.0006	0.002	6.66667e-05	0.00126667
421	0.000233333	0.0016	0.0007	0.0021	0.000333333	0.00113333
422	0.0003	0.0016	0.0008	0.00193333	0.000266667	0.00123333
423	-3.33333e-05	0.00133333	0.00065	0.00173333	0.0001	0.0011
424	0.0006	0.00196667	0.0011	0.00213333	0.0003	0.00146667
425	0.000133333	0.00173333	0.001	0.00203333	0.000333333	0.0012
426	-0.000166667	0.00113333	0.0004	0.00163333	0	0.000766667
427	0.000233333	0.0016	0.00075	0.00203333	0.000333333	0.00116667
428	0.0003	0.00173333	0.0009	0.00213333	0.0004	0.00126667
429	-3.33333e-05	0.0015	0.0005	0.00186667	0.0002	0.000933333
430	0.0001	0.00173333	0.0009	0.00206667	0.000466667	0.0012
431	0.000333333	0.002	0.00095	0.0023	0.000333333	0.00143333
432	0.000633333	0.002	0.00085	0.00223333	0.0005	0.00163333
433	6.66667e-05	0.00153333	0.0007	0.0019	6.66667e-05	0.000766667
434	-0.000166667	0.00126667	0.0004	0.0016	-0.0001	0.000733333
435	-0.0002	0.0012	0.0004	0.00163333	0.0001	0.000766667
436	0.000166667	0.0014	0.0007	0.00183333	0.000133333	0.00116667
437	0.000566667	0.0018	0.00155	0.00206667	0.000766667	0.0016
438	0.0007	0.00193333	0.0013	0.00236667	0.000833333	0.0015
439	0.000133333	0.00163333	0.0008	0.00203333	0.000266667	0.00123333
440	0.000233333	0.0016	0.00105	0.00206667	0.0006	0.00103333
441	0.0003	0.00153333	0.0006	0.00193333	0.000233333	0.0011
442	0.0001	0.00153333	0.00055	0.00196667	0.0003	0.000833333
443	0.0001	0.00173333	0.0008	0.0021	0.000266667	0.0012
444	0.000533333	0.00193333	0.00115	0.00236667	0.000566667	0.0014
445	0.000533333	0.00166667	0.0011	0.00206667	0.0004	0.00136667
446	0.000333333	0.0018	0.001	0.00193333	0.000466667	0.00133333
447	0.000466667	0.0018	0.001	0.00213333	0.0004	0.0013
448	0.0005	0.0017	0.0013	0.0024	0.0007	0.00143333
449	0.000666667	0.00213333	0.0013	0.00236667	0.000733333	0.0016
450	0.000333333	0.0017	0.00085	0.00236667	0.0005	0.00143333
451	0.000366667	0.00166667	0.001	0.0022	0.000533333	0.00126667
452	0.000366667	0.00163333	0.00085	0.00196667	0.000366667	0.00113333
453	0.000133333	0.00106667	0.0006	0.00166667	0.0001	0.000866667
454	0.000533333	0.0017	0.00115	0.0022	0.0006	0.0016
455	0.000733333	0.0019	0.00115	0.00223333	0.0007	0.00143333
456	0.000133333	0.00176667	0.00085	0.00196667	0.0005	0.00126667
457	0.0002	0.00156667	0.00065	0.002	0.000433333	0.000966667
458	0.000566667	0.00166667	0.0012	0.00233333	0.000466667	0.00126667
459	0.0006	0.00173333	0.00095	0.00206667	0.0004	0.0014
460	0.000233333	0.00146667	0.0008	0.0019	0.000266667	0.00103333
461	0.0005	0.00173333	0.00115	0.00213333	0.000566667	0.00133333
462	0.000666667	0.00183333	0.00125	0.00226667	0.0007	0.0015
463	0.000333333	0.0016	0.0009	0.00193333	0.0003	0.0013
464	0.0006	0.00203333	0.0013	0.0023	0.000666667	0.0015
465	0.000933333	0.00223333	0.0016	0.00253333	0.0008	0.00166667
466	0.000333333	0.0016	0.00115	0.00233333	0.000566667	0.0015
467	0.000266667	0.00193333	0.00085	0.0022	0.000166667	0.0013
468	0.000366667	0.00173333	0.001	0.00213333	0.000466667	0.0017
469	0.0006	0.00166667	0.00125	0.00213333	0.0003	0.00156667
470	0.0007	0.00183333	0.00105	0.0025	0.000833333	0.0018
471	0.000533333	0.00156667	0.00085	0.00186667	0.000166667	0.00126667
472	0.000733333	0.00206667	0.00165	0.00253333	0.00103333	0.0018
473	0.0009	0.0019	0.0009	0.00243333	0.000666667	0.00156667
474	0.000666667	0.00166667	0.00105	0.00233333	0.000466667	0.00153333
475	0.0003	0.00153333	0.0008	0.00216667	0.000233333	0.00116667
476	0.000766667	0.00183333	0.0011	0.0023	0.000533333	0.00113333
477	0.0009	0.0021	0.00145	0.00253333	0.000633333	0.00143333
478	0.000266667	0.0019	0.00075	0.002	0.0005	0.00133333
479	0.000533333	0.00166667	0.00065	0.00176667	0.0001	0.00116667
480	0.0009	0.0022	0.0014	0.00236667	0.0007	0.00173333
481	0.000266667	0.0014	0.00105	0.0021	0.000466667	0.00156667
482	0.0006	0.0019	0.00115	0.00236667	0.0009	0.00163333
483	0.000466667	0.00166667	0.00085	0.00206667	0.0006	0.0013
484	0.000233333	0.0015	0.00105	0.00203333	0.000366667	0.00113333
485	0.0008	0.0021	0.0012	0.00223333	0.000866667	0.00166667
486	0.000566667	0.00206667	0.0012	0.0022	0.0006	0.00146667
487	0.0009	0.00206667	0.0014	0.0026	0.0011	0.00163333
488	0.0004	0.00153333	0.00095	0.00193333	0.0004	0.00116667
489	0.0001	0.00136667	0.0006	0.00176667	0.000266667	0.00123333
490	0.0008	0.00206667	0.00165	0.00246667	0.0008	0.00186667
491	0.00103333	0.00193333	0.0012	0.00256667	0.000866667	0.00156667
492	0.0006	0.00186667	0.0015	0.0023	0.0007	0.0019
493	0.0009	0.002	0.0012	0.00243333	0.0008	0.00166667
494	0.000333333	0.00163333	0.00105	0.0018	0.000633333	0.0012
495	0.000733333	0.00196667	0.0014	0.0022	0.000566667	0.00176667
496	0	0.0013	0.00085	0.0014	-0.0001	0.0011
497	0.000766667	0.002	0.0016	0.00256667	0.000866667	0.0017
498	0.000533333	0.00166667	0.00145	0.00226667	0.0008	0.00143333
499	0.0012	0.00193333	0.00145	0.00253333	0.000766667	0.0017
500	0.000466667	0.002	0.00115	0.00246667	0.0006	0.0015
501	0.000166667	0.0013	0.00105	0.0022	0.000533333	0.00143333
502	0.000633333	0.00123333	0.00115	0.0021	0.000733333	0.0013
503	-0.0002	0.00116667	0.00115	0.00186667	0.000466667	0.0012
504	0.0005	0.0016	0.00105	0.00186667	0.000533333	0.00153333
505	0.000566667	0.0014	0.00145	0.0028	0.0004	0.0016
506	0.00116667	0.00243333	0.00145	0.00316667	0.000933333	0.0022
507	0.0017	0.00286667	0.00185	0.0032	0.00176667	0.0027
508	0.000633333	0.00173333	0.0009	0.0026	0.000433333	0.00153333
509	0.00106667	0.00176667	0.00195	0.00283333	0.000933333	0.0021
510	0.000366667	0.00133333	0.00095	0.00186667	0.000266667	0.0015
511	0.000533333	0.00216667	0.00085	0.00226667	0.000433333	0.00156667
512	0.000633333	0.00183333	0.0012	0.0021	0.000266667	0.00143333
513	0.0015	0.00256667	0.00155	0.00293333	0.000933333	0.00246667
514	0.000633333	0.00186667	0.00095	0.00226667	0.000933333	0.00176667
515	0.000666667	0.002	0.0017	0.0022	0.000533333	0.00146667
516	0.0006	0.00196667	0.00075	0.00243333	0.000866667	0.00173333
517	0.0007	0.00183333	0.00105	0.00186667	0.0005	0.00146667
518	0.000433333	0.00156667	0.00065	0.00193333	0.000433333	0.0013
519	0.0007	0.00156667	0.00065	0.00206667	0.000333333	0.0014
520	0.000866667	0.00213333	0.00125	0.00226667	0.0008	0.00163333
521	0.0009	0.00216667	0.0016	0.0024	0.000833333	0.00196667
522	0.0014	0.00263333	0.0016	0.00296667	0.0015	0.0019
523	0.000433333	0.00146667	0.001	0.0025	0.000566667	0.00133333
524	0.00133333	0.00226667	0.00155	0.00283333	0.0014	0.0022
525	0.000166667	0.0018	0.0012	0.0018	0.000633333	0.001
526	0.0009	0.00146667	0.001	0.00203333	0.000566667	0.00163333
527	0.000666667	0.0021	0.0018	0.00253333	0.000833333	0.00206667
528	0.000566667	0.00153333	0.0008	0.00203333	0.000466667	0.00163333
529	0.000466667	0.0019	0.00115	0.0024	0.0006	0.0015
530	0.000933333	0.0021	0.0015	0.00223333	0.00113333	0.00153333
531	0.000966667	0.0019	0.00145	0.0024	0.000833333	0.00176667
532	0.0008	0.00233333	0.00145	0.00273333	0.000866667	0.00193333
533	0.000733333	0.00193333	0.0014	0.00253333	0.000333333	0.00163333
534	0.000866667	0.00193333	0.00145	0.00253333	0.000866667	0.00176667
535	0.0007	0.0019	0.0008	0.00243333	0.000233333	0.00133333
536	0.00113333	0.0022	0.00155	0.00273333	0.000866667	0.00196667
537	0.000833333	0.0021	0.0012	0.00243333	0.00103333	0.00206667
538	0.00113333	0.002	0.00155	0.00236667	0.000666667	0.00156667
539	0.0006	0.00173333	0.0008	0.00236667	0.000366667	0.0012
540	0.000666667	0.00203333	0.00105	0.00226667	0.000366667	0.00193333
541	0.0008	0.0018	0.001	0.00213333	0.000633333	0.0017
542	0.000666667	0.00176667	0.001	0.00216667	0.000533333	0.00126667
543	0.000933333	0.00176667	0.00115	0.00243333	0.000766667	0.00173333
544	0.0002	0.0011	0.00035	0.0019	-0.0001	0.00106667
545	0.00106667	0.0019	0.0014	0.00243333	0.000333333	0.0016
546	0.0009	0.00193333	0.00125	0.00196667	0.000566667	0.00183333
547	0.0006	0.00163333	0.0014	0.0025	0.0006	0.00166667
548	0.000433333	0.00143333	0.00075	0.00206667	0.0007	0.0013
549	0.000333333	0.0015	0.00165	0.00186667	0.0005	0.00133333
550	0.000566667	0.0014	0.00145	0.00206667	-0.000166667	0.000866667
551	0.0013	0.0026	0.00185	0.00273333	0.000866667	0.00283333
552	0.0014	0.00303333	0.00225	0.00336667	0.0019	0.00246667
553	0.00123333	0.00296667	0.00175	0.00283333	0.00103333	0.0022
554	0.0009	0.00206667	0.00065	0.0021	0.0009	0.00213333
555	0.000533333	0.00133333	0.00165	0.00213333	0.000733333	0.0013
556	6.66667e-05	0.0019	0.0014	0.00203333	0.0001	0.000933333
557	0.00153333	0.0026	0.0016	0.00256667	0.0004	0.0025
558	0.0011	0.0016	0.00065	0.00226667	0.000533333	0.00116667
559	0.00133333	0.00186667	0.0016	0.00276667	0.001	0.0021
560	0.0024	0.00273333	0.00255	0.00423333	0.0021	0.00336667
561	0.000333333	0.00203333	0.0009	0.0025	0.000833333	0.00193333
562	0.0007	0.00216667	0.00225	0.00243333	0.00113333	0.0018
563	0.00213333	0.00266667	0.0017	0.00246667	0.0004	0.00223333
564	0.0004	0.00156667	-5e-05	0.0017	0.0002	0.00113333
565	0.0002	0.00136667	0.00045	0.00146667	0	0.00123333
566	0.00146667	0.00233333	0.0014	0.00266667	0.000666667	0.00206667
567	0.0013	0.00236667	0.00155	0.00246667	0.0012	0.00156667
568	0.0007	0.00213333	0.00115	0.00236667	0.000366667	0.00156667
569	0.000333333	0.00183333	0.00125	0.00163333	6.66667e-05	0.00196667
570	0.000266667	0.00126667	0.00055	0.0023	0.000566667	0.000866667
571	0.000733333	0.0019	0.00125	0.00236667	0.000533333	0.00146667
572	0.0009	0.002	0.00165	0.00263333	0.0015	0.00193333
573	0.0013	0.00253333	0.0019	0.00323333	0.00103333	0.0021
574	0.0016	0.0026	0.00155	0.00306667	0.0015	0.00213333
575	0.000666667	0.00126667	0.001	0.00203333	0.000566667	0.00176667
576	0.00156667	0.0022	0.00125	0.00223333	0.000933333	0.00206667
577	0.00186667	0.00216667	0.00225	0.0036	0.00216667	0.00246667
578	0.000833333	0.0016	0.00185	0.00196667	0.000933333	0.00176667
579	0.0011	0.00256667	0.00155	0.0032	0.00133333	0.00223333
580	0.000633333	0.0024	0.00125	0.00173333	0.000266667	0.0015
581	0.000133333	0.0014	0	0.00116667	-0.000333333	0.00103333
582	0.0015	0.00246667	0.00085	0.00326667	0.000766667	0.00186667
583	0.000833333	0.00233333	0.001	0.0021	0.001	0.00186667
584	0.0023	0.0023	0.001	0.00313333	0.00143333	0.00226667
585	0.000766667	0.00173333	0.00105	0.0024	0.000333333	0.00136667
586	0.0018	0.00236667	0.00185	0.0029	0.00126667	0.00253333
587	0.0004	0.00196667	0.0005	0.00206667	0.001	0.00143333
588	0.00163333	0.0031	0.0018	0.00293333	0.0022	0.00256667
589	0.00136667	0.00263333	0.00205	0.00313333	0.00136667	0.0022
590	0.00246667	0.0032	0.00245	0.0039	0.00146667	0.00286667
591	0.00106667	0.0026	0.0021	0.0028	0.00123333	0.00266667
592	0.0006	0.00246667	0.00145	0.00313333	0.000933333	0.00166667
593	0.00113333	0.0022	0.0015	0.00263333	0.000833333	0.0023
594	0.00133333	0.00243333	0.0024	0.00343333	0.0014	0.00223333
595	0.000733333	0.0013	0.00105	0.0022	0.0003	0.00103333
596	0.001	0.0014	0.0008	0.0026	0.0006	0.0015
597	0.000933333	0.0016	0.00115	0.00256667	0.0005	0.0012
598	0.00123333	0.00266667	0.0018	0.00253333	0.00163333	0.00166667
599	0.000333333	0.00176667	0.0012	0.0023	0.0005	0.0016
600	0.000766667	0.00173333	0.0008	0.0015	0.0005	0.00126667
601	0.0004	0.00196667	0.001	0.00156667	0.000133333	0.000533333
602	0.0007	0.00186667	0.0013	0.00186667	0.000466667	0.0012
603	0.00143333	0.002	0.0025	0.00326667	0.00206667	0.00243333
604	0.00113333	0.00146667	0.00085	0.00163333	0.0012	0.00186667
605	0.00116667	0.00196667	0.00195	0.00226667	0.000833333	0.00146667
606	0.000833333	0.00206667	0.00105	0.0023	0.00123333	0.00176667
607	0.0012	0.00216667	0.0015	0.00266667	0.00116667	0.0022
608	0.00116667	0.00116667	0.00085	0.0023	0.000666667	0.00136667
609	0.00136667	0.0014	0.0012	0.00176667	0.000333333	0.0006
610	0.000733333	0.00186667	0.00195	0.00213333	0.001	0.0011
611	0.000933333	0.00186667	0.0018	0.0028	0.0011	0.00186667
612	0.00156667	0.00243333	0.00235	0.00263333	0.00223333	0.00186667
613	-3.33333e-05	0.001	0.00065	0.0012	-6.66667e-05	0.000566667
614	0.000966667	0.00206667	0.001	0.002	0.000566667	0.00126667
615	0.000633333	0.0018	0.00045	0.00143333	0.0004	0.00123333
616	0.00106667	0.00233333	0.00195	0.00266667	0.000466667	0.0026
617	0.00206667	0.00263333	0.003	0.00346667	0.00183333	0.00223333
618	0.00116667	0.00216667	0.00175	0.0028	0.000666667	0.00186667
619	0.00133333	0.00296667	0.0027	0.00316667	0.00233333	0.00196667
620	0.0005	0.0014	0.00055	0.00126667	-0.0002	0.00123333
621	-0.000166667	0.000733333	-0.0003	0.0011	0.000566667	0.000533333
622	0.00166667	0.0027	0.00195	0.00306667	0.0018	0.0024
623	0.000633333	0.00206667	0.00065	0.00223333	0.0004	0.00156667
624	0.000466667	0.00256667	0.0009	0.00196667	0.000466667	0.0012
625	0.000566667	0.00236667	0.0015	0.0028	0.0017	0.002
626	0.00213333	0.0031	0.00315	0.0026	0.00223333	0.0029
627	0.00106667	0.0028	0.00155	0.0024	0.00106667	0.0017
628	0.0017	0.00306667	0.0024	0.00356667	0.00156667	0.00233333
629	0.0012	0.00166667	0.0022	0.0025	0.00103333	0.0013
630	0.00183333	0.00256667	0.003	0.0019	0.00113333	0.00253333
631	0.0013	0.0027	0.0024	0.00206667	0.00156667	0.0018
632	0.000633333	0.0016	0.0019	0.00223333	0.000866667	0.00186667
633	0.000733333	0.00183333	0.0015	0.0026	0.0008	0.00173333
634	0.00163333	0.00216667	0.00225	0.00236667	0.0008	0.00166667
635	0.0006	0.00173333	0.0013	0.00273333	0.00103333	0.0012
636	0.000933333	0.00153333	0.0011	0.00186667	3.33333e-05	0.0006
637	0.000566667	0.00166667	0.00195	0.00253333	0.000466667	0.0011
638	0.0002	0.00103333	0.00095	0.0008	-0.000966667	0.001
639	0.00243333	0.0036	0.00325	0.0038	0.002	0.00226667
640	0.0005	0.00146667	0.0016	0.00163333	0.0006	0.00153333
641	-3.33333e-05	-0.0001	0.0004	0.00156667	0.0007	0.000533333
642	0.00193333	0.0033	0.00135	0.00293333	0.00126667	0.00286667
643	0.000733333	0.00153333	0.0007	0.00213333	0.0003	0.000966667
644	0.0004	0.000466667	0.00055	0.00173333	-0.000233333	0.00136667
645	0.00173333	0.00226667	0.0025	0.0036	0.0016	0.0024
646	6.66667e-05	0.00216667	0.0005	0.00226667	-0.0004	0.000933333
647	0.0009	0.00126667	0.00205	0.00276667	0.000366667	0.00133333
648	0.000366667	0.00103333	0.00175	0.00196667	0.000333333	0.000633333
649	0.000833333	0.00256667	0.00165	0.00306667	0.0016	0.0017
650	0.000733333	0.0019	0.0037	0.00273333	0.00103333	0.00276667
651	0.00243333	0.00303333	0.00265	0.0035	0.00143333	0.00213333
652	0.00116667	0.00216667	0.0019	0.0035	0.00153333	0.00283333
653	0.000233333	0.0028	0.00225	0.00216667	3.33333e-05	0.00136667
654	0.00193333	0.00243333	0.00075	0.00173333	-0.000333333	0.0015
655	0.00136667	0.00163333	0.00265	0.00236667	0.000833333	0.0016
656	0.00143333	0.0016	0.0011	0.00206667	-0.0001	0.00263333
657	0.0003	0.000833333	0.0005	0.0015	-0.0001	0.000466667
658	0.00253333	0.0036	0.0026	0.00336667	0.0015	0.0028
659	0.0014	0.00203333	0.00075	0.0023	0.00133333	0.00216667
660	0.00116667	0.00146667	0.00145	0.00146667	0.000666667	0.00253333
661	0.0007	0.00176667	0.002	0.0021	0.0011	0.0018
662	0.000633333	0.000766667	-0.00045	0.0012	0.000566667	0.00116667
663	0.0004	0.00256667	0.00085	0.00156667	0.0001	0.00186667
664	0.0008	0.00176667	0.00245	0.00333333	0.0008	0.00163333
665	0.00223333	0.00243333	0.00235	0.0037	0.002	0.00293333
666	0.000933333	0.000766667	0.0011	0.002	0.00136667	0.00116667
667	0.00173333	0.00323333	0.0015	0.00336667	0.0021	0.00176667
668	0.00266667	0.00296667	0.00325	0.00306667	0.00256667	0.0028
669	0.00166667	0.00286667	0.0018	0.003	0.000866667	0.00133333
670	0.000866667	0.002	0.00095	0.00233333	0.000566667	0.00156667
671	0.0002	0.00163333	-5e-05	0.00163333	-0.0004	0.00106667
672	0.00203333	0.00186667	0.0026	0.00263333	0.0006	0.00193333
673	0.000866667	0.00163333	0.00255	0.00263333	0.00146667	0.0015
674	0.00133333	0.00116667	0.00235	0.00146667	-3.33333e-05	0.0022
675	0.00103333	0.00273333	0.00125	0.0032	0.00243333	0.00223333
676	0.0023	0.00413333	0.00215	0.00323333	0.00293333	0.00336667
677	0.0025	0.0034	0.00255	0.0043	0.00196667	0.00296667
678	0.0024	0.0038	0.00335	0.00356667	0.003	0.00326667
679	0.0006	0.00263333	0.00115	0.0022	0.000433333	0.00143333
680	0.00123333	0.0015	0.0015	0.00206667	-0.000266667	0.0012
681	-0.0001	0.00156667	0.00175	0.00166667	0.000533333	0.0017
682	0.00263333	0.00393333	0.003	0.00393333	0.0024	0.00406667
683	0.000633333	0.00123333	0.00165	0.00286667	0.000833333	0.00203333
684	0.000733333	0.00113333	0.00115	0.00326667	0.000833333	0.0021
685	0.001	0.0016	0.00295	0.0017	0.0001	0.0019
686	0.00203333	0.00183333	0.0016	0.00213333	0.0011	0.00176667
687	0.00173333	0.00273333	0.0022	0.00273333	0.0022	0.00216667
688	0.0003	0.00146667	0.00115	0.0013	0.000733333	0.00233333
689	-0.000833333	-0.0011	-0.00145	-0.0006	-0.000633333	6.66667e-05
690	0.00216667	0.00236667	0.00295	0.003	0.00243333	0.00246667
691	-0.000333333	0.000266667	-0.00085	0.000366667	-0.0014	0.000566667
692	0.0012	0.00293333	0.0019	0.0026	0.000766667	0.00126667
693	0.00163333	0.00236667	0.00295	0.00333333	0.00223333	0.00243333
694	0.00203333	0.00363333	0.00325	0.00346667	0.00213333	0.0024
695	0.000266667	0.00193333	0.0025	0.00273333	0.0011	0.00146667
696	0.0019	0.0029	0.0026	0.00306667	0.0021	0.00356667
697	0.00273333	0.0033	0.0024	0.0037	0.0019	0.00343333
698	0.0007	0.0016	0.0013	0.00206667	0.000733333	0.00203333
699	0.000433333	0.00143333	0.0006	0.00143333	0.0004	0.00103333
700	-0.0001	0.00173333	0.00025	0.0014	0.0003	0.002
701	6.66667e-05	0.00183333	0.00135	0.00166667	0.000933333	0.00153333
702	0.00163333	0.00223333	0.003	0.00183333	0.00183333	0.00246667
703	0.00236667	0.0015	0.0009	0.00153333	0.0009	0.00313333
704	0.00156667	0.00266667	0.0025	0.003	0.000766667	0.0029
705	0.00123333	0.0025	0.0008	0.00106667	0.000666667	0.00146667
706	3.33333e-05	0.00166667	0.0007	0.00186667	0.0007	0.00113333
707	0.000733333	0.00186667	0.00175	0.00233333	0.0007	0.00216667
708	-0.0003	0.0008	0.00085	0.0016	-3.33333e-05	0.000766667
709	0.00146667	0.0033	0.00285	0.00366667	0.0016	0.00413333
710	0.000866667	0.00223333	0.00115	0.0016	-0.000133333	0.00186667
711	0.00176667	0.00243333	0.00155	0.0036	0.0021	0.0024
712	0.0022	0.00266667	0.0028	0.00236667	0.00126667	0.0022
713	0.00193333	0.002	0.0013	0.0019	0.00133333	0.00216667
714	0.0012	0.0027	0.00125	0.00156667	0.0014	0.002
715	0.000733333	0.00176667	0.00145	0.00253333	0.0017	0.00333333
716	0.00143333	0.00206667	0.0029	0.002	0.000633333	0.00173333
717	0.0005	0.00186667	0.00175	0.00146667	0.000933333	0.00153333
718	0.000466667	0.00183333	0.0007	0.0016	0.000433333	0.00243333
719	0.00196667	0.0034	0.0037	0.00353333	0.00276667	0.00316667
720	0.00136667	0.0015	0.0011	0.00133333	0.000766667	0.00176667
721	0.000633333	0.00196667	0.0017	0.0026	0.000533333	0.00193333
722	0.000466667	0.0012	0.00165	0.00126667	0.000933333	0.00146667
723	-0.000433333	6.66667e-05	0.0004	0.000466667	-0.000466667	0.0008
724	0.00136667	0.00173333	0.00175	0.00253333	0.000733333	0.0019
725	0.00146667	0.00293333	0.00185	0.00333333	0.002	0.00253333
726	0.000633333	0.0022	0.0017	0.00196667	0.000866667	0.0018
727	0.0011	0.00203333	0.00165	0.00173333	0.0009	0.00163333
728	0.00183333	0.00276667	0.00205	0.0029	0.00256667	0.00273333
729	0.001	0.00146667	0.0018	0.0014	0.000166667	0.00143333
730	0.00126667	0.00253333	0.00265	0.00256667	0.000933333	0.00233333
731	0.00196667	0.0018	0.00245	0.0019	0.00143333	0.00213333
732	0.00116667	0.00246667	0.00275	0.00203333	0.00106667	0.0021
733	0.00233333	0.0036	0.0025	0.0027	0.0023	0.00246667
734	0.0004	0.00313333	0.001	0.0024	0.0016	0.00226667
735	0.00186667	0.00373333	0.00215	0.00396667	0.00146667	0.0023
736	0.00206667	0.00316667	0.0028	0.00413333	0.0023	0.0032
737	0.000833333	0.0017	0.0009	0.00186667	0.0014	0.0016
738	0.00176667	0.00223333	0.00215	0.00216667	0.00166667	0.00256667
739	0.0021	0.00323333	0.0031	0.00233333	0.0017	0.00253333
740	0.00246667	0.00226667	0.0024	0.0031	0.00183333	0.00286667
741	0.0007	0.003	0.0028	0.0023	0.00156667	0.00163333
742	0.00193333	0.0026	0.00235	0.00353333	0.00146667	0.0028
743	0.0015	0.00193333	0.0019	0.00173333	0.00156667	0.00233333
744	0.00223333	0.0025	0.0028	0.00243333	0.00176667	0.00296667
745	0.0024	0.00343333	0.00365	0.00293333	0.00253333	0.00356667
746	0.00126667	0.00256667	0.0015	0.000933333	0.000266667	0.00146667
747	-0.000733333	0.0006	0.0014	0.001	-0.000866667	0.000766667
748	0.000633333	0.00176667	0.0014	0.00163333	-0.0001	0.0016
749	0.00303333	0.00336667	0.00225	0.00283333	0.002	0.00336667
750	0	0.00176667	0.00095	0.00146667	0	0.000666667
751	0.00206667	0.00266667	0.0021	0.00296667	0.00233333	0.00256667
752	0.0012	0.0012	0.001	0.00136667	-0.000166667	0.00126667
753	0.00123333	0.00136667	0.00095	0.0028	0.00146667	0.003
754	0.00126667	0.00306667	0.00235	0.00323333	0.00183333	0.00193333
755	0.00196667	0.00346667	0.0022	0.0024	0.00233333	0.00353333
756	-0.0007	0.00153333	0.00195	0.00173333	0.0007	0.0017
757	0.00116667	0.00246667	0.00245	0.00253333	0.00216667	0.0023
758	0.0008	0.0016	0.00095	0.00166667	-0.000233333	0.0011
759	0.000866667	0.00276667	0.00055	0.0017	0.000133333	0.000266667
760	0.00176667	0.0023	0.00355	0.00336667	0.0019	0.0037
761	0.000633333	0.0016	0.0009	0.002	0.00103333	0.00106667
762	0.0013	0.00266667	0.0024	0.00226667	0.000833333	0.00203333
763	0.0023	0.0027	0.0021	0.0016	0.000733333	0.0023
764	0.0016	0.00256667	0.00265	0.00356667	0.00136667	0.00263333
765	0.000666667	0.0027	0.00155	0.0026	0.000666667	0.00173333
766	0.00233333	0.00213333	0.00205	0.00246667	0.000733333	0.00193333
767	0.00226667	0.00166667	0.0011	0.00303333	0.00126667	0.00196667
768	0.00303333	0.0042	0.0033	0.00276667	0.00296667	0.00276667
769	0.00163333	0.00356667	0.00295	0.0029	0.002	0.00283333
770	0.00273333	0.0026	0.0032	0.0032	0.0013	0.00186667
771	0.00203333	0.00386667	0.0031	0.00363333	0.00146667	0.0023
772	0.000533333	0.00133333	0.0006	0.00176667	0.000266667	0.000866667
773	-0.0008	-0.000166667	-0.00035	-6.66667e-05	-0.0011	0.0011
774	0.00273333	0.0034	0.00245	0.00433333	0.00333333	0.00296667
775	0.0017	0.00256667	0.00115	0.000633333	0.000866667	0.000433333
776	0.0015	0.00243333	0.00105	0.00136667	-0.0008	0.00306667
777	0.00156667	0.00176667	0.00405	0.00316667	0.000533333	0.000666667
778	0.00116667	0.0012	0.0017	0.0011	0.000933333	0.00143333
779	-0.0008	0.0013	0.00115	0.00173333	0.000833333	0.00126667
780	0.0024	0.00103333	0.0017	0.0017	0.000866667	0.00156667
781	0.000733333	0.00113333	0.001	0.0012	0.0001	0.0015
782	0.000866667	0.00216667	0.00165	0.0018	0.0006	0.00136667
783	0.00156667	0.0026	0.00115	0.00186667	0.000833333	0.00196667
784	0.00166667	0.0022	0.00145	0.00253333	0.0003	0.00103333
785	-0.00116667	0.00286667	0.0017	0.00223333	-0.000166667	0.00103333
786	0.002	0.00356667	0.0034	0.0022	0.00196667	0.00296667
787	0.0007	0.000866667	0.00145	0.00123333	0.0004	0.000166667
788	0.00133333	0.002	0.00135	0.00283333	0.000866667	0.00253333
789	0.00106667	0.00303333	0.00275	0.00223333	0.00176667	0.003
790	0.001	0.003	0.0019	0.00256667	0.00123333	0.0019
791	0.0022	0.00183333	0.0027	0.00236667	0.00203333	0.00263333
792	0.003	0.00216667	0.00335	0.00183333	0.00133333	0.0027
793	0.003	0.00423333	0.00515	0.00543333	0.00356667	0.00443333
794	0.000466667	0.00166667	0.00155	0.00226667	0.000666667	0.00153333
795	0.00156667	0.0002	0.0014	0.00273333	0.0011	0.0026
796	0.00273333	0.00336667	0.0034	0.00353333	0.0027	0.003
797	0.00353333	0.00416667	0.00445	0.00333333	0.0021	0.00346667
798	0.0008	0.00416667	0.0017	0.0021	0.000666667	0.002
799	-0.00136667	0.000266667	-0.00145	-0.00183333	-0.0021	-0.00133333
800	0.00156667	0.0022	0.0009	0.00183333	0.00313333	0.0015
801	0.0007	0.00143333	0.0002	0.00283333	0.00136667	0.00223333
802	0.000966667	0.000666667	0.00095	0.000733333	-0.000266667	0.00143333
803	0.0004	-0.000433333	0.00065	0.000466667	-0.000333333	0.000533333
804	-0.000233333	0.0016	-0.0014	0.000766667	-0.000533333	0.0002
805	0.0037	0.0043	0.0044	0.00386667	0.004	0.00456667
806	0.0002	0.00166667	0.00165	0.00206667	0.00106667	0.0009
807	0.00283333	0.0015	0.002	0.00316667	0.00136667	0.000933333
808	0.00266667	0.00236667	0.0039	0.00363333	0.00133333	0.00296667
809	0.0022	0.0024	0.00225	0.00326667	0.00126667	0.00116667
810	0.00243333	0.00383333	0.0037	0.0023	0.000833333	0.00303333
811	0.0024	0.00363333	0.00365	0.00356667	0.0019	0.00356667
812	-0.0014	-0.0021	-0.00075	-0.0003	-0.0035	-0.000333333
813	0.00166667	0.00393333	0.00205	0.00343333	0.0014	0.00123333
814	-0.0003	0.000733333	0.00135	0.00203333	0.0004	0.002
815	0.0022	0.0027	0.00355	0.00403333	0.004	0.0045
816	0.0021	0.00436667	0.0048	0.00553333	0.0044	0.00473333
817	-0.000566667	0.000733333	0.00055	0.0006	-0.000566667	-0.0003
818	0.0016	0.0021	0.0019	0.00286667	0.0007	0.00146667
819	-0.00173333	-0.0007	-0.0006	-0.000866667	-0.000466667	-0.0004
820	0.00113333	0.00216667	0.0018	0.00253333	-6.66667e-05	0.00183333
821	0.0011	0.00203333	0.00265	0.0027	0.0015	0.00296667
822	0.00116667	0.00236667	0.00215	0.00266667	0.0012	0.0017
823	0.0018	0.00263333	0.0027	0.0024	0.0016	0.0027
824	0.0013	0.00213333	0.00245	0.00223333	0.00113333	0.00206667
825	0.00206667	0.00266667	0.00285	0.00293333	0.00173333	0.0033
826	0.0015	0.0023	0.00235	0.00183333	0.0015	0.0022
827	0.00183333	0.00223333	0.0025	0.00233333	0.00183333	0.00193333
828	0.0012	0.00206667	0.0008	0.00233333	0.00136667	0.00206667
829	0.00136667	0.0018	0.0009	0.00256667	0.0006	0.000966667
830	0.00186667	0.0019	0.00215	0.00136667	0.0004	0.00206667
831	0.00136667	0.0015	0.00245	0.0025	0.000833333	0.0038
832	0.0008	0.00273333	0.00145	0.000866667	-0.000133333	0.00143333
833	0.00246667	0.003	0.0026	0.00283333	0.00183333	0.00266667
834	0.000566667	0.0018	0.00135	0.00233333	0.000133333	0.0008
835	0.000966667	0.00183333	0.00125	0.00213333	0.000533333	0.0017
836	0.00143333	0.00273333	0.0026	0.00236667	0.00136667	0.0017
837	0.003	0.00193333	0.0017	0.00286667	0.0012	0.0006
838	0.00133333	0.0021	0.00215	0.00186667	0.000633333	0.00243333
839	0.0009	0.0008	0.0016	0.0017	0.0003	0.00203333
840	0.0022	0.00476667	0.0036	0.0046	0.00286667	0.0034
841	0.0013	0.00203333	0.0028	0.00286667	0.0029	0.00146667
842	0.0003	0.00283333	0.00175	0.00236667	0.00213333	0.00196667
843	0.00133333	0.00396667	0.0042	0.00406667	0.0032	0.00286667
844	0.00163333	0.0002	0.00185	0.00223333	0.000133333	0.00123333
845	0.00153333	0.002	0.00125	0.0035	0.00156667	0.0004
846	0.000966667	0.000833333	0.00085	0.000433333	0.000866667	0.00306667
847	0.000266667	0.00186667	0.00075	0.0003	0.000466667	0.0009
848	0.001	0.00106667	0.00045	0.000833333	0.00216667	0.0009
849	0.0025	0.00286667	0.00245	0.00406667	0.002	0.00396667
850	0.00323333	0.00616667	0.0033	0.00406667	0.00276667	0.0056
851	0.00103333	-0.000233333	-0.0007	3.33333e-05	0.000133333	0.00273333
852	0.000333333	0.0022	0.00095	0.0018	6.66667e-05	0.00123333
853	0.00153333	0.0015	0.00175	0.0013	6.66667e-05	0.00166667
854	0.00313333	0.000633333	0.00385	0.0017	0.00276667	0.00243333
855	0.00393333	0.00326667	0.0039	0.00343333	0.00283333	0.00363333
856	-0.001	0.000866667	0.0017	0.000133333	0.000133333	-0.0001
857	0.00116667	0.0033	0.0022	0.00293333	0.0011	0.00193333
858	-0.00103333	-0.00116667	0.00025	-0.0002	-0.00206667	-0.0008
859	0.000733333	0.00193333	0.00195	0.00176667	0.000633333	0.0016
860	0.00176667	0.00193333	0.0029	0.0038	0.00136667	0.00353333
861	-0.0012	0	0.00145	0.00333333	0.0018	0.00106667
862	0.00466667	0.00266667	0.0032	0.0068	0.0035	0.00423333
863	-0.00106667	0.000233333	-0.0003	0.000866667	-0.0001	0.00206667
864	0.00156667	0.0023	0.0024	0.003	0.00106667	0.0035
865	0.00356667	0.0032	0.0056	0.0034	0.00306667	0.00243333
866	0.000733333	0.0019	-0.00205	0.00123333	-0.000333333	0.00196667
867	-0.00173333	-3.33333e-05	-0.0006	-0.00153333	3.33333e-05	-0.000666667
868	0.0013	0.00196667	0.00175	0.00353333	0.0021	0.00363333
869	0.0011	0.0023	0.0017	0.000766667	0.002	0.000533333
870	0.00223333	0.00283333	0.0019	0.00273333	0.00126667	0.00293333
871	0.000333333	0.000366667	5e-05	-0.000266667	0.00106667	0.000166667
872	0.0002	0.000933333	0.0011	0.0019	0.0022	0.000633333
873	-0.00233333	-0.000333333	-0.0007	-0.00103333	-0.0028	-0.000833333
874	0.00336667	0.00406667	0.00365	0.0032	0.0036	0.00383333
875	0.00256667	0.00233333	0.00235	0.0024	0.00316667	0.002
876	-0.00113333	-3.33333e-05	0.0015	0.0003	0.000433333	0.0018
877	-0.000866667	-0.0026	-0.00045	0.001	-0.0006	-0.000233333
878	0.000833333	0.0019	-0.0001	0.000633333	-0.000566667	0.000433333
879	0.00133333	0.0031	5e-05	0.00263333	0.0018	0.00196667
880	0.001	0.00173333	0.001	0.00196667	0.0003	0.0012
881	0.001	0.00186667	0.0016	0.00196667	0.000966667	0.0018
882	0.0021	0.00283333	0.00235	0.0024	0.00153333	0.00226667
883	0.00116667	0.00216667	0.00145	0.00226667	0.00133333	0.00193333
884	0.00206667	0.00303333	0.0026	0.0026	0.00253333	0.0024
885	0.0022	0.0025	-0.0001	0.00176667	0.00173333	0.00223333
886	0.00173333	0.00193333	0.00285	0.00353333	0.0017	0.0025
887	0.0007	0.0016	0.0012	0.00223333	0.00126667	0.0016
888	0.00246667	0.00233333	0.0004	0.00173333	0.002	0.00136667
889	0.00383333	0.00426667	0.0025	0.00483333	0.00343333	0.00443333
890	0.00193333	0.00243333	0.00265	0.00196667	0.001	0.00226667
891	0.00166667	0.00146667	5e-05	0.000933333	0.0002	0.00236667
892	0.00176667	0.00236667	0.0013	-0.0001	0.0007	0.00143333
893	0.00306667	0.002	0.00325	0.0034	0.00306667	0.00186667
894	0.00163333	0.000866667	0.00125	0.0023	0.00186667	0.00183333
895	0.0034	0.00393333	0.0036	0.00363333	0.0026	0.00433333
896	0.00206667	0.0025	0.0028	0.0021	0.000433333	0.00183333
897	0.0023	0.00366667	0.00285	0.00393333	0.00183333	0.00223333
898	0.00163333	0.00223333	0.0024	0.0026	0.0018	0.00176667
899	0.0007	0.0025	0.00155	0.00203333	0.00213333	0.00353333
900	-0.00163333	0.000466667	-0.00085	3.33333e-05	-0.0003	-0.000533333
901	0.0029	0.00443333	0.0038	0.00523333	0.0024	0.0012
902	0.00336667	0.00393333	0.0029	0.0039	0.0028	0.00393333
903	0.00176667	0.000966667	0.00205	0.00153333	0.000733333	0.0015
904	0.00173333	0.002	0.00245	0.00246667	0.0012	0.0019
905	0.0016	0.00266667	0.00225	0.00223333	0.00106667	0.0016
906	3.33333e-05	0.00103333	0.0003	0.0003	0.000566667	0.0008
907	-0.000333333	0.001	0.00095	0.000766667	-0.000366667	-0.000166667
908	0.000166667	0.000633333	-0.0005	0	0.000933333	0.0018
909	-0.0009	0.000333333	0.0012	0.00173333	0.000866667	0.000466667
910	0.00126667	-0.000366667	-0.00145	0.000866667	0.00106667	0.000266667
911	0.00216667	0.00223333	0.0031	0.00316667	0.00453333	0.00286667
912	0.0016	0.0028	0.0014	0.00156667	0.000433333	0.0013
913	0.0013	0.0038	0.0021	0.0018	0.0021	0.00263333
914	0.0008	0.00103333	0.00095	0.000833333	-0.0001	0.00126667
915	0.001	0.0021	0.0011	0.0017	0.00143333	0.0016
916	0.00126667	0.00213333	0.00195	0.00186667	0.0011	0.00156667
917	0.000533333	0.00233333	0.00115	0.0015	0.000533333	0.0019
918	0.00216667	0.003	0.00325	0.0032	0.00256667	0.00356667
919	0.00256667	0.0038	0.0023	0.00323333	0.00236667	0.0017
920	-0.000133333	-0.0002	0.00035	-0.0003	-0.00156667	0.000133333
921	-0.000233333	-0.000133333	0.00055	0.0017	-0.0007	-0.000533333
922	-3.33333e-05	0.00196667	0.00025	0.00143333	0.0008	0.000466667
923	0.00163333	0.00286667	0.00395	0.00253333	0.0018	0.00316667
924	-6.66667e-05	-0.0005	-0.0015	-0.001	-0.00113333	0.000266667
925	0.0013	0.0041	0.00375	0.00163333	0.00216667	0.00423333
926	0.00366667	0.00113333	0.00325	0.0033	-0.000533333	0.00186667
927	0.00283333	0.00393333	0.00135	0.00293333	0.00216667	0.0037
928	-0.000366667	0.000933333	0.00335	0.0033	-0.000633333	0.000433333
929	0.00423333	0.00406667	0.00405	0.00443333	0.00213333	0.00566667
930	-0.00166667	-0.000566667	-0.0008	-0.000666667	-0.00106667	-0.00213333
931	0.0001	0.0019	0.00045	-0.000833333	0	-0.00153333
932	-0.00103333	0.00246667	0.00065	-0.000366667	-0.000833333	0.0011
933	0.00176667	0.0018	0.00045	0.00403333	0.0029	0.00273333
934	0.0055	0.00366667	0.0028	0.00756667	0.00303333	0.0063
935	0.000333333	0.00186667	-0.00015	0.00116667	0.00223333	0.00243333
936	0.0023	0.00153333	0.00145	0.00163333	0.001	0.00426667
937	0.00383333	0.00283333	0.003	0.0044	0.00183333	0.003
938	0.00463333	0.00493333	0.0034	0.00476667	0.00393333	0.0045
939	0.00253333	0.0029	0.00105	0.00486667	0.00126667	0.003
940	0.00343333	0.0048	0.0046	0.00516667	0.00483333	0.0047
941	0.00403333	0.00646667	0.0055	0.00513333	0.005	0.00433333
942	0.00133333	0.00483333	0.00195	0.00316667	0.00356667	0.0022
943	0.0039	0.00403333	0.0051	0.00663333	0.0043	0.0046
944	0.00283333	0.0021	0.00075	0.00143333	0.00256667	0.00406667
945	0.00513333	0.00706667	0.0061	0.00546667	0.00536667	0.0044
946	0.00543333	0.00533333	0.00445	0.00596667	0.00216667	0.00343333
947	0.00613333	0.00633333	0.00545	0.00506667	0.00376667	0.00463333
948	0.0054	0.00676667	0.00415	0.00563333	0.0029	0.0034
949	0.00676667	0.00843333	0.00805	0.00816667	0.00526667	0.00723333
950	0.00553333	0.0079	0.0053	0.00653333	0.00466667	0.00556667
951	0.00326667	0.00196667	0.002	0.00283333	0.000633333	0.00136667
952	0.0065	0.00806667	0.00655	0.00683333	0.00453333	0.00733333
953	0.00373333	0.0079	0.00745	0.0071	0.00483333	0.006
954	0.00743333	0.00946667	0.0083	0.00856667	0.00686667	0.00706667
955	0.00453333	0.0057	0.0077	0.00633333	0.00446667	0.00646667
956	0.00813333	0.00883333	0.00765	0.0102	0.00693333	0.00866667
957	-0.00183333	0.00156667	0.0011	0.00176667	-0.000733333	-0.00186667
958	0.00696667	0.0075	0.00825	0.00713333	0.0065	0.00783333
959	0.00386667	0.00636667	0.00535	0.00253333	0.0046	0.00436667
960	0.00633333	0.00886667	0.00855	0.00943333	0.00883333	0.00613333
961	0.00413333	0.00466667	0.00745	0.00256667	0.00356667	0.00233333
962	0.00293333	0.00473333	0.00345	0.00553333	0.00473333	0.0078
963	0.00776667	0.0100667	0.00985	0.00953333	0.00626667	0.0106
964	0.00126667	0.0024	0.0014	0.00226667	0.00103333	0.00266667
965	0.008	0.00916667	0.00625	0.00953333	0.00606667	0.00913333
966	0.0069	0.00723333	0.00635	0.00763333	0.00566667	0.00923333
967	0.00683333	0.00846667	0.0071	0.0100333	0.0053	0.00813333
968	0.00113333	0.0038	0.0013	0.0012	0.00196667	0.00213333
969	0.00636667	0.00943333	0.0081	0.0113333	0.00746667	0.00993333
970	0.00473333	0.0042	0.0051	0.00293333	0.0052	0.0031
971	0.00896667	0.0113	0.0086	0.00906667	0.00803333	0.00916667
972	0.00106667	0.0028	0.00335	0.00436667	0.0021	0.00186667
973	0.00393333	0.00563333	0.0042	0.00663333	0.00463333	0.00513333
974	0.000366667	0.0023	0.0041	0.00343333	0.00123333	0.00383333
975	0.0025	0.00273333	0.00315	0.00443333	0.00326667	0.00366667
976	0.0041	0.00663333	0.0043	0.0061	0.00643333	0.0049
977	0.00606667	0.00656667	0.0034	0.00626667	0.00463333	0.00563333
978	0.00423333	0.0063	0.00465	0.0066	0.00596667	0.00463333
979	0.0052	0.00723333	0.00705	0.00673333	0.00436667	0.0063
980	0.0031	0.0052	0.0036	0.00376667	0.00316667	0.00386667
981	0.00203333	0.00446667	0.00365	0.00376667	0.00146667	0.00286667
982	0.00256667	0.002	0.00305	0.000466667	-0.0003	0.00183333
983	0.000833333	0.0014	0.0031	0.00313333	0.0016	3.33333e-05
984	0.0027	0.00706667	0.0043	0.00893333	0.00576667	0.0047
985	0.0029	0.001	-0.00095	-0.00253333	-0.0004	-0.000133333
986	0.0063	0.0071	0.00915	0.0084	0.0043	0.00883333
987	0.00543333	0.00613333	0.01005	0.00836667	0.00763333	0.00953333
988	0.00606667	0.00576667	0.00785	0.00753333	0.0084	0.00673333
989	0.00343333	0.0035	0.00535	0.00203333	0.00273333	0.00336667
990	0.00393333	0.00646667	0.00345	0.0054	0.004	0.0037
991	0.00553333	0.00543333	0.00545	0.00463333	0.0053	0.00336667
992	0.00196667	0.00336667	0.0025	0.00326667	0.00216667	0.003
993	0.0054	0.00553333	0.00385	0.006	0.00446667	0.0045
994	0.0032	0.0057	0.00375	0.00533333	0.0042	0.0046
995	-0.000166667	0.0025	0.00075	0.00133333	-0.00166667	0.00156667
996	-0.0012	0.000166667	-0.00095	-0.000933333	-0.0019	0.0015
997	0.00353333	0.00686667	0.0028	0.00456667	0.00233333	0.00526667
998	0.0025	0.0032	0.00255	-0.000166667	0.0012	0.00406667
999	0.00473333	0.00533333	0.00765	0.00523333	0.00193333	0.0058
1000	-0.0013	6.66667e-05	-0.00275	0.000266667	-0.00153333	0.000833333

## Sheet: mix
16mM NaClO3 solution + Each concentration of NaClO3
	H2SO4
Wavelength	1mM	2mM	4mM	8mM	16mM	32mM
200	1.14707	1.12697	1.09193	1.1272	1.12977	1.13067
201	0.951533	0.937933	0.9066	0.934767	0.940733	0.942867
202	0.769967	0.7652	0.7383	0.759633	0.764667	0.763733
203	0.637667	0.636867	0.616167	0.635267	0.638167	0.635233
204	0.548367	0.5504	0.531233	0.548067	0.550633	0.547567
205	0.4657	0.467033	0.449567	0.4637	0.4656	0.463167
206	0.380767	0.3822	0.3689	0.379567	0.380967	0.379733
207	0.309467	0.312067	0.300167	0.309467	0.311133	0.3091
208	0.255	0.259067	0.248733	0.2551	0.257967	0.254933
209	0.214667	0.218533	0.2094	0.216133	0.217767	0.2148
210	0.180733	0.1834	0.176033	0.182433	0.183533	0.181033
211	0.147133	0.150533	0.144233	0.149133	0.150033	0.1474
212	0.121133	0.124033	0.1188	0.1226	0.123933	0.121667
213	0.101133	0.104533	0.0996	0.102867	0.1038	0.102033
214	0.0866667	0.0903667	0.086	0.0895333	0.0900333	0.0880333
215	0.0734	0.0771333	0.0732	0.0759	0.0767	0.0745333
216	0.0611333	0.0638	0.0606667	0.0628667	0.0634667	0.0618667
217	0.0504667	0.0532333	0.0502667	0.0522333	0.0526667	0.0510667
218	0.0423	0.0446	0.0426667	0.0437333	0.0441667	0.0429667
219	0.0354333	0.0382	0.0360333	0.0371667	0.038	0.0359667
220	0.0290333	0.032	0.0297333	0.0207	0.0312333	0.0298667
221	0.0237333	0.0261667	0.0245667	0.0183333	0.0262	0.0245333
222	0.0189333	0.0211667	0.0195333	0.0140667	0.0207667	0.0194667
223	0.0151667	0.0173333	0.0161667	0.0107	0.0172333	0.0156
224	0.0115333	0.0139	0.0127333	0.00766667	0.0137333	0.0123333
225	0.00923333	0.0113333	0.0102667	0.00543333	0.0112333	0.0099
226	0.00693333	0.00876667	0.00783333	0.00363333	0.00866667	0.00743333
227	0.00483333	0.00676667	0.00576667	0.0026	0.0066	0.00553333
228	0.00336667	0.005	0.00436667	0.00166667	0.0049	0.00373333
229	0.00253333	0.00413333	0.0034	0.0007	0.00393333	0.0028
230	0.00183333	0.0035	0.0029	-0.000266667	0.00343333	0.00236667
231	0.00146667	0.0031	0.00266667	-0.0006	0.00306667	0.0019
232	0.000766667	0.00226667	0.00183333	-0.000766667	0.0025	0.00116667
233	0.0003	0.00186667	0.00136667	-0.000933333	0.00186667	0.000733333
234	-6.66667e-05	0.00136667	0.000966667	-0.0011	0.0015	0.000266667
235	-0.0001	0.00126667	0.000833333	-0.00126667	0.0013	0.000133333
236	-0.0004	0.000966667	0.000666667	-0.00123333	0.00113333	-0.0001
237	-0.000366667	0.0011	0.000566667	-0.00103333	0.00103333	-0.000133333
238	-0.000333333	0.000866667	0.000633333	-0.0008	0.00103333	-6.66667e-05
239	-0.000766667	0.000633333	0.000333333	-0.00113333	0.000866667	-0.000366667
240	-0.000533333	0.000933333	0.0006	-0.000966667	0.001	-0.0003
241	-0.000566667	0.000566667	0.0004	-0.000933333	0.000966667	-0.0002
242	-0.0007	0.000366667	0.000233333	-0.00103333	0.000666667	-0.000633333
243	-0.0007	0.000566667	0.000233333	-0.000966667	0.000766667	-0.000466667
244	-0.000766667	0.000566667	0.0004	-0.00126667	0.000666667	-0.000566667
245	-0.000566667	0.0007	0.000433333	-0.00113333	0.0011	-0.0004
246	-0.0005	0.000666667	0.000333333	-0.00113333	0.000966667	-0.000266667
247	-0.0008	0.000333333	0.000333333	-0.00136667	0.000833333	-0.000533333
248	-0.000733333	0.0004	0.000133333	-0.00143333	0.0008	-0.000566667
249	-0.0006	0.000533333	0.0003	-0.00176667	0.0009	-0.0004
250	-0.0006	0.0006	0.0005	-0.00193333	0.00103333	-0.000333333
251	-0.0006	0.000466667	0.0004	-0.002	0.000933333	-0.0003
252	-0.000266667	0.000766667	0.000633333	-0.00176667	0.00106667	-0.0001
253	-0.0005	0.000566667	0.0003	-0.00213333	0.000933333	-0.000233333
254	-0.000433333	0.000666667	0.000533333	-0.00193333	0.00103333	-0.000233333
255	-0.0003	0.0009	0.000766667	-0.0017	0.0011	0
256	-0.000333333	0.0007	0.0007	-0.00176667	0.0011	-6.66667e-05
257	-0.0003	0.000733333	0.000666667	-0.00163333	0.00103333	0.0001
258	-0.0006	0.000433333	0.000333333	-0.00176667	0.0007	-0.000266667
259	-0.000566667	0.000333333	0.000366667	-0.00146667	0.000833333	-0.000266667
260	-0.000533333	0.000466667	0.0002	-0.00146667	0.000566667	-0.000266667
261	-0.000533333	0.0005	0.0004	-0.00133333	0.0007	-0.0002
262	-0.0004	0.000566667	0.000433333	-0.00146667	0.0007	0
263	-0.0005	0.000433333	0.0003	-0.00176667	0.000533333	-0.000333333
264	-0.0007	3.33333e-05	6.66667e-05	-0.0017	0.000233333	-0.000533333
265	-0.0007	0.0001	-0.0001	-0.0014	0.000266667	-0.000566667
266	-0.0006	0.000133333	0.000266667	-0.00116667	0.000233333	-0.0002
267	-0.0005	6.66667e-05	0.000233333	-0.00123333	0.000133333	-0.0002
268	-0.0008	0.0002	-3.33333e-05	-0.00146667	-0.0001	-0.0004
269	-0.000733333	-0.0002	-0.0001	-0.00146667	-0.000166667	-0.0005
270	-0.000866667	-0.0003	-0.0002	-0.00136667	-0.000166667	-0.000466667
271	-0.00106667	-0.0004	-0.000433333	-0.00143333	-0.000533333	-0.0008
272	-0.0006	3.33333e-05	-0.0001	-0.00133333	-3.33333e-05	-0.000233333
273	-0.0006	6.66667e-05	6.66667e-05	-0.0011	-0.000233333	-0.000233333
274	-0.000866667	-0.000166667	-0.0002	-0.00136667	-0.000533333	-0.000333333
275	-0.000666667	6.66667e-05	-0.000133333	-0.00103333	-0.0004	-0.000333333
276	-0.000933333	-0.0003	-0.000333333	-0.0013	-0.000666667	-0.000666667
277	-0.0008	-0.0003	-0.0003	-0.0014	-0.0005	-0.000533333
278	-0.000466667	6.66667e-05	0.000133333	-0.000866667	-3.33333e-05	-3.33333e-05
279	-0.000833333	-0.0002	-0.000233333	-0.00133333	-0.0005	-0.000633333
280	-0.000666667	-0.0001	-0.0001	-0.00103333	-0.000533333	-0.000233333
281	-0.000833333	-0.0003	-0.000333333	-0.00123333	-0.000466667	-0.0005
282	-0.000766667	-0.000133333	6.66667e-05	-0.0009	-0.000333333	-0.0004
283	-0.000666667	-6.66667e-05	-0.0001	-0.0008	-0.0004	-0.0002
284	-0.0005	0.000133333	0.000133333	-0.000566667	-0.0002	-0.000133333
285	-0.000833333	-3.33333e-05	-0.0001	-0.000966667	-0.000266667	-0.000333333
286	-0.0007	-0.0002	0	-0.000766667	-0.000366667	-0.0005
287	-0.000533333	0.000133333	0.0002	-0.000466667	-0.000133333	-0.000166667
288	-0.000666667	-0.0003	-0.000133333	-0.0007	-0.000533333	-0.0005
289	-0.000233333	0.0001	0.0001	-0.0005	-0.000233333	-6.66667e-05
290	-0.0004	0.0002	-3.33333e-05	-0.0005	-3.33333e-05	0
291	-0.0005	0	0.000133333	-0.0005	-0.000333333	-0.0002
292	-0.0008	-0.000266667	-0.000233333	-0.0007	-0.000633333	-0.0005
293	-0.000566667	-6.66667e-05	-0.000133333	-0.000466667	-0.000266667	-0.0002
294	-0.0004	0.000233333	0.0001	-0.000266667	-0.000166667	3.33333e-05
295	-0.0004	0.0001	6.66667e-05	-0.000466667	-0.000333333	-0.0002
296	-0.000533333	-6.66667e-05	-3.33333e-05	-0.000566667	-0.0004	-0.0003
297	-0.000433333	0.0001	0.000166667	-0.000366667	-0.000133333	-0.000133333
298	-3.33333e-05	0.000166667	0.000266667	-0.000266667	-6.66667e-05	0.0002
299	-0.000266667	0.000166667	6.66667e-05	-0.0006	-0.0003	-0.000133333
300	-0.0003	0.000166667	0	-0.000566667	-0.000333333	-0.0001
301	-0.0002	0.000166667	0.000333333	-0.000366667	0.0001	0.0001
302	-6.66667e-05	0.000333333	0.000366667	-0.0003	6.66667e-05	0.0002
303	-0.000266667	0.000166667	0.000133333	-0.0002	-0.000233333	0
304	0	0.000566667	0.000533333	0.000133333	0.000166667	0.000366667
305	-0.000366667	0.0002	0.000166667	-0.0004	-0.0002	3.33333e-05
306	0.000433333	0.0007	0.0007	0.0001	0.000266667	0.0006
307	-0.000133333	0.000166667	0.0002	-0.0002	-0.000133333	0
308	-0.000233333	0.000366667	0.000266667	-0.000333333	0.0001	0.0001
309	-0.000333333	0.000266667	0.0003	-0.000233333	-0.000133333	0.000266667
310	-0.0002	0.000366667	0.0003	-0.000266667	-3.33333e-05	0
311	-0.0001	0.000466667	0.000366667	0	-0.000133333	0.0003
312	-6.66667e-05	0.000266667	0.000333333	-0.0002	0.000233333	0.000233333
313	0.000333333	0.000866667	0.0007	0.000133333	0.0005	0.000666667
314	-0.000133333	0.000266667	0.000333333	-0.000633333	-0.0002	-3.33333e-05
315	6.66667e-05	0.000666667	0.000566667	-0.0002	0.0002	0.0005
316	0.000133333	0.0006	0.0008	-0.000133333	0.000166667	0.000333333
317	-3.33333e-05	0.0006	0.000466667	0.000166667	0.000266667	0.000133333
318	6.66667e-05	0.000266667	0.000533333	-0.0001	0	0.000166667
319	-0.0001	6.66667e-05	0.000433333	-0.000633333	-0.000266667	-0.000133333
320	-0.000233333	0.0001	-6.66667e-05	-0.000433333	-0.000266667	0.0001
321	-0.0001	0.0004	0.0003	-0.0003	-3.33333e-05	0.000433333
322	-0.000366667	3.33333e-05	0.000266667	-0.000266667	-0.000133333	-0.0001
323	0.0003	0.0008	0.0004	0.000166667	0.000466667	0.0004
324	0.0001	0.000433333	0.000666667	0	3.33333e-05	0.000433333
325	0.000166667	0.000233333	0.000433333	-0.000266667	6.66667e-05	0.000333333
326	0.0001	0.000333333	0.0003	-0.0002	3.33333e-05	6.66667e-05
327	0.000266667	0.0005	0.000533333	-0.000133333	0.0003	0.0007
328	0.0003	0.0005	0.0006	0.000233333	0.000233333	0.000233333
329	0.0004	0.000866667	0.000733333	0.000433333	0.000266667	0.0003
330	0.000666667	0.0012	0.00116667	0.000666667	0.000733333	0.001
331	0.0006	0.000633333	0.000766667	0.000433333	0.0003	0.0008
332	0.000366667	0.000733333	0.000933333	0.000466667	0.000466667	0.000666667
333	0.000533333	0.000833333	0.000966667	0.000566667	0.0006	0.000733333
334	0.000333333	0.000633333	0.000733333	0.000566667	0.000433333	0.0006
335	0.000433333	0.0009	0.0009	0.0004	0.000766667	0.000633333
336	-6.66667e-05	0.0007	0.000666667	0.000266667	0.000133333	0.000266667
337	0.000566667	0.00106667	0.000733333	0.0005	0.000466667	0.0008
338	0.000333333	0.000533333	0.0008	0.000433333	0.000566667	0.000433333
339	0.0003	0.0006	0.0008	0.0005	0.000466667	0.0007
340	0.000766667	0.00183333	0.0016	0.00133333	0.00123333	0.0012
341	0.0006	0.0011	0.000766667	0.000833333	0.0005	0.0006
342	0.0003	0.0008	0.000833333	0.000466667	0.000266667	0.0008
343	0.000333333	0.000933333	0.0008	0.000266667	0.000166667	0.000233333
344	0.000366667	0.0007	0.0007	0.0002	0.000166667	0.000233333
345	0.000533333	0.000766667	0.000833333	0.000333333	0.000366667	0.000433333
346	0.0003	0.000833333	0.0007	0.000366667	0.000366667	0.000533333
347	0.000566667	0.000933333	0.000866667	0.0003	0.000433333	0.000733333
348	0.000633333	0.000933333	0.001	0.000566667	0.0004	0.001
349	0.000833333	0.0014	0.00113333	0.000866667	0.00103333	0.0015
350	0.000766667	0.00116667	0.000833333	0.000566667	0.0004	0.000666667
351	0.000166667	0.000866667	0.000666667	0.0006	0.000166667	0.000666667
352	-0.000133333	0.000366667	0.0005	0.000466667	0.0002	0.0002
353	0.001	0.00146667	0.00136667	0.0009	0.00106667	0.00136667
354	0.000533333	0.000866667	0.000866667	0.0007	0.0005	0.000633333
355	-0.000266667	0.000366667	0.0003	-3.33333e-05	0	0.000166667
356	0.000166667	0.000733333	0.0008	0.0002	0.000233333	0.000566667
357	0.000533333	0.000933333	0.0009	0.0005	0.000633333	0.000733333
358	0.0007	0.000933333	0.00123333	0.000633333	0.0007	0.000866667
359	0.000566667	0.000733333	0.000733333	0.000533333	0.0003	0.000533333
360	0.000666667	0.000966667	0.00106667	0.000666667	0.000733333	0.000833333
361	0.0001	0.0007	0.000433333	0.0005	0.000266667	0.000766667
362	0.0005	0.0008	0.0007	0.000333333	0.000466667	0.000533333
363	0.000566667	0.000933333	0.0008	0.000366667	0.000633333	0.0006
364	0.000966667	0.0013	0.00106667	0.000733333	0.000933333	0.00103333
365	0.000166667	0.000766667	0.000633333	0.0002	0.000233333	0.000633333
366	0.0009	0.0011	0.0013	0.000933333	0.000633333	0.0013
367	0.000466667	0.00123333	0.00113333	0.0009	0.0004	0.000933333
368	0.000133333	0.000633333	0.0005	0.000333333	0.0001	0.000533333
369	0.000266667	0.000866667	0.000866667	0.0006	0.0003	0.0003
370	0.000233333	0.0004	0.0009	0.0009	0.000566667	0.000666667
371	0.0006	0.000733333	0.0009	0.0008	0.0007	0.0008
372	0.000533333	0.0008	0.0013	0.000866667	0.000833333	0.00106667
373	-6.66667e-05	0.000566667	0.000466667	0.000166667	0.000133333	6.66667e-05
374	0.000733333	0.00153333	0.000933333	0.00126667	0.00106667	0.001
375	0.000633333	0.0011	0.00113333	0.0009	0.000666667	0.000666667
376	0.000666667	0.00126667	0.0012	0.0006	0.000566667	0.000633333
377	0.0004	0.000666667	0.0007	0.000233333	0.000466667	0.0005
378	0.000466667	0.0009	0.000633333	0.0004	0.000566667	0.000466667
379	0.00126667	0.0013	0.00143333	0.00106667	0.0009	0.0011
380	0.000533333	0.000933333	0.000966667	0.0007	0.000333333	0.000766667
381	0.000533333	0.000933333	0.000733333	0.0006	0.000666667	0.000733333
382	0.0009	0.00153333	0.0015	0.00113333	0.000933333	0.00103333
383	0.000633333	0.0013	0.000733333	0.000866667	0.000566667	0.000733333
384	0.000366667	0.000966667	0.000633333	0.0009	0.0006	0.00113333
385	0.00146667	0.00126667	0.00136667	0.0011	0.00126667	0.0011
386	0.0002	0.000733333	0.0006	0.0007	0.000366667	0.000566667
387	0.000333333	0.000633333	0.000533333	0.000466667	0.000233333	0.000733333
388	0.0007	0.0008	0.000633333	0.000533333	0.000366667	0.000666667
389	0.000866667	0.000833333	0.0008	0.0008	0.000433333	0.000766667
390	0.000466667	0.000733333	0.000733333	0.000966667	0.0003	0.000533333
391	0.000433333	0.000666667	0.0005	0.000766667	0.000466667	0.000766667
392	0.000166667	0.000966667	0.000733333	0.000666667	0.000166667	0.000466667
393	0.00106667	0.00153333	0.00156667	0.0013	0.001	0.00143333
394	0.000866667	0.00103333	0.00123333	0.000966667	0.0009	0.0012
395	0.0007	0.0012	0.0011	0.000833333	0.0007	0.00126667
396	0.00123333	0.00176667	0.00143333	0.00176667	0.0008	0.00126667
397	0.00113333	0.0014	0.0014	0.00163333	0.00116667	0.0014
398	0.001	0.0012	0.00156667	0.00146667	0.000866667	0.000966667
399	0.0013	0.0013	0.00126667	0.0016	0.000833333	0.000966667
400	0.001	0.0014	0.001	0.0018	0.001	0.000833333
401	0.0009	0.00143333	0.00123333	0.00186667	0.00116667	0.00133333
402	0.000633333	0.000766667	0.000866667	0.00103333	0.000466667	0.000566667
403	0.0009	0.000933333	0.00103333	0.00136667	0.0004	0.0007
404	0.0003	0.0007	0.000733333	0.0008	0.000433333	0.000466667
405	0.00123333	0.00146667	0.00133333	0.0017	0.00116667	0.00136667
406	0.000733333	0.00103333	0.000933333	0.0015	0.0006	0.0008
407	0.00133333	0.00156667	0.0014	0.00163333	0.001	0.00153333
408	0.0009	0.00146667	0.00153333	0.0018	0.0009	0.0009
409	0.001	0.00123333	0.0011	0.00156667	0.000633333	0.000833333
410	0.000833333	0.0011	0.00133333	0.00153333	0.00113333	0.00136667
411	0.00123333	0.00143333	0.00116667	0.00153333	0.00103333	0.00126667
412	0.000766667	0.0013	0.000866667	0.0014	0.0008	0.0008
413	0.0012	0.00166667	0.0016	0.00203333	0.0012	0.0016
414	0.000733333	0.00136667	0.0016	0.0015	0.00113333	0.0015
415	0.0014	0.00133333	0.00163333	0.0016	0.00126667	0.00163333
416	0.00146667	0.0018	0.00173333	0.00213333	0.00156667	0.00153333
417	0.0015	0.00186667	0.00186667	0.00213333	0.00176667	0.00196667
418	0.0013	0.00153333	0.00153333	0.00196667	0.00106667	0.0013
419	0.00116667	0.00163333	0.00163333	0.00173333	0.00113333	0.00156667
420	0.0012	0.0014	0.00133333	0.00153333	0.00106667	0.0013
421	0.00116667	0.00153333	0.0014	0.0015	0.00116667	0.0014
422	0.00123333	0.00156667	0.00183333	0.00153333	0.00133333	0.00166667
423	0.000966667	0.00136667	0.00123333	0.0013	0.001	0.00113333
424	0.00163333	0.0018	0.00166667	0.00163333	0.00153333	0.00166667
425	0.00116667	0.00163333	0.00153333	0.0014	0.00126667	0.0016
426	0.000766667	0.00116667	0.00116667	0.0009	0.000866667	0.000933333
427	0.00126667	0.00146667	0.00163333	0.00143333	0.00126667	0.00146667
428	0.0015	0.0016	0.00156667	0.00153333	0.0014	0.00166667
429	0.001	0.00126667	0.00146667	0.00113333	0.000866667	0.00133333
430	0.00133333	0.0016	0.00153333	0.00123333	0.00123333	0.00163333
431	0.0015	0.0016	0.0018	0.0015	0.00143333	0.0015
432	0.0016	0.00186667	0.00176667	0.0013	0.00146667	0.00166667
433	0.0011	0.00123333	0.00136667	0.00103333	0.001	0.0014
434	0.000733333	0.00136667	0.0012	0.000666667	0.000966667	0.0011
435	0.00113333	0.00106667	0.0011	0.000733333	0.0009	0.0011
436	0.00143333	0.00146667	0.0016	0.00106667	0.0009	0.00156667
437	0.00163333	0.0021	0.002	0.0014	0.00143333	0.00193333
438	0.00176667	0.00186667	0.0019	0.00166667	0.00176667	0.0016
439	0.000933333	0.0016	0.00133333	0.00133333	0.0012	0.0017
440	0.00123333	0.00173333	0.00186667	0.00143333	0.0014	0.00146667
441	0.00103333	0.0014	0.00146667	0.0013	0.00113333	0.00133333
442	0.00103333	0.00126667	0.00153333	0.00136667	0.000866667	0.00136667
443	0.0012	0.00176667	0.00156667	0.0014	0.00116667	0.00116667
444	0.0014	0.00166667	0.0017	0.002	0.0014	0.00163333
445	0.00133333	0.0015	0.00163333	0.00186667	0.00116667	0.00133333
446	0.00113333	0.00166667	0.00163333	0.00183333	0.00126667	0.00143333
447	0.00123333	0.0017	0.0016	0.00206667	0.00123333	0.0014
448	0.00153333	0.00186667	0.0019	0.00216667	0.00146667	0.00163333
449	0.0016	0.002	0.00193333	0.00236667	0.0018	0.00193333
450	0.00126667	0.0016	0.00163333	0.00186667	0.0012	0.00143333
451	0.0015	0.00183333	0.00186667	0.002	0.00123333	0.00173333
452	0.00103333	0.00166667	0.0017	0.00176667	0.00136667	0.00136667
453	0.001	0.0012	0.00136667	0.00153333	0.000733333	0.0012
454	0.0015	0.0014	0.00153333	0.0021	0.0014	0.0016
455	0.00173333	0.00193333	0.00186667	0.00193333	0.00146667	0.00186667
456	0.0012	0.0018	0.00176667	0.002	0.00143333	0.0017
457	0.00113333	0.00143333	0.00146667	0.00206667	0.0012	0.0016
458	0.00153333	0.0017	0.00176667	0.00213333	0.00136667	0.00163333
459	0.00116667	0.0017	0.0019	0.0015	0.00126667	0.00156667
460	0.00106667	0.00146667	0.00136667	0.00136667	0.00113333	0.00143333
461	0.00126667	0.00176667	0.00176667	0.0015	0.0014	0.00176667
462	0.00136667	0.00196667	0.002	0.0019	0.0016	0.0017
463	0.00126667	0.00136667	0.0016	0.0017	0.00133333	0.00153333
464	0.0013	0.002	0.0018	0.00196667	0.0017	0.00156667
465	0.00153333	0.002	0.00206667	0.0022	0.00173333	0.00203333
466	0.00153333	0.0019	0.00186667	0.00176667	0.00143333	0.0018
467	0.00146667	0.0016	0.00173333	0.00163333	0.00123333	0.0016
468	0.00136667	0.0018	0.00183333	0.00156667	0.00136667	0.00163333
469	0.00146667	0.0017	0.00183333	0.0015	0.00156667	0.00143333
470	0.00166667	0.00213333	0.00193333	0.00176667	0.0015	0.0016
471	0.00123333	0.0015	0.0017	0.0015	0.00136667	0.0013
472	0.00196667	0.00186667	0.00213333	0.00176667	0.00173333	0.00203333
473	0.00156667	0.0021	0.0021	0.0019	0.00176667	0.00173333
474	0.00156667	0.0017	0.00163333	0.00173333	0.0013	0.00163333
475	0.00123333	0.00136667	0.00163333	0.00136667	0.0011	0.0017
476	0.0016	0.00206667	0.00186667	0.00173333	0.0015	0.00176667
477	0.00156667	0.0019	0.00193333	0.0019	0.00173333	0.00183333
478	0.00116667	0.00146667	0.0015	0.00153333	0.0012	0.0016
479	0.0012	0.0016	0.00146667	0.00153333	0.001	0.00146667
480	0.0017	0.00206667	0.002	0.002	0.00186667	0.002
481	0.00116667	0.00166667	0.00166667	0.0017	0.0012	0.0017
482	0.00166667	0.00196667	0.0019	0.00203333	0.0015	0.00183333
483	0.00136667	0.0018	0.00173333	0.00146667	0.00143333	0.00146667
484	0.00133333	0.00163333	0.00146667	0.00146667	0.00133333	0.0015
485	0.00183333	0.00203333	0.00196667	0.00183333	0.00173333	0.00193333
486	0.00156667	0.0019	0.00196667	0.00183333	0.00166667	0.00176667
487	0.00173333	0.0022	0.00213333	0.0017	0.00173333	0.00223333
488	0.00133333	0.0017	0.00176667	0.00146667	0.0014	0.0017
489	0.001	0.0015	0.00133333	0.00126667	0.00126667	0.00133333
490	0.00183333	0.00203333	0.00213333	0.00186667	0.0018	0.00203333
491	0.00163333	0.00206667	0.0021	0.00183333	0.00156667	0.00173333
492	0.0016	0.00203333	0.00193333	0.00156667	0.00166667	0.00186667
493	0.00153333	0.00193333	0.00193333	0.00193333	0.00166667	0.0019
494	0.00136667	0.00203333	0.00136667	0.00143333	0.00146667	0.00163333
495	0.00146667	0.00196667	0.00206667	0.00156667	0.00153333	0.0022
496	0.0009	0.0016	0.0015	0.000933333	0.000466667	0.00143333
497	0.00176667	0.00196667	0.00206667	0.00183333	0.002	0.00223333
498	0.0019	0.00203333	0.00183333	0.00176667	0.0017	0.0016
499	0.0021	0.00203333	0.00223333	0.00186667	0.00176667	0.00196667
500	0.00176667	0.00193333	0.00226667	0.00203333	0.0016	0.00146667
501	0.00113333	0.0017	0.0017	0.0013	0.00146667	0.0015
502	0.00143333	0.00176667	0.00163333	0.0018	0.0016	0.00186667
503	0.0011	0.0015	0.00143333	0.0013	0.00126667	0.00156667
504	0.00133333	0.00176667	0.00143333	0.0016	0.0016	0.00133333
505	0.00176667	0.00183333	0.00203333	0.0019	0.0017	0.00196667
506	0.00216667	0.0026	0.00236667	0.00223333	0.00236667	0.00263333
507	0.00273333	0.0029	0.003	0.0026	0.00276667	0.00286667
508	0.0017	0.0023	0.00166667	0.00183333	0.00156667	0.00176667
509	0.00146667	0.00196667	0.0021	0.0023	0.00173333	0.00196667
510	0.00113333	0.00133333	0.00166667	0.00146667	0.00126667	0.0014
511	0.00196667	0.0016	0.002	0.00146667	0.0011	0.0019
512	0.0013	0.0012	0.00146667	0.00146667	0.0013	0.0015
513	0.00206667	0.00226667	0.00213333	0.00226667	0.00223333	0.0024
514	0.0016	0.0021	0.0023	0.00163333	0.0016	0.002
515	0.00186667	0.00206667	0.00173333	0.0019	0.0015	0.0016
516	0.00176667	0.00153333	0.00193333	0.00173333	0.00153333	0.0017
517	0.00163333	0.00173333	0.00186667	0.00153333	0.00143333	0.00176667
518	0.0016	0.00126667	0.0017	0.0014	0.00116667	0.00113333
519	0.00113333	0.00136667	0.00173333	0.000833333	0.00136667	0.00176667
520	0.00166667	0.00233333	0.00183333	0.0019	0.00173333	0.00203333
521	0.0016	0.0022	0.00163333	0.00183333	0.00173333	0.00223333
522	0.0023	0.0026	0.003	0.0024	0.00236667	0.00266667
523	0.0015	0.0018	0.00136667	0.0018	0.00113333	0.00133333
524	0.00213333	0.00236667	0.00226667	0.0025	0.00186667	0.0024
525	0.00126667	0.00173333	0.00143333	0.00186667	0.0011	0.00166667
526	0.00163333	0.0017	0.0017	0.00156667	0.00136667	0.00176667
527	0.0019	0.00223333	0.00216667	0.00176667	0.00176667	0.00226667
528	0.00156667	0.00173333	0.00173333	0.0016	0.00143333	0.0017
529	0.00153333	0.0019	0.002	0.0015	0.00126667	0.00163333
530	0.002	0.0023	0.0022	0.00196667	0.00176667	0.00196667
531	0.00163333	0.00166667	0.00203333	0.00173333	0.0017	0.00173333
532	0.00173333	0.0021	0.00166667	0.0021	0.00183333	0.00213333
533	0.00153333	0.0021	0.0019	0.0019	0.0015	0.00213333
534	0.00183333	0.002	0.00216667	0.00203333	0.00173333	0.00196667
535	0.00136667	0.0017	0.0018	0.00166667	0.00156667	0.00186667
536	0.0018	0.00233333	0.0022	0.00233333	0.00163333	0.00213333
537	0.00186667	0.00213333	0.00203333	0.00176667	0.00166667	0.0022
538	0.0016	0.00186667	0.00186667	0.00213333	0.0018	0.00193333
539	0.0015	0.00173333	0.002	0.00206667	0.0014	0.00153333
540	0.0014	0.00176667	0.00203333	0.00193333	0.00156667	0.00176667
541	0.0014	0.00173333	0.00153333	0.00123333	0.0016	0.00143333
542	0.00133333	0.00166667	0.00166667	0.00153333	0.00153333	0.0017
543	0.0015	0.0021	0.00173333	0.00143333	0.0015	0.00183333
544	0.001	0.0015	0.00113333	0.00106667	0.0009	0.00126667
545	0.0014	0.002	0.0019	0.00123333	0.002	0.00176667
546	0.00196667	0.00223333	0.00146667	0.0018	0.00163333	0.002
547	0.00153333	0.00176667	0.0023	0.0016	0.0013	0.00183333
548	0.0014	0.00116667	0.00133333	0.00153333	0.00123333	0.0016
549	0.00186667	0.0022	0.00173333	0.00173333	0.0015	0.0013
550	0.0009	0.00146667	0.00136667	0.0009	0.000866667	0.0014
551	0.0017	0.00253333	0.00253333	0.00243333	0.00213333	0.00253333
552	0.00313333	0.00303333	0.00316667	0.0029	0.00206667	0.0028
553	0.00196667	0.00213333	0.0026	0.0023	0.00183333	0.0026
554	0.0018	0.00203333	0.00156667	0.00226667	0.0021	0.0024
555	0.00126667	0.00176667	0.0018	0.00106667	0.0017	0.00206667
556	0.0011	0.00136667	0.0016	0.00153333	0.0011	0.000933333
557	0.0021	0.0023	0.00206667	0.00193333	0.00203333	0.00226667
558	0.0016	0.00196667	0.00233333	0.00156667	0.0016	0.0014
559	0.0018	0.00226667	0.00163333	0.00223333	0.0022	0.0021
560	0.0035	0.00353333	0.00336667	0.0036	0.0027	0.00343333
561	0.0015	0.00193333	0.0018	0.00176667	0.000933333	0.0013
562	0.00246667	0.00233333	0.00216667	0.00226667	0.0022	0.00246667
563	0.00146667	0.0019	0.00216667	0.00233333	0.00183333	0.0025
564	0.000933333	0.00176667	0.0012	0.0011	0.00146667	0.00126667
565	0.00113333	0.0014	0.0017	0.00103333	0.00103333	0.00223333
566	0.00196667	0.00236667	0.0022	0.00203333	0.00216667	0.00223333
567	0.00176667	0.00223333	0.0021	0.00196667	0.00136667	0.00216667
568	0.0014	0.0023	0.00186667	0.00196667	0.00173333	0.002
569	0.00183333	0.00193333	0.00216667	0.00176667	0.0015	0.0018
570	0.00103333	0.00163333	0.00106667	0.00116667	0.000866667	0.00146667
571	0.00153333	0.0022	0.00163333	0.00166667	0.0015	0.00196667
572	0.0021	0.00266667	0.00246667	0.00233333	0.00166667	0.00236667
573	0.00206667	0.0022	0.0024	0.00153333	0.00186667	0.0026
574	0.0016	0.00246667	0.00246667	0.00256667	0.00236667	0.00193333
575	0.00126667	0.0014	0.0016	0.00216667	0.00146667	0.0017
576	0.00176667	0.00256667	0.00156667	0.002	0.00173333	0.00206667
577	0.0026	0.00303333	0.0026	0.0028	0.00266667	0.003
578	0.001	0.002	0.00213333	0.000933333	0.002	0.00156667
579	0.0021	0.0024	0.0025	0.00246667	0.002	0.0024
580	0.0017	0.00223333	0.0016	0.0015	0.00163333	0.00203333
581	0.00176667	0.0016	0.00126667	0.00153333	0.00133333	0.000966667
582	0.00193333	0.00206667	0.00253333	0.0021	0.0013	0.00186667
583	0.00183333	0.0028	0.00213333	0.0019	0.00103333	0.00233333
584	0.0014	0.00226667	0.00233333	0.00243333	0.00206667	0.0023
585	0.00173333	0.00226667	0.00186667	0.0016	0.00156667	0.00203333
586	0.00263333	0.00203333	0.00263333	0.00226667	0.00226667	0.00286667
587	0.00173333	0.00183333	0.00186667	0.00213333	0.00193333	0.00163333
588	0.0029	0.00303333	0.0028	0.00343333	0.0026	0.00313333
589	0.0021	0.00273333	0.00246667	0.00216667	0.00186667	0.00253333
590	0.00253333	0.0034	0.0029	0.0026	0.0025	0.00293333
591	0.00176667	0.0034	0.00286667	0.00216667	0.00246667	0.00273333
592	0.00196667	0.00236667	0.0027	0.00203333	0.00246667	0.0025
593	0.00236667	0.00173333	0.00213333	0.00166667	0.00193333	0.00273333
594	0.00213333	0.00253333	0.00243333	0.003	0.0017	0.00146667
595	0.001	0.00163333	0.00166667	0.00163333	0.0015	0.000866667
596	0.0017	0.0025	0.00166667	0.00236667	0.0017	0.00193333
597	0.000966667	0.00203333	0.00173333	0.0011	0.000533333	0.0018
598	0.00193333	0.00236667	0.00236667	0.0031	0.0021	0.00206667
599	0.00166667	0.00173333	0.00166667	0.00226667	0.00103333	0.00206667
600	0.0004	0.0017	0.00173333	0.00113333	0.000633333	0.00156667
601	0.0016	0.00163333	0.0012	0.00103333	0.0011	0.00123333
602	0.0015	0.00173333	0.00113333	0.00176667	0.00116667	0.00173333
603	0.0027	0.00276667	0.0031	0.00226667	0.00273333	0.0024
604	0.0018	0.00196667	0.00163333	0.002	0.000933333	0.00166667
605	0.0021	0.0021	0.00193333	0.00183333	0.00176667	0.0017
606	0.00173333	0.00193333	0.00226667	0.00203333	0.0015	0.00223333
607	0.00193333	0.00176667	0.00206667	0.0018	0.00176667	0.00216667
608	0.00166667	0.00196667	0.0013	0.00146667	0.00146667	0.00153333
609	0.000833333	0.00113333	0.0018	0.00216667	0.0016	0.0011
610	0.000766667	0.0013	0.0018	0.00123333	0.00133333	0.00193333
611	0.0018	0.0024	0.0027	0.00223333	0.00236667	0.00213333
612	0.0021	0.0035	0.0032	0.00273333	0.00203333	0.00246667
613	-0.000133333	0.000966667	0.00126667	0.0014	0.000666667	0.00113333
614	0.0015	0.00143333	0.00273333	0.00183333	0.000966667	0.00206667
615	0.000866667	0.00176667	0.00193333	0.00123333	0.000666667	0.0012
616	0.0026	0.00293333	0.0026	0.00193333	0.00196667	0.0019
617	0.0023	0.0026	0.0023	0.00296667	0.00216667	0.00286667
618	0.0017	0.00273333	0.00243333	0.0025	0.0023	0.00236667
619	0.00206667	0.0026	0.00333333	0.00283333	0.00343333	0.00303333
620	0.0016	0.00123333	0.0004	0.000933333	0.000766667	0.00146667
621	0.0008	0.000133333	0.000966667	0.0011	0.000533333	0.0009
622	0.00253333	0.00276667	0.0025	0.0024	0.0025	0.0027
623	3.33333e-05	0.00193333	0.000966667	0.00153333	0.00113333	0.00173333
624	0.0014	0.0023	0.00156667	0.0021	0.00183333	0.00146667
625	0.00216667	0.0024	0.00263333	0.00186667	0.00196667	0.0021
626	0.0023	0.00213333	0.00333333	0.00283333	0.0032	0.0034
627	0.00196667	0.0022	0.0015	0.00246667	0.00253333	0.00206667
628	0.0032	0.00283333	0.00273333	0.00276667	0.00273333	0.0029
629	0.00106667	0.0024	0.00233333	0.00223333	0.0016	0.00196667
630	0.00266667	0.00256667	0.0022	0.0021	0.00223333	0.0033
631	0.0022	0.00246667	0.00286667	0.00196667	0.0024	0.00196667
632	0.0017	0.0021	0.00233333	0.0022	0.00203333	0.0027
633	0.00206667	0.00323333	0.00213333	0.0023	0.00203333	0.00306667
634	0.00123333	0.00233333	0.00236667	0.00186667	0.00173333	0.0017
635	0.00183333	0.00193333	0.0019	0.0019	0.00156667	0.0013
636	0.0014	0.00133333	0.00166667	0.00183333	0.00146667	0.00163333
637	0.00123333	0.00243333	0.00223333	0.00213333	0.0013	0.0014
638	0.000366667	0.0012	0.000866667	0.000133333	0.000733333	0.000766667
639	0.00316667	0.00316667	0.0036	0.00336667	0.00326667	0.00296667
640	0.00206667	0.00113333	0.00173333	0.0022	0.0018	0.0015
641	0.00156667	0.00123333	0.0017	0.00143333	0.00173333	0.00103333
642	0.00276667	0.00216667	0.00303333	0.00156667	0.00346667	0.00296667
643	0.0015	0.00143333	0.00113333	0.00133333	0.00153333	0.00116667
644	0.0014	0.0006	0.00113333	0.00143333	3.33333e-05	0.0011
645	0.00296667	0.00323333	0.00253333	0.00373333	0.0023	0.00356667
646	0.0009	0.0011	0.0007	0.0017	0.00116667	0.0019
647	0.00183333	0.00193333	0.00173333	0.00133333	0.0011	0.00153333
648	0.00146667	0.000733333	0.0012	0.0016	0.0008	0.00163333
649	0.00263333	0.00166667	0.00213333	0.00276667	0.001	0.00226667
650	0.00133333	0.00196667	0.0021	0.0026	0.0022	0.00246667
651	0.0029	0.00306667	0.0032	0.00283333	0.00343333	0.00376667
652	0.0027	0.0027	0.0022	0.0021	0.0026	0.0031
653	0.00176667	0.00266667	0.0017	0.0013	0.00203333	0.00143333
654	0.00193333	0.0012	0.00136667	0.00166667	0.0009	0.0014
655	0.00123333	0.00196667	0.001	0.00216667	0.000566667	0.00136667
656	0.00113333	0.002	0.00146667	0.00206667	0.00243333	0.0015
657	0.0016	0.0006	0.000766667	0.000766667	0.000933333	0.0009
658	0.00296667	0.0031	0.00296667	0.00266667	0.0022	0.0024
659	0.00173333	0.00216667	0.0021	0.00216667	0.0021	0.00213333
660	0.0015	0.00176667	0.00126667	0.0021	0.00143333	0.00106667
661	0.00183333	0.00166667	0.00173333	0.00176667	0.00206667	0.00163333
662	0.000233333	0.000366667	0.000433333	0.00126667	0.0008	0.00143333
663	0.0019	0.000933333	0.0022	0.00163333	0.0009	0.00176667
664	0.0019	0.00253333	0.00196667	0.00176667	0.00216667	0.00186667
665	0.00273333	0.00306667	0.00293333	0.00276667	0.00313333	0.0033
666	0.00136667	0.00286667	0.00216667	0.00193333	0.00183333	0.00223333
667	0.00233333	0.00263333	0.0034	0.0032	0.00236667	0.00243333
668	0.00303333	0.00286667	0.00423333	0.00353333	0.003	0.00293333
669	0.00263333	0.00226667	0.00196667	0.00253333	0.00256667	0.00213333
670	0.00163333	0.0026	0.0019	0.0015	0.00236667	0.00243333
671	0.0016	0.000733333	0.000766667	0.00106667	0.000766667	0.0011
672	0.00216667	0.003	0.00136667	0.00263333	0.00173333	0.00253333
673	0.00113333	0.0014	0.00183333	0.00146667	0.00223333	0.00293333
674	0.0014	0.00183333	0.00256667	0.00176667	0.00206667	0.00156667
675	0.00236667	0.0018	0.00243333	0.00266667	0.00246667	0.00306667
676	0.00236667	0.00356667	0.0034	0.0034	0.00216667	0.0031
677	0.00333333	0.00336667	0.00263333	0.00283333	0.00266667	0.0036
678	0.0034	0.00366667	0.00323333	0.0037	0.00426667	0.00436667
679	0.0007	0.00153333	0.00196667	0.0013	0.00213333	0.00163333
680	0.00236667	0.0016	0.00173333	0.0021	0.0013	0.0022
681	0.0004	0.00206667	0.0019	0.0018	0.00133333	0.00143333
682	0.00346667	0.004	0.00303333	0.00396667	0.00403333	0.00393333
683	0.00176667	0.00186667	0.00193333	0.00176667	0.00213333	0.00226667
684	0.00206667	0.00236667	0.00273333	0.00173333	0.00173333	0.00186667
685	0.002	0.00223333	0.00133333	0.00123333	0.000666667	0.00123333
686	0.00256667	0.0029	0.00243333	0.00306667	0.00233333	0.00233333
687	0.00326667	0.0025	0.00253333	0.00153333	0.0023	0.0024
688	0.00116667	0.00203333	0.00183333	0.00233333	0.0008	0.00206667
689	-0.00136667	-0.0007	-0.000333333	-0.000366667	-0.0003	0
690	0.0025	0.003	0.0028	0.0038	0.00236667	0.00323333
691	0.000166667	0.00106667	0.00123333	0.0006	0.0011	6.66667e-05
692	0.0017	0.00283333	0.00176667	0.00173333	0.0019	0.00243333
693	0.00233333	0.002	0.00286667	0.0028	0.00276667	0.0025
694	0.0032	0.0033	0.00303333	0.00393333	0.00226667	0.00366667
695	0.00233333	0.00246667	0.00193333	0.001	0.00256667	0.0021
696	0.0026	0.00336667	0.00253333	0.00346667	0.00296667	0.0027
697	0.00253333	0.00283333	0.00393333	0.0032	0.00243333	0.00293333
698	0.00126667	0.0016	0.00123333	0.00233333	0.00223333	0.00273333
699	0.00176667	0.0008	0.00146667	0.000666667	0.00103333	0.000966667
700	0.0016	0.000833333	0.000733333	0.000833333	0.00116667	0.00126667
701	0.00133333	0.000866667	0.00193333	0.0012	0.000766667	0.0017
702	0.00223333	0.00226667	0.0024	0.0017	0.00183333	0.00206667
703	0.0011	0.0018	0.0033	0.0012	0.0023	0.00126667
704	0.00243333	0.00303333	0.00333333	0.0022	0.00306667	0.00253333
705	0.00143333	0.001	0.0018	0.0016	0.00163333	0.0022
706	0.00203333	0.0004	0.0014	0.00116667	0.0022	0.00143333
707	0.00183333	0.00226667	0.00103333	0.0035	0.00286667	0.00143333
708	0.00193333	0.0012	0.0022	0.00206667	0.0005	0.00163333
709	0.00296667	0.00256667	0.00356667	0.00406667	0.0025	0.00343333
710	0.00146667	0.00113333	0.00143333	0.00246667	0.0019	0.000933333
711	0.00196667	0.00313333	0.0027	0.00393333	0.0028	0.0034
712	0.00246667	0.00156667	0.00233333	0.00386667	0.00196667	0.00256667
713	0.0023	0.00163333	0.002	0.00416667	0.00346667	0.00233333
714	0.00156667	0.0018	0.0015	0.0039	0.0021	0.0021
715	0.00236667	0.00196667	0.00306667	0.0037	0.0023	0.00283333
716	0.00113333	0.00236667	0.00216667	0.0035	0.00196667	0.00246667
717	0.00233333	0.0024	0.00213333	0.00356667	0.00126667	0.0019
718	0.0014	0.0016	0.00163333	0.00323333	0.00153333	0.0009
719	0.00283333	0.00323333	0.0033	0.00436667	0.0025	0.0036
720	0.00216667	0.0022	0.0013	0.00303333	0.0028	0.00123333
721	0.0012	0.00186667	0.0022	0.00313333	0.00226667	0.00263333
722	0.0018	0.00136667	0.0006	0.00243333	0.00106667	0.00273333
723	0.0005	0.000933333	0.0005	0.0019	0.000733333	-0.000133333
724	0.0013	0.0015	0.00246667	0.0027	0.00196667	0.00196667
725	0.00266667	0.0028	0.00226667	0.00313333	0.00133333	0.00203333
726	0.00213333	0.00163333	0.0016	0.00236667	0.00156667	0.00206667
727	0.00186667	0.00183333	0.00243333	0.00263333	0.00106667	0.00136667
728	0.00296667	0.00306667	0.00333333	0.0036	0.00253333	0.00303333
729	0.00113333	0.00126667	0.0012	0.00166667	0.00146667	0.00133333
730	0.0021	0.0026	0.00263333	0.00313333	0.0024	0.00206667
731	0.0024	0.0023	0.00196667	0.00216667	0.0022	0.00213333
732	0.00223333	0.00226667	0.002	0.00256667	0.0018	0.00216667
733	0.0029	0.00253333	0.00336667	0.00323333	0.0028	0.0026
734	0.00193333	0.00183333	0.00243333	0.002	0.00156667	0.00196667
735	0.00226667	0.00293333	0.00346667	0.0033	0.00296667	0.00373333
736	0.0026	0.0035	0.00386667	0.00386667	0.00296667	0.0035
737	0.00126667	0.00236667	0.0017	0.00216667	0.00136667	0.0022
738	0.0022	0.00193333	0.003	0.00256667	0.0018	0.00236667
739	0.0026	0.00266667	0.0023	0.00286667	0.00276667	0.0019
740	0.00316667	0.0028	0.00246667	0.00233333	0.00243333	0.0027
741	0.00193333	0.002	0.00293333	0.00223333	0.00293333	0.00323333
742	0.003	0.0031	0.00306667	0.0021	0.00333333	0.00273333
743	0.00233333	0.00306667	0.0025	0.00166667	0.00233333	0.00213333
744	0.00306667	0.0025	0.0031	0.00213333	0.00233333	0.00306667
745	0.00293333	0.00336667	0.00336667	0.00223333	0.00346667	0.00266667
746	0.00216667	0.0022	0.00226667	0.00163333	0.0013	0.00193333
747	0.000733333	0.000133333	0.0006	0.0004	-0.000366667	0.00133333
748	0.000966667	0.00103333	0.00173333	0.00133333	0.00103333	0.00143333
749	0.00306667	0.0023	0.00353333	0.0024	0.0029	0.0035
750	0.000433333	0.000733333	0.000933333	0.0011	0.001	0.00133333
751	0.0029	0.00236667	0.0027	0.00243333	0.00273333	0.00263333
752	0.000266667	0.002	0.0017	0.00186667	0.000966667	0.00196667
753	0.00123333	0.00253333	0.0031	0.0027	0.002	0.00216667
754	0.0024	0.0028	0.00293333	0.00166667	0.002	0.00253333
755	0.00303333	0.00206667	0.00293333	0.00293333	0.00253333	0.00306667
756	0.00153333	0.00143333	0.000533333	0.00126667	0.00126667	0.00223333
757	0.00123333	0.00213333	0.00223333	0.00116667	0.00106667	0.00263333
758	0.00263333	0.0013	0.00126667	0.000766667	0.00176667	0.0022
759	0.000933333	0.00206667	0.00116667	0.00113333	0.0016	0.0017
760	0.00263333	0.00336667	0.00336667	0.00223333	0.00253333	0.00263333
761	0.00183333	0.000666667	0.002	0.00113333	0.00126667	0.000166667
762	0.00183333	0.00253333	0.0026	0.00193333	0.0015	0.00176667
763	0.00213333	0.0023	0.0024	0.00176667	0.00226667	0.00236667
764	0.00293333	0.00246667	0.00303333	0.00306667	0.00313333	0.0027
765	0.00183333	0.00156667	0.0026	0.00156667	0.00143333	0.002
766	0.00226667	0.00253333	0.00253333	0.00206667	0.00106667	0.0021
767	0.0024	0.00183333	0.00246667	0.00233333	0.00266667	0.0018
768	0.00316667	0.0038	0.0033	0.00336667	0.00296667	0.0037
769	0.0017	0.00253333	0.00273333	0.00256667	0.00223333	0.0021
770	0.00176667	0.00236667	0.00263333	0.0015	0.00276667	0.00253333
771	0.00246667	0.00263333	0.00263333	0.00183333	0.00306667	0.00336667
772	0.000833333	0.000533333	0.00116667	0.000233333	0.00176667	0.00116667
773	0.000266667	0.00106667	0.000433333	-0.000533333	-0.0008	-0.000433333
774	0.0027	0.00236667	0.00266667	0.00393333	0.00333333	0.00336667
775	0.0001	0.002	0.00163333	0.00156667	0.00163333	0.000933333
776	0.00153333	0.0024	0.0021	0.000533333	0.00126667	0.0021
777	0.00246667	0.00106667	0.00373333	0.0031	0.00183333	0.0029
778	0.00233333	0.002	0.00113333	0.00156667	0.00143333	0.00183333
779	0.00143333	0.00226667	0.0021	0.001	0.00163333	0.0029
780	0.0002	0.00106667	0.0022	0.000566667	0.00286667	0.00216667
781	0.001	0.00236667	0.0015	0.000633333	0.0026	0.00276667
782	0.00106667	0.0021	0.0016	0.000666667	0.0007	0.0007
783	0.0018	0.0028	0.0036	0.0011	0.00233333	0.00383333
784	0.00283333	0.00146667	0.00266667	0.00243333	0.00186667	0.00243333
785	0.000933333	0.00103333	0.000666667	0.000333333	0.00206667	0.0028
786	0.00316667	0.00363333	0.0041	0.0021	0.00223333	0.0041
787	0.00113333	0.00106667	0.00146667	0.000833333	0.0012	0.0018
788	0.00273333	0.0016	0.0018	0.00123333	0.00136667	0.0027
789	0.001	0.00206667	0.00243333	0.00183333	0.00253333	0.00273333
790	0.0021	0.0021	0.00346667	0.00246667	0.00186667	0.00353333
791	0.00246667	0.0021	0.00243333	0.00263333	0.0038	0.00263333
792	0.00253333	0.0031	0.00296667	0.00226667	0.0035	0.00403333
793	0.00433333	0.00546667	0.00526667	0.00396667	0.00453333	0.00516667
794	0.0004	0.0013	0.000833333	0.0008	0.0015	0.002
795	0.00183333	0.00316667	0.00196667	0.0024	0.00303333	0.0028
796	0.0039	0.00333333	0.0034	0.00206667	0.0036	0.00173333
797	0.00366667	0.00236667	0.00373333	0.0039	0.00433333	0.0034
798	0.00153333	0.00186667	0.00253333	0.00243333	0.00196667	0.0016
799	-0.0009	-0.00126667	-0.000933333	-0.000733333	-0.0002	-0.000766667
800	0.0033	0.00276667	0.0015	0.0019	0.00133333	0.003
801	0.00193333	0.001	0.00276667	0.00146667	0.00126667	0.0015
802	0.00153333	0.0022	0.0015	0.000766667	-0.000366667	0.00123333
803	0.000366667	0.00116667	0.0004	0.000933333	0.000566667	0.002
804	0.0008	-0.0005	0.000333333	0.0007	-0.000366667	-0.000133333
805	0.0039	0.00513333	0.00543333	0.00443333	0.00466667	0.004
806	0.00126667	0.00186667	0.00173333	0.0017	0.00166667	0.000966667
807	0.0027	0.00266667	0.00143333	0.00143333	0.00286667	0.0027
808	0.0033	0.0045	0.0033	0.00363333	0.0032	0.00433333
809	0.0023	0.00323333	0.00273333	0.00223333	0.00186667	0.00226667
810	0.0035	0.0033	0.00283333	0.0028	0.00313333	0.0036
811	0.00286667	0.00256667	0.00303333	0.00273333	0.00293333	0.0045
812	0	-0.0012	0.000966667	-6.66667e-05	-0.000366667	0.0003
813	0.0026	0.0015	0.00393333	0.00316667	0.00293333	0.0026
814	0.0025	0.0005	0.0015	0.001	-0.000866667	0.00256667
815	0.00253333	0.00436667	0.00306667	0.00463333	0.00433333	0.00466667
816	0.00503333	0.00506667	0.00583333	0.0053	0.00466667	0.00583333
817	0.0008	0.0012	-0.0002	-0.0003	0.000266667	-0.000933333
818	0.00213333	0.00296667	0.00243333	0.00186667	0.00256667	0.0026
819	-0.000333333	-0.000666667	-0.0001	0.0006	-0.00116667	-0.000633333
820	0.00236667	0.00206667	0.00203333	0.00286667	0.00233333	0.002
821	0.00266667	0.0021	0.00263333	0.00286667	0.0027	0.00223333
822	0.0022	0.002	0.00186667	0.0026	0.00166667	0.0017
823	0.0026	0.00243333	0.00266667	0.00263333	0.00233333	0.00256667
824	0.00153333	0.0023	0.0023	0.0024	0.00223333	0.00223333
825	0.00246667	0.00293333	0.00286667	0.00333333	0.00293333	0.00286667
826	0.00203333	0.0023	0.00196667	0.00206667	0.00163333	0.00226667
827	0.0023	0.00196667	0.00293333	0.00243333	0.00296667	0.00226667
828	0.00163333	0.00213333	0.0015	0.00293333	0.00203333	0.0011
829	0.00183333	0.00143333	0.00193333	0.002	0.00176667	0.00193333
830	0.00136667	0.00176667	0.00236667	0.0019	0.00183333	0.00283333
831	0.0032	0.00253333	0.0023	0.00313333	0.00173333	0.0013
832	0.00103333	0.0009	0.00156667	0.0013	0.0009	0.00203333
833	0.00283333	0.002	0.00296667	0.0033	0.00243333	0.0025
834	0.00166667	0.0015	0.000866667	0.00193333	0.000966667	0.0019
835	0.00126667	0.00153333	0.0025	0.0017	0.0009	0.00126667
836	0.00146667	0.00226667	0.00216667	0.00193333	0.0023	0.00246667
837	0.00233333	0.00296667	0.00226667	0.00236667	0.00153333	0.0032
838	0.003	0.00286667	0.00176667	0.0023	0.00246667	0.0024
839	0.00106667	0.00116667	0.0011	0.000966667	0.00116667	0.00233333
840	0.00226667	0.00383333	0.00463333	0.00426667	0.0019	0.0039
841	0.0013	0.0022	0.00156667	0.00216667	0.00216667	0.0016
842	0.00266667	0.0034	0.00273333	0.0029	0.00296667	0.00196667
843	0.00316667	0.00313333	0.0042	0.0028	0.0029	0.00346667
844	0.00243333	0.0013	0.0018	0.0016	0.00216667	0.00273333
845	0.00373333	0.00193333	0.0015	0.00343333	0.00156667	0.00163333
846	0	0.00103333	0.00103333	0.00116667	0.00203333	0.0026
847	0.001	0.00166667	0.0008	-0.0002	-0.0009	0.000666667
848	0.00116667	0.00206667	0.00236667	0.0004	0.002	0.0013
849	0.00356667	0.00266667	0.00233333	0.00286667	0.0033	0.003
850	0.0034	0.00523333	0.0047	0.0042	0.0043	0.0031
851	0.000633333	0.000933333	0.00103333	0.00173333	0.000733333	0.00196667
852	0.000433333	0.0016	0.0007	0.00276667	0.0014	0.00206667
853	0.0012	0.000866667	0.0026	3.33333e-05	0.00216667	0.00153333
854	0.00276667	0.0032	0.0032	0.00333333	0.00236667	0.00386667
855	0.0027	0.00386667	0.00293333	0.0036	0.00393333	0.00563333
856	0.00306667	0.000766667	0.00153333	-0.00106667	0.00213333	0.000933333
857	0.0036	0.0011	0.002	0.00333333	0.00323333	0.00183333
858	-0.000633333	0.0003	-0.00196667	-0.0001	-0.0017	-0.000933333
859	0.0022	-0.0011	0.00113333	0.000666667	-0.000566667	0.00113333
860	0.0022	0.00186667	0.00196667	0.0014	0.00233333	0.00456667
861	0.00153333	0.00126667	0.00143333	0.00183333	-0.000833333	0.00186667
862	0.0032	0.0018	0.0029	0.00316667	0.00336667	0.00333333
863	0.000366667	0.0016	0.000533333	0.00206667	-0.0009	0.0009
864	0.00146667	0.0011	0.00186667	0.00266667	0.00343333	0.00256667
865	0.00433333	0.0035	0.00443333	0.00333333	0.0049	0.0036
866	-0.00133333	-0.000133333	0.0016	0.00276667	0.0016	0.00106667
867	-0.00133333	-0.000533333	-0.00153333	-0.000266667	-0.00133333	-0.0011
868	0.00223333	0.00233333	0.00193333	0.00173333	0.00253333	0.0043
869	0.0012	0.00103333	0.000466667	0.0025	0.00233333	0.00153333
870	0.0034	0.0026	0.00233333	0.00356667	0.00303333	0.0021
871	0.00136667	0.0008	0.00213333	0.00166667	0.00183333	0.000933333
872	0.000933333	0.000733333	0.00216667	0.00236667	0.0008	0.000966667
873	0.0004	-0.000733333	0.000766667	0.000466667	0.0001	0.0017
874	0.0022	0.003	0.0025	0.00446667	0.00316667	0.00256667
875	0.00176667	0.00176667	0.0038	0.0025	0.0027	0.00406667
876	6.66667e-05	0.0015	0.000633333	0.0015	-0.000333333	-0.000466667
877	-0.001	0.0001	0.000366667	0.00146667	-0.0007	-0.0008
878	3.33333e-05	0.000733333	0.0002	0.00173333	0.000566667	0
879	0.00203333	0.00233333	0.00226667	0.00306667	0.00173333	0.00213333
880	0.0013	0.002	0.00156667	0.0017	0.00196667	0.00156667
881	0.00186667	0.00193333	0.002	0.00133333	0.0022	0.00236667
882	0.00256667	0.00253333	0.00193333	0.00236667	0.0026	0.00293333
883	0.00246667	0.002	0.00263333	0.00263333	0.0022	0.00216667
884	0.00243333	0.0026	0.00303333	0.00256667	0.00273333	0.00316667
885	0.00166667	0.00223333	0.00113333	0.00273333	0.00123333	0.00146667
886	0.00253333	0.00276667	0.00223333	0.00233333	0.00193333	0.00186667
887	0.0014	0.00193333	0.00166667	0.00416667	0.00163333	0.00163333
888	0.00156667	0.00226667	0.00163333	0.00196667	0.0022	0.00163333
889	0.00336667	0.0044	0.00376667	0.00496667	0.0035	0.00493333
890	0.0019	0.00226667	0.0016	0.00223333	0.0023	0.00186667
891	0.00113333	-6.66667e-05	0.001	0.00193333	0.00126667	0.0005
892	0.0004	0.0015	0.00283333	0.00373333	0.000733333	0.0004
893	0.00413333	0.0039	0.00276667	0.00353333	0.00266667	0.00226667
894	0.00203333	0.0016	0.00216667	0.00173333	0.0025	0.00196667
895	0.00326667	0.00453333	0.0035	0.00333333	0.00363333	0.00446667
896	0.00203333	0.0025	0.00336667	0.00286667	0.0019	0.0023
897	0.0022	0.00283333	0.00233333	0.00403333	0.0032	0.0029
898	0.00256667	0.0021	0.00343333	0.0019	0.00183333	0.0018
899	0.0023	0.00263333	0.00293333	0.00243333	0.00326667	0.0035
900	-0.00106667	-0.00113333	-0.0007	-0.000666667	-0.0013	0.000733333
901	0.00456667	0.0033	0.0022	0.00463333	0.00316667	0.00283333
902	0.00503333	0.0032	0.00483333	0.00406667	0.0034	0.00443333
903	0.000433333	0.00203333	0.000866667	0.0021	0.0021	0.0018
904	0.00183333	0.00193333	0.00243333	0.002	0.00226667	0.00206667
905	0.00213333	0.00193333	0.00253333	0.0028	0.00226667	0.00296667
906	0.000533333	0.00153333	0.00103333	0.000366667	-0.0005	0.0012
907	0.001	0.000633333	0.000966667	0.00153333	0.000233333	0.000766667
908	0.0021	6.66667e-05	-0.0001	0.00123333	0.0008	0.0013
909	-0.000566667	0.0015	0.000166667	0.000733333	0.0007	0.001
910	-0.0003	-0.0003	0.000566667	0.000833333	0.000266667	-6.66667e-05
911	0.0038	0.00166667	0.00363333	0.00296667	0.0042	0.00263333
912	0.0021	0.0013	0.0035	0.0039	0.00223333	0.00213333
913	0.0018	0.00166667	0.0026	0.00353333	0.00103333	0.00293333
914	0.00153333	0.001	0.00156667	0.0011	0.000566667	0.000366667
915	0.00156667	0.00153333	0.00126667	0.00206667	0.0019	0.00176667
916	0.00153333	0.0012	0.0019	0.00153333	0.0019	0.0021
917	0.0015	0.00123333	0.00153333	0.00306667	0.00136667	0.00206667
918	0.00353333	0.00313333	0.0033	0.00393333	0.0035	0.0027
919	0.0033	0.0034	0.00316667	0.0035	0.00403333	0.00263333
920	-0.000566667	-0.000433333	-0.00146667	0.00103333	-0.001	-0.00106667
921	-0.000133333	-0.0005	-0.00126667	0.0027	0.0011	0.00113333
922	-0.0003	0.0018	-0.0002	0.0019	-0.00136667	-0.000566667
923	0.00276667	0.00173333	0.0028	0.00226667	0.0034	0.0016
924	-0.000933333	-0.000166667	-0.0004	0.000533333	-0.00173333	-0.001
925	0.0037	0.00126667	0.00206667	0.00343333	0.0027	0.00173333
926	0.000933333	0.00103333	0.00356667	0.00366667	0.003	0.0027
927	0.00446667	0.0035	0.0034	0.00526667	0.00333333	0.0029
928	0.0025	0.00103333	0.0015	0.0023	0.00146667	0.00323333
929	0.00406667	0.00423333	0.00503333	0.00596667	0.0046	0.0033
930	-0.00336667	-0.00173333	-0.000133333	-0.0013	-0.00116667	-0.00316667
931	0.000866667	0.00153333	-0.000533333	0.00143333	-0.00186667	-0.0003
932	0.000633333	0.0015	-0.0009	0.0027	0.0002	0.0018
933	-0.0009	-0.00126667	0.00226667	0.00466667	-0.000433333	-0.00103333
934	0.00396667	0.00366667	0.00533333	0.0099	0.00523333	0.00546667
935	0.000433333	0.00213333	0.00203333	0.00523333	0.00263333	0.0028
936	0.00253333	0.00173333	0.00253333	0.0051	0.00106667	0.00226667
937	0.00306667	0.00256667	0.0045	0.00756667	0.00363333	0.0038
938	0.0036	0.00413333	0.00203333	0.00483333	0.0018	0.00333333
939	0.000933333	0.00476667	0.0022	0.00436667	0.000766667	0.00183333
940	0.00496667	0.00406667	0.00513333	0.00943333	0.00683333	0.00436667
941	0.00183333	0.00523333	0.00573333	0.00753333	0.0047	0.0052
942	0.00243333	0.00276667	0.00273333	0.00476667	0.00133333	0.00253333
943	0.0042	0.00226667	0.00453333	0.0089	0.00196667	0.00313333
944	0.0009	0.00183333	0.00246667	0.0049	0.00103333	0.00346667
945	0.0024	0.00233333	0.00413333	0.00826667	0.00516667	0.00373333
946	0.00583333	0.0034	0.0049	0.0086	0.0014	0.0012
947	0.0038	0.00453333	0.00443333	0.00946667	0.00463333	0.00593333
948	0.00163333	0.003	0.00423333	0.00783333	0.005	0.005
949	0.00563333	0.00663333	0.00673333	0.0137	0.0041	0.00723333
950	0.0059	0.00456667	0.0041	0.0128667	0.00473333	0.00536667
951	-0.000333333	0.00156667	0.00233333	0.00906667	0.0015	0.0012
952	0.00716667	0.00476667	0.0049	0.0125667	0.00296667	0.00563333
953	0.00513333	0.00516667	0.00376667	0.011	0.00463333	0.0045
954	0.0047	0.00633333	0.00733333	0.0139	0.00406667	0.00486667
955	0.0049	0.0023	0.00383333	0.0114667	0.00506667	0.0037
956	0.0066	0.00536667	0.0055	0.0120333	0.0057	0.00786667
957	-0.0004	-0.000266667	0.0018	0.00423333	0.0001	-0.0011
958	0.00456667	0.00476667	0.00936667	0.00816667	0.00493333	0.00796667
959	0.00326667	0.00166667	0.00573333	0.0023	0.00156667	0.00363333
960	0.00673333	0.00583333	0.0069	0.00863333	0.0068	0.00336667
961	0.00186667	0.00273333	0.00213333	0.00166667	-0.000933333	0.00343333
962	0.0017	0.0027	0.0016	0.0047	0.00323333	0.00443333
963	0.0054	0.0065	0.00793333	0.00586667	0.0067	0.00863333
964	-0.001	0.0013	-0.000933333	0.00143333	-0.0001	-0.0011
965	0.00673333	0.00593333	0.00813333	0.00626667	0.00676667	0.00656667
966	0.00446667	0.0054	0.00963333	0.006	0.0026	0.00706667
967	0.00573333	0.00546667	0.00656667	0.00746667	0.00553333	0.0053
968	-0.000366667	-0.001	0.000666667	-3.33333e-05	0.000666667	0.00103333
969	0.0065	0.00626667	0.00703333	0.00803333	0.00603333	0.00823333
970	0.00306667	0.000433333	0.0031	0.0028	0.00203333	0.00246667
971	0.00736667	0.00703333	0.0074	0.0089	0.00883333	0.00793333
972	0.0018	0.000966667	0.00333333	0.0028	0.000733333	0.00123333
973	0.000733333	0.0016	0.0043	0.00206667	0.0047	0.0023
974	-0.00116667	-3.33333e-05	0.0007	0.000833333	0.00106667	0.00116667
975	0.00213333	0.00136667	0.00203333	0.0022	0.00363333	0.00203333
976	0.00383333	0.0035	0.0023	0.00396667	0.00403333	0.00333333
977	0.00393333	0.00343333	0.00466667	0.0034	0.0045	0.0046
978	0.00456667	0.0034	0.005	0.0031	0.00416667	0.00413333
979	0.00466667	0.00443333	0.0048	0.00193333	0.00496667	0.00573333
980	0.00216667	0.0032	0.00293333	0.002	0.0033	0.00273333
981	0.00113333	0.0017	0.00276667	0.000966667	0.0013	0.00223333
982	0.000566667	0.00136667	0.003	-0.000366667	0.000666667	0.0001
983	0.00226667	-0.000533333	0.0019	-0.00166667	0.0002	0.00126667
984	0.0075	0.00503333	0.0042	-0.000166667	0.00343333	0.00203333
985	0.00243333	0.00226667	-0.00146667	-0.00176667	-0.00246667	-0.00273333
986	0.00496667	0.00416667	0.00453333	0.0013	0.00526667	0.00553333
987	0.00686667	0.00746667	0.00713333	0.00236667	0.0082	0.0086
988	0.00333333	0.00526667	0.00646667	0.00666667	0.00356667	0.0055
989	0.0025	0.00306667	0.00283333	0.00366667	0.0032	0.0022
990	0.00386667	0.00476667	0.00323333	0.00273333	0.0051	0.00623333
991	0.00566667	0.0057	0.0052	0.00366667	0.004	0.0051
992	0.002	0.00283333	0.00233333	0.00126667	0.00243333	0.00266667
993	0.0042	0.00436667	0.00483333	0.00156667	0.0053	0.00503333
994	0.0046	0.00386667	0.00346667	0.000833333	0.0035	0.00433333
995	0.0023	-0.000633333	0.000366667	-0.00123333	0.00143333	0.000933333
996	-0.0014	-0.0033	-0.000833333	-0.00273333	-0.000666667	-0.000666667
997	0.00136667	0.00436667	0.00666667	0.00363333	0.0022	0.0096
998	0.00236667	-0.000733333	0.00473333	-0.000233333	0.0032	0.001
999	0.0097	0.00696667	0.00543333	0.00603333	0.00203333	0.00586667
1000	-0.0001	-0.00223333	0.0027	0.0004	-0.0004	0.00193333
