# Supplementary material for: Elucidation of composition of chlorine compounds in acidic sodium chlorite solution using ion chromatography
Source: PLoS One. 2023 Aug 10;18(8):e0289534. doi: 10.1371/journal.pone.0289534 (PMC10414608; doi:10.1371/journal.pone.0289534)
Supplement: S1 Data — (XLSX) [file pone.0289534.s003.xlsx]

## Sheet: Figure 1
Original Data of Figure 1
Wave length	Sodium Chlorite				Sodium Hypochlorite
	1	2	3	Ave	1	2	3	Ave
200	2.7509	2.7546	2.7447	2.75007	0.7328	0.7448	0.7306	0.736067
201	2.7275	2.7624	2.7378	2.74257	0.6614	0.6672	0.6542	0.660933
202	2.7285	2.7518	2.7749	2.75173	0.5803	0.5969	0.5863	0.587833
203	2.7244	2.8112	2.7833	2.77297	0.5202	0.538	0.5255	0.5279
204	2.8054	2.776	2.7932	2.79153	0.4804	0.4941	0.4817	0.4854
205	2.8099	2.7569	2.8223	2.79637	0.4364	0.4499	0.4378	0.441367
206	2.8024	2.8264	2.8358	2.82153	0.3915	0.4026	0.393	0.3957
207	2.7473	2.7478	2.7801	2.7584	0.349	0.3622	0.353	0.354733
208	2.7313	2.7348	2.7487	2.73827	0.3144	0.3228	0.3154	0.317533
209	2.6939	2.7314	2.7467	2.724	0.2825	0.2914	0.2809	0.284933
210	2.716	2.7351	2.7934	2.74817	0.2553	0.26	0.2495	0.254933
211	2.6346	2.6823	2.7226	2.67983	0.2235	0.2259	0.2184	0.2226
212	2.632	2.6438	2.6504	2.64207	0.1946	0.2001	0.1927	0.1958
213	2.5566	2.5926	2.6384	2.59587	0.175	0.1775	0.1704	0.1743
214	2.4943	2.5312	2.6115	2.54567	0.156	0.1583	0.1513	0.1552
215	2.4331	2.4647	2.5339	2.47723	0.1399	0.1405	0.133	0.1378
216	2.3137	2.3502	2.4598	2.37457	0.1207	0.1222	0.1148	0.119233
217	2.2145	2.2499	2.3404	2.26827	0.1042	0.1063	0.0969	0.102467
218	2.0831	2.1236	2.215	2.14057	0.0918	0.0918	0.0869	0.0901667
219	1.9546	1.9961	2.097	2.0159	0.0802	0.0806	0.0746	0.0784667
220	1.8206	1.8613	1.9569	1.8796	0.069	0.0696	0.0635	0.0673667
221	1.6744	1.7149	1.8112	1.7335	0.0603	0.0599	0.0549	0.0583667
222	1.5215	1.5573	1.6485	1.57577	0.0507	0.051	0.0465	0.0494
223	1.3706	1.4079	1.4813	1.41993	0.0429	0.0429	0.0394	0.0417333
224	1.2429	1.2764	1.3506	1.28997	0.0372	0.0377	0.034	0.0363
225	1.1088	1.1451	1.2104	1.15477	0.0321	0.0331	0.0293	0.0315
226	0.9842	1.0125	1.0675	1.0214	0.0278	0.0286	0.0253	0.0272333
227	0.8679	0.89	0.9384	0.898767	0.0241	0.0251	0.0223	0.0238333
228	0.7644	0.7902	0.8303	0.794967	0.0222	0.0231	0.0206	0.0219667
229	0.6906	0.7121	0.7495	0.7174	0.0209	0.0218	0.0191	0.0206
230	0.6425	0.6633	0.6995	0.668433	0.0201	0.021	0.0191	0.0200667
231	0.587	0.6084	0.6382	0.6112	0.0196	0.0208	0.0188	0.0197333
232	0.5254	0.5437	0.571	0.5467	0.0196	0.0207	0.0191	0.0198
233	0.4748	0.4913	0.5169	0.494333	0.02	0.0213	0.02	0.0204333
234	0.4413	0.4562	0.4796	0.459033	0.021	0.0223	0.021	0.0214333
235	0.4203	0.435	0.457	0.437433	0.0217	0.0231	0.0222	0.0223333
236	0.4045	0.4191	0.4401	0.421233	0.0228	0.0245	0.0235	0.0236
237	0.3951	0.4085	0.4292	0.410933	0.0242	0.026	0.0252	0.0251333
238	0.3918	0.4051	0.4257	0.407533	0.0259	0.0276	0.0268	0.0267667
239	0.3941	0.4071	0.4279	0.4097	0.0279	0.0299	0.0292	0.029
240	0.4011	0.4147	0.4351	0.416967	0.0299	0.0323	0.0313	0.0311667
241	0.4125	0.4266	0.4477	0.428933	0.0325	0.0348	0.0341	0.0338
242	0.4284	0.4432	0.4643	0.4453	0.0349	0.0373	0.037	0.0364
243	0.4468	0.4603	0.4843	0.4638	0.0375	0.04	0.0395	0.039
244	0.4624	0.4779	0.5017	0.480667	0.0396	0.0426	0.0419	0.0413667
245	0.4849	0.5003	0.5265	0.5039	0.0427	0.0455	0.0451	0.0444333
246	0.522	0.5386	0.5661	0.542233	0.0472	0.0507	0.0501	0.0493333
247	0.5626	0.5806	0.6112	0.5848	0.0533	0.057	0.0565	0.0556
248	0.5947	0.6131	0.6454	0.617733	0.0576	0.0614	0.0611	0.0600333
249	0.6228	0.6413	0.6762	0.646767	0.0616	0.066	0.0656	0.0644
250	0.6631	0.68	0.718	0.687033	0.0673	0.0722	0.0718	0.0704333
251	0.7067	0.7278	0.7669	0.7338	0.0756	0.081	0.0806	0.0790667
252	0.7517	0.7727	0.8131	0.779167	0.0843	0.0903	0.0899	0.0881667
253	0.7868	0.8108	0.8535	0.817033	0.0922	0.0989	0.0988	0.0966333
254	0.8214	0.8441	0.8903	0.851933	0.1023	0.109	0.1093	0.106867
255	0.8529	0.8762	0.9238	0.8843	0.1128	0.1209	0.1205	0.118067
256	0.8791	0.9036	0.9515	0.9114	0.125	0.1328	0.1331	0.1303
257	0.8987	0.9247	0.9732	0.9322	0.1376	0.1466	0.1463	0.1435
258	0.9145	0.9399	0.9893	0.9479	0.1515	0.1614	0.1619	0.158267
259	0.9235	0.9491	0.999	0.9572	0.1659	0.1767	0.1773	0.1733
260	0.9265	0.9521	1.0022	0.960267	0.1784	0.1899	0.1907	0.186333
261	0.9254	0.9511	1.0014	0.9593	0.1896	0.2022	0.2027	0.198167
262	0.9215	0.9467	0.9969	0.955033	0.2015	0.214	0.215	0.210167
263	0.9145	0.94	0.989	0.947833	0.2155	0.2287	0.2297	0.224633
264	0.9039	0.9288	0.9772	0.936633	0.2325	0.2474	0.2479	0.2426
265	0.8898	0.9145	0.9624	0.922233	0.25	0.2656	0.266	0.260533
266	0.876	0.9007	0.9476	0.9081	0.2659	0.2823	0.2831	0.2771
267	0.8634	0.8873	0.9331	0.8946	0.2804	0.2982	0.2989	0.2925
268	0.8495	0.8729	0.9167	0.8797	0.2957	0.3129	0.3143	0.307633
269	0.8316	0.8553	0.8984	0.861767	0.3125	0.3319	0.3326	0.325667
270	0.8122	0.8358	0.8784	0.842133	0.333	0.353	0.354	0.346667
271	0.7936	0.8166	0.8572	0.822467	0.3536	0.3742	0.375	0.3676
272	0.7774	0.7999	0.8389	0.8054	0.3709	0.3924	0.3947	0.386
273	0.7625	0.7837	0.8232	0.7898	0.3882	0.4102	0.4116	0.403333
274	0.7476	0.768	0.807	0.7742	0.4068	0.4306	0.432	0.423133
275	0.7292	0.7503	0.7875	0.755667	0.4297	0.4539	0.4551	0.446233
276	0.7138	0.7346	0.7705	0.739633	0.4516	0.4756	0.4773	0.468167
277	0.7015	0.7218	0.757	0.726767	0.4693	0.4951	0.4981	0.4875
278	0.6903	0.71	0.7447	0.715	0.4873	0.513	0.516	0.505433
279	0.6814	0.7006	0.7349	0.705633	0.5026	0.5303	0.5329	0.521933
280	0.6705	0.6902	0.7228	0.6945	0.522	0.5513	0.5538	0.542367
281	0.6606	0.6796	0.7126	0.684267	0.5399	0.5692	0.5714	0.560167
282	0.6519	0.6712	0.7032	0.675433	0.554	0.5836	0.5867	0.574767
283	0.6448	0.6637	0.6955	0.668	0.5658	0.5954	0.5984	0.586533
284	0.6388	0.6573	0.6884	0.6615	0.5752	0.6065	0.6086	0.596767
285	0.6315	0.6494	0.6804	0.653767	0.5854	0.6166	0.6195	0.607167
286	0.6236	0.6414	0.6717	0.645567	0.595	0.6263	0.6286	0.616633
287	0.6159	0.6338	0.6636	0.637767	0.602	0.6335	0.6361	0.623867
288	0.6088	0.6261	0.6559	0.630267	0.6077	0.639	0.6415	0.6294
289	0.6015	0.6191	0.6479	0.622833	0.6117	0.6434	0.6458	0.633633
290	0.5939	0.6115	0.6395	0.614967	0.6159	0.6471	0.6491	0.637367
291	0.5853	0.6026	0.6301	0.606	0.6188	0.6501	0.6521	0.640333
292	0.5768	0.5933	0.621	0.597033	0.6203	0.6512	0.6536	0.6417
293	0.5672	0.5836	0.6108	0.5872	0.6209	0.6519	0.6537	0.642167
294	0.5574	0.574	0.6004	0.577267	0.6207	0.6512	0.6531	0.641667
295	0.5461	0.5627	0.5879	0.565567	0.6191	0.6494	0.6512	0.6399
296	0.5351	0.5509	0.576	0.554	0.617	0.6467	0.6487	0.637467
297	0.5209	0.5359	0.5602	0.539	0.6126	0.642	0.6432	0.6326
298	0.5064	0.5214	0.5445	0.5241	0.6071	0.6358	0.6374	0.626767
299	0.4931	0.5079	0.5308	0.5106	0.6012	0.6295	0.6309	0.620533
300	0.4785	0.4932	0.5152	0.495633	0.5937	0.6211	0.6225	0.612433
301	0.4616	0.4752	0.4967	0.477833	0.5838	0.6101	0.6115	0.6018
302	0.4437	0.4567	0.4766	0.459	0.5719	0.5984	0.5993	0.589867
303	0.4251	0.4376	0.4572	0.439967	0.559	0.5853	0.5861	0.5768
304	0.4089	0.4218	0.4404	0.4237	0.5474	0.5721	0.5726	0.564033
305	0.3933	0.405	0.4226	0.406967	0.5351	0.559	0.5597	0.551267
306	0.3753	0.3871	0.4038	0.388733	0.5214	0.5432	0.5442	0.536267
307	0.358	0.368	0.3837	0.3699	0.5043	0.5265	0.527	0.519267
308	0.3393	0.3493	0.3642	0.350933	0.4884	0.5095	0.5094	0.502433
309	0.3236	0.3344	0.3485	0.3355	0.4752	0.4945	0.4945	0.488067
310	0.3108	0.3209	0.3341	0.321933	0.462	0.4821	0.4816	0.475233
311	0.2959	0.3061	0.3174	0.306467	0.4484	0.4663	0.4659	0.4602
312	0.2821	0.2914	0.303	0.292167	0.4333	0.45	0.4505	0.4446
313	0.268	0.2772	0.2872	0.277467	0.4188	0.4347	0.4342	0.429233
314	0.2545	0.264	0.2733	0.263933	0.4033	0.4192	0.4186	0.4137
315	0.2435	0.2515	0.2614	0.252133	0.3909	0.4056	0.405	0.4005
316	0.2329	0.2404	0.2498	0.241033	0.3787	0.3931	0.3925	0.3881
317	0.2213	0.229	0.238	0.229433	0.365	0.3789	0.3787	0.3742
318	0.2087	0.2158	0.2234	0.215967	0.3504	0.3636	0.3623	0.358767
319	0.196	0.2034	0.2101	0.203167	0.3338	0.3459	0.3453	0.341667
320	0.1851	0.192	0.1983	0.1918	0.3193	0.3317	0.3301	0.327033
321	0.1747	0.1809	0.1871	0.1809	0.3061	0.3166	0.3157	0.3128
322	0.1627	0.1689	0.1746	0.168733	0.2912	0.3011	0.3006	0.297633
323	0.1511	0.157	0.1614	0.1565	0.275	0.2832	0.2831	0.280433
324	0.1399	0.1456	0.1498	0.1451	0.2586	0.2679	0.2663	0.264267
325	0.1308	0.1357	0.1403	0.1356	0.2455	0.2537	0.2513	0.250167
326	0.1212	0.1262	0.1298	0.125733	0.2322	0.2393	0.2379	0.236467
327	0.1127	0.117	0.1198	0.1165	0.2161	0.2232	0.2223	0.220533
328	0.1041	0.1091	0.1117	0.1083	0.205	0.2115	0.2104	0.208967
329	0.0965	0.0996	0.1026	0.0995667	0.1917	0.1971	0.1954	0.194733
330	0.0877	0.0924	0.0941	0.0914	0.1787	0.1834	0.1823	0.181467
331	0.0801	0.084	0.0865	0.0835333	0.166	0.17	0.1695	0.1685
332	0.075	0.0785	0.0797	0.0777333	0.1557	0.1595	0.1588	0.158
333	0.07	0.0732	0.0749	0.0727	0.1466	0.1506	0.1496	0.148933
334	0.0646	0.0683	0.0692	0.0673667	0.1376	0.1409	0.1398	0.139433
335	0.0602	0.0633	0.0644	0.0626333	0.1292	0.1324	0.1313	0.130967
336	0.056	0.0597	0.0593	0.0583333	0.121	0.1242	0.1228	0.122667
337	0.0527	0.0556	0.0556	0.0546333	0.1133	0.1161	0.1153	0.1149
338	0.0489	0.052	0.0524	0.0511	0.1072	0.1094	0.1093	0.108633
339	0.0461	0.0478	0.0487	0.0475333	0.1015	0.1035	0.1025	0.1025
340	0.0432	0.0459	0.0455	0.0448667	0.0957	0.0973	0.0963	0.0964333
341	0.0403	0.043	0.0428	0.0420333	0.0895	0.091	0.0897	0.0900667
342	0.0376	0.039	0.0393	0.0386333	0.0838	0.0857	0.0845	0.0846667
343	0.0351	0.0374	0.037	0.0365	0.0787	0.0798	0.0792	0.0792333
344	0.032	0.0343	0.0338	0.0333667	0.0738	0.0748	0.0741	0.0742333
345	0.0299	0.0324	0.0316	0.0313	0.0684	0.0704	0.069	0.0692667
346	0.0276	0.0305	0.0292	0.0291	0.0645	0.0655	0.064	0.0646667
347	0.0255	0.0279	0.0268	0.0267333	0.059	0.0606	0.0593	0.0596333
348	0.0238	0.0256	0.0251	0.0248333	0.0548	0.056	0.0544	0.0550667
349	0.0219	0.0238	0.0226	0.0227667	0.0498	0.0504	0.0494	0.0498667
350	0.0202	0.0219	0.0211	0.0210667	0.0458	0.0467	0.0459	0.0461333
351	0.0191	0.0213	0.0204	0.0202667	0.0423	0.0439	0.042	0.0427333
352	0.0173	0.0196	0.0182	0.0183667	0.0393	0.0401	0.0388	0.0394
353	0.016	0.0177	0.0165	0.0167333	0.0355	0.0359	0.0357	0.0357
354	0.0141	0.016	0.0151	0.0150667	0.0331	0.0334	0.0329	0.0331333
355	0.0129	0.0146	0.0133	0.0136	0.0308	0.0313	0.0304	0.0308333
356	0.012	0.014	0.0129	0.0129667	0.0285	0.0292	0.028	0.0285667
357	0.0116	0.0131	0.0119	0.0122	0.0257	0.026	0.0251	0.0256
358	0.01	0.0116	0.0103	0.0106333	0.0238	0.024	0.0229	0.0235667
359	0.0097	0.0116	0.01	0.0104333	0.0211	0.0215	0.0207	0.0211
360	0.0084	0.0102	0.0086	0.00906667	0.0202	0.0206	0.0196	0.0201333
361	0.0078	0.0096	0.0079	0.00843333	0.0182	0.0186	0.0182	0.0183333
362	0.0075	0.0089	0.0075	0.00796667	0.0175	0.018	0.0171	0.0175333
363	0.0069	0.0085	0.0069	0.00743333	0.0163	0.0166	0.0157	0.0162
364	0.0065	0.0083	0.007	0.00726667	0.0156	0.0152	0.0146	0.0151333
365	0.0064	0.008	0.0062	0.00686667	0.014	0.0135	0.013	0.0135
366	0.0057	0.0073	0.0053	0.0061	0.0132	0.0133	0.0122	0.0129
367	0.0051	0.0063	0.0053	0.00556667	0.0125	0.0123	0.0122	0.0123333
368	0.0051	0.007	0.0052	0.00576667	0.0107	0.0114	0.01	0.0107
369	0.005	0.0064	0.0051	0.0055	0.0101	0.0102	0.0097	0.01
370	0.0049	0.006	0.0047	0.0052	0.0087	0.0095	0.0089	0.00903333
371	0.0044	0.006	0.0049	0.0051	0.0087	0.0089	0.008	0.00853333
372	0.0035	0.0048	0.0033	0.00386667	0.0084	0.0086	0.0079	0.0083
373	0.003	0.0044	0.003	0.00346667	0.0078	0.0078	0.0075	0.0077
374	0.0029	0.0044	0.0031	0.00346667	0.006	0.007	0.0061	0.00636667
375	0.0028	0.0043	0.0027	0.00326667	0.0056	0.0057	0.0054	0.00556667
376	0.0025	0.0039	0.0027	0.00303333	0.0059	0.006	0.0051	0.00566667
377	0.0023	0.004	0.0022	0.00283333	0.0058	0.0055	0.0051	0.00546667
378	0.0021	0.004	0.0021	0.00273333	0.0049	0.0053	0.0046	0.00493333
379	0.0018	0.0028	0.0016	0.00206667	0.0042	0.0048	0.0036	0.0042
380	0.0016	0.0028	0.0012	0.00186667	0.0042	0.0044	0.0038	0.00413333
381	0.0018	0.0032	0.0019	0.0023	0.0034	0.0042	0.0035	0.0037
382	0.0019	0.0033	0.0011	0.0021	0.0029	0.0037	0.0028	0.00313333
383	0.0019	0.0031	0.0016	0.0022	0.0036	0.0034	0.0031	0.00336667
384	0.0011	0.0027	0.0011	0.00163333	0.0036	0.0037	0.0033	0.00353333
385	0.002	0.0028	0.0012	0.002	0.003	0.0038	0.0026	0.00313333
386	0.0011	0.0026	0.0006	0.00143333	0.003	0.0031	0.003	0.00303333
387	0.0015	0.0027	0.0009	0.0017	0.0028	0.0033	0.0025	0.00286667
388	0.0017	0.0018	0.0009	0.00146667	0.003	0.0033	0.0024	0.0029
389	0.0011	0.0024	0.0006	0.00136667	0.0026	0.0032	0.003	0.00293333
390	0.0012	0.0028	0.001	0.00166667	0.0023	0.0025	0.0022	0.00233333
391	0.0009	0.0025	0.0008	0.0014	0.0026	0.003	0.0027	0.00276667
392	0.0013	0.0025	0.0008	0.00153333	0.0024	0.0025	0.0015	0.00213333
393	0.0001	0.0021	0	0.000733333	0.0015	0.0022	0.0013	0.00166667
394	0.0003	0.0023	0.0006	0.00106667	0.0021	0.0027	0.0019	0.00223333
395	0.0005	0.0023	0.0003	0.00103333	0.0018	0.0025	0.0017	0.002
396	0.0011	0.0027	0.0012	0.00166667	0.0018	0.002	0.0019	0.0019
397	0.0008	0.0027	0.0008	0.00143333	0.0016	0.0019	0.0017	0.00173333
398	0.0002	0.0023	0.0001	0.000866667	0.001	0.0022	0.0016	0.0016
399	0.0003	0.0014	-0.0008	0.0003	0.0018	0.0024	0.0012	0.0018
400	0.0006	0.0026	0.0008	0.00133333	0.0017	0.0021	0.0012	0.00166667
401	0.0007	0.002	0.0007	0.00113333	0.002	0.0016	0.0015	0.0017
402	0.0008	0.0015	-0.0003	0.000666667	0.0019	0.0023	0.0014	0.00186667
403	0.0002	0.0015	-0.0004	0.000433333	0.0014	0.0013	0.0009	0.0012
404	0.0004	0.0017	-0.0001	0.000666667	0.002	0.0021	0.0016	0.0019
405	0	0.0018	0.0001	0.000633333	0.0007	0.0012	0.001	0.000966667
406	0.0006	0.0021	0.0002	0.000966667	0.0016	0.0021	0.0014	0.0017
407	0.0002	0.0017	-0.0003	0.000533333	0.0018	0.0014	0.0013	0.0015
408	0.0003	0.0018	0.0002	0.000766667	0.0014	0.0015	0.0012	0.00136667
409	0.0006	0.0022	0.0009	0.00123333	0.0011	0.0015	0.0008	0.00113333
410	0.0006	0.002	-0.0004	0.000733333	0.0009	0.0017	0.001	0.0012
411	0	0.0018	0.0003	0.0007	0.0012	0.0017	0.001	0.0013
412	0.0007	0.0023	0	0.001	0.0014	0.0016	0.0012	0.0014
413	0.0006	0.0016	0.0001	0.000766667	0.0009	0.0016	0.0009	0.00113333
414	0.0001	0.0015	-0.0002	0.000466667	0.0008	0.0016	0.0014	0.00126667
415	0	0.0015	-0.0001	0.000466667	0.0014	0.0014	0.001	0.00126667
416	0.0004	0.0014	-0.0001	0.000566667	0.0013	0.002	0.0011	0.00146667
417	0.0003	0.0016	-0.0005	0.000466667	0.001	0.002	0.0011	0.00136667
418	0.0003	0.0016	-0.0004	0.0005	0.0011	0.002	0.0011	0.0014
419	0	0.0017	-0.0002	0.0005	0.0012	0.0012	0.0011	0.00116667
420	0.0003	0.0013	-0.0001	0.0005	0.0011	0.0021	0.0013	0.0015
421	0.0001	0.0017	-0.0003	0.0005	0.0012	0.0014	0.001	0.0012
422	0.0002	0.0013	-0.0001	0.000466667	0.0013	0.0022	0.001	0.0015
423	0	0.0015	0	0.0005	0.0012	0.0015	0.0008	0.00116667
424	0.0002	0.0014	-0.0001	0.0005	0.0009	0.0016	0.0006	0.00103333
425	0.0002	0.0014	0	0.000533333	0.0013	0.0016	0.0009	0.00126667
426	0.0002	0.0014	-0.0002	0.000466667	0.0011	0.0016	0.0011	0.00126667
427	-0.0001	0.0013	-0.0005	0.000233333	0.0015	0.0019	0.001	0.00146667
428	-0.0002	0.0013	-0.0003	0.000266667	0.0009	0.0012	0.0008	0.000966667
429	0	0.0014	-0.0004	0.000333333	0.0011	0.0016	0.0008	0.00116667
430	0.0001	0.0015	-0.0002	0.000466667	0.0013	0.0016	0.0009	0.00126667
431	0.0002	0.0016	-0.0001	0.000566667	0.0014	0.0016	0.0007	0.00123333
432	0	0.0013	-0.0004	0.0003	0.0016	0.0015	0.0008	0.0013
433	0	0.0014	-0.0005	0.0003	0.0009	0.0012	0.0006	0.0009
434	0.0001	0.0014	-0.0001	0.000466667	0.0016	0.0016	0.001	0.0014
435	-0.0003	0.0007	-0.0008	-0.000133333	0.0012	0.0015	0.0006	0.0011
436	-0.0005	0.0013	-0.0005	0.0001	0.001	0.0015	0.0007	0.00106667
437	-0.0003	0.0012	-0.0001	0.000266667	0.001	0.0013	0.0009	0.00106667
438	-0.0001	0.0014	-0.0008	0.000166667	0.0009	0.0016	0.0007	0.00106667
439	0.0002	0.0014	-0.0005	0.000366667	0.0008	0.0013	0.0006	0.0009
440	-0.0005	0.0009	-0.0005	-3.33333e-05	0.0012	0.0016	0.0005	0.0011
441	0.0001	0.0016	-0.0001	0.000533333	0.0006	0.0011	0.0007	0.0008
442	-0.0002	0.0011	-0.0006	0.0001	0.0012	0.0016	0.0003	0.00103333
443	-0.0002	0.0011	-0.0004	0.000166667	0.0009	0.0012	0.0004	0.000833333
444	-0.0004	0.0006	-0.0007	-0.000166667	0.0006	0.001	0.0001	0.000566667
445	0	0.0016	-0.0005	0.000366667	0.0015	0.0015	0.0009	0.0013
446	-0.0003	0.001	-0.0008	-3.33333e-05	0.0009	0.0012	0.0008	0.000966667
447	-0.0003	0.0011	-0.0004	0.000133333	0.0009	0.0016	0.0002	0.0009
448	-0.0002	0.0013	-0.0003	0.000266667	0.0008	0.0015	0.0004	0.0009
449	0	0.0015	-0.0004	0.000366667	0.0015	0.0015	0.001	0.00133333
450	-0.0002	0.0012	-0.0002	0.000266667	0.0016	0.0019	0.001	0.0015
451	-0.0003	0.0013	-0.0003	0.000233333	0.0013	0.0015	0.0004	0.00106667
452	-0.0002	0.0006	-0.0007	-0.0001	0.0012	0.0014	0.0005	0.00103333
453	0	0.0013	-0.0003	0.000333333	0.0014	0.0016	0.0005	0.00116667
454	0.0002	0.0016	0	0.0006	0.0014	0.0016	0.0007	0.00123333
455	-0.0006	0.0008	-0.001	-0.000266667	0.0015	0.0014	0.0005	0.00113333
456	-0.0001	0.0011	-0.0008	6.66667e-05	0.0015	0.0012	0.0006	0.0011
457	-0.0002	0.0013	-0.0002	0.0003	0.001	0.0014	0.0003	0.0009
458	-0.0005	0.001	-0.0008	-0.0001	0.0011	0.0015	0.0005	0.00103333
459	-0.0004	0.001	-0.0008	-6.66667e-05	0.0014	0.0016	0.0009	0.0013
460	-0.0004	0.0011	-0.0003	0.000133333	0.0009	0.001	0.0003	0.000733333
461	-0.0001	0.001	-0.0009	0	0.0011	0.0015	0.001	0.0012
462	-0.0004	0.0012	-0.0006	6.66667e-05	0.0015	0.0017	0.0009	0.00136667
463	-0.0004	0.0009	-0.0005	0	0.0012	0.0012	0.0006	0.001
464	-0.0003	0.0009	-0.0005	3.33333e-05	0.0015	0.0013	0.0005	0.0011
465	-0.0006	0.0007	-0.0007	-0.0002	0.001	0.0012	0.0003	0.000833333
466	-0.0004	0.0008	-0.0006	-6.66667e-05	0.0013	0.0018	0.0005	0.0012
467	0.0003	0.0011	-0.0001	0.000433333	0.0013	0.0014	0.0003	0.001
468	-0.0004	0.001	0	0.0002	0.0013	0.0009	0.0006	0.000933333
469	0	0.0012	-0.0006	0.0002	0.0014	0.0017	0.0009	0.00133333
470	0.0002	0.0009	-0.0005	0.0002	0.0013	0.0014	0.0007	0.00113333
471	-0.0003	0.0006	-0.0006	-0.0001	0.0011	0.0012	0.0002	0.000833333
472	-0.0006	0.0009	-0.0008	-0.000166667	0.0014	0.0015	0.0004	0.0011
473	0.0004	0.0011	-0.0008	0.000233333	0.0017	0.0014	0.0005	0.0012
474	-0.0001	0.0009	-0.0011	-0.0001	0.0015	0.0017	0.0005	0.00123333
475	0.0002	0.0011	-0.0005	0.000266667	0.0013	0.0013	0.0008	0.00113333
476	-0.0001	0.0014	0.0004	0.000566667	0.0018	0.0016	0.0009	0.00143333
477	0.0004	0.0015	-0.0001	0.0006	0.0014	0.0013	0.0003	0.001
478	-0.0004	0.0013	-0.001	-3.33333e-05	0.001	0.0015	0.0006	0.00103333
479	-0.0005	0.0013	-0.0005	0.0001	0.0013	0.0016	0.0005	0.00113333
480	-0.0005	0.001	-0.0011	-0.0002	0.0014	0.0015	0.0009	0.00126667
481	-0.0003	0.0007	-0.001	-0.0002	0.0015	0.0021	0.0008	0.00146667
482	-0.0004	0.0008	-0.001	-0.0002	0.0016	0.0016	0.0006	0.00126667
483	-0.0002	0.0011	-0.0004	0.000166667	0.002	0.0019	0.0011	0.00166667
484	0	0.0012	-0.0002	0.000333333	0.0014	0.0015	0.0006	0.00116667
485	-0.0003	0.0011	-0.0006	6.66667e-05	0.0015	0.0015	0.0006	0.0012
486	-0.0004	0.0008	-0.0008	-0.000133333	0.0015	0.0012	0.0005	0.00106667
487	-0.0005	0.0009	-0.0006	-6.66667e-05	0.0017	0.0018	0.0009	0.00146667
488	-0.0006	0.0004	-0.0011	-0.000433333	0.0012	0.001	0.0001	0.000766667
489	-0.0003	0.0007	-0.0006	-6.66667e-05	0.0017	0.0012	0.0007	0.0012
490	-0.0006	0.0009	-0.0007	-0.000133333	0.0018	0.0017	0.0005	0.00133333
491	-0.0002	0.0011	-0.0007	6.66667e-05	0.0012	0.0011	0.0003	0.000866667
492	0	0.001	-0.0005	0.000166667	0.0012	0.0012	0.0001	0.000833333
493	0.0001	0.001	-0.0002	0.0003	0.0014	0.0012	0.0005	0.00103333
494	-0.0003	0.0007	-0.0005	-3.33333e-05	0.0009	0.001	-0.0001	0.0006
495	-0.0006	0.0009	-0.0004	-3.33333e-05	0.0018	0.0015	0.0013	0.00153333
496	-0.0006	0.0007	-0.001	-0.0003	0.001	0.0011	-0.0001	0.000666667
497	0	0.0005	-0.0005	0	0.0004	0.0007	0.0003	0.000466667
498	0.0002	0.0014	-0.0008	0.000266667	0.0018	0.0018	0.0012	0.0016
499	0	0.0011	-0.0005	0.0002	0.0013	0.0011	0	0.0008
500	-0.0002	0.0006	-0.0008	-0.000133333	0.0012	0.0012	-0.0004	0.000666667
