# Supplementary material for: Elucidation of composition of chlorine compounds in acidic sodium chlorite solution using ion chromatography
Source: PLoS One. 2023 Aug 10;18(8):e0289534. doi: 10.1371/journal.pone.0289534 (PMC10414608; doi:10.1371/journal.pone.0289534)
Supplement: S2 Data — (XLSX) [file pone.0289534.s004.xlsx]

## Sheet: 8mM
Orijinal IC Data of Figure 2A
Experimental Day: 2023_0112
8 mM NaClO2
1st				2nd				1st
Time [min]	IC signal [μS]	UV [mabs]		Time [min]	IC signal [μS]	UV [mabs]		Peak No	Retention Time	Component	Area	Area	Height	Conc.	Stock Sol. Conc.
0	0.0006	-0.013		0	0.0006	-0.012			[min]		[uS s] / [mABU s]	[%]	[uS] / [mABU]	[ppm]	[ppm]	[mM]
0.00083	0.0006	-0.014		0.00083	0.0006	-0.012		CM
0.00167	0.0006	-0.014		0.00167	0.0006	-0.012		1	1.173		28.526	90.17	1.129			85.6275
0.0025	0.0006	-0.015		0.0025	0.0006	-0.012		2	2.183	ClO2	2.279	7.203	0.541	0.619532	619.532	6.8502
0.00333	0.0006	-0.015		0.00333	0.0006	-0.013		3	2.378	Cl	0.831	2.627	0.198	0.045694	45.694	1.28715
0.00417	0.0006	-0.015		0.00417	0.0006	-0.013		ALL			3.11	100	0.739	0.665226
0.005	0.0006	-0.014		0.005	0.0006	-0.013
0.00583	0.0006	-0.014		0.00583	0.0006	-0.013		UV1
0.00667	0.0006	-0.014		0.00667	0.0006	-0.014		1	2.217		1.617	100	0.366	0.687094
0.0075	0.0006	-0.014		0.0075	0.0006	-0.014		ALL			1.617	100	0.366	0.687094
0.00833	0.0006	-0.015		0.00833	0.0006	-0.014
0.00917	0.0006	-0.016		0.00917	0.0006	-0.014
0.01	0.0006	-0.017		0.01	0.0006	-0.014		2nd
0.01083	0.0006	-0.016		0.01083	0.0006	-0.014		Peak No	Retention Time	Component	Area	Area	Height	Conc.	Stock Sol. Conc.
0.01167	0.0006	-0.016		0.01167	0.0006	-0.013			[min]		[uS s] / [mABU s]	[%]	[uS] / [mABU]	[ppm]	[ppm]	[mM]
0.0125	0.0006	-0.016		0.0125	0.0006	-0.014		CM
0.01333	0.0006	-0.016		0.01333	0.0006	-0.013		1	1.176		28.579	90.222	1.127			85.7534
0.01417	0.0007	-0.016		0.01417	0.0007	-0.014		2	2.184	ClO2	2.282	7.204	0.539	0.620443	620.443	6.86027
0.015	0.0007	-0.015		0.015	0.0007	-0.014		3	2.38	Cl	0.815	2.574	0.194	0.043803	43.803	1.23389
0.01583	0.0007	-0.016		0.01583	0.0007	-0.015		ALL			3.097	100	0.733	0.664246
0.01667	0.0007	-0.017		0.01667	0.0007	-0.015
0.0175	0.0007	-0.017		0.0175	0.0007	-0.015		UV1
0.01833	0.0007	-0.017		0.01833	0.0007	-0.015		1	2.219		1.646	100	0.366	0.699588
0.01917	0.0007	-0.017		0.01917	0.0007	-0.015		ALL			1.646	100	0.366	0.699588
0.02	0.0007	-0.017		0.02	0.0007	-0.015
0.02083	0.0008	-0.017		0.02083	0.0008	-0.016
0.02167	0.0008	-0.017		0.02167	0.0008	-0.016
0.0225	0.0008	-0.017		0.0225	0.0008	-0.017
0.02333	0.0008	-0.017		0.02333	0.0008	-0.017
0.02417	0.0008	-0.017		0.02417	0.0008	-0.017
0.025	0.0008	-0.018		0.025	0.0008	-0.017
0.02583	0.0008	-0.018		0.02583	0.0008	-0.017
0.02667	0.0008	-0.019		0.02667	0.0008	-0.017
0.0275	0.0008	-0.019		0.0275	0.0009	-0.017
0.02833	0.0008	-0.019		0.02833	0.0009	-0.017
0.02917	0.0009	-0.019		0.02917	0.0009	-0.018
0.03	0.0009	-0.019		0.03	0.0009	-0.018
0.03083	0.0009	-0.019		0.03083	0.0009	-0.018
0.03167	0.0009	-0.019		0.03167	0.0009	-0.018
0.0325	0.0009	-0.019		0.0325	0.0009	-0.019
0.03333	0.0009	-0.019		0.03333	0.0009	-0.019
0.03417	0.0009	-0.019		0.03417	0.0009	-0.019
0.035	0.0009	-0.02		0.035	0.0009	-0.019
0.03583	0.0009	-0.02		0.03583	0.0009	-0.02
0.03667	0.0009	-0.02		0.03667	0.001	-0.02
0.0375	0.0009	-0.02		0.0375	0.001	-0.02
0.03833	0.0009	-0.02		0.03833	0.001	-0.02
0.03917	0.0009	-0.021		0.03917	0.001	-0.02
0.04	0.0009	-0.021		0.04	0.001	-0.02
0.04083	0.0009	-0.021		0.04083	0.001	-0.02
0.04167	0.001	-0.022		0.04167	0.001	-0.02
0.0425	0.001	-0.022		0.0425	0.001	-0.02
0.04333	0.001	-0.023		0.04333	0.001	-0.021
0.04417	0.001	-0.023		0.04417	0.001	-0.021
0.045	0.001	-0.024		0.045	0.001	-0.022
0.04583	0.001	-0.024		0.04583	0.001	-0.022
0.04667	0.001	-0.025		0.04667	0.001	-0.022
0.0475	0.001	-0.025		0.0475	0.001	-0.023
0.04833	0.001	-0.025		0.04833	0.001	-0.023
0.04917	0.001	-0.025		0.04917	0.001	-0.023
0.05	0.001	-0.026		0.05	0.001	-0.024
0.05083	0.001	-0.026		0.05083	0.001	-0.024
0.05167	0.001	-0.026		0.05167	0.001	-0.024
0.0525	0.001	-0.026		0.0525	0.001	-0.024
0.05333	0.001	-0.026		0.05333	0.001	-0.024
0.05417	0.001	-0.026		0.05417	0.001	-0.024
0.055	0.001	-0.026		0.055	0.0011	-0.024
0.05583	0.001	-0.026		0.05583	0.0011	-0.024
0.05667	0.0011	-0.025		0.05667	0.0011	-0.024
0.0575	0.0011	-0.025		0.0575	0.0011	-0.024
0.05833	0.0011	-0.026		0.05833	0.0011	-0.023
0.05917	0.0011	-0.026		0.05917	0.0011	-0.024
0.06	0.0011	-0.026		0.06	0.0012	-0.024
0.06083	0.0011	-0.026		0.06083	0.0012	-0.024
0.06167	0.0011	-0.025		0.06167	0.0012	-0.024
0.0625	0.0012	-0.026		0.0625	0.0012	-0.023
0.06333	0.0012	-0.026		0.06333	0.0012	-0.024
0.06417	0.0012	-0.026		0.06417	0.0012	-0.023
0.065	0.0012	-0.027		0.065	0.0013	-0.023
0.06583	0.0012	-0.028		0.06583	0.0013	-0.023
0.06667	0.0012	-0.028		0.06667	0.0013	-0.023
0.0675	0.0013	-0.029		0.0675	0.0013	-0.023
0.06833	0.0013	-0.029		0.06833	0.0013	-0.022
0.06917	0.0013	-0.029		0.06917	0.0014	-0.022
0.07	0.0013	-0.029		0.07	0.0014	-0.023
0.07083	0.0013	-0.029		0.07083	0.0014	-0.023
0.07167	0.0013	-0.029		0.07167	0.0014	-0.023
0.0725	0.0013	-0.029		0.0725	0.0014	-0.023
0.07333	0.0014	-0.029		0.07333	0.0015	-0.024
0.07417	0.0014	-0.028		0.07417	0.0015	-0.024
0.075	0.0014	-0.029		0.075	0.0015	-0.024
0.07583	0.0014	-0.029		0.07583	0.0015	-0.025
0.07667	0.0014	-0.029		0.07667	0.0015	-0.025
0.0775	0.0015	-0.029		0.0775	0.0015	-0.025
0.07833	0.0015	-0.029		0.07833	0.0015	-0.024
0.07917	0.0015	-0.03		0.07917	0.0015	-0.025
0.08	0.0015	-0.03		0.08	0.0016	-0.025
0.08083	0.0015	-0.03		0.08083	0.0016	-0.025
0.08167	0.0015	-0.031		0.08167	0.0016	-0.026
0.0825	0.0015	-0.031		0.0825	0.0016	-0.026
0.08333	0.0016	-0.031		0.08333	0.0016	-0.026
0.08417	0.0016	-0.032		0.08417	0.0016	-0.027
0.085	0.0016	-0.032		0.085	0.0016	-0.027
0.08583	0.0016	-0.033		0.08583	0.0016	-0.028
0.08667	0.0016	-0.033		0.08667	0.0017	-0.028
0.0875	0.0016	-0.033		0.0875	0.0017	-0.028
0.08833	0.0016	-0.033		0.08833	0.0017	-0.028
0.08917	0.0016	-0.033		0.08917	0.0017	-0.029
0.09	0.0016	-0.033		0.09	0.0017	-0.029
0.09083	0.0016	-0.034		0.09083	0.0017	-0.029
0.09167	0.0016	-0.034		0.09167	0.0017	-0.029
0.0925	0.0016	-0.034		0.0925	0.0017	-0.029
0.09333	0.0017	-0.034		0.09333	0.0017	-0.029
0.09417	0.0017	-0.034		0.09417	0.0017	-0.03
0.095	0.0017	-0.033		0.095	0.0017	-0.031
0.09583	0.0017	-0.033		0.09583	0.0017	-0.031
0.09667	0.0017	-0.033		0.09667	0.0017	-0.031
0.0975	0.0017	-0.033		0.0975	0.0017	-0.032
0.09833	0.0017	-0.033		0.09833	0.0017	-0.032
0.09917	0.0017	-0.034		0.09917	0.0017	-0.032
0.1	0.0017	-0.034		0.1	0.0018	-0.032
0.10083	0.0017	-0.034		0.10083	0.0018	-0.032
0.10167	0.0017	-0.035		0.10167	0.0018	-0.032
0.1025	0.0017	-0.035		0.1025	0.0018	-0.032
0.10333	0.0017	-0.035		0.10333	0.0018	-0.032
0.10417	0.0017	-0.035		0.10417	0.0018	-0.032
0.105	0.0017	-0.035		0.105	0.0018	-0.032
0.10583	0.0017	-0.035		0.10583	0.0018	-0.032
0.10667	0.0017	-0.036		0.10667	0.0018	-0.032
0.1075	0.0017	-0.036		0.1075	0.0018	-0.032
0.10833	0.0017	-0.036		0.10833	0.0018	-0.032
0.10917	0.0017	-0.036		0.10917	0.0018	-0.032
0.11	0.0017	-0.036		0.11	0.0018	-0.032
0.11083	0.0017	-0.037		0.11083	0.0018	-0.032
0.11167	0.0017	-0.037		0.11167	0.0018	-0.032
0.1125	0.0018	-0.037		0.1125	0.0018	-0.032
0.11333	0.0018	-0.038		0.11333	0.0018	-0.032
0.11417	0.0018	-0.038		0.11417	0.0018	-0.032
0.115	0.0018	-0.039		0.115	0.0018	-0.032
0.11583	0.0018	-0.039		0.11583	0.0018	-0.032
0.11667	0.0018	-0.039		0.11667	0.0018	-0.032
0.1175	0.0018	-0.039		0.1175	0.0018	-0.033
0.11833	0.0018	-0.039		0.11833	0.0018	-0.033
0.11917	0.0018	-0.04		0.11917	0.0018	-0.034
0.12	0.0018	-0.04		0.12	0.0018	-0.034
0.12083	0.0018	-0.041		0.12083	0.0018	-0.034
0.12167	0.0018	-0.041		0.12167	0.0017	-0.034
0.1225	0.0018	-0.041		0.1225	0.0017	-0.034
0.12333	0.0018	-0.041		0.12333	0.0017	-0.035
0.12417	0.0018	-0.04		0.12417	0.0017	-0.035
0.125	0.0018	-0.04		0.125	0.0017	-0.036
0.12583	0.0018	-0.04		0.12583	0.0017	-0.036
0.12667	0.0018	-0.04		0.12667	0.0017	-0.037
0.1275	0.0018	-0.039		0.1275	0.0017	-0.037
0.12833	0.0018	-0.04		0.12833	0.0017	-0.037
0.12917	0.0018	-0.04		0.12917	0.0017	-0.037
0.13	0.0018	-0.04		0.13	0.0017	-0.037
0.13083	0.0018	-0.04		0.13083	0.0017	-0.037
0.13167	0.0018	-0.04		0.13167	0.0017	-0.037
0.1325	0.0019	-0.04		0.1325	0.0017	-0.038
0.13333	0.0019	-0.041		0.13333	0.0017	-0.038
0.13417	0.0019	-0.041		0.13417	0.0017	-0.038
0.135	0.0019	-0.041		0.135	0.0017	-0.038
0.13583	0.0019	-0.041		0.13583	0.0017	-0.038
0.13667	0.0019	-0.041		0.13667	0.0017	-0.038
0.1375	0.0019	-0.041		0.1375	0.0017	-0.038
0.13833	0.0019	-0.041		0.13833	0.0017	-0.038
0.13917	0.0019	-0.041		0.13917	0.0018	-0.038
0.14	0.0019	-0.042		0.14	0.0018	-0.038
0.14083	0.0019	-0.042		0.14083	0.0018	-0.038
0.14167	0.0019	-0.042		0.14167	0.0018	-0.038
0.1425	0.0019	-0.042		0.1425	0.0018	-0.037
0.14333	0.002	-0.042		0.14333	0.0018	-0.037
0.14417	0.002	-0.042		0.14417	0.0018	-0.038
0.145	0.002	-0.042		0.145	0.0018	-0.038
0.14583	0.002	-0.042		0.14583	0.0018	-0.039
0.14667	0.002	-0.042		0.14667	0.0018	-0.039
0.1475	0.002	-0.042		0.1475	0.0018	-0.039
0.14833	0.002	-0.042		0.14833	0.0019	-0.039
0.14917	0.002	-0.043		0.14917	0.0019	-0.039
0.15	0.0021	-0.043		0.15	0.0019	-0.039
0.15083	0.0021	-0.043		0.15083	0.0019	-0.04
0.15167	0.0021	-0.043		0.15167	0.0019	-0.04
0.1525	0.0021	-0.044		0.1525	0.0019	-0.041
0.15333	0.0021	-0.044		0.15333	0.0019	-0.04
0.15417	0.0021	-0.045		0.15417	0.0019	-0.04
0.155	0.0022	-0.045		0.155	0.002	-0.04
0.15583	0.0022	-0.046		0.15583	0.002	-0.04
0.15667	0.0022	-0.046		0.15667	0.002	-0.041
0.1575	0.0022	-0.046		0.1575	0.002	-0.041
0.15833	0.0023	-0.047		0.15833	0.002	-0.042
0.15917	0.0023	-0.047		0.15917	0.002	-0.042
0.16	0.0023	-0.047		0.16	0.0021	-0.042
0.16083	0.0023	-0.047		0.16083	0.0021	-0.043
0.16167	0.0023	-0.047		0.16167	0.0021	-0.043
0.1625	0.0024	-0.048		0.1625	0.0021	-0.044
0.16333	0.0024	-0.048		0.16333	0.0021	-0.044
0.16417	0.0024	-0.048		0.16417	0.0021	-0.044
0.165	0.0024	-0.049		0.165	0.0022	-0.044
0.16583	0.0024	-0.049		0.16583	0.0022	-0.044
0.16667	0.0025	-0.049		0.16667	0.0022	-0.044
0.1675	0.0025	-0.048		0.1675	0.0022	-0.045
0.16833	0.0025	-0.048		0.16833	0.0022	-0.045
0.16917	0.0025	-0.049		0.16917	0.0023	-0.045
0.17	0.0025	-0.048		0.17	0.0023	-0.045
0.17083	0.0026	-0.049		0.17083	0.0023	-0.046
0.17167	0.0026	-0.049		0.17167	0.0023	-0.046
0.1725	0.0026	-0.05		0.1725	0.0023	-0.046
0.17333	0.0026	-0.05		0.17333	0.0024	-0.047
0.17417	0.0026	-0.05		0.17417	0.0024	-0.047
0.175	0.0026	-0.05		0.175	0.0024	-0.047
0.17583	0.0027	-0.05		0.17583	0.0024	-0.047
0.17667	0.0027	-0.05		0.17667	0.0024	-0.047
0.1775	0.0027	-0.05		0.1775	0.0025	-0.047
0.17833	0.0027	-0.05		0.17833	0.0025	-0.048
0.17917	0.0027	-0.051		0.17917	0.0025	-0.048
0.18	0.0028	-0.051		0.18	0.0025	-0.048
0.18083	0.0028	-0.051		0.18083	0.0026	-0.047
0.18167	0.0028	-0.051		0.18167	0.0026	-0.047
0.1825	0.0028	-0.051		0.1825	0.0026	-0.047
0.18333	0.0029	-0.051		0.18333	0.0026	-0.047
0.18417	0.0029	-0.051		0.18417	0.0026	-0.048
0.185	0.0029	-0.051		0.185	0.0027	-0.048
0.18583	0.0029	-0.051		0.18583	0.0027	-0.048
0.18667	0.003	-0.052		0.18667	0.0027	-0.048
0.1875	0.003	-0.052		0.1875	0.0027	-0.048
0.18833	0.003	-0.052		0.18833	0.0027	-0.048
0.18917	0.003	-0.052		0.18917	0.0028	-0.048
0.19	0.003	-0.052		0.19	0.0028	-0.048
0.19083	0.0031	-0.053		0.19083	0.0028	-0.048
0.19167	0.0031	-0.052		0.19167	0.0028	-0.048
0.1925	0.0031	-0.052		0.1925	0.0029	-0.049
0.19333	0.0031	-0.052		0.19333	0.0029	-0.049
0.19417	0.0031	-0.052		0.19417	0.0029	-0.049
0.195	0.0032	-0.052		0.195	0.0029	-0.049
0.19583	0.0032	-0.052		0.19583	0.0029	-0.049
0.19667	0.0032	-0.052		0.19667	0.003	-0.05
0.1975	0.0032	-0.052		0.1975	0.003	-0.05
0.19833	0.0033	-0.053		0.19833	0.003	-0.05
0.19917	0.0033	-0.053		0.19917	0.003	-0.051
0.2	0.0033	-0.053		0.2	0.003	-0.051
0.20083	0.0033	-0.053		0.20083	0.0031	-0.051
0.20167	0.0033	-0.053		0.20167	0.0031	-0.051
0.2025	0.0033	-0.053		0.2025	0.0031	-0.051
0.20333	0.0034	-0.053		0.20333	0.0031	-0.052
0.20417	0.0034	-0.054		0.20417	0.0031	-0.051
0.205	0.0034	-0.053		0.205	0.0032	-0.051
0.20583	0.0034	-0.054		0.20583	0.0032	-0.052
0.20667	0.0034	-0.054		0.20667	0.0032	-0.052
0.2075	0.0034	-0.054		0.2075	0.0032	-0.052
0.20833	0.0034	-0.054		0.20833	0.0032	-0.052
0.20917	0.0035	-0.055		0.20917	0.0032	-0.052
0.21	0.0035	-0.055		0.21	0.0033	-0.053
0.21083	0.0035	-0.055		0.21083	0.0033	-0.053
0.21167	0.0035	-0.056		0.21167	0.0033	-0.052
0.2125	0.0035	-0.056		0.2125	0.0033	-0.053
0.21333	0.0035	-0.056		0.21333	0.0033	-0.053
0.21417	0.0036	-0.056		0.21417	0.0033	-0.053
0.215	0.0036	-0.055		0.215	0.0034	-0.053
0.21583	0.0036	-0.055		0.21583	0.0034	-0.053
0.21667	0.0036	-0.055		0.21667	0.0034	-0.053
0.2175	0.0036	-0.055		0.2175	0.0034	-0.053
0.21833	0.0036	-0.055		0.21833	0.0034	-0.053
0.21917	0.0036	-0.056		0.21917	0.0034	-0.053
0.22	0.0036	-0.056		0.22	0.0034	-0.053
0.22083	0.0036	-0.056		0.22083	0.0035	-0.053
0.22167	0.0036	-0.056		0.22167	0.0035	-0.054
0.2225	0.0036	-0.056		0.2225	0.0035	-0.054
0.22333	0.0036	-0.057		0.22333	0.0035	-0.055
0.22417	0.0037	-0.057		0.22417	0.0035	-0.055
0.225	0.0037	-0.058		0.225	0.0035	-0.055
0.22583	0.0037	-0.058		0.22583	0.0036	-0.055
0.22667	0.0037	-0.058		0.22667	0.0036	-0.056
0.2275	0.0037	-0.058		0.2275	0.0036	-0.056
0.22833	0.0037	-0.058		0.22833	0.0036	-0.056
0.22917	0.0037	-0.059		0.22917	0.0036	-0.056
0.23	0.0037	-0.059		0.23	0.0036	-0.055
0.23083	0.0037	-0.059		0.23083	0.0036	-0.055
0.23167	0.0037	-0.06		0.23167	0.0036	-0.055
0.2325	0.0037	-0.059		0.2325	0.0037	-0.055
0.23333	0.0037	-0.059		0.23333	0.0037	-0.055
0.23417	0.0037	-0.059		0.23417	0.0037	-0.055
0.235	0.0037	-0.059		0.235	0.0037	-0.055
0.23583	0.0037	-0.059		0.23583	0.0037	-0.055
0.23667	0.0038	-0.059		0.23667	0.0037	-0.055
0.2375	0.0038	-0.06		0.2375	0.0037	-0.056
0.23833	0.0038	-0.06		0.23833	0.0037	-0.056
0.23917	0.0038	-0.06		0.23917	0.0037	-0.056
0.24	0.0038	-0.06		0.24	0.0037	-0.056
0.24083	0.0038	-0.06		0.24083	0.0037	-0.056
0.24167	0.0038	-0.06		0.24167	0.0038	-0.056
0.2425	0.0038	-0.06		0.2425	0.0038	-0.056
0.24333	0.0038	-0.06		0.24333	0.0038	-0.056
0.24417	0.0038	-0.06		0.24417	0.0038	-0.056
0.245	0.0038	-0.06		0.245	0.0038	-0.056
0.24583	0.0038	-0.06		0.24583	0.0038	-0.057
0.24667	0.0038	-0.06		0.24667	0.0038	-0.057
0.2475	0.0038	-0.06		0.2475	0.0039	-0.057
0.24833	0.0038	-0.06		0.24833	0.0039	-0.058
0.24917	0.0038	-0.06		0.24917	0.0039	-0.058
0.25	0.0038	-0.06		0.25	0.0039	-0.058
0.25083	0.0038	-0.06		0.25083	0.0039	-0.058
0.25167	0.0039	-0.06		0.25167	0.0039	-0.058
0.2525	0.0039	-0.06		0.2525	0.0039	-0.059
0.25333	0.0039	-0.06		0.25333	0.0039	-0.06
0.25417	0.0039	-0.06		0.25417	0.0039	-0.06
0.255	0.0039	-0.06		0.255	0.0039	-0.061
0.25583	0.0039	-0.06		0.25583	0.004	-0.061
0.25667	0.0039	-0.061		0.25667	0.004	-0.061
0.2575	0.0039	-0.061		0.2575	0.004	-0.061
0.25833	0.0039	-0.061		0.25833	0.004	-0.061
0.25917	0.0039	-0.061		0.25917	0.004	-0.061
0.26	0.0039	-0.062		0.26	0.004	-0.061
0.26083	0.0039	-0.062		0.26083	0.004	-0.062
0.26167	0.0039	-0.062		0.26167	0.004	-0.062
0.2625	0.0039	-0.063		0.2625	0.004	-0.062
0.26333	0.0039	-0.063		0.26333	0.004	-0.062
0.26417	0.0039	-0.063		0.26417	0.0041	-0.061
0.265	0.0039	-0.064		0.265	0.0041	-0.061
0.26583	0.0039	-0.064		0.26583	0.0041	-0.061
0.26667	0.0039	-0.065		0.26667	0.0041	-0.061
0.2675	0.0039	-0.065		0.2675	0.0041	-0.061
0.26833	0.004	-0.065		0.26833	0.0041	-0.061
0.26917	0.004	-0.065		0.26917	0.0041	-0.062
0.27	0.004	-0.065		0.27	0.0041	-0.062
0.27083	0.004	-0.066		0.27083	0.0042	-0.062
0.27167	0.004	-0.066		0.27167	0.0042	-0.062
0.2725	0.004	-0.066		0.2725	0.0042	-0.062
0.27333	0.004	-0.067		0.27333	0.0042	-0.062
0.27417	0.004	-0.067		0.27417	0.0042	-0.063
0.275	0.004	-0.067		0.275	0.0042	-0.062
0.27583	0.004	-0.067		0.27583	0.0043	-0.062
0.27667	0.004	-0.068		0.27667	0.0043	-0.062
0.2775	0.004	-0.068		0.2775	0.0043	-0.062
0.27833	0.004	-0.069		0.27833	0.0043	-0.062
0.27917	0.004	-0.069		0.27917	0.0043	-0.062
0.28	0.004	-0.07		0.28	0.0043	-0.062
0.28083	0.004	-0.07		0.28083	0.0043	-0.062
0.28167	0.004	-0.07		0.28167	0.0044	-0.062
0.2825	0.004	-0.07		0.2825	0.0044	-0.063
0.28333	0.0041	-0.071		0.28333	0.0044	-0.063
0.28417	0.0041	-0.07		0.28417	0.0044	-0.063
0.285	0.0041	-0.07		0.285	0.0044	-0.063
0.28583	0.0041	-0.069		0.28583	0.0044	-0.063
0.28667	0.0041	-0.069		0.28667	0.0044	-0.064
0.2875	0.0041	-0.069		0.2875	0.0045	-0.064
0.28833	0.0041	-0.069		0.28833	0.0045	-0.064
0.28917	0.0041	-0.069		0.28917	0.0045	-0.065
0.29	0.0041	-0.069		0.29	0.0045	-0.065
0.29083	0.0041	-0.069		0.29083	0.0045	-0.065
0.29167	0.0041	-0.069		0.29167	0.0045	-0.065
0.2925	0.0041	-0.069		0.2925	0.0045	-0.065
0.29333	0.0041	-0.069		0.29333	0.0046	-0.066
0.29417	0.0041	-0.069		0.29417	0.0046	-0.065
0.295	0.0041	-0.069		0.295	0.0046	-0.066
0.29583	0.0042	-0.068		0.29583	0.0046	-0.066
0.29667	0.0042	-0.069		0.29667	0.0046	-0.066
0.2975	0.0042	-0.068		0.2975	0.0046	-0.067
0.29833	0.0042	-0.068		0.29833	0.0046	-0.067
0.29917	0.0042	-0.068		0.29917	0.0047	-0.068
0.3	0.0042	-0.068		0.3	0.0047	-0.068
0.30083	0.0042	-0.068		0.30083	0.0047	-0.068
0.30167	0.0042	-0.068		0.30167	0.0047	-0.068
0.3025	0.0042	-0.068		0.3025	0.0047	-0.068
0.30333	0.0042	-0.069		0.30333	0.0047	-0.068
0.30417	0.0042	-0.069		0.30417	0.0047	-0.068
0.305	0.0042	-0.07		0.305	0.0047	-0.067
0.30583	0.0043	-0.07		0.30583	0.0048	-0.067
0.30667	0.0043	-0.069		0.30667	0.0048	-0.067
0.3075	0.0043	-0.07		0.3075	0.0048	-0.067
0.30833	0.0043	-0.07		0.30833	0.0048	-0.067
0.30917	0.0043	-0.07		0.30917	0.0048	-0.066
0.31	0.0043	-0.071		0.31	0.0048	-0.066
0.31083	0.0043	-0.071		0.31083	0.0048	-0.066
0.31167	0.0043	-0.071		0.31167	0.0048	-0.066
0.3125	0.0043	-0.071		0.3125	0.0049	-0.067
0.31333	0.0043	-0.071		0.31333	0.0049	-0.067
0.31417	0.0043	-0.072		0.31417	0.0049	-0.067
0.315	0.0043	-0.072		0.315	0.0049	-0.067
0.31583	0.0043	-0.072		0.31583	0.0049	-0.067
0.31667	0.0043	-0.072		0.31667	0.0049	-0.066
0.3175	0.0043	-0.072		0.3175	0.0049	-0.066
0.31833	0.0043	-0.072		0.31833	0.005	-0.066
0.31917	0.0043	-0.072		0.31917	0.005	-0.065
0.32	0.0043	-0.072		0.32	0.005	-0.065
0.32083	0.0043	-0.073		0.32083	0.005	-0.065
0.32167	0.0044	-0.073		0.32167	0.005	-0.066
0.3225	0.0044	-0.074		0.3225	0.005	-0.066
0.32333	0.0044	-0.074		0.32333	0.005	-0.067
0.32417	0.0044	-0.075		0.32417	0.005	-0.067
0.325	0.0044	-0.075		0.325	0.0051	-0.067
0.32583	0.0044	-0.075		0.32583	0.0051	-0.067
0.32667	0.0044	-0.075		0.32667	0.0051	-0.067
0.3275	0.0044	-0.076		0.3275	0.0051	-0.067
0.32833	0.0044	-0.076		0.32833	0.0051	-0.067
0.32917	0.0044	-0.076		0.32917	0.0051	-0.067
0.33	0.0044	-0.076		0.33	0.0051	-0.067
0.33083	0.0044	-0.076		0.33083	0.0051	-0.068
0.33167	0.0044	-0.075		0.33167	0.0051	-0.068
0.3325	0.0044	-0.075		0.3325	0.0052	-0.068
0.33333	0.0044	-0.075		0.33333	0.0052	-0.069
0.33417	0.0044	-0.076		0.33417	0.0052	-0.07
0.335	0.0044	-0.077		0.335	0.0052	-0.07
0.33583	0.0044	-0.077		0.33583	0.0052	-0.07
0.33667	0.0044	-0.077		0.33667	0.0052	-0.07
0.3375	0.0044	-0.078		0.3375	0.0052	-0.07
0.33833	0.0045	-0.078		0.33833	0.0052	-0.07
0.33917	0.0045	-0.079		0.33917	0.0052	-0.07
0.34	0.0045	-0.079		0.34	0.0052	-0.069
0.34083	0.0045	-0.08		0.34083	0.0053	-0.069
0.34167	0.0045	-0.08		0.34167	0.0053	-0.069
0.3425	0.0045	-0.08		0.3425	0.0053	-0.069
0.34333	0.0045	-0.08		0.34333	0.0053	-0.07
0.34417	0.0045	-0.08		0.34417	0.0053	-0.07
0.345	0.0045	-0.08		0.345	0.0053	-0.069
0.34583	0.0045	-0.081		0.34583	0.0053	-0.069
0.34667	0.0045	-0.08		0.34667	0.0053	-0.07
0.3475	0.0045	-0.08		0.3475	0.0053	-0.07
0.34833	0.0045	-0.08		0.34833	0.0054	-0.071
0.34917	0.0045	-0.08		0.34917	0.0054	-0.071
0.35	0.0045	-0.08		0.35	0.0054	-0.07
0.35083	0.0045	-0.08		0.35083	0.0054	-0.07
0.35167	0.0046	-0.081		0.35167	0.0054	-0.07
0.3525	0.0046	-0.081		0.3525	0.0054	-0.07
0.35333	0.0046	-0.081		0.35333	0.0054	-0.07
0.35417	0.0046	-0.082		0.35417	0.0054	-0.07
0.355	0.0046	-0.082		0.355	0.0054	-0.07
0.35583	0.0046	-0.082		0.35583	0.0054	-0.07
0.35667	0.0046	-0.083		0.35667	0.0054	-0.07
0.3575	0.0046	-0.083		0.3575	0.0055	-0.07
0.35833	0.0046	-0.083		0.35833	0.0055	-0.07
0.35917	0.0046	-0.083		0.35917	0.0055	-0.071
0.36	0.0046	-0.083		0.36	0.0055	-0.071
0.36083	0.0046	-0.083		0.36083	0.0055	-0.071
0.36167	0.0047	-0.084		0.36167	0.0055	-0.071
0.3625	0.0047	-0.084		0.3625	0.0055	-0.072
0.36333	0.0047	-0.084		0.36333	0.0055	-0.072
0.36417	0.0047	-0.085		0.36417	0.0055	-0.072
0.365	0.0047	-0.085		0.365	0.0056	-0.073
0.36583	0.0047	-0.085		0.36583	0.0056	-0.073
0.36667	0.0047	-0.085		0.36667	0.0056	-0.072
0.3675	0.0047	-0.085		0.3675	0.0056	-0.072
0.36833	0.0047	-0.085		0.36833	0.0056	-0.072
0.36917	0.0047	-0.085		0.36917	0.0056	-0.072
0.37	0.0047	-0.085		0.37	0.0056	-0.072
0.37083	0.0047	-0.085		0.37083	0.0056	-0.072
0.37167	0.0047	-0.086		0.37167	0.0056	-0.072
0.3725	0.0047	-0.086		0.3725	0.0056	-0.072
0.37333	0.0047	-0.086		0.37333	0.0057	-0.072
0.37417	0.0047	-0.086		0.37417	0.0057	-0.072
0.375	0.0047	-0.086		0.375	0.0057	-0.072
0.37583	0.0048	-0.086		0.37583	0.0057	-0.072
0.37667	0.0048	-0.086		0.37667	0.0057	-0.072
0.3775	0.0048	-0.086		0.3775	0.0057	-0.072
0.37833	0.0048	-0.087		0.37833	0.0057	-0.072
0.37917	0.0048	-0.087		0.37917	0.0058	-0.072
0.38	0.0048	-0.087		0.38	0.0058	-0.072
0.38083	0.0048	-0.087		0.38083	0.0058	-0.073
0.38167	0.0048	-0.087		0.38167	0.0058	-0.073
0.3825	0.0048	-0.086		0.3825	0.0058	-0.073
0.38333	0.0048	-0.086		0.38333	0.0058	-0.074
0.38417	0.0048	-0.086		0.38417	0.0058	-0.074
0.385	0.0048	-0.086		0.385	0.0058	-0.074
0.38583	0.0048	-0.086		0.38583	0.0058	-0.074
0.38667	0.0049	-0.086		0.38667	0.0058	-0.074
0.3875	0.0049	-0.086		0.3875	0.0058	-0.074
0.38833	0.0049	-0.086		0.38833	0.0059	-0.074
0.38917	0.0049	-0.086		0.38917	0.0059	-0.074
0.39	0.0049	-0.087		0.39	0.0059	-0.074
0.39083	0.0049	-0.087		0.39083	0.0059	-0.075
0.39167	0.0049	-0.087		0.39167	0.0059	-0.075
0.3925	0.0049	-0.088		0.3925	0.0059	-0.075
0.39333	0.0049	-0.088		0.39333	0.0059	-0.076
0.39417	0.0049	-0.088		0.39417	0.0059	-0.076
0.395	0.0049	-0.088		0.395	0.0059	-0.076
0.39583	0.0049	-0.088		0.39583	0.0059	-0.076
0.39667	0.005	-0.088		0.39667	0.006	-0.076
0.3975	0.005	-0.088		0.3975	0.006	-0.076
0.39833	0.005	-0.088		0.39833	0.006	-0.076
0.39917	0.005	-0.088		0.39917	0.006	-0.076
0.4	0.005	-0.088		0.4	0.006	-0.075
0.40083	0.005	-0.088		0.40083	0.006	-0.075
0.40167	0.005	-0.089		0.40167	0.006	-0.076
0.4025	0.005	-0.089		0.4025	0.006	-0.077
0.40333	0.005	-0.089		0.40333	0.0061	-0.077
0.40417	0.005	-0.088		0.40417	0.0061	-0.077
0.405	0.005	-0.088		0.405	0.0061	-0.077
0.40583	0.005	-0.088		0.40583	0.0061	-0.077
0.40667	0.005	-0.088		0.40667	0.0061	-0.078
0.4075	0.005	-0.089		0.4075	0.0061	-0.078
0.40833	0.005	-0.089		0.40833	0.0061	-0.078
0.40917	0.0051	-0.089		0.40917	0.0061	-0.078
0.41	0.0051	-0.09		0.41	0.0061	-0.079
0.41083	0.0051	-0.09		0.41083	0.0062	-0.08
0.41167	0.0051	-0.09		0.41167	0.0062	-0.08
0.4125	0.0051	-0.089		0.4125	0.0062	-0.08
0.41333	0.0051	-0.09		0.41333	0.0062	-0.08
0.41417	0.0051	-0.09		0.41417	0.0062	-0.081
0.415	0.0051	-0.09		0.415	0.0062	-0.081
0.41583	0.0051	-0.09		0.41583	0.0062	-0.081
0.41667	0.0051	-0.09		0.41667	0.0062	-0.081
0.4175	0.0051	-0.09		0.4175	0.0062	-0.081
0.41833	0.0051	-0.09		0.41833	0.0062	-0.081
0.41917	0.0051	-0.09		0.41917	0.0063	-0.081
0.42	0.0051	-0.091		0.42	0.0063	-0.081
0.42083	0.0051	-0.091		0.42083	0.0063	-0.082
0.42167	0.0052	-0.091		0.42167	0.0063	-0.082
0.4225	0.0052	-0.091		0.4225	0.0063	-0.083
0.42333	0.0052	-0.091		0.42333	0.0063	-0.083
0.42417	0.0052	-0.091		0.42417	0.0063	-0.083
0.425	0.0052	-0.091		0.425	0.0063	-0.083
0.42583	0.0052	-0.091		0.42583	0.0063	-0.083
0.42667	0.0052	-0.09		0.42667	0.0063	-0.083
0.4275	0.0052	-0.09		0.4275	0.0063	-0.083
0.42833	0.0052	-0.091		0.42833	0.0064	-0.083
0.42917	0.0052	-0.091		0.42917	0.0064	-0.083
0.43	0.0052	-0.091		0.43	0.0064	-0.083
0.43083	0.0052	-0.09		0.43083	0.0064	-0.083
0.43167	0.0052	-0.091		0.43167	0.0064	-0.083
0.4325	0.0052	-0.091		0.4325	0.0064	-0.084
0.43333	0.0052	-0.091		0.43333	0.0064	-0.083
0.43417	0.0052	-0.091		0.43417	0.0064	-0.083
0.435	0.0053	-0.091		0.435	0.0064	-0.083
0.43583	0.0053	-0.091		0.43583	0.0065	-0.083
0.43667	0.0053	-0.09		0.43667	0.0065	-0.083
0.4375	0.0053	-0.09		0.4375	0.0065	-0.083
0.43833	0.0053	-0.09		0.43833	0.0065	-0.083
0.43917	0.0053	-0.09		0.43917	0.0065	-0.083
0.44	0.0053	-0.091		0.44	0.0065	-0.083
0.44083	0.0053	-0.091		0.44083	0.0065	-0.083
0.44167	0.0053	-0.091		0.44167	0.0065	-0.083
0.4425	0.0053	-0.092		0.4425	0.0065	-0.083
0.44333	0.0053	-0.092		0.44333	0.0065	-0.084
0.44417	0.0054	-0.092		0.44417	0.0065	-0.083
0.445	0.0054	-0.092		0.445	0.0065	-0.084
0.44583	0.0054	-0.092		0.44583	0.0066	-0.084
0.44667	0.0054	-0.093		0.44667	0.0066	-0.084
0.4475	0.0054	-0.093		0.4475	0.0066	-0.084
0.44833	0.0054	-0.092		0.44833	0.0066	-0.084
0.44917	0.0054	-0.092		0.44917	0.0066	-0.085
0.45	0.0054	-0.092		0.45	0.0066	-0.085
0.45083	0.0054	-0.092		0.45083	0.0066	-0.085
0.45167	0.0054	-0.092		0.45167	0.0066	-0.085
0.4525	0.0054	-0.092		0.4525	0.0066	-0.085
0.45333	0.0054	-0.093		0.45333	0.0066	-0.085
0.45417	0.0054	-0.093		0.45417	0.0066	-0.086
0.455	0.0054	-0.093		0.455	0.0066	-0.086
0.45583	0.0054	-0.093		0.45583	0.0067	-0.086
0.45667	0.0054	-0.093		0.45667	0.0067	-0.086
0.4575	0.0055	-0.094		0.4575	0.0067	-0.086
0.45833	0.0055	-0.094		0.45833	0.0067	-0.086
0.45917	0.0055	-0.094		0.45917	0.0067	-0.086
0.46	0.0055	-0.094		0.46	0.0067	-0.085
0.46083	0.0055	-0.094		0.46083	0.0067	-0.085
0.46167	0.0055	-0.094		0.46167	0.0067	-0.085
0.4625	0.0055	-0.094		0.4625	0.0067	-0.085
0.46333	0.0055	-0.094		0.46333	0.0067	-0.086
0.46417	0.0055	-0.094		0.46417	0.0067	-0.086
0.465	0.0055	-0.094		0.465	0.0068	-0.086
0.46583	0.0055	-0.093		0.46583	0.0068	-0.086
0.46667	0.0055	-0.093		0.46667	0.0068	-0.086
0.4675	0.0055	-0.094		0.4675	0.0068	-0.086
0.46833	0.0055	-0.094		0.46833	0.0068	-0.086
0.46917	0.0056	-0.094		0.46917	0.0068	-0.086
0.47	0.0056	-0.094		0.47	0.0068	-0.086
0.47083	0.0056	-0.094		0.47083	0.0068	-0.086
0.47167	0.0056	-0.094		0.47167	0.0068	-0.086
0.4725	0.0056	-0.094		0.4725	0.0068	-0.086
0.47333	0.0056	-0.094		0.47333	0.0068	-0.086
0.47417	0.0056	-0.095		0.47417	0.0068	-0.087
0.475	0.0056	-0.095		0.475	0.0068	-0.087
0.47583	0.0056	-0.095		0.47583	0.0068	-0.087
0.47667	0.0056	-0.095		0.47667	0.0068	-0.087
0.4775	0.0056	-0.095		0.4775	0.0068	-0.087
0.47833	0.0056	-0.096		0.47833	0.0068	-0.087
0.47917	0.0056	-0.096		0.47917	0.0068	-0.088
0.48	0.0057	-0.096		0.48	0.0069	-0.088
0.48083	0.0057	-0.097		0.48083	0.0068	-0.088
0.48167	0.0057	-0.097		0.48167	0.0068	-0.088
0.4825	0.0057	-0.097		0.4825	0.0069	-0.088
0.48333	0.0057	-0.097		0.48333	0.0069	-0.089
0.48417	0.0057	-0.097		0.48417	0.0069	-0.089
0.485	0.0057	-0.097		0.485	0.0069	-0.089
0.48583	0.0057	-0.098		0.48583	0.0069	-0.089
0.48667	0.0057	-0.099		0.48667	0.0069	-0.089
0.4875	0.0057	-0.099		0.4875	0.0069	-0.09
0.48833	0.0057	-0.099		0.48833	0.0069	-0.09
0.48917	0.0057	-0.1		0.48917	0.0069	-0.09
0.49	0.0057	-0.1		0.49	0.0069	-0.09
0.49083	0.0058	-0.1		0.49083	0.0069	-0.09
0.49167	0.0058	-0.1		0.49167	0.0069	-0.09
0.4925	0.0058	-0.1		0.4925	0.0069	-0.09
0.49333	0.0058	-0.1		0.49333	0.0069	-0.09
0.49417	0.0058	-0.1		0.49417	0.0069	-0.09
0.495	0.0058	-0.1		0.495	0.0069	-0.09
0.49583	0.0058	-0.1		0.49583	0.0069	-0.09
0.49667	0.0058	-0.099		0.49667	0.0069	-0.09
0.4975	0.0058	-0.099		0.4975	0.0069	-0.09
0.49833	0.0058	-0.099		0.49833	0.0069	-0.09
0.49917	0.0058	-0.099		0.49917	0.0069	-0.09
0.5	0.0058	-0.099		0.5	0.0069	-0.09
0.50083	0.0059	-0.099		0.50083	0.0068	-0.09
0.50167	0.0059	-0.099		0.50167	0.0068	-0.09
0.5025	0.0059	-0.1		0.5025	0.0068	-0.09
0.50333	0.0059	-0.1		0.50333	0.0068	-0.09
0.50417	0.0059	-0.101		0.50417	0.0068	-0.09
0.505	0.0059	-0.101		0.505	0.0068	-0.09
0.50583	0.0059	-0.101		0.50583	0.0068	-0.091
0.50667	0.0059	-0.101		0.50667	0.0068	-0.091
0.5075	0.0059	-0.101		0.5075	0.0068	-0.091
0.50833	0.0059	-0.101		0.50833	0.0068	-0.091
0.50917	0.0059	-0.101		0.50917	0.0068	-0.091
0.51	0.0059	-0.101		0.51	0.0068	-0.091
0.51083	0.0059	-0.101		0.51083	0.0068	-0.091
0.51167	0.006	-0.101		0.51167	0.0068	-0.091
0.5125	0.006	-0.101		0.5125	0.0068	-0.091
0.51333	0.006	-0.101		0.51333	0.0068	-0.091
0.51417	0.006	-0.101		0.51417	0.0068	-0.091
0.515	0.006	-0.101		0.515	0.0068	-0.091
0.51583	0.006	-0.102		0.51583	0.0068	-0.091
0.51667	0.006	-0.102		0.51667	0.0068	-0.091
0.5175	0.006	-0.102		0.5175	0.0068	-0.091
0.51833	0.006	-0.102		0.51833	0.0068	-0.091
0.51917	0.006	-0.102		0.51917	0.0067	-0.092
0.52	0.006	-0.103		0.52	0.0067	-0.092
0.52083	0.0061	-0.103		0.52083	0.0067	-0.093
0.52167	0.0061	-0.102		0.52167	0.0067	-0.093
0.5225	0.0061	-0.102		0.5225	0.0067	-0.092
0.52333	0.0061	-0.102		0.52333	0.0067	-0.092
0.52417	0.0061	-0.102		0.52417	0.0067	-0.092
0.525	0.0061	-0.103		0.525	0.0067	-0.092
0.52583	0.0061	-0.103		0.52583	0.0067	-0.093
0.52667	0.0061	-0.103		0.52667	0.0067	-0.093
0.5275	0.0061	-0.103		0.5275	0.0067	-0.093
0.52833	0.0061	-0.104		0.52833	0.0067	-0.094
0.52917	0.0061	-0.104		0.52917	0.0067	-0.094
0.53	0.0061	-0.104		0.53	0.0067	-0.094
0.53083	0.0062	-0.104		0.53083	0.0067	-0.094
0.53167	0.0062	-0.104		0.53167	0.0067	-0.095
0.5325	0.0062	-0.104		0.5325	0.0067	-0.095
0.53333	0.0062	-0.104		0.53333	0.0067	-0.095
0.53417	0.0062	-0.104		0.53417	0.0066	-0.095
0.535	0.0062	-0.104		0.535	0.0066	-0.095
0.53583	0.0062	-0.104		0.53583	0.0066	-0.095
0.53667	0.0062	-0.104		0.53667	0.0066	-0.095
0.5375	0.0062	-0.104		0.5375	0.0066	-0.094
0.53833	0.0062	-0.104		0.53833	0.0066	-0.094
0.53917	0.0062	-0.104		0.53917	0.0066	-0.094
0.54	0.0063	-0.104		0.54	0.0066	-0.094
0.54083	0.0063	-0.104		0.54083	0.0066	-0.094
0.54167	0.0063	-0.104		0.54167	0.0066	-0.094
0.5425	0.0063	-0.105		0.5425	0.0066	-0.095
0.54333	0.0063	-0.105		0.54333	0.0066	-0.095
0.54417	0.0063	-0.105		0.54417	0.0066	-0.096
0.545	0.0063	-0.105		0.545	0.0066	-0.096
0.54583	0.0063	-0.105		0.54583	0.0066	-0.095
0.54667	0.0063	-0.105		0.54667	0.0066	-0.095
0.5475	0.0063	-0.106		0.5475	0.0066	-0.096
0.54833	0.0063	-0.106		0.54833	0.0066	-0.096
0.54917	0.0063	-0.106		0.54917	0.0066	-0.096
0.55	0.0063	-0.106		0.55	0.0066	-0.096
0.55083	0.0063	-0.106		0.55083	0.0066	-0.096
0.55167	0.0063	-0.106		0.55167	0.0066	-0.096
0.5525	0.0063	-0.106		0.5525	0.0066	-0.097
0.55333	0.0063	-0.106		0.55333	0.0066	-0.097
0.55417	0.0063	-0.106		0.55417	0.0066	-0.097
0.555	0.0064	-0.106		0.555	0.0066	-0.097
0.55583	0.0064	-0.106		0.55583	0.0066	-0.097
0.55667	0.0064	-0.107		0.55667	0.0066	-0.097
0.5575	0.0064	-0.107		0.5575	0.0066	-0.098
0.55833	0.0064	-0.107		0.55833	0.0066	-0.098
0.55917	0.0064	-0.107		0.55917	0.0066	-0.098
0.56	0.0064	-0.107		0.56	0.0066	-0.098
0.56083	0.0064	-0.108		0.56083	0.0066	-0.098
0.56167	0.0064	-0.108		0.56167	0.0066	-0.098
0.5625	0.0064	-0.108		0.5625	0.0066	-0.097
0.56333	0.0064	-0.108		0.56333	0.0066	-0.098
0.56417	0.0064	-0.108		0.56417	0.0066	-0.098
0.565	0.0064	-0.109		0.565	0.0066	-0.098
0.56583	0.0065	-0.109		0.56583	0.0066	-0.098
0.56667	0.0065	-0.109		0.56667	0.0066	-0.098
0.5675	0.0065	-0.109		0.5675	0.0066	-0.098
0.56833	0.0065	-0.109		0.56833	0.0066	-0.098
0.56917	0.0065	-0.109		0.56917	0.0066	-0.098
0.57	0.0065	-0.108		0.57	0.0066	-0.098
0.57083	0.0065	-0.108		0.57083	0.0066	-0.098
0.57167	0.0065	-0.109		0.57167	0.0066	-0.098
0.5725	0.0065	-0.109		0.5725	0.0066	-0.098
0.57333	0.0065	-0.109		0.57333	0.0066	-0.098
0.57417	0.0065	-0.109		0.57417	0.0066	-0.098
0.575	0.0065	-0.109		0.575	0.0066	-0.099
0.57583	0.0065	-0.109		0.57583	0.0066	-0.099
0.57667	0.0065	-0.109		0.57667	0.0066	-0.1
0.5775	0.0065	-0.109		0.5775	0.0066	-0.1
0.57833	0.0065	-0.109		0.57833	0.0066	-0.1
0.57917	0.0065	-0.109		0.57917	0.0066	-0.1
0.58	0.0065	-0.109		0.58	0.0066	-0.1
0.58083	0.0065	-0.109		0.58083	0.0066	-0.1
0.58167	0.0065	-0.109		0.58167	0.0066	-0.1
0.5825	0.0065	-0.11		0.5825	0.0066	-0.1
0.58333	0.0065	-0.11		0.58333	0.0066	-0.1
0.58417	0.0065	-0.109		0.58417	0.0066	-0.1
0.585	0.0065	-0.11		0.585	0.0066	-0.1
0.58583	0.0065	-0.109		0.58583	0.0066	-0.1
0.58667	0.0065	-0.11		0.58667	0.0066	-0.1
0.5875	0.0065	-0.11		0.5875	0.0066	-0.1
0.58833	0.0066	-0.11		0.58833	0.0066	-0.1
0.58917	0.0066	-0.11		0.58917	0.0066	-0.099
0.59	0.0066	-0.11		0.59	0.0067	-0.099
0.59083	0.0066	-0.111		0.59083	0.0067	-0.099
0.59167	0.0066	-0.111		0.59167	0.0067	-0.099
0.5925	0.0066	-0.11		0.5925	0.0067	-0.099
0.59333	0.0066	-0.11		0.59333	0.0067	-0.099
0.59417	0.0066	-0.111		0.59417	0.0067	-0.1
0.595	0.0066	-0.111		0.595	0.0067	-0.1
0.59583	0.0066	-0.111		0.59583	0.0067	-0.1
0.59667	0.0066	-0.111		0.59667	0.0067	-0.1
0.5975	0.0066	-0.112		0.5975	0.0067	-0.1
0.59833	0.0066	-0.112		0.59833	0.0067	-0.1
0.59917	0.0066	-0.112		0.59917	0.0067	-0.101
0.6	0.0066	-0.112		0.6	0.0068	-0.101
0.60083	0.0066	-0.111		0.60083	0.0068	-0.101
0.60167	0.0066	-0.111		0.60167	0.0068	-0.101
0.6025	0.0066	-0.111		0.6025	0.0068	-0.101
0.60333	0.0066	-0.111		0.60333	0.0068	-0.101
0.60417	0.0066	-0.111		0.60417	0.0068	-0.101
0.605	0.0066	-0.112		0.605	0.0068	-0.101
0.60583	0.0066	-0.112		0.60583	0.0068	-0.101
0.60667	0.0066	-0.112		0.60667	0.0068	-0.101
0.6075	0.0066	-0.113		0.6075	0.0069	-0.1
0.60833	0.0066	-0.113		0.60833	0.0069	-0.1
0.60917	0.0066	-0.113		0.60917	0.0069	-0.101
0.61	0.0066	-0.113		0.61	0.0069	-0.101
0.61083	0.0066	-0.113		0.61083	0.0069	-0.101
0.61167	0.0066	-0.113		0.61167	0.0069	-0.101
0.6125	0.0066	-0.113		0.6125	0.0069	-0.102
0.61333	0.0066	-0.113		0.61333	0.0069	-0.102
0.61417	0.0066	-0.114		0.61417	0.007	-0.103
0.615	0.0067	-0.114		0.615	0.007	-0.103
0.61583	0.0067	-0.114		0.61583	0.007	-0.103
0.61667	0.0067	-0.115		0.61667	0.007	-0.104
0.6175	0.0067	-0.115		0.6175	0.007	-0.104
0.61833	0.0067	-0.116		0.61833	0.007	-0.104
0.61917	0.0067	-0.116		0.61917	0.007	-0.105
0.62	0.0067	-0.116		0.62	0.007	-0.105
0.62083	0.0067	-0.116		0.62083	0.007	-0.105
0.62167	0.0067	-0.117		0.62167	0.0071	-0.105
0.6225	0.0067	-0.117		0.6225	0.0071	-0.105
0.62333	0.0067	-0.117		0.62333	0.0071	-0.106
0.62417	0.0067	-0.117		0.62417	0.0071	-0.106
0.625	0.0067	-0.118		0.625	0.0071	-0.106
0.62583	0.0067	-0.118		0.62583	0.0071	-0.105
0.62667	0.0067	-0.118		0.62667	0.0071	-0.105
0.6275	0.0067	-0.119		0.6275	0.0072	-0.105
0.62833	0.0067	-0.119		0.62833	0.0072	-0.106
0.62917	0.0067	-0.119		0.62917	0.0072	-0.106
0.63	0.0067	-0.119		0.63	0.0072	-0.106
0.63083	0.0067	-0.119		0.63083	0.0072	-0.106
0.63167	0.0067	-0.118		0.63167	0.0072	-0.106
0.6325	0.0067	-0.118		0.6325	0.0072	-0.106
0.63333	0.0067	-0.118		0.63333	0.0073	-0.106
0.63417	0.0067	-0.118		0.63417	0.0073	-0.106
0.635	0.0067	-0.118		0.635	0.0073	-0.106
0.63583	0.0067	-0.117		0.63583	0.0073	-0.106
0.63667	0.0067	-0.117		0.63667	0.0073	-0.106
0.6375	0.0067	-0.117		0.6375	0.0073	-0.106
0.63833	0.0067	-0.117		0.63833	0.0074	-0.106
0.63917	0.0067	-0.116		0.63917	0.0074	-0.106
0.64	0.0067	-0.116		0.64	0.0074	-0.106
0.64083	0.0067	-0.116		0.64083	0.0074	-0.106
0.64167	0.0067	-0.117		0.64167	0.0075	-0.106
0.6425	0.0067	-0.117		0.6425	0.0075	-0.106
0.64333	0.0067	-0.116		0.64333	0.0075	-0.106
0.64417	0.0067	-0.116		0.64417	0.0075	-0.106
0.645	0.0067	-0.116		0.645	0.0075	-0.106
0.64583	0.0067	-0.116		0.64583	0.0075	-0.106
0.64667	0.0067	-0.116		0.64667	0.0076	-0.106
0.6475	0.0067	-0.116		0.6475	0.0076	-0.106
0.64833	0.0067	-0.116		0.64833	0.0076	-0.107
0.64917	0.0067	-0.116		0.64917	0.0076	-0.107
0.65	0.0067	-0.116		0.65	0.0076	-0.107
0.65083	0.0067	-0.116		0.65083	0.0076	-0.107
0.65167	0.0067	-0.116		0.65167	0.0077	-0.108
0.6525	0.0067	-0.117		0.6525	0.0077	-0.108
0.65333	0.0067	-0.117		0.65333	0.0077	-0.108
0.65417	0.0067	-0.117		0.65417	0.0077	-0.109
0.655	0.0067	-0.117		0.655	0.0078	-0.109
0.65583	0.0067	-0.117		0.65583	0.0078	-0.108
0.65667	0.0068	-0.117		0.65667	0.0078	-0.108
0.6575	0.0068	-0.118		0.6575	0.0078	-0.109
0.65833	0.0068	-0.118		0.65833	0.0078	-0.109
0.65917	0.0068	-0.118		0.65917	0.0079	-0.109
0.66	0.0068	-0.118		0.66	0.0079	-0.109
0.66083	0.0068	-0.118		0.66083	0.0079	-0.109
0.66167	0.0068	-0.118		0.66167	0.0079	-0.109
0.6625	0.0068	-0.119		0.6625	0.0079	-0.109
0.66333	0.0068	-0.118		0.66333	0.008	-0.109
0.66417	0.0068	-0.118		0.66417	0.008	-0.109
0.665	0.0068	-0.118		0.665	0.008	-0.109
0.66583	0.0068	-0.118		0.66583	0.008	-0.108
0.66667	0.0068	-0.118		0.66667	0.0081	-0.108
0.6675	0.0068	-0.118		0.6675	0.0081	-0.108
0.66833	0.0068	-0.118		0.66833	0.0081	-0.108
0.66917	0.0068	-0.118		0.66917	0.0081	-0.108
0.67	0.0068	-0.118		0.67	0.0082	-0.108
0.67083	0.0068	-0.117		0.67083	0.0082	-0.108
0.67167	0.0068	-0.117		0.67167	0.0082	-0.108
0.6725	0.0068	-0.117		0.6725	0.0082	-0.109
0.67333	0.0068	-0.117		0.67333	0.0082	-0.109
0.67417	0.0068	-0.117		0.67417	0.0083	-0.109
0.675	0.0068	-0.117		0.675	0.0083	-0.109
0.67583	0.0068	-0.118		0.67583	0.0083	-0.109
0.67667	0.0068	-0.118		0.67667	0.0083	-0.109
0.6775	0.0068	-0.118		0.6775	0.0083	-0.109
0.67833	0.0068	-0.118		0.67833	0.0084	-0.109
0.67917	0.0068	-0.119		0.67917	0.0084	-0.109
0.68	0.0068	-0.119		0.68	0.0084	-0.109
0.68083	0.0068	-0.119		0.68083	0.0084	-0.109
0.68167	0.0069	-0.119		0.68167	0.0085	-0.109
0.6825	0.0069	-0.119		0.6825	0.0085	-0.109
0.68333	0.0069	-0.119		0.68333	0.0085	-0.109
0.68417	0.0069	-0.119		0.68417	0.0085	-0.108
0.685	0.0069	-0.119		0.685	0.0085	-0.108
0.68583	0.0069	-0.119		0.68583	0.0085	-0.108
0.68667	0.0069	-0.12		0.68667	0.0086	-0.108
0.6875	0.0069	-0.12		0.6875	0.0086	-0.108
0.68833	0.0069	-0.12		0.68833	0.0086	-0.108
0.68917	0.0069	-0.12		0.68917	0.0086	-0.107
0.69	0.0069	-0.12		0.69	0.0086	-0.107
0.69083	0.0069	-0.12		0.69083	0.0087	-0.108
0.69167	0.0069	-0.12		0.69167	0.0087	-0.108
0.6925	0.0069	-0.121		0.6925	0.0087	-0.108
0.69333	0.0069	-0.121		0.69333	0.0087	-0.108
0.69417	0.0069	-0.121		0.69417	0.0087	-0.108
0.695	0.007	-0.12		0.695	0.0088	-0.108
0.69583	0.007	-0.12		0.69583	0.0088	-0.108
0.69667	0.007	-0.12		0.69667	0.0088	-0.109
0.6975	0.007	-0.12		0.6975	0.0088	-0.109
0.69833	0.007	-0.12		0.69833	0.0088	-0.109
0.69917	0.007	-0.12		0.69917	0.0088	-0.109
0.7	0.007	-0.121		0.7	0.0089	-0.109
0.70083	0.007	-0.121		0.70083	0.0089	-0.109
0.70167	0.007	-0.121		0.70167	0.0089	-0.109
0.7025	0.007	-0.121		0.7025	0.0089	-0.11
0.70333	0.007	-0.121		0.70333	0.0089	-0.109
0.70417	0.0071	-0.121		0.70417	0.009	-0.109
0.705	0.0071	-0.121		0.705	0.009	-0.11
0.70583	0.0071	-0.121		0.70583	0.009	-0.109
0.70667	0.0071	-0.122		0.70667	0.009	-0.109
0.7075	0.0071	-0.122		0.7075	0.009	-0.109
0.70833	0.0071	-0.122		0.70833	0.009	-0.109
0.70917	0.0071	-0.122		0.70917	0.009	-0.109
0.71	0.0071	-0.122		0.71	0.0091	-0.109
0.71083	0.0071	-0.122		0.71083	0.0091	-0.109
0.71167	0.0072	-0.122		0.71167	0.0091	-0.109
0.7125	0.0072	-0.122		0.7125	0.0091	-0.109
0.71333	0.0072	-0.122		0.71333	0.0091	-0.109
0.71417	0.0072	-0.122		0.71417	0.0091	-0.109
0.715	0.0072	-0.123		0.715	0.0092	-0.11
0.71583	0.0072	-0.123		0.71583	0.0092	-0.11
0.71667	0.0072	-0.123		0.71667	0.0092	-0.11
0.7175	0.0072	-0.124		0.7175	0.0092	-0.11
0.71833	0.0072	-0.124		0.71833	0.0092	-0.11
0.71917	0.0072	-0.124		0.71917	0.0093	-0.11
0.72	0.0072	-0.124		0.72	0.0093	-0.11
0.72083	0.0072	-0.124		0.72083	0.0093	-0.109
0.72167	0.0073	-0.124		0.72167	0.0093	-0.109
0.7225	0.0073	-0.124		0.7225	0.0093	-0.109
0.72333	0.0073	-0.124		0.72333	0.0093	-0.109
0.72417	0.0073	-0.124		0.72417	0.0093	-0.109
0.725	0.0073	-0.124		0.725	0.0093	-0.108
0.72583	0.0073	-0.125		0.72583	0.0093	-0.108
0.72667	0.0073	-0.125		0.72667	0.0093	-0.108
0.7275	0.0073	-0.125		0.7275	0.0094	-0.108
0.72833	0.0073	-0.125		0.72833	0.0094	-0.108
0.72917	0.0073	-0.125		0.72917	0.0094	-0.109
0.73	0.0073	-0.125		0.73	0.0094	-0.109
0.73083	0.0073	-0.126		0.73083	0.0094	-0.109
0.73167	0.0073	-0.126		0.73167	0.0094	-0.109
0.7325	0.0074	-0.126		0.7325	0.0094	-0.109
0.73333	0.0074	-0.126		0.73333	0.0094	-0.109
0.73417	0.0074	-0.126		0.73417	0.0094	-0.108
0.735	0.0074	-0.126		0.735	0.0095	-0.108
0.73583	0.0074	-0.126		0.73583	0.0095	-0.108
0.73667	0.0074	-0.126		0.73667	0.0095	-0.108
0.7375	0.0074	-0.126		0.7375	0.0095	-0.109
0.73833	0.0074	-0.126		0.73833	0.0095	-0.109
0.73917	0.0074	-0.126		0.73917	0.0095	-0.109
0.74	0.0074	-0.126		0.74	0.0095	-0.109
0.74083	0.0074	-0.126		0.74083	0.0096	-0.109
0.74167	0.0075	-0.126		0.74167	0.0096	-0.109
0.7425	0.0075	-0.126		0.7425	0.0096	-0.109
0.74333	0.0075	-0.126		0.74333	0.0096	-0.109
0.74417	0.0075	-0.126		0.74417	0.0096	-0.109
0.745	0.0075	-0.126		0.745	0.0096	-0.11
0.74583	0.0075	-0.125		0.74583	0.0096	-0.11
0.74667	0.0075	-0.125		0.74667	0.0096	-0.11
0.7475	0.0075	-0.125		0.7475	0.0096	-0.11
0.74833	0.0075	-0.125		0.74833	0.0096	-0.11
0.74917	0.0076	-0.126		0.74917	0.0096	-0.11
0.75	0.0076	-0.126		0.75	0.0097	-0.109
0.75083	0.0076	-0.126		0.75083	0.0097	-0.109
0.75167	0.0076	-0.125		0.75167	0.0097	-0.109
0.7525	0.0076	-0.125		0.7525	0.0097	-0.109
0.75333	0.0076	-0.125		0.75333	0.0097	-0.11
0.75417	0.0076	-0.126		0.75417	0.0097	-0.11
0.755	0.0076	-0.126		0.755	0.0097	-0.11
0.75583	0.0077	-0.126		0.75583	0.0097	-0.11
0.75667	0.0077	-0.126		0.75667	0.0097	-0.11
0.7575	0.0077	-0.126		0.7575	0.0097	-0.11
0.75833	0.0077	-0.126		0.75833	0.0097	-0.11
0.75917	0.0077	-0.126		0.75917	0.0097	-0.111
0.76	0.0077	-0.127		0.76	0.0098	-0.11
0.76083	0.0077	-0.127		0.76083	0.0098	-0.111
0.76167	0.0077	-0.127		0.76167	0.0098	-0.111
0.7625	0.0077	-0.127		0.7625	0.0098	-0.111
0.76333	0.0078	-0.127		0.76333	0.0098	-0.111
0.76417	0.0078	-0.127		0.76417	0.0098	-0.111
0.765	0.0078	-0.127		0.765	0.0098	-0.111
0.76583	0.0078	-0.127		0.76583	0.0098	-0.111
0.76667	0.0078	-0.127		0.76667	0.0098	-0.112
0.7675	0.0078	-0.127		0.7675	0.0098	-0.112
0.76833	0.0078	-0.127		0.76833	0.0099	-0.113
0.76917	0.0078	-0.127		0.76917	0.0099	-0.113
0.77	0.0079	-0.127		0.77	0.0099	-0.114
0.77083	0.0079	-0.127		0.77083	0.0099	-0.114
0.77167	0.0079	-0.127		0.77167	0.0099	-0.114
0.7725	0.0079	-0.127		0.7725	0.0099	-0.114
0.77333	0.0079	-0.127		0.77333	0.0099	-0.114
0.77417	0.0079	-0.126		0.77417	0.0099	-0.114
0.775	0.0079	-0.126		0.775	0.0099	-0.114
0.77583	0.008	-0.126		0.77583	0.0099	-0.114
0.77667	0.008	-0.127		0.77667	0.0099	-0.114
0.7775	0.008	-0.127		0.7775	0.01	-0.114
0.77833	0.008	-0.127		0.77833	0.01	-0.114
0.77917	0.008	-0.128		0.77917	0.01	-0.113
0.78	0.008	-0.128		0.78	0.01	-0.114
0.78083	0.008	-0.128		0.78083	0.01	-0.114
0.78167	0.008	-0.128		0.78167	0.01	-0.114
0.7825	0.0081	-0.128		0.7825	0.01	-0.114
0.78333	0.0081	-0.128		0.78333	0.01	-0.114
0.78417	0.0081	-0.128		0.78417	0.01	-0.114
0.785	0.0081	-0.127		0.785	0.01	-0.114
0.78583	0.0081	-0.127		0.78583	0.01	-0.114
0.78667	0.0081	-0.127		0.78667	0.01	-0.114
0.7875	0.0081	-0.127		0.7875	0.01	-0.114
0.78833	0.0082	-0.127		0.78833	0.01	-0.114
0.78917	0.0082	-0.127		0.78917	0.01	-0.114
0.79	0.0082	-0.127		0.79	0.0101	-0.114
0.79083	0.0082	-0.127		0.79083	0.0101	-0.113
0.79167	0.0082	-0.127		0.79167	0.0101	-0.113
0.7925	0.0082	-0.128		0.7925	0.0101	-0.113
0.79333	0.0082	-0.127		0.79333	0.0101	-0.114
0.79417	0.0082	-0.127		0.79417	0.0101	-0.114
0.795	0.0083	-0.128		0.795	0.0101	-0.114
0.79583	0.0083	-0.128		0.79583	0.0101	-0.114
0.79667	0.0083	-0.128		0.79667	0.0101	-0.114
0.7975	0.0083	-0.129		0.7975	0.0101	-0.114
0.79833	0.0083	-0.129		0.79833	0.0101	-0.114
0.79917	0.0083	-0.129		0.79917	0.0101	-0.114
0.8	0.0083	-0.129		0.8	0.0101	-0.114
0.80083	0.0083	-0.129		0.80083	0.0101	-0.115
0.80167	0.0084	-0.129		0.80167	0.0101	-0.115
0.8025	0.0084	-0.129		0.8025	0.0101	-0.114
0.80333	0.0084	-0.129		0.80333	0.0102	-0.114
0.80417	0.0084	-0.13		0.80417	0.0102	-0.114
0.805	0.0084	-0.13		0.805	0.0102	-0.114
0.80583	0.0084	-0.13		0.80583	0.0102	-0.115
0.80667	0.0084	-0.131		0.80667	0.0102	-0.115
0.8075	0.0084	-0.131		0.8075	0.0102	-0.115
0.80833	0.0084	-0.131		0.80833	0.0102	-0.116
0.80917	0.0085	-0.131		0.80917	0.0102	-0.116
0.81	0.0085	-0.131		0.81	0.0102	-0.116
0.81083	0.0085	-0.131		0.81083	0.0102	-0.117
0.81167	0.0085	-0.131		0.81167	0.0102	-0.117
0.8125	0.0085	-0.13		0.8125	0.0102	-0.117
0.81333	0.0085	-0.13		0.81333	0.0102	-0.117
0.81417	0.0085	-0.13		0.81417	0.0102	-0.118
0.815	0.0086	-0.13		0.815	0.0102	-0.118
0.81583	0.0086	-0.13		0.81583	0.0102	-0.118
0.81667	0.0086	-0.13		0.81667	0.0102	-0.118
0.8175	0.0086	-0.13		0.8175	0.0102	-0.118
0.81833	0.0086	-0.13		0.81833	0.0102	-0.118
0.81917	0.0086	-0.13		0.81917	0.0102	-0.118
0.82	0.0086	-0.13		0.82	0.0102	-0.117
0.82083	0.0086	-0.131		0.82083	0.0102	-0.117
0.82167	0.0086	-0.131		0.82167	0.0102	-0.118
0.8225	0.0086	-0.131		0.8225	0.0102	-0.118
0.82333	0.0087	-0.131		0.82333	0.0102	-0.118
0.82417	0.0087	-0.132		0.82417	0.0102	-0.119
0.825	0.0087	-0.132		0.825	0.0102	-0.119
0.82583	0.0087	-0.133		0.82583	0.0102	-0.119
0.82667	0.0087	-0.133		0.82667	0.0102	-0.119
0.8275	0.0087	-0.133		0.8275	0.0102	-0.119
0.82833	0.0087	-0.134		0.82833	0.0102	-0.119
0.82917	0.0087	-0.133		0.82917	0.0102	-0.119
0.83	0.0087	-0.133		0.83	0.0102	-0.119
0.83083	0.0086	-0.133		0.83083	0.0101	-0.119
0.83167	0.0086	-0.133		0.83167	0.0101	-0.119
0.8325	0.0086	-0.133		0.8325	0.0101	-0.119
0.83333	0.0086	-0.133		0.83333	0.0101	-0.118
0.83417	0.0085	-0.133		0.83417	0.01	-0.118
0.835	0.0085	-0.133		0.835	0.01	-0.119
0.83583	0.0084	-0.133		0.83583	0.0099	-0.119
0.83667	0.0084	-0.133		0.83667	0.0099	-0.119
0.8375	0.0083	-0.133		0.8375	0.0098	-0.119
0.83833	0.0083	-0.132		0.83833	0.0098	-0.119
0.83917	0.0081	-0.132		0.83917	0.0097	-0.118
0.84	0.0081	-0.132		0.84	0.0096	-0.118
0.84083	0.008	-0.132		0.84083	0.0095	-0.118
0.84167	0.0078	-0.133		0.84167	0.0093	-0.119
0.8425	0.0077	-0.133		0.8425	0.0092	-0.119
0.84333	0.0076	-0.133		0.84333	0.0091	-0.119
0.84417	0.0073	-0.133		0.84417	0.0088	-0.119
0.845	0.0072	-0.133		0.845	0.0087	-0.12
0.84583	0.007	-0.133		0.84583	0.0085	-0.12
0.84667	0.0067	-0.133		0.84667	0.0082	-0.121
0.8475	0.0065	-0.133		0.8475	0.008	-0.12
0.84833	0.006	-0.133		0.84833	0.0076	-0.12
0.84917	0.0058	-0.133		0.84917	0.0073	-0.121
0.85	0.0055	-0.133		0.85	0.0071	-0.12
0.85083	0.0049	-0.133		0.85083	0.0065	-0.12
0.85167	0.0046	-0.133		0.85167	0.0062	-0.12
0.8525	0.0042	-0.133		0.8525	0.0058	-0.12
0.85333	0.0034	-0.132		0.85333	0.0051	-0.121
0.85417	0.003	-0.132		0.85417	0.0046	-0.121
0.855	0.002	-0.132		0.855	0.0042	-0.121
0.85583	0.0015	-0.133		0.85583	0.0032	-0.121
0.85667	0.001	-0.133		0.85667	0.0027	-0.121
0.8575	-0.0003	-0.133		0.8575	0.0015	-0.121
0.85833	-0.0009	-0.134		0.85833	0.0008	-0.122
0.85917	-0.0016	-0.134		0.85917	0.0002	-0.123
0.86	-0.0031	-0.134		0.86	-0.0013	-0.123
0.86083	-0.004	-0.133		0.86083	-0.0021	-0.123
0.86167	-0.0058	-0.133		0.86167	-0.003	-0.123
0.8625	-0.0067	-0.134		0.8625	-0.0048	-0.123
0.86333	-0.0078	-0.133		0.86333	-0.0058	-0.122
0.86417	-0.01	-0.133		0.86417	-0.0079	-0.122
0.865	-0.0111	-0.133		0.865	-0.0091	-0.122
0.86583	-0.0124	-0.134		0.86583	-0.0103	-0.122
0.86667	-0.0151	-0.134		0.86667	-0.0129	-0.122
0.8675	-0.0165	-0.134		0.8675	-0.0143	-0.123
0.86833	-0.018	-0.134		0.86833	-0.0158	-0.123
0.86917	-0.0213	-0.134		0.86917	-0.0189	-0.123
0.87	-0.023	-0.134		0.87	-0.0206	-0.123
0.87083	-0.0267	-0.134		0.87083	-0.0242	-0.124
0.87167	-0.0286	-0.134		0.87167	-0.0261	-0.124
0.8725	-0.0307	-0.134		0.8725	-0.0281	-0.124
0.87333	-0.035	-0.134		0.87333	-0.0323	-0.124
0.87417	-0.0373	-0.135		0.87417	-0.0345	-0.124
0.875	-0.0397	-0.134		0.875	-0.0369	-0.124
0.87583	-0.0448	-0.134		0.87583	-0.0418	-0.124
0.87667	-0.0475	-0.135		0.87667	-0.0445	-0.124
0.8775	-0.0532	-0.135		0.8775	-0.0472	-0.124
0.87833	-0.0563	-0.135		0.87833	-0.053	-0.125
0.87917	-0.0594	-0.136		0.87917	-0.056	-0.125
0.88	-0.066	-0.136		0.88	-0.0624	-0.125
0.88083	-0.0694	-0.136		0.88083	-0.0658	-0.124
0.88167	-0.073	-0.136		0.88167	-0.0693	-0.124
0.8825	-0.0806	-0.136		0.8825	-0.0767	-0.124
0.88333	-0.0845	-0.136		0.88333	-0.0805	-0.124
0.88417	-0.0886	-0.136		0.88417	-0.0845	-0.124
0.885	-0.0972	-0.137		0.885	-0.0929	-0.124
0.88583	-0.1017	-0.137		0.88583	-0.0973	-0.125
0.88667	-0.1111	-0.137		0.88667	-0.1064	-0.125
0.8875	-0.116	-0.137		0.8875	-0.1112	-0.124
0.88833	-0.1211	-0.137		0.88833	-0.1162	-0.124
0.88917	-0.1316	-0.137		0.88917	-0.1265	-0.124
0.89	-0.1371	-0.138		0.89	-0.1318	-0.124
0.89083	-0.1427	-0.138		0.89083	-0.1373	-0.124
0.89167	-0.1545	-0.139		0.89167	-0.1488	-0.125
0.8925	-0.1606	-0.139		0.8925	-0.1548	-0.125
0.89333	-0.1733	-0.139		0.89333	-0.1609	-0.125
0.89417	-0.1798	-0.14		0.89417	-0.1736	-0.126
0.895	-0.1866	-0.14		0.895	-0.1802	-0.126
0.89583	-0.2006	-0.141		0.89583	-0.1939	-0.126
0.89667	-0.2078	-0.141		0.89667	-0.2009	-0.127
0.8975	-0.2152	-0.141		0.8975	-0.2082	-0.127
0.89833	-0.2305	-0.141		0.89833	-0.2232	-0.128
0.89917	-0.2384	-0.142		0.89917	-0.2309	-0.128
0.9	-0.2465	-0.142		0.9	-0.2388	-0.128
0.90083	-0.2631	-0.142		0.90083	-0.2551	-0.128
0.90167	-0.2717	-0.142		0.90167	-0.2635	-0.129
0.9025	-0.2893	-0.142		0.9025	-0.2808	-0.129
0.90333	-0.2984	-0.142		0.90333	-0.2897	-0.129
0.90417	-0.3076	-0.142		0.90417	-0.2988	-0.129
0.905	-0.3266	-0.142		0.905	-0.3174	-0.129
0.90583	-0.3364	-0.142		0.90583	-0.327	-0.129
0.90667	-0.3463	-0.142		0.90667	-0.3367	-0.13
0.9075	-0.3666	-0.142		0.9075	-0.3567	-0.13
0.90833	-0.377	-0.143		0.90833	-0.3669	-0.131
0.90917	-0.3983	-0.143		0.90917	-0.3773	-0.131
0.91	-0.4092	-0.144		0.91	-0.3986	-0.132
0.91083	-0.4203	-0.144		0.91083	-0.4094	-0.132
0.91167	-0.4429	-0.144		0.91167	-0.4316	-0.133
0.9125	-0.4544	-0.145		0.9125	-0.443	-0.132
0.91333	-0.466	-0.145		0.91333	-0.4544	-0.132
0.91417	-0.4898	-0.146		0.91417	-0.4778	-0.132
0.915	-0.5019	-0.147		0.915	-0.4897	-0.133
0.91583	-0.5141	-0.147		0.91583	-0.5018	-0.133
0.91667	-0.539	-0.147		0.91667	-0.5263	-0.134
0.9175	-0.5517	-0.148		0.9175	-0.5388	-0.134
0.91833	-0.5774	-0.148		0.91833	-0.5641	-0.134
0.91917	-0.5904	-0.149		0.91917	-0.577	-0.135
0.92	-0.6035	-0.149		0.92	-0.5899	-0.135
0.92083	-0.6302	-0.15		0.92083	-0.6162	-0.136
0.92167	-0.6437	-0.151		0.92167	-0.6295	-0.136
0.9225	-0.6572	-0.152		0.9225	-0.6429	-0.136
0.92333	-0.6847	-0.152		0.92333	-0.67	-0.137
0.92417	-0.6985	-0.153		0.92417	-0.6837	-0.138
0.925	-0.7265	-0.153		0.925	-0.6975	-0.138
0.92583	-0.7406	-0.154		0.92583	-0.7253	-0.138
0.92667	-0.7548	-0.154		0.92667	-0.7393	-0.139
0.9275	-0.7833	-0.155		0.9275	-0.7676	-0.139
0.92833	-0.7977	-0.156		0.92833	-0.7818	-0.14
0.92917	-0.8121	-0.156		0.92917	-0.7961	-0.141
0.93	-0.8411	-0.156		0.93	-0.8247	-0.141
0.93083	-0.8557	-0.157		0.93083	-0.8392	-0.142
0.93167	-0.8848	-0.157		0.93167	-0.8536	-0.143
0.9325	-0.8994	-0.157		0.9325	-0.8826	-0.144
0.93333	-0.9141	-0.158		0.93333	-0.8971	-0.144
0.93417	-0.9434	-0.158		0.93417	-0.9262	-0.144
0.935	-0.958	-0.159		0.935	-0.9407	-0.145
0.93583	-0.9727	-0.16		0.93583	-0.9552	-0.146
0.93667	-1.0019	-0.161		0.93667	-0.9843	-0.146
0.9375	-1.0164	-0.162		0.9375	-0.9988	-0.147
0.93833	-1.031	-0.162		0.93833	-1.0133	-0.147
0.93917	-1.06	-0.163		0.93917	-1.0421	-0.147
0.94	-1.0744	-0.163		0.94	-1.0564	-0.148
0.94083	-1.1031	-0.163		0.94083	-1.085	-0.148
0.94167	-1.1173	-0.164		0.94167	-1.0992	-0.149
0.9425	-1.1315	-0.164		0.9425	-1.1133	-0.149
0.94333	-1.1596	-0.164		0.94333	-1.1414	-0.149
0.94417	-1.1735	-0.165		0.94417	-1.1553	-0.15
0.945	-1.1873	-0.165		0.945	-1.1691	-0.151
0.94583	-1.2147	-0.165		0.94583	-1.1964	-0.151
0.94667	-1.2282	-0.165		0.94667	-1.21	-0.151
0.9475	-1.2549	-0.166		0.9475	-1.2234	-0.152
0.94833	-1.268	-0.166		0.94833	-1.2499	-0.152
0.94917	-1.281	-0.166		0.94917	-1.2629	-0.152
0.95	-1.3067	-0.167		0.95	-1.2886	-0.153
0.95083	-1.3193	-0.167		0.95083	-1.3013	-0.154
0.95167	-1.3317	-0.167		0.95167	-1.3138	-0.154
0.9525	-1.3561	-0.167		0.9525	-1.3384	-0.154
0.95333	-1.3681	-0.168		0.95333	-1.3504	-0.155
0.95417	-1.3799	-0.168		0.95417	-1.3623	-0.155
0.955	-1.403	-0.169		0.955	-1.3856	-0.155
0.95583	-1.4143	-0.17		0.95583	-1.3969	-0.156
0.95667	-1.4363	-0.17		0.95667	-1.4192	-0.156
0.9575	-1.447	-0.171		0.9575	-1.43	-0.156
0.95833	-1.4575	-0.171		0.95833	-1.4406	-0.157
0.95917	-1.478	-0.171		0.95917	-1.4613	-0.157
0.96	-1.4879	-0.171		0.96	-1.4714	-0.158
0.96083	-1.4976	-0.171		0.96083	-1.4812	-0.158
0.96167	-1.5163	-0.172		0.96167	-1.5003	-0.158
0.9625	-1.5254	-0.172		0.9625	-1.5095	-0.158
0.96333	-1.5428	-0.172		0.96333	-1.5185	-0.158
0.96417	-1.5512	-0.172		0.96417	-1.5359	-0.159
0.965	-1.5594	-0.172		0.965	-1.5443	-0.159
0.96583	-1.5751	-0.172		0.96583	-1.5603	-0.159
0.96667	-1.5826	-0.173		0.96667	-1.568	-0.159
0.9675	-1.5898	-0.173		0.9675	-1.5754	-0.159
0.96833	-1.6036	-0.173		0.96833	-1.5897	-0.159
0.96917	-1.6102	-0.173		0.96917	-1.5964	-0.159
0.97	-1.6165	-0.173		0.97	-1.603	-0.16
0.97083	-1.6284	-0.173		0.97083	-1.6153	-0.16
0.97167	-1.634	-0.173		0.97167	-1.6212	-0.16
0.9725	-1.6445	-0.174		0.9725	-1.6321	-0.16
0.97333	-1.6493	-0.174		0.97333	-1.6372	-0.159
0.97417	-1.654	-0.174		0.97417	-1.6421	-0.159
0.975	-1.6625	-0.174		0.975	-1.6512	-0.159
0.97583	-1.6665	-0.174		0.97583	-1.6553	-0.159
0.97667	-1.6701	-0.174		0.97667	-1.6593	-0.159
0.9775	-1.6768	-0.174		0.9775	-1.6664	-0.159
0.97833	-1.6798	-0.174		0.97833	-1.6697	-0.158
0.97917	-1.685	-0.174		0.97917	-1.6727	-0.158
0.98	-1.6873	-0.174		0.98	-1.6779	-0.158
0.98083	-1.6893	-0.175		0.98083	-1.6802	-0.158
0.98167	-1.6927	-0.175		0.98167	-1.6841	-0.158
0.9825	-1.694	-0.175		0.9825	-1.6857	-0.159
0.98333	-1.6951	-0.174		0.98333	-1.6871	-0.159
0.98417	-1.6967	-0.175		0.98417	-1.6892	-0.159
0.985	-1.6971	-0.175		0.985	-1.6899	-0.159
0.98583	-1.6974	-0.175		0.98583	-1.6904	-0.16
0.98667	-1.6972	-0.175		0.98667	-1.6907	-0.159
0.9875	-1.6967	-0.175		0.9875	-1.6906	-0.159
0.98833	-1.6953	-0.175		0.98833	-1.6896	-0.159
0.98917	-1.6942	-0.174		0.98917	-1.6889	-0.159
0.99	-1.693	-0.173		0.99	-1.6879	-0.159
0.99083	-1.6899	-0.173		0.99083	-1.6853	-0.159
0.99167	-1.688	-0.173		0.99167	-1.6837	-0.159
0.9925	-1.686	-0.173		0.9925	-1.6819	-0.159
0.99333	-1.6813	-0.172		0.99333	-1.6778	-0.159
0.99417	-1.6787	-0.172		0.99417	-1.6754	-0.158
0.995	-1.6729	-0.172		0.995	-1.6729	-0.157
0.99583	-1.6697	-0.171		0.99583	-1.6673	-0.157
0.99667	-1.6664	-0.171		0.99667	-1.6642	-0.157
0.9975	-1.6593	-0.171		0.9975	-1.6575	-0.157
0.99833	-1.6554	-0.17		0.99833	-1.6539	-0.157
0.99917	-1.6514	-0.17		0.99917	-1.6501	-0.157
1	-1.6429	-0.17		1	-1.6421	-0.156
1.00083	-1.6384	-0.17		1.00083	-1.6379	-0.156
1.00167	-1.6291	-0.17		1.00167	-1.6335	-0.156
1.0025	-1.6241	-0.169		1.0025	-1.6242	-0.156
1.00333	-1.6191	-0.169		1.00333	-1.6194	-0.156
1.00417	-1.6085	-0.169		1.00417	-1.6092	-0.155
1.005	-1.6031	-0.169		1.005	-1.604	-0.154
1.00583	-1.5975	-0.169		1.00583	-1.5986	-0.154
1.00667	-1.5859	-0.169		1.00667	-1.5874	-0.154
1.0075	-1.5799	-0.168		1.0075	-1.5817	-0.154
1.00833	-1.5738	-0.168		1.00833	-1.5758	-0.153
1.00917	-1.5613	-0.168		1.00917	-1.5636	-0.153
1.01	-1.5549	-0.167		1.01	-1.5574	-0.152
1.01083	-1.5417	-0.167		1.01083	-1.551	-0.152
1.01167	-1.5349	-0.167		1.01167	-1.538	-0.151
1.0125	-1.5281	-0.166		1.0125	-1.5313	-0.151
1.01333	-1.5142	-0.166		1.01333	-1.5177	-0.151
1.01417	-1.5071	-0.166		1.01417	-1.5108	-0.15
1.015	-1.4999	-0.165		1.015	-1.5037	-0.15
1.01583	-1.4852	-0.165		1.01583	-1.4894	-0.149
1.01667	-1.4778	-0.165		1.01667	-1.4821	-0.149
1.0175	-1.4627	-0.165		1.0175	-1.4748	-0.149
1.01833	-1.455	-0.165		1.01833	-1.4598	-0.148
1.01917	-1.4473	-0.165		1.01917	-1.4522	-0.148
1.02	-1.4317	-0.165		1.02	-1.4369	-0.147
1.02083	-1.4238	-0.164		1.02083	-1.4291	-0.147
1.02167	-1.4159	-0.163		1.02167	-1.4213	-0.147
1.0225	-1.3998	-0.163		1.0225	-1.4054	-0.147
1.02333	-1.3917	-0.163		1.02333	-1.3974	-0.146
1.02417	-1.3835	-0.162		1.02417	-1.3894	-0.146
1.025	-1.3671	-0.162		1.025	-1.3731	-0.147
1.02583	-1.3588	-0.162		1.02583	-1.365	-0.147
1.02667	-1.3421	-0.162		1.02667	-1.3485	-0.146
1.0275	-1.3338	-0.162		1.0275	-1.3402	-0.146
1.02833	-1.3253	-0.162		1.02833	-1.3319	-0.146
1.02917	-1.3084	-0.162		1.02917	-1.3151	-0.146
1.03	-1.2999	-0.162		1.03	-1.3067	-0.145
1.03083	-1.2914	-0.162		1.03083	-1.2983	-0.145
1.03167	-1.2743	-0.162		1.03167	-1.2813	-0.145
1.0325	-1.2658	-0.162		1.0325	-1.2728	-0.144
1.03333	-1.2486	-0.162		1.03333	-1.2643	-0.144
1.03417	-1.24	-0.162		1.03417	-1.2473	-0.144
1.035	-1.2314	-0.162		1.035	-1.2387	-0.145
1.03583	-1.2142	-0.162		1.03583	-1.2216	-0.145
1.03667	-1.2055	-0.162		1.03667	-1.213	-0.145
1.0375	-1.1969	-0.161		1.0375	-1.2044	-0.145
1.03833	-1.1797	-0.161		1.03833	-1.1873	-0.145
1.03917	-1.1711	-0.161		1.03917	-1.1787	-0.145
1.04	-1.1624	-0.161		1.04	-1.1701	-0.144
1.04083	-1.1452	-0.161		1.04083	-1.153	-0.143
1.04167	-1.1366	-0.161		1.04167	-1.1444	-0.143
1.0425	-1.1195	-0.161		1.0425	-1.1273	-0.143
1.04333	-1.1109	-0.161		1.04333	-1.1188	-0.142
1.04417	-1.1024	-0.161		1.04417	-1.1103	-0.142
1.045	-1.0854	-0.16		1.045	-1.0932	-0.142
1.04583	-1.0769	-0.16		1.04583	-1.0848	-0.142
1.04667	-1.0684	-0.16		1.04667	-1.0763	-0.142
1.0475	-1.0515	-0.16		1.0475	-1.0595	-0.142
1.04833	-1.0431	-0.16		1.04833	-1.0511	-0.142
1.04917	-1.0264	-0.16		1.04917	-1.0427	-0.142
1.05	-1.0181	-0.16		1.05	-1.026	-0.142
1.05083	-1.0098	-0.16		1.05083	-1.0177	-0.142
1.05167	-0.9933	-0.16		1.05167	-1.0012	-0.142
1.0525	-0.985	-0.16		1.0525	-0.993	-0.142
1.05333	-0.9769	-0.16		1.05333	-0.9848	-0.142
1.05417	-0.9606	-0.16		1.05417	-0.9685	-0.142
1.055	-0.9525	-0.159		1.055	-0.9604	-0.142
1.05583	-0.9445	-0.159		1.05583	-0.9524	-0.142
1.05667	-0.9285	-0.159		1.05667	-0.9363	-0.141
1.0575	-0.9205	-0.159		1.0575	-0.9284	-0.141
1.05833	-0.9047	-0.159		1.05833	-0.9125	-0.141
1.05917	-0.8969	-0.159		1.05917	-0.9047	-0.14
1.06	-0.8891	-0.159		1.06	-0.8969	-0.14
1.06083	-0.8736	-0.159		1.06083	-0.8814	-0.14
1.06167	-0.866	-0.159		1.06167	-0.8736	-0.14
1.0625	-0.8583	-0.159		1.0625	-0.866	-0.14
1.06333	-0.8432	-0.159		1.06333	-0.8508	-0.14
1.06417	-0.8357	-0.159		1.06417	-0.8433	-0.139
1.065	-0.8208	-0.159		1.065	-0.8358	-0.139
1.06583	-0.8134	-0.159		1.06583	-0.8209	-0.139
1.06667	-0.8061	-0.16		1.06667	-0.8135	-0.139
1.0675	-0.7915	-0.16		1.0675	-0.7989	-0.139
1.06833	-0.7843	-0.161		1.06833	-0.7917	-0.138
1.06917	-0.7772	-0.161		1.06917	-0.7845	-0.138
1.07	-0.763	-0.16		1.07	-0.7702	-0.138
1.07083	-0.7559	-0.16		1.07083	-0.7632	-0.138
1.07167	-0.742	-0.16		1.07167	-0.7561	-0.138
1.0725	-0.7352	-0.16		1.0725	-0.7422	-0.138
1.07333	-0.7283	-0.16		1.07333	-0.7353	-0.138
1.07417	-0.7148	-0.16		1.07417	-0.7217	-0.138
1.075	-0.7081	-0.16		1.075	-0.715	-0.138
1.07583	-0.7014	-0.16		1.07583	-0.7082	-0.137
1.07667	-0.6882	-0.16		1.07667	-0.695	-0.137
1.0775	-0.6817	-0.16		1.0775	-0.6884	-0.137
1.07833	-0.6752	-0.16		1.07833	-0.6819	-0.137
1.07917	-0.6625	-0.159		1.07917	-0.669	-0.137
1.08	-0.6561	-0.16		1.08	-0.6627	-0.137
1.08083	-0.6436	-0.159		1.08083	-0.6564	-0.137
1.08167	-0.6375	-0.16		1.08167	-0.6439	-0.136
1.0825	-0.6313	-0.159		1.0825	-0.6377	-0.136
1.08333	-0.6192	-0.159		1.08333	-0.6255	-0.136
1.08417	-0.6132	-0.16		1.08417	-0.6194	-0.136
1.085	-0.6073	-0.16		1.085	-0.6134	-0.136
1.08583	-0.5955	-0.16		1.08583	-0.6016	-0.136
1.08667	-0.5897	-0.16		1.08667	-0.5957	-0.136
1.0875	-0.5782	-0.16		1.0875	-0.5899	-0.136
1.08833	-0.5726	-0.159		1.08833	-0.5785	-0.136
1.08917	-0.567	-0.159		1.08917	-0.5728	-0.136
1.09	-0.5559	-0.159		1.09	-0.5616	-0.136
1.09083	-0.5504	-0.159		1.09083	-0.5561	-0.136
1.09167	-0.545	-0.159		1.09167	-0.5506	-0.136
1.0925	-0.5342	-0.159		1.0925	-0.5398	-0.136
1.09333	-0.5289	-0.158		1.09333	-0.5344	-0.136
1.09417	-0.5237	-0.158		1.09417	-0.5291	-0.136
1.095	-0.5133	-0.158		1.095	-0.5187	-0.136
1.09583	-0.5082	-0.158		1.09583	-0.5135	-0.136
1.09667	-0.4981	-0.158		1.09667	-0.5034	-0.136
1.0975	-0.4932	-0.158		1.0975	-0.4983	-0.136
1.09833	-0.4882	-0.158		1.09833	-0.4933	-0.136
1.09917	-0.4785	-0.158		1.09917	-0.4835	-0.136
1.1	-0.4737	-0.158		1.1	-0.4787	-0.135
1.10083	-0.4689	-0.157		1.10083	-0.4739	-0.135
1.10167	-0.4596	-0.158		1.10167	-0.4644	-0.135
1.1025	-0.4549	-0.158		1.1025	-0.4597	-0.135
1.10333	-0.4458	-0.158		1.10333	-0.4551	-0.135
1.10417	-0.4413	-0.158		1.10417	-0.4459	-0.135
1.105	-0.4368	-0.158		1.105	-0.4414	-0.135
1.10583	-0.428	-0.158		1.10583	-0.4325	-0.135
1.10667	-0.4237	-0.158		1.10667	-0.4281	-0.135
1.1075	-0.4194	-0.158		1.1075	-0.4238	-0.135
1.10833	-0.4109	-0.159		1.10833	-0.4152	-0.135
1.10917	-0.4067	-0.159		1.10917	-0.411	-0.135
1.11	-0.4026	-0.158		1.11	-0.4068	-0.134
1.11083	-0.3944	-0.158		1.11083	-0.3986	-0.135
1.11167	-0.3904	-0.158		1.11167	-0.3945	-0.135
1.1125	-0.3825	-0.159		1.1125	-0.3865	-0.135
1.11333	-0.3786	-0.158		1.11333	-0.3826	-0.135
1.11417	-0.3747	-0.158		1.11417	-0.3787	-0.135
1.115	-0.3671	-0.158		1.115	-0.371	-0.135
1.11583	-0.3633	-0.158		1.11583	-0.3672	-0.136
1.11667	-0.3596	-0.157		1.11667	-0.3634	-0.136
1.1175	-0.3523	-0.158		1.1175	-0.356	-0.136
1.11833	-0.3487	-0.158		1.11833	-0.3524	-0.136
1.11917	-0.3416	-0.158		1.11917	-0.3488	-0.136
1.12	-0.3381	-0.158		1.12	-0.3417	-0.137
1.12083	-0.3346	-0.158		1.12083	-0.3381	-0.137
1.12167	-0.3278	-0.158		1.12167	-0.3313	-0.137
1.1225	-0.3244	-0.158		1.1225	-0.3278	-0.136
1.12333	-0.3211	-0.158		1.12333	-0.3245	-0.136
1.12417	-0.3145	-0.158		1.12417	-0.3178	-0.136
1.125	-0.3113	-0.158		1.125	-0.3146	-0.136
1.12583	-0.3081	-0.158		1.12583	-0.3114	-0.136
1.12667	-0.3018	-0.158		1.12667	-0.305	-0.136
1.1275	-0.2987	-0.157		1.1275	-0.3018	-0.136
1.12833	-0.2926	-0.158		1.12833	-0.2957	-0.136
1.12917	-0.2896	-0.158		1.12917	-0.2926	-0.136
1.13	-0.2866	-0.158		1.13	-0.2896	-0.136
1.13083	-0.2808	-0.158		1.13083	-0.2837	-0.136
1.13167	-0.2779	-0.159		1.13167	-0.2808	-0.135
1.1325	-0.275	-0.159		1.1325	-0.2779	-0.135
1.13333	-0.2694	-0.159		1.13333	-0.2722	-0.135
1.13417	-0.2667	-0.159		1.13417	-0.2694	-0.135
1.135	-0.2612	-0.16		1.135	-0.2666	-0.135
1.13583	-0.2585	-0.16		1.13583	-0.2612	-0.135
1.13667	-0.2559	-0.16		1.13667	-0.2585	-0.134
1.1375	-0.2506	-0.159		1.1375	-0.2532	-0.134
1.13833	-0.2481	-0.159		1.13833	-0.2506	-0.134
1.13917	-0.2455	-0.159		1.13917	-0.248	-0.134
1.14	-0.2405	-0.158		1.14	-0.243	-0.134
1.14083	-0.2381	-0.158		1.14083	-0.2405	-0.134
1.14167	-0.2332	-0.158		1.14167	-0.238	-0.134
1.1425	-0.2308	-0.158		1.1425	-0.2332	-0.134
1.14333	-0.2285	-0.157		1.14333	-0.2308	-0.134
1.14417	-0.2238	-0.157		1.14417	-0.2261	-0.134
1.145	-0.2215	-0.157		1.145	-0.2237	-0.135
1.14583	-0.2192	-0.157		1.14583	-0.2215	-0.135
1.14667	-0.2148	-0.157		1.14667	-0.2169	-0.135
1.1475	-0.2126	-0.158		1.1475	-0.2147	-0.135
1.14833	-0.2104	-0.158		1.14833	-0.2125	-0.134
1.14917	-0.2061	-0.158		1.14917	-0.2082	-0.134
1.15	-0.204	-0.159		1.15	-0.2061	-0.134
1.15083	-0.1999	-0.159		1.15083	-0.204	-0.134
1.15167	-0.1979	-0.158		1.15167	-0.1998	-0.134
1.1525	-0.1959	-0.158		1.1525	-0.1978	-0.134
1.15333	-0.1919	-0.158		1.15333	-0.1938	-0.134
1.15417	-0.1899	-0.158		1.15417	-0.1918	-0.135
1.155	-0.188	-0.158		1.155	-0.1899	-0.135
1.15583	-0.1842	-0.157		1.15583	-0.186	-0.135
1.15667	-0.1824	-0.157		1.15667	-0.1841	-0.136
1.1575	-0.1787	-0.157		1.1575	-0.1823	-0.136
1.15833	-0.1769	-0.158		1.15833	-0.1786	-0.136
1.15917	-0.1751	-0.158		1.15917	-0.1768	-0.136
1.16	-0.1715	-0.158		1.16	-0.1732	-0.136
1.16083	-0.1698	-0.158		1.16083	-0.1715	-0.136
1.16167	-0.1681	-0.158		1.16167	-0.1697	-0.136
1.1625	-0.1647	-0.158		1.1625	-0.1663	-0.136
1.16333	-0.1631	-0.158		1.16333	-0.1646	-0.136
1.16417	-0.1614	-0.158		1.16417	-0.163	-0.136
1.165	-0.1582	-0.158		1.165	-0.1597	-0.136
1.16583	-0.1566	-0.158		1.16583	-0.1581	-0.136
1.16667	-0.1534	-0.158		1.16667	-0.1549	-0.136
1.1675	-0.1519	-0.158		1.1675	-0.1533	-0.136
1.16833	-0.1504	-0.158		1.16833	-0.1518	-0.135
1.16917	-0.1474	-0.158		1.16917	-0.1488	-0.135
1.17	-0.1459	-0.158		1.17	-0.1473	-0.135
1.17083	-0.1445	-0.158		1.17083	-0.1458	-0.135
1.17167	-0.1416	-0.158		1.17167	-0.1429	-0.135
1.1725	-0.1402	-0.157		1.1725	-0.1415	-0.135
1.17333	-0.1374	-0.157		1.17333	-0.1401	-0.135
1.17417	-0.136	-0.157		1.17417	-0.1373	-0.136
1.175	-0.1347	-0.157		1.175	-0.1359	-0.136
1.17583	-0.132	-0.157		1.17583	-0.1332	-0.136
1.17667	-0.1307	-0.157		1.17667	-0.1319	-0.136
1.1775	-0.1294	-0.157		1.1775	-0.1306	-0.135
1.17833	-0.1269	-0.158		1.17833	-0.128	-0.135
1.17917	-0.1256	-0.158		1.17917	-0.1267	-0.135
1.18	-0.1244	-0.158		1.18	-0.1254	-0.135
1.18083	-0.1219	-0.158		1.18083	-0.123	-0.135
1.18167	-0.1207	-0.158		1.18167	-0.1218	-0.135
1.1825	-0.1183	-0.158		1.1825	-0.1194	-0.135
1.18333	-0.1172	-0.158		1.18333	-0.1182	-0.135
1.18417	-0.116	-0.159		1.18417	-0.117	-0.135
1.185	-0.1137	-0.159		1.185	-0.1147	-0.135
1.18583	-0.1126	-0.159		1.18583	-0.1136	-0.136
1.18667	-0.1115	-0.159		1.18667	-0.1125	-0.136
1.1875	-0.1093	-0.159		1.1875	-0.1102	-0.136
1.18833	-0.1083	-0.159		1.18833	-0.1092	-0.136
1.18917	-0.1062	-0.159		1.18917	-0.1081	-0.136
1.19	-0.1051	-0.158		1.19	-0.106	-0.136
1.19083	-0.1041	-0.158		1.19083	-0.1049	-0.136
1.19167	-0.1021	-0.158		1.19167	-0.1029	-0.136
1.1925	-0.1011	-0.159		1.1925	-0.1019	-0.135
1.19333	-0.1001	-0.159		1.19333	-0.1009	-0.135
1.19417	-0.0982	-0.158		1.19417	-0.0989	-0.135
1.195	-0.0973	-0.158		1.195	-0.098	-0.136
1.19583	-0.0963	-0.158		1.19583	-0.097	-0.135
1.19667	-0.0945	-0.158		1.19667	-0.0951	-0.135
1.1975	-0.0935	-0.158		1.1975	-0.0942	-0.136
1.19833	-0.0918	-0.158		1.19833	-0.0924	-0.136
1.19917	-0.0909	-0.159		1.19917	-0.0915	-0.135
1.2	-0.09	-0.159		1.2	-0.0906	-0.135
1.20083	-0.0883	-0.159		1.20083	-0.0889	-0.135
1.20167	-0.0874	-0.159		1.20167	-0.088	-0.135
1.2025	-0.0866	-0.159		1.2025	-0.0872	-0.135
1.20333	-0.085	-0.159		1.20333	-0.0855	-0.134
1.20417	-0.0842	-0.159		1.20417	-0.0847	-0.134
1.205	-0.0826	-0.159		1.205	-0.0839	-0.134
1.20583	-0.0818	-0.159		1.20583	-0.0823	-0.134
1.20667	-0.081	-0.159		1.20667	-0.0815	-0.134
1.2075	-0.0795	-0.16		1.2075	-0.0799	-0.134
1.20833	-0.0787	-0.159		1.20833	-0.0791	-0.134
1.20917	-0.078	-0.159		1.20917	-0.0784	-0.134
1.21	-0.0765	-0.159		1.21	-0.0769	-0.134
1.21083	-0.0758	-0.159		1.21083	-0.0762	-0.135
1.21167	-0.0744	-0.159		1.21167	-0.0754	-0.135
1.2125	-0.0737	-0.159		1.2125	-0.074	-0.134
1.21333	-0.073	-0.159		1.21333	-0.0733	-0.134
1.21417	-0.0716	-0.159		1.21417	-0.0719	-0.134
1.215	-0.071	-0.159		1.215	-0.0712	-0.134
1.21583	-0.0703	-0.159		1.21583	-0.0706	-0.134
1.21667	-0.069	-0.159		1.21667	-0.0692	-0.133
1.2175	-0.0683	-0.159		1.2175	-0.0686	-0.133
1.21833	-0.0677	-0.159		1.21833	-0.0679	-0.134
1.21917	-0.0665	-0.16		1.21917	-0.0667	-0.134
1.22	-0.0658	-0.16		1.22	-0.066	-0.133
1.22083	-0.0646	-0.161		1.22083	-0.0654	-0.133
1.22167	-0.064	-0.161		1.22167	-0.0642	-0.134
1.2225	-0.0634	-0.161		1.2225	-0.0636	-0.134
1.22333	-0.0623	-0.161		1.22333	-0.0624	-0.134
1.22417	-0.0617	-0.161		1.22417	-0.0618	-0.134
1.225	-0.0612	-0.161		1.225	-0.0612	-0.134
1.22583	-0.06	-0.161		1.22583	-0.0601	-0.134
1.22667	-0.0595	-0.161		1.22667	-0.0595	-0.135
1.2275	-0.0584	-0.16		1.2275	-0.059	-0.134
1.22833	-0.0579	-0.16		1.22833	-0.0579	-0.134
1.22917	-0.0573	-0.16		1.22917	-0.0573	-0.134
1.23	-0.0563	-0.16		1.23	-0.0563	-0.135
1.23083	-0.0558	-0.16		1.23083	-0.0558	-0.135
1.23167	-0.0553	-0.16		1.23167	-0.0552	-0.135
1.2325	-0.0543	-0.16		1.2325	-0.0542	-0.135
1.23333	-0.0538	-0.16		1.23333	-0.0537	-0.135
1.23417	-0.0533	-0.16		1.23417	-0.0532	-0.135
1.235	-0.0523	-0.16		1.235	-0.0522	-0.135
1.23583	-0.0519	-0.159		1.23583	-0.0517	-0.135
1.23667	-0.051	-0.159		1.23667	-0.0513	-0.135
1.2375	-0.0505	-0.159		1.2375	-0.0503	-0.135
1.23833	-0.0501	-0.159		1.23833	-0.0499	-0.135
1.23917	-0.0492	-0.159		1.23917	-0.049	-0.135
1.24	-0.0487	-0.158		1.24	-0.0485	-0.135
1.24083	-0.0483	-0.158		1.24083	-0.0481	-0.135
1.24167	-0.0474	-0.159		1.24167	-0.0472	-0.136
1.2425	-0.047	-0.159		1.2425	-0.0467	-0.136
1.24333	-0.0462	-0.159		1.24333	-0.0463	-0.135
1.24417	-0.0458	-0.159		1.24417	-0.0455	-0.135
1.245	-0.0454	-0.159		1.245	-0.0451	-0.135
1.24583	-0.0446	-0.159		1.24583	-0.0442	-0.134
1.24667	-0.0442	-0.16		1.24667	-0.0438	-0.135
1.2475	-0.0438	-0.16		1.2475	-0.0434	-0.135
1.24833	-0.043	-0.16		1.24833	-0.0427	-0.135
1.24917	-0.0427	-0.159		1.24917	-0.0423	-0.134
1.25	-0.0423	-0.159		1.25	-0.0419	-0.134
1.25083	-0.0415	-0.159		1.25083	-0.0411	-0.134
1.25167	-0.0412	-0.159		1.25167	-0.0408	-0.134
1.2525	-0.0405	-0.158		1.2525	-0.04	-0.134
1.25333	-0.0401	-0.159		1.25333	-0.0397	-0.134
1.25417	-0.0398	-0.159		1.25417	-0.0393	-0.134
1.255	-0.0391	-0.159		1.255	-0.0386	-0.135
1.25583	-0.0387	-0.159		1.25583	-0.0383	-0.135
1.25667	-0.0384	-0.158		1.25667	-0.0379	-0.135
1.2575	-0.0377	-0.158		1.2575	-0.0372	-0.136
1.25833	-0.0374	-0.158		1.25833	-0.0369	-0.136
1.25917	-0.0368	-0.158		1.25917	-0.0366	-0.135
1.26	-0.0364	-0.158		1.26	-0.0359	-0.135
1.26083	-0.0361	-0.158		1.26083	-0.0356	-0.135
1.26167	-0.0355	-0.158		1.26167	-0.035	-0.135
1.2625	-0.0352	-0.159		1.2625	-0.0346	-0.135
1.26333	-0.0349	-0.159		1.26333	-0.0343	-0.135
1.26417	-0.0343	-0.159		1.26417	-0.0337	-0.135
1.265	-0.034	-0.159		1.265	-0.0334	-0.135
1.26583	-0.0337	-0.159		1.26583	-0.0331	-0.135
1.26667	-0.0332	-0.158		1.26667	-0.0325	-0.135
1.2675	-0.0329	-0.159		1.2675	-0.0322	-0.135
1.26833	-0.0323	-0.159		1.26833	-0.0317	-0.135
1.26917	-0.032	-0.16		1.26917	-0.0314	-0.135
1.27	-0.0318	-0.159		1.27	-0.0311	-0.135
1.27083	-0.0312	-0.159		1.27083	-0.0305	-0.135
1.27167	-0.031	-0.159		1.27167	-0.0303	-0.135
1.2725	-0.0307	-0.159		1.2725	-0.03	-0.135
1.27333	-0.0302	-0.159		1.27333	-0.0294	-0.135
1.27417	-0.0299	-0.159		1.27417	-0.0292	-0.134
1.275	-0.0294	-0.159		1.275	-0.0289	-0.134
1.27583	-0.0292	-0.159		1.27583	-0.0284	-0.134
1.27667	-0.0289	-0.159		1.27667	-0.0281	-0.134
1.2775	-0.0284	-0.159		1.2775	-0.0276	-0.134
1.27833	-0.0282	-0.159		1.27833	-0.0274	-0.134
1.27917	-0.028	-0.159		1.27917	-0.0271	-0.134
1.28	-0.0275	-0.16		1.28	-0.0267	-0.134
1.28083	-0.0273	-0.16		1.28083	-0.0264	-0.134
1.28167	-0.0268	-0.16		1.28167	-0.0262	-0.134
1.2825	-0.0266	-0.16		1.2825	-0.0257	-0.134
1.28333	-0.0264	-0.16		1.28333	-0.0255	-0.134
1.28417	-0.0259	-0.16		1.28417	-0.025	-0.134
1.285	-0.0257	-0.161		1.285	-0.0248	-0.134
1.28583	-0.0255	-0.161		1.28583	-0.0246	-0.134
1.28667	-0.0251	-0.161		1.28667	-0.0241	-0.134
1.2875	-0.0249	-0.16		1.2875	-0.0239	-0.134
1.28833	-0.0246	-0.16		1.28833	-0.0237	-0.134
1.28917	-0.0242	-0.16		1.28917	-0.0233	-0.134
1.29	-0.024	-0.161		1.29	-0.0231	-0.134
1.29083	-0.0236	-0.16		1.29083	-0.0228	-0.134
1.29167	-0.0234	-0.161		1.29167	-0.0224	-0.134
1.2925	-0.0233	-0.161		1.2925	-0.0222	-0.134
1.29333	-0.0229	-0.161		1.29333	-0.0218	-0.134
1.29417	-0.0227	-0.162		1.29417	-0.0216	-0.134
1.295	-0.0225	-0.162		1.295	-0.0214	-0.135
1.29583	-0.0221	-0.162		1.29583	-0.021	-0.135
1.29667	-0.0219	-0.162		1.29667	-0.0208	-0.135
1.2975	-0.0215	-0.162		1.2975	-0.0207	-0.135
1.29833	-0.0214	-0.161		1.29833	-0.0203	-0.135
1.29917	-0.0212	-0.161		1.29917	-0.0201	-0.135
1.3	-0.0208	-0.161		1.3	-0.0197	-0.134
1.30083	-0.0206	-0.16		1.30083	-0.0195	-0.135
1.30167	-0.0205	-0.16		1.30167	-0.0193	-0.135
1.3025	-0.0201	-0.16		1.3025	-0.019	-0.136
1.30333	-0.02	-0.16		1.30333	-0.0188	-0.136
1.30417	-0.0198	-0.16		1.30417	-0.0186	-0.137
1.305	-0.0195	-0.161		1.305	-0.0183	-0.137
1.30583	-0.0193	-0.161		1.30583	-0.0181	-0.138
1.30667	-0.019	-0.161		1.30667	-0.0179	-0.138
1.3075	-0.0188	-0.161		1.3075	-0.0176	-0.138
1.30833	-0.0186	-0.162		1.30833	-0.0174	-0.138
1.30917	-0.0183	-0.162		1.30917	-0.0171	-0.137
1.31	-0.0182	-0.162		1.31	-0.0169	-0.137
1.31083	-0.018	-0.162		1.31083	-0.0168	-0.137
1.31167	-0.0177	-0.162		1.31167	-0.0165	-0.138
1.3125	-0.0176	-0.162		1.3125	-0.0163	-0.138
1.31333	-0.0173	-0.162		1.31333	-0.0161	-0.138
1.31417	-0.0171	-0.162		1.31417	-0.0158	-0.138
1.315	-0.017	-0.161		1.315	-0.0157	-0.138
1.31583	-0.0167	-0.161		1.31583	-0.0154	-0.138
1.31667	-0.0165	-0.161		1.31667	-0.0152	-0.138
1.3175	-0.0164	-0.161		1.3175	-0.0151	-0.138
1.31833	-0.0161	-0.161		1.31833	-0.0148	-0.138
1.31917	-0.016	-0.161		1.31917	-0.0146	-0.138
1.32	-0.0158	-0.161		1.32	-0.0145	-0.138
1.32083	-0.0156	-0.162		1.32083	-0.0142	-0.137
1.32167	-0.0154	-0.162		1.32167	-0.0141	-0.137
1.3225	-0.0152	-0.162		1.3225	-0.0138	-0.137
1.32333	-0.015	-0.162		1.32333	-0.0137	-0.137
1.32417	-0.0149	-0.162		1.32417	-0.0135	-0.137
1.325	-0.0146	-0.162		1.325	-0.0133	-0.137
1.32583	-0.0145	-0.162		1.32583	-0.0131	-0.137
1.32667	-0.0144	-0.162		1.32667	-0.013	-0.138
1.3275	-0.0141	-0.162		1.3275	-0.0128	-0.138
1.32833	-0.014	-0.162		1.32833	-0.0126	-0.138
1.32917	-0.0138	-0.162		1.32917	-0.0125	-0.138
1.33	-0.0136	-0.162		1.33	-0.0122	-0.139
1.33083	-0.0135	-0.162		1.33083	-0.0121	-0.138
1.33167	-0.0133	-0.162		1.33167	-0.0119	-0.138
1.3325	-0.0132	-0.162		1.3325	-0.0117	-0.138
1.33333	-0.013	-0.162		1.33333	-0.0116	-0.138
1.33417	-0.0128	-0.162		1.33417	-0.0114	-0.138
1.335	-0.0127	-0.162		1.335	-0.0113	-0.138
1.33583	-0.0126	-0.162		1.33583	-0.0111	-0.138
1.33667	-0.0124	-0.162		1.33667	-0.0109	-0.137
1.3375	-0.0122	-0.162		1.3375	-0.0108	-0.137
1.33833	-0.012	-0.162		1.33833	-0.0106	-0.137
1.33917	-0.0119	-0.162		1.33917	-0.0105	-0.136
1.34	-0.0118	-0.162		1.34	-0.0104	-0.136
1.34083	-0.0116	-0.161		1.34083	-0.0102	-0.136
1.34167	-0.0115	-0.162		1.34167	-0.01	-0.136
1.3425	-0.0114	-0.162		1.3425	-0.0099	-0.136
1.34333	-0.0112	-0.162		1.34333	-0.0097	-0.136
1.34417	-0.0111	-0.162		1.34417	-0.0096	-0.136
1.345	-0.0108	-0.162		1.345	-0.0095	-0.137
1.34583	-0.0107	-0.162		1.34583	-0.0093	-0.137
1.34667	-0.0107	-0.162		1.34667	-0.0092	-0.137
1.3475	-0.0104	-0.162		1.3475	-0.009	-0.138
1.34833	-0.0103	-0.163		1.34833	-0.0089	-0.138
1.34917	-0.0102	-0.163		1.34917	-0.0088	-0.138
1.35	-0.01	-0.163		1.35	-0.0086	-0.137
1.35083	-0.01	-0.162		1.35083	-0.0085	-0.137
1.35167	-0.0098	-0.162		1.35167	-0.0084	-0.138
1.3525	-0.0097	-0.162		1.3525	-0.0082	-0.138
1.35333	-0.0096	-0.162		1.35333	-0.0081	-0.138
1.35417	-0.0094	-0.162		1.35417	-0.008	-0.138
1.355	-0.0093	-0.162		1.355	-0.0079	-0.138
1.35583	-0.0092	-0.162		1.35583	-0.0078	-0.138
1.35667	-0.009	-0.162		1.35667	-0.0076	-0.138
1.3575	-0.0089	-0.162		1.3575	-0.0075	-0.138
1.35833	-0.0089	-0.162		1.35833	-0.0074	-0.138
1.35917	-0.0087	-0.163		1.35917	-0.0073	-0.138
1.36	-0.0086	-0.162		1.36	-0.0072	-0.138
1.36083	-0.0084	-0.162		1.36083	-0.0071	-0.138
1.36167	-0.0083	-0.162		1.36167	-0.0069	-0.138
1.3625	-0.0082	-0.162		1.3625	-0.0068	-0.138
1.36333	-0.0081	-0.162		1.36333	-0.0067	-0.137
1.36417	-0.008	-0.163		1.36417	-0.0066	-0.137
1.365	-0.0079	-0.163		1.365	-0.0065	-0.137
1.36583	-0.0077	-0.163		1.36583	-0.0063	-0.137
1.36667	-0.0077	-0.163		1.36667	-0.0062	-0.137
1.3675	-0.0075	-0.163		1.3675	-0.0062	-0.137
1.36833	-0.0074	-0.163		1.36833	-0.006	-0.136
1.36917	-0.0073	-0.163		1.36917	-0.0059	-0.136
1.37	-0.0072	-0.163		1.37	-0.0058	-0.136
1.37083	-0.0071	-0.162		1.37083	-0.0057	-0.135
1.37167	-0.007	-0.162		1.37167	-0.0056	-0.136
1.3725	-0.0069	-0.162		1.3725	-0.0055	-0.136
1.37333	-0.0068	-0.162		1.37333	-0.0054	-0.136
1.37417	-0.0067	-0.162		1.37417	-0.0053	-0.136
1.375	-0.0065	-0.163		1.375	-0.0052	-0.137
1.37583	-0.0065	-0.163		1.37583	-0.0051	-0.137
1.37667	-0.0063	-0.163		1.37667	-0.005	-0.137
1.3775	-0.0062	-0.164		1.3775	-0.0049	-0.138
1.37833	-0.0062	-0.164		1.37833	-0.0048	-0.138
1.37917	-0.006	-0.164		1.37917	-0.0047	-0.138
1.38	-0.0059	-0.163		1.38	-0.0046	-0.138
1.38083	-0.0059	-0.163		1.38083	-0.0045	-0.138
1.38167	-0.0057	-0.163		1.38167	-0.0044	-0.138
1.3825	-0.0056	-0.163		1.3825	-0.0043	-0.138
1.38333	-0.0055	-0.163		1.38333	-0.0043	-0.138
1.38417	-0.0054	-0.163		1.38417	-0.0041	-0.138
1.385	-0.0053	-0.163		1.385	-0.0041	-0.138
1.38583	-0.0052	-0.163		1.38583	-0.0039	-0.138
1.38667	-0.0051	-0.162		1.38667	-0.0038	-0.138
1.3875	-0.0051	-0.162		1.3875	-0.0038	-0.138
1.38833	-0.0049	-0.162		1.38833	-0.0036	-0.137
1.38917	-0.0049	-0.162		1.38917	-0.0036	-0.137
1.39	-0.0048	-0.162		1.39	-0.0035	-0.137
1.39083	-0.0046	-0.162		1.39083	-0.0034	-0.137
1.39167	-0.0046	-0.162		1.39167	-0.0033	-0.137
1.3925	-0.0045	-0.162		1.3925	-0.0033	-0.137
1.39333	-0.0044	-0.162		1.39333	-0.0032	-0.137
1.39417	-0.0043	-0.162		1.39417	-0.0031	-0.137
1.395	-0.0042	-0.162		1.395	-0.003	-0.136
1.39583	-0.0041	-0.162		1.39583	-0.0029	-0.136
1.39667	-0.0041	-0.162		1.39667	-0.0029	-0.136
1.3975	-0.0039	-0.163		1.3975	-0.0027	-0.136
1.39833	-0.0039	-0.163		1.39833	-0.0027	-0.136
1.39917	-0.0038	-0.163		1.39917	-0.0026	-0.136
1.4	-0.0037	-0.163		1.4	-0.0025	-0.136
1.40083	-0.0036	-0.163		1.40083	-0.0024	-0.136
1.40167	-0.0035	-0.163		1.40167	-0.0023	-0.136
1.4025	-0.0034	-0.164		1.4025	-0.0022	-0.136
1.40333	-0.0034	-0.164		1.40333	-0.0022	-0.136
1.40417	-0.0032	-0.164		1.40417	-0.0021	-0.137
1.405	-0.0032	-0.164		1.405	-0.002	-0.137
1.40583	-0.0031	-0.163		1.40583	-0.0019	-0.137
1.40667	-0.003	-0.163		1.40667	-0.0018	-0.138
1.4075	-0.0029	-0.163		1.4075	-0.0018	-0.138
1.40833	-0.0028	-0.163		1.40833	-0.0017	-0.138
1.40917	-0.0028	-0.163		1.40917	-0.0016	-0.138
1.41	-0.0027	-0.163		1.41	-0.0016	-0.138
1.41083	-0.0026	-0.163		1.41083	-0.0014	-0.138
1.41167	-0.0025	-0.164		1.41167	-0.0014	-0.137
1.4125	-0.0025	-0.164		1.4125	-0.0013	-0.137
1.41333	-0.0024	-0.164		1.41333	-0.0012	-0.137
1.41417	-0.0023	-0.164		1.41417	-0.0012	-0.138
1.415	-0.0022	-0.164		1.415	-0.0011	-0.138
1.41583	-0.0021	-0.164		1.41583	-0.001	-0.138
1.41667	-0.0021	-0.164		1.41667	-0.001	-0.138
1.4175	-0.0019	-0.164		1.4175	-0.0008	-0.138
1.41833	-0.0019	-0.164		1.41833	-0.0008	-0.138
1.41917	-0.0018	-0.164		1.41917	-0.0007	-0.139
1.42	-0.0017	-0.163		1.42	-0.0006	-0.139
1.42083	-0.0017	-0.163		1.42083	-0.0006	-0.139
1.42167	-0.0016	-0.163		1.42167	-0.0005	-0.138
1.4225	-0.0015	-0.163		1.4225	-0.0004	-0.138
1.42333	-0.0015	-0.163		1.42333	-0.0004	-0.138
1.42417	-0.0014	-0.162		1.42417	-0.0003	-0.138
1.425	-0.0013	-0.162		1.425	-0.0002	-0.138
1.42583	-0.0012	-0.162		1.42583	-0.0002	-0.138
1.42667	-0.0011	-0.161		1.42667	-0.0001	-0.138
1.4275	-0.0011	-0.161		1.4275	-0.0001	-0.138
1.42833	-0.001	-0.161		1.42833	0	-0.137
1.42917	-0.0009	-0.161		1.42917	0.0001	-0.137
1.43	-0.0009	-0.161		1.43	0.0001	-0.137
1.43083	-0.0008	-0.161		1.43083	0.0002	-0.137
1.43167	-0.0007	-0.162		1.43167	0.0003	-0.136
1.4325	-0.0007	-0.162		1.4325	0.0003	-0.136
1.43333	-0.0006	-0.162		1.43333	0.0004	-0.136
1.43417	-0.0005	-0.162		1.43417	0.0005	-0.136
1.435	-0.0005	-0.162		1.435	0.0005	-0.136
1.43583	-0.0004	-0.162		1.43583	0.0006	-0.136
1.43667	-0.0003	-0.162		1.43667	0.0006	-0.136
1.4375	-0.0002	-0.163		1.4375	0.0007	-0.136
1.43833	-0.0002	-0.163		1.43833	0.0008	-0.137
1.43917	-0.0001	-0.163		1.43917	0.0008	-0.137
1.44	0	-0.163		1.44	0.0009	-0.137
1.44083	0	-0.163		1.44083	0.001	-0.137
1.44167	0.0001	-0.163		1.44167	0.001	-0.137
1.4425	0.0001	-0.163		1.4425	0.0011	-0.137
1.44333	0.0002	-0.163		1.44333	0.0011	-0.137
1.44417	0.0002	-0.163		1.44417	0.0012	-0.137
1.445	0.0003	-0.162		1.445	0.0013	-0.137
1.44583	0.0004	-0.162		1.44583	0.0013	-0.137
1.44667	0.0005	-0.162		1.44667	0.0013	-0.137
1.4475	0.0005	-0.162		1.4475	0.0014	-0.137
1.44833	0.0005	-0.162		1.44833	0.0015	-0.137
1.44917	0.0006	-0.162		1.44917	0.0015	-0.137
1.45	0.0007	-0.162		1.45	0.0016	-0.137
1.45083	0.0007	-0.162		1.45083	0.0016	-0.138
1.45167	0.0008	-0.161		1.45167	0.0017	-0.138
1.4525	0.0009	-0.161		1.4525	0.0017	-0.138
1.45333	0.0009	-0.161		1.45333	0.0017	-0.138
1.45417	0.001	-0.161		1.45417	0.0018	-0.138
1.455	0.001	-0.161		1.455	0.0019	-0.138
1.45583	0.0011	-0.161		1.45583	0.0019	-0.138
1.45667	0.0012	-0.162		1.45667	0.002	-0.137
1.4575	0.0012	-0.162		1.4575	0.002	-0.137
1.45833	0.0013	-0.162		1.45833	0.0021	-0.137
1.45917	0.0013	-0.163		1.45917	0.0021	-0.137
1.46	0.0014	-0.163		1.46	0.0021	-0.137
1.46083	0.0014	-0.163		1.46083	0.0022	-0.137
1.46167	0.0015	-0.163		1.46167	0.0023	-0.137
1.4625	0.0016	-0.163		1.4625	0.0023	-0.137
1.46333	0.0016	-0.163		1.46333	0.0024	-0.138
1.46417	0.0016	-0.163		1.46417	0.0024	-0.138
1.465	0.0017	-0.164		1.465	0.0024	-0.137
1.46583	0.0018	-0.164		1.46583	0.0025	-0.137
1.46667	0.0018	-0.164		1.46667	0.0025	-0.137
1.4675	0.0019	-0.164		1.4675	0.0026	-0.137
1.46833	0.0019	-0.164		1.46833	0.0026	-0.137
1.46917	0.002	-0.163		1.46917	0.0026	-0.137
1.47	0.002	-0.163		1.47	0.0027	-0.136
1.47083	0.0021	-0.163		1.47083	0.0027	-0.136
1.47167	0.0021	-0.164		1.47167	0.0028	-0.136
1.4725	0.0022	-0.164		1.4725	0.0029	-0.136
1.47333	0.0022	-0.164		1.47333	0.0029	-0.136
1.47417	0.0023	-0.163		1.47417	0.0029	-0.136
1.475	0.0023	-0.163		1.475	0.003	-0.136
1.47583	0.0024	-0.163		1.47583	0.003	-0.136
1.47667	0.0024	-0.163		1.47667	0.0031	-0.136
1.4775	0.0025	-0.163		1.4775	0.0031	-0.136
1.47833	0.0025	-0.163		1.47833	0.0032	-0.136
1.47917	0.0026	-0.164		1.47917	0.0032	-0.136
1.48	0.0026	-0.164		1.48	0.0032	-0.136
1.48083	0.0027	-0.164		1.48083	0.0033	-0.136
1.48167	0.0027	-0.164		1.48167	0.0033	-0.136
1.4825	0.0028	-0.164		1.4825	0.0033	-0.136
1.48333	0.0028	-0.164		1.48333	0.0034	-0.136
1.48417	0.0029	-0.164		1.48417	0.0034	-0.135
1.485	0.0029	-0.165		1.485	0.0034	-0.135
1.48583	0.003	-0.164		1.48583	0.0035	-0.134
1.48667	0.003	-0.164		1.48667	0.0035	-0.134
1.4875	0.0031	-0.164		1.4875	0.0036	-0.134
1.48833	0.0031	-0.163		1.48833	0.0036	-0.133
1.48917	0.0031	-0.163		1.48917	0.0036	-0.133
1.49	0.0032	-0.162		1.49	0.0037	-0.133
1.49083	0.0032	-0.162		1.49083	0.0037	-0.133
1.49167	0.0033	-0.162		1.49167	0.0038	-0.133
1.4925	0.0033	-0.162		1.4925	0.0038	-0.133
1.49333	0.0034	-0.163		1.49333	0.0039	-0.133
1.49417	0.0034	-0.162		1.49417	0.0039	-0.134
1.495	0.0034	-0.162		1.495	0.0039	-0.134
1.49583	0.0035	-0.162		1.49583	0.004	-0.134
1.49667	0.0036	-0.162		1.49667	0.004	-0.134
1.4975	0.0036	-0.162		1.4975	0.004	-0.134
1.49833	0.0036	-0.162		1.49833	0.0041	-0.134
1.49917	0.0037	-0.162		1.49917	0.0041	-0.134
1.5	0.0037	-0.162		1.5	0.0041	-0.134
1.50083	0.0038	-0.162		1.50083	0.0042	-0.134
1.50167	0.0038	-0.162		1.50167	0.0042	-0.134
1.5025	0.0039	-0.162		1.5025	0.0043	-0.134
1.50333	0.0039	-0.161		1.50333	0.0043	-0.134
1.50417	0.0039	-0.161		1.50417	0.0043	-0.134
1.505	0.004	-0.161		1.505	0.0044	-0.134
1.50583	0.004	-0.161		1.50583	0.0044	-0.134
1.50667	0.0041	-0.16		1.50667	0.0044	-0.134
1.5075	0.0041	-0.16		1.5075	0.0045	-0.134
1.50833	0.0041	-0.16		1.50833	0.0045	-0.135
1.50917	0.0042	-0.16		1.50917	0.0045	-0.135
1.51	0.0042	-0.16		1.51	0.0046	-0.135
1.51083	0.0043	-0.16		1.51083	0.0046	-0.135
1.51167	0.0043	-0.16		1.51167	0.0047	-0.135
1.5125	0.0044	-0.16		1.5125	0.0047	-0.135
1.51333	0.0044	-0.16		1.51333	0.0047	-0.135
1.51417	0.0044	-0.16		1.51417	0.0048	-0.135
1.515	0.0045	-0.16		1.515	0.0048	-0.135
1.51583	0.0045	-0.161		1.51583	0.0048	-0.135
1.51667	0.0045	-0.161		1.51667	0.0049	-0.135
1.5175	0.0046	-0.161		1.5175	0.0049	-0.136
1.51833	0.0046	-0.161		1.51833	0.005	-0.136
1.51917	0.0047	-0.161		1.51917	0.005	-0.136
1.52	0.0047	-0.161		1.52	0.005	-0.137
1.52083	0.0047	-0.161		1.52083	0.0051	-0.137
1.52167	0.0048	-0.16		1.52167	0.0051	-0.137
1.5225	0.0048	-0.16		1.5225	0.0051	-0.136
1.52333	0.0049	-0.16		1.52333	0.0052	-0.136
1.52417	0.0049	-0.16		1.52417	0.0052	-0.136
1.525	0.0049	-0.16		1.525	0.0052	-0.136
1.52583	0.005	-0.16		1.52583	0.0053	-0.136
1.52667	0.005	-0.16		1.52667	0.0053	-0.136
1.5275	0.005	-0.16		1.5275	0.0053	-0.136
1.52833	0.0051	-0.16		1.52833	0.0054	-0.136
1.52917	0.0051	-0.16		1.52917	0.0054	-0.136
1.53	0.0051	-0.16		1.53	0.0054	-0.136
1.53083	0.0052	-0.16		1.53083	0.0055	-0.137
1.53167	0.0052	-0.161		1.53167	0.0055	-0.137
1.5325	0.0052	-0.161		1.5325	0.0055	-0.138
1.53333	0.0053	-0.161		1.53333	0.0056	-0.137
1.53417	0.0053	-0.16		1.53417	0.0056	-0.137
1.535	0.0053	-0.16		1.535	0.0056	-0.137
1.53583	0.0054	-0.161		1.53583	0.0057	-0.136
1.53667	0.0054	-0.161		1.53667	0.0057	-0.136
1.5375	0.0054	-0.161		1.5375	0.0058	-0.136
1.53833	0.0055	-0.161		1.53833	0.0058	-0.135
1.53917	0.0055	-0.161		1.53917	0.0058	-0.135
1.54	0.0055	-0.161		1.54	0.0058	-0.135
1.54083	0.0056	-0.161		1.54083	0.0059	-0.135
1.54167	0.0056	-0.161		1.54167	0.0059	-0.135
1.5425	0.0056	-0.161		1.5425	0.0059	-0.135
1.54333	0.0056	-0.161		1.54333	0.006	-0.135
1.54417	0.0057	-0.16		1.54417	0.006	-0.135
1.545	0.0057	-0.16		1.545	0.006	-0.135
1.54583	0.0058	-0.16		1.54583	0.0061	-0.135
1.54667	0.0058	-0.159		1.54667	0.0061	-0.135
1.5475	0.0058	-0.159		1.5475	0.0061	-0.135
1.54833	0.0059	-0.159		1.54833	0.0062	-0.135
1.54917	0.0059	-0.159		1.54917	0.0062	-0.134
1.55	0.0059	-0.159		1.55	0.0062	-0.134
1.55083	0.006	-0.159		1.55083	0.0063	-0.134
1.55167	0.006	-0.159		1.55167	0.0063	-0.134
1.5525	0.006	-0.159		1.5525	0.0063	-0.134
1.55333	0.0061	-0.159		1.55333	0.0064	-0.134
1.55417	0.0061	-0.159		1.55417	0.0064	-0.134
1.555	0.0061	-0.159		1.555	0.0064	-0.134
1.55583	0.0061	-0.16		1.55583	0.0065	-0.133
1.55667	0.0062	-0.16		1.55667	0.0065	-0.133
1.5575	0.0062	-0.16		1.5575	0.0065	-0.133
1.55833	0.0062	-0.16		1.55833	0.0066	-0.133
1.55917	0.0062	-0.16		1.55917	0.0066	-0.132
1.56	0.0063	-0.16		1.56	0.0066	-0.132
1.56083	0.0063	-0.16		1.56083	0.0066	-0.132
1.56167	0.0063	-0.16		1.56167	0.0067	-0.132
1.5625	0.0064	-0.16		1.5625	0.0067	-0.132
1.56333	0.0064	-0.16		1.56333	0.0067	-0.132
1.56417	0.0064	-0.16		1.56417	0.0068	-0.133
1.565	0.0065	-0.16		1.565	0.0068	-0.133
1.56583	0.0065	-0.16		1.56583	0.0068	-0.133
1.56667	0.0065	-0.16		1.56667	0.0069	-0.133
1.5675	0.0066	-0.16		1.5675	0.0069	-0.133
1.56833	0.0066	-0.16		1.56833	0.0069	-0.133
1.56917	0.0066	-0.16		1.56917	0.007	-0.133
1.57	0.0066	-0.16		1.57	0.007	-0.134
1.57083	0.0067	-0.16		1.57083	0.007	-0.134
1.57167	0.0067	-0.159		1.57167	0.007	-0.134
1.5725	0.0067	-0.159		1.5725	0.0071	-0.134
1.57333	0.0068	-0.159		1.57333	0.0071	-0.134
1.57417	0.0068	-0.159		1.57417	0.0071	-0.134
1.575	0.0068	-0.159		1.575	0.0072	-0.134
1.57583	0.0068	-0.159		1.57583	0.0072	-0.134
1.57667	0.0069	-0.159		1.57667	0.0072	-0.134
1.5775	0.0069	-0.158		1.5775	0.0072	-0.134
1.57833	0.0069	-0.158		1.57833	0.0073	-0.134
1.57917	0.0069	-0.158		1.57917	0.0073	-0.134
1.58	0.007	-0.158		1.58	0.0073	-0.134
1.58083	0.007	-0.158		1.58083	0.0073	-0.134
1.58167	0.007	-0.158		1.58167	0.0074	-0.134
1.5825	0.007	-0.158		1.5825	0.0074	-0.133
1.58333	0.0071	-0.157		1.58333	0.0074	-0.133
1.58417	0.0071	-0.157		1.58417	0.0075	-0.133
1.585	0.0071	-0.157		1.585	0.0075	-0.133
1.58583	0.0072	-0.158		1.58583	0.0075	-0.133
1.58667	0.0072	-0.158		1.58667	0.0075	-0.132
1.5875	0.0072	-0.158		1.5875	0.0076	-0.133
1.58833	0.0072	-0.158		1.58833	0.0076	-0.133
1.58917	0.0073	-0.159		1.58917	0.0076	-0.133
1.59	0.0073	-0.159		1.59	0.0076	-0.133
1.59083	0.0073	-0.158		1.59083	0.0076	-0.133
1.59167	0.0074	-0.158		1.59167	0.0077	-0.133
1.5925	0.0074	-0.158		1.5925	0.0077	-0.133
1.59333	0.0074	-0.158		1.59333	0.0077	-0.133
1.59417	0.0074	-0.158		1.59417	0.0078	-0.133
1.595	0.0075	-0.158		1.595	0.0078	-0.134
1.59583	0.0075	-0.158		1.59583	0.0078	-0.133
1.59667	0.0075	-0.158		1.59667	0.0078	-0.133
1.5975	0.0075	-0.158		1.5975	0.0078	-0.133
1.59833	0.0076	-0.159		1.59833	0.0079	-0.134
1.59917	0.0076	-0.159		1.59917	0.0079	-0.134
1.6	0.0076	-0.159		1.6	0.0079	-0.134
1.60083	0.0076	-0.16		1.60083	0.0079	-0.135
1.60167	0.0077	-0.16		1.60167	0.008	-0.135
1.6025	0.0077	-0.16		1.6025	0.008	-0.135
1.60333	0.0077	-0.16		1.60333	0.008	-0.135
1.60417	0.0077	-0.16		1.60417	0.008	-0.135
1.605	0.0078	-0.16		1.605	0.0081	-0.135
1.60583	0.0078	-0.16		1.60583	0.0081	-0.135
1.60667	0.0078	-0.16		1.60667	0.0081	-0.135
1.6075	0.0078	-0.16		1.6075	0.0081	-0.135
1.60833	0.0079	-0.161		1.60833	0.0082	-0.136
1.60917	0.0079	-0.161		1.60917	0.0082	-0.136
1.61	0.0079	-0.16		1.61	0.0082	-0.135
1.61083	0.0079	-0.16		1.61083	0.0082	-0.135
1.61167	0.008	-0.16		1.61167	0.0083	-0.135
1.6125	0.008	-0.16		1.6125	0.0083	-0.135
1.61333	0.008	-0.16		1.61333	0.0083	-0.135
1.61417	0.0081	-0.16		1.61417	0.0083	-0.135
1.615	0.0081	-0.16		1.615	0.0083	-0.135
1.61583	0.0081	-0.159		1.61583	0.0083	-0.135
1.61667	0.0081	-0.159		1.61667	0.0084	-0.135
1.6175	0.0081	-0.159		1.6175	0.0084	-0.134
1.61833	0.0082	-0.159		1.61833	0.0084	-0.134
1.61917	0.0082	-0.159		1.61917	0.0084	-0.134
1.62	0.0082	-0.158		1.62	0.0085	-0.134
1.62083	0.0083	-0.158		1.62083	0.0085	-0.133
1.62167	0.0083	-0.158		1.62167	0.0085	-0.133
1.6225	0.0083	-0.159		1.6225	0.0085	-0.133
1.62333	0.0083	-0.16		1.62333	0.0085	-0.133
1.62417	0.0083	-0.16		1.62417	0.0085	-0.133
1.625	0.0084	-0.16		1.625	0.0086	-0.133
1.62583	0.0084	-0.16		1.62583	0.0086	-0.133
1.62667	0.0084	-0.16		1.62667	0.0086	-0.133
1.6275	0.0084	-0.16		1.6275	0.0086	-0.132
1.62833	0.0084	-0.16		1.62833	0.0086	-0.132
1.62917	0.0085	-0.16		1.62917	0.0087	-0.132
1.63	0.0085	-0.16		1.63	0.0087	-0.132
1.63083	0.0085	-0.16		1.63083	0.0087	-0.131
1.63167	0.0086	-0.16		1.63167	0.0087	-0.131
1.6325	0.0086	-0.16		1.6325	0.0087	-0.131
1.63333	0.0086	-0.16		1.63333	0.0088	-0.131
1.63417	0.0086	-0.16		1.63417	0.0088	-0.131
1.635	0.0086	-0.161		1.635	0.0088	-0.131
1.63583	0.0087	-0.161		1.63583	0.0088	-0.131
1.63667	0.0087	-0.161		1.63667	0.0088	-0.131
1.6375	0.0087	-0.161		1.6375	0.0088	-0.131
1.63833	0.0087	-0.161		1.63833	0.0089	-0.131
1.63917	0.0088	-0.161		1.63917	0.0089	-0.131
1.64	0.0088	-0.161		1.64	0.0089	-0.132
1.64083	0.0088	-0.161		1.64083	0.0089	-0.132
1.64167	0.0088	-0.161		1.64167	0.0089	-0.132
1.6425	0.0089	-0.161		1.6425	0.0089	-0.132
1.64333	0.0089	-0.161		1.64333	0.009	-0.132
1.64417	0.0089	-0.161		1.64417	0.009	-0.132
1.645	0.0089	-0.161		1.645	0.009	-0.132
1.64583	0.009	-0.161		1.64583	0.009	-0.132
1.64667	0.009	-0.16		1.64667	0.009	-0.131
1.6475	0.009	-0.16		1.6475	0.009	-0.131
1.64833	0.009	-0.161		1.64833	0.0091	-0.131
1.64917	0.0091	-0.16		1.64917	0.0091	-0.131
1.65	0.0091	-0.16		1.65	0.0091	-0.131
1.65083	0.0091	-0.16		1.65083	0.0091	-0.132
1.65167	0.0091	-0.16		1.65167	0.0091	-0.132
1.6525	0.0092	-0.161		1.6525	0.0092	-0.132
1.65333	0.0092	-0.161		1.65333	0.0092	-0.132
1.65417	0.0092	-0.161		1.65417	0.0092	-0.133
1.655	0.0092	-0.161		1.655	0.0093	-0.133
1.65583	0.0093	-0.161		1.65583	0.0093	-0.133
1.65667	0.0093	-0.161		1.65667	0.0093	-0.132
1.6575	0.0093	-0.161		1.6575	0.0093	-0.132
1.65833	0.0094	-0.161		1.65833	0.0093	-0.132
1.65917	0.0094	-0.161		1.65917	0.0094	-0.132
1.66	0.0094	-0.161		1.66	0.0094	-0.132
1.66083	0.0094	-0.161		1.66083	0.0094	-0.132
1.66167	0.0095	-0.161		1.66167	0.0094	-0.132
[truncated: 2,806 more rows]

## Sheet: 16mM
Orijinal IC Data of Figure 2A
Experimental Day: 2023_0112
16 mM NaClO2
								1st
1st				2nd				Peak No	Retention Time	Component	Area	Area	Height	Conc.	Stock Sol. Conc.
Time [min]	IC signal [μS]	UV [mabs]		Time [min]	IC signal [μS]	UV [mabs]			[min]		[uS s] / [mABU s]	[%]	[uS] / [mABU]	[ppm]	[ppm]	[mM]
0	0.001	-0.014		0	0.0004	-0.012		CM
0.00083	0.001	-0.014		0.00083	0.0004	-0.012		1	1.177		28.529	81.18	1.122
0.00167	0.001	-0.014		0.00167	0.0003	-0.012		2	2.183	ClO2	4.97	14.143	1.165	1.35362	1353.62	14.967
0.0025	0.001	-0.014		0.0025	0.0003	-0.013		3	2.378	Cl	1.644	4.677	0.388	0.142427	142.427	4.01203
0.00333	0.001	-0.014		0.00333	0.0003	-0.013		ALL			6.614	100	1.553	1.49605
0.00417	0.001	-0.014		0.00417	0.0003	-0.013
0.005	0.001	-0.015		0.005	0.0003	-0.014		UV1
0.00583	0.001	-0.014		0.00583	0.0003	-0.014		1	2.218		3.541	100	0.781	1.50454
0.00667	0.001	-0.014		0.00667	0.0003	-0.014		ALL			3.541	100	0.781	1.50454
0.0075	0.0011	-0.014		0.0075	0.0003	-0.014
0.00833	0.0011	-0.015		0.00833	0.0003	-0.014
0.00917	0.0011	-0.015		0.00917	0.0003	-0.014		2nd
0.01	0.0011	-0.015		0.01	0.0003	-0.014		Peak No	Retention Time	Component	Area	Area	Height	Conc.	Stock Sol. Conc.
0.01083	0.0011	-0.016		0.01083	0.0003	-0.014			[min]		[uS s] / [mABU s]	[%]	[uS] / [mABU]	[ppm]	[ppm]	[mM]
0.01167	0.0012	-0.016		0.01167	0.0003	-0.014		CM
0.0125	0.0012	-0.016		0.0125	0.0004	-0.014		1	1.174		28.462	81.121	1.12
0.01333	0.0012	-0.017		0.01333	0.0004	-0.015		2	2.186	ClO2	4.978	14.189	1.167	1.35589	1355.89	14.9922
0.01417	0.0012	-0.017		0.01417	0.0004	-0.015		3	2.382	Cl	1.645	4.69	0.389	0.142638	142.638	4.01797
0.015	0.0012	-0.018		0.015	0.0004	-0.015		ALL			6.624	100	1.556	1.49853
0.01583	0.0013	-0.018		0.01583	0.0004	-0.015
0.01667	0.0013	-0.018		0.01667	0.0004	-0.015		UV1
0.0175	0.0013	-0.018		0.0175	0.0004	-0.015		1	2.221		3.539	100	0.782	1.5039
0.01833	0.0013	-0.018		0.01833	0.0004	-0.016		ALL			3.539	100	0.782	1.5039
0.01917	0.0013	-0.018		0.01917	0.0004	-0.016
0.02	0.0014	-0.018		0.02	0.0004	-0.017
0.02083	0.0014	-0.018		0.02083	0.0004	-0.017
0.02167	0.0014	-0.018		0.02167	0.0004	-0.018
0.0225	0.0014	-0.019		0.0225	0.0005	-0.018
0.02333	0.0015	-0.019		0.02333	0.0005	-0.019
0.02417	0.0015	-0.019		0.02417	0.0005	-0.019
0.025	0.0015	-0.02		0.025	0.0005	-0.019
0.02583	0.0015	-0.02		0.02583	0.0005	-0.019
0.02667	0.0016	-0.021		0.02667	0.0005	-0.019
0.0275	0.0016	-0.021		0.0275	0.0005	-0.019
0.02833	0.0016	-0.022		0.02833	0.0005	-0.019
0.02917	0.0016	-0.022		0.02917	0.0005	-0.019
0.03	0.0017	-0.022		0.03	0.0006	-0.019
0.03083	0.0017	-0.022		0.03083	0.0006	-0.019
0.03167	0.0017	-0.023		0.03167	0.0006	-0.019
0.0325	0.0017	-0.023		0.0325	0.0006	-0.019
0.03333	0.0018	-0.024		0.03333	0.0006	-0.019
0.03417	0.0018	-0.024		0.03417	0.0006	-0.02
0.035	0.0018	-0.025		0.035	0.0007	-0.02
0.03583	0.0018	-0.025		0.03583	0.0007	-0.02
0.03667	0.0018	-0.025		0.03667	0.0007	-0.02
0.0375	0.0019	-0.025		0.0375	0.0007	-0.02
0.03833	0.0019	-0.025		0.03833	0.0007	-0.02
0.03917	0.0019	-0.025		0.03917	0.0007	-0.02
0.04	0.0019	-0.025		0.04	0.0007	-0.02
0.04083	0.0019	-0.025		0.04083	0.0007	-0.02
0.04167	0.002	-0.025		0.04167	0.0007	-0.02
0.0425	0.002	-0.025		0.0425	0.0007	-0.02
0.04333	0.002	-0.025		0.04333	0.0007	-0.021
0.04417	0.002	-0.026		0.04417	0.0007	-0.021
0.045	0.002	-0.026		0.045	0.0007	-0.021
0.04583	0.0021	-0.026		0.04583	0.0008	-0.021
0.04667	0.0021	-0.027		0.04667	0.0008	-0.021
0.0475	0.0021	-0.027		0.0475	0.0008	-0.021
0.04833	0.0021	-0.027		0.04833	0.0008	-0.021
0.04917	0.0021	-0.027		0.04917	0.0008	-0.021
0.05	0.0021	-0.027		0.05	0.0008	-0.021
0.05083	0.0021	-0.027		0.05083	0.0008	-0.021
0.05167	0.0022	-0.027		0.05167	0.0008	-0.021
0.0525	0.0022	-0.027		0.0525	0.0008	-0.021
0.05333	0.0022	-0.027		0.05333	0.0008	-0.021
0.05417	0.0022	-0.027		0.05417	0.0008	-0.021
0.055	0.0022	-0.027		0.055	0.0008	-0.021
0.05583	0.0023	-0.027		0.05583	0.0008	-0.022
0.05667	0.0023	-0.027		0.05667	0.0009	-0.022
0.0575	0.0023	-0.027		0.0575	0.0009	-0.022
0.05833	0.0023	-0.027		0.05833	0.0009	-0.023
0.05917	0.0024	-0.027		0.05917	0.0009	-0.023
0.06	0.0024	-0.027		0.06	0.001	-0.023
0.06083	0.0024	-0.027		0.06083	0.001	-0.024
0.06167	0.0025	-0.028		0.06167	0.001	-0.024
0.0625	0.0025	-0.028		0.0625	0.001	-0.024
0.06333	0.0025	-0.029		0.06333	0.001	-0.025
0.06417	0.0025	-0.029		0.06417	0.0011	-0.025
0.065	0.0026	-0.03		0.065	0.0011	-0.025
0.06583	0.0026	-0.03		0.06583	0.0011	-0.025
0.06667	0.0026	-0.029		0.06667	0.0011	-0.026
0.0675	0.0026	-0.029		0.0675	0.0012	-0.026
0.06833	0.0027	-0.029		0.06833	0.0012	-0.027
0.06917	0.0027	-0.029		0.06917	0.0012	-0.027
0.07	0.0027	-0.029		0.07	0.0012	-0.027
0.07083	0.0028	-0.029		0.07083	0.0013	-0.027
0.07167	0.0028	-0.029		0.07167	0.0013	-0.027
0.0725	0.0028	-0.03		0.0725	0.0013	-0.026
0.07333	0.0028	-0.03		0.07333	0.0013	-0.026
0.07417	0.0029	-0.031		0.07417	0.0014	-0.026
0.075	0.0029	-0.031		0.075	0.0014	-0.026
0.07583	0.0029	-0.032		0.07583	0.0014	-0.026
0.07667	0.0029	-0.032		0.07667	0.0014	-0.026
0.0775	0.003	-0.032		0.0775	0.0014	-0.026
0.07833	0.003	-0.032		0.07833	0.0015	-0.026
0.07917	0.003	-0.032		0.07917	0.0015	-0.027
0.08	0.003	-0.033		0.08	0.0015	-0.027
0.08083	0.003	-0.033		0.08083	0.0015	-0.027
0.08167	0.0031	-0.033		0.08167	0.0015	-0.028
0.0825	0.0031	-0.033		0.0825	0.0016	-0.028
0.08333	0.0031	-0.033		0.08333	0.0016	-0.029
0.08417	0.0031	-0.033		0.08417	0.0016	-0.029
0.085	0.0032	-0.034		0.085	0.0016	-0.029
0.08583	0.0032	-0.034		0.08583	0.0016	-0.029
0.08667	0.0032	-0.034		0.08667	0.0016	-0.029
0.0875	0.0032	-0.034		0.0875	0.0016	-0.029
0.08833	0.0032	-0.034		0.08833	0.0017	-0.029
0.08917	0.0032	-0.034		0.08917	0.0017	-0.028
0.09	0.0033	-0.034		0.09	0.0017	-0.028
0.09083	0.0033	-0.034		0.09083	0.0017	-0.028
0.09167	0.0033	-0.034		0.09167	0.0017	-0.028
0.0925	0.0033	-0.034		0.0925	0.0018	-0.028
0.09333	0.0033	-0.034		0.09333	0.0018	-0.028
0.09417	0.0033	-0.034		0.09417	0.0018	-0.028
0.095	0.0033	-0.034		0.095	0.0018	-0.028
0.09583	0.0033	-0.034		0.09583	0.0018	-0.028
0.09667	0.0033	-0.034		0.09667	0.0018	-0.028
0.0975	0.0033	-0.034		0.0975	0.0018	-0.028
0.09833	0.0033	-0.034		0.09833	0.0018	-0.028
0.09917	0.0034	-0.034		0.09917	0.0019	-0.028
0.1	0.0034	-0.034		0.1	0.0019	-0.028
0.10083	0.0034	-0.035		0.10083	0.0019	-0.028
0.10167	0.0034	-0.034		0.10167	0.0019	-0.028
0.1025	0.0034	-0.034		0.1025	0.0019	-0.029
0.10333	0.0034	-0.034		0.10333	0.0019	-0.029
0.10417	0.0034	-0.035		0.10417	0.0019	-0.029
0.105	0.0034	-0.035		0.105	0.0019	-0.029
0.10583	0.0034	-0.035		0.10583	0.0019	-0.03
0.10667	0.0034	-0.035		0.10667	0.0019	-0.03
0.1075	0.0034	-0.035		0.1075	0.0019	-0.03
0.10833	0.0034	-0.036		0.10833	0.002	-0.03
0.10917	0.0034	-0.036		0.10917	0.002	-0.03
0.11	0.0034	-0.036		0.11	0.002	-0.031
0.11083	0.0034	-0.036		0.11083	0.002	-0.031
0.11167	0.0034	-0.036		0.11167	0.002	-0.032
0.1125	0.0035	-0.037		0.1125	0.002	-0.032
0.11333	0.0035	-0.037		0.11333	0.002	-0.032
0.11417	0.0035	-0.037		0.11417	0.002	-0.032
0.115	0.0035	-0.037		0.115	0.002	-0.031
0.11583	0.0035	-0.037		0.11583	0.002	-0.031
0.11667	0.0035	-0.037		0.11667	0.002	-0.031
0.1175	0.0035	-0.037		0.1175	0.002	-0.032
0.11833	0.0035	-0.037		0.11833	0.0021	-0.032
0.11917	0.0035	-0.037		0.11917	0.0021	-0.033
0.12	0.0035	-0.037		0.12	0.0021	-0.033
0.12083	0.0035	-0.037		0.12083	0.0021	-0.033
0.12167	0.0035	-0.037		0.12167	0.0021	-0.033
0.1225	0.0035	-0.037		0.1225	0.0021	-0.033
0.12333	0.0035	-0.038		0.12333	0.0021	-0.034
0.12417	0.0035	-0.038		0.12417	0.0021	-0.034
0.125	0.0035	-0.039		0.125	0.0021	-0.035
0.12583	0.0035	-0.039		0.12583	0.0021	-0.035
0.12667	0.0035	-0.039		0.12667	0.0021	-0.035
0.1275	0.0035	-0.039		0.1275	0.0021	-0.035
0.12833	0.0035	-0.04		0.12833	0.0021	-0.035
0.12917	0.0036	-0.04		0.12917	0.0021	-0.035
0.13	0.0036	-0.04		0.13	0.0022	-0.035
0.13083	0.0036	-0.04		0.13083	0.0022	-0.035
0.13167	0.0036	-0.04		0.13167	0.0022	-0.036
0.1325	0.0036	-0.039		0.1325	0.0022	-0.035
0.13333	0.0036	-0.039		0.13333	0.0022	-0.035
0.13417	0.0036	-0.039		0.13417	0.0022	-0.036
0.135	0.0036	-0.039		0.135	0.0022	-0.036
0.13583	0.0036	-0.039		0.13583	0.0022	-0.035
0.13667	0.0036	-0.04		0.13667	0.0022	-0.036
0.1375	0.0036	-0.04		0.1375	0.0022	-0.036
0.13833	0.0036	-0.04		0.13833	0.0022	-0.036
0.13917	0.0036	-0.04		0.13917	0.0022	-0.037
0.14	0.0036	-0.04		0.14	0.0022	-0.037
0.14083	0.0036	-0.041		0.14083	0.0023	-0.038
0.14167	0.0037	-0.042		0.14167	0.0023	-0.038
0.1425	0.0037	-0.043		0.1425	0.0023	-0.039
0.14333	0.0037	-0.043		0.14333	0.0023	-0.039
0.14417	0.0037	-0.043		0.14417	0.0023	-0.039
0.145	0.0037	-0.043		0.145	0.0023	-0.039
0.14583	0.0037	-0.042		0.14583	0.0023	-0.039
0.14667	0.0037	-0.042		0.14667	0.0024	-0.039
0.1475	0.0037	-0.042		0.1475	0.0024	-0.039
0.14833	0.0038	-0.042		0.14833	0.0024	-0.039
0.14917	0.0038	-0.042		0.14917	0.0024	-0.039
0.15	0.0038	-0.043		0.15	0.0025	-0.038
0.15083	0.0038	-0.043		0.15083	0.0025	-0.038
0.15167	0.0038	-0.043		0.15167	0.0025	-0.037
0.1525	0.0039	-0.043		0.1525	0.0025	-0.037
0.15333	0.0039	-0.043		0.15333	0.0026	-0.037
0.15417	0.0039	-0.043		0.15417	0.0026	-0.038
0.155	0.0039	-0.043		0.155	0.0026	-0.038
0.15583	0.0039	-0.043		0.15583	0.0026	-0.038
0.15667	0.0039	-0.042		0.15667	0.0026	-0.038
0.1575	0.004	-0.042		0.1575	0.0027	-0.038
0.15833	0.004	-0.042		0.15833	0.0027	-0.038
0.15917	0.004	-0.043		0.15917	0.0027	-0.039
0.16	0.004	-0.043		0.16	0.0028	-0.039
0.16083	0.0041	-0.043		0.16083	0.0028	-0.039
0.16167	0.0041	-0.044		0.16167	0.0028	-0.039
0.1625	0.0041	-0.044		0.1625	0.0029	-0.039
0.16333	0.0041	-0.045		0.16333	0.0029	-0.039
0.16417	0.0041	-0.045		0.16417	0.0029	-0.04
0.165	0.0042	-0.045		0.165	0.0029	-0.041
0.16583	0.0042	-0.045		0.16583	0.003	-0.041
0.16667	0.0042	-0.045		0.16667	0.003	-0.041
0.1675	0.0042	-0.045		0.1675	0.003	-0.042
0.16833	0.0043	-0.046		0.16833	0.003	-0.042
0.16917	0.0043	-0.046		0.16917	0.0031	-0.042
0.17	0.0043	-0.047		0.17	0.0031	-0.042
0.17083	0.0043	-0.047		0.17083	0.0031	-0.042
0.17167	0.0044	-0.047		0.17167	0.0032	-0.042
0.1725	0.0044	-0.047		0.1725	0.0032	-0.042
0.17333	0.0044	-0.047		0.17333	0.0032	-0.042
0.17417	0.0044	-0.047		0.17417	0.0032	-0.042
0.175	0.0044	-0.047		0.175	0.0033	-0.042
0.17583	0.0045	-0.047		0.17583	0.0033	-0.042
0.17667	0.0045	-0.047		0.17667	0.0033	-0.042
0.1775	0.0045	-0.047		0.1775	0.0033	-0.043
0.17833	0.0045	-0.047		0.17833	0.0034	-0.043
0.17917	0.0046	-0.047		0.17917	0.0034	-0.044
0.18	0.0046	-0.047		0.18	0.0034	-0.044
0.18083	0.0046	-0.048		0.18083	0.0035	-0.044
0.18167	0.0046	-0.048		0.18167	0.0035	-0.045
0.1825	0.0047	-0.049		0.1825	0.0035	-0.045
0.18333	0.0047	-0.049		0.18333	0.0036	-0.045
0.18417	0.0047	-0.051		0.18417	0.0036	-0.045
0.185	0.0047	-0.051		0.185	0.0036	-0.045
0.18583	0.0048	-0.051		0.18583	0.0037	-0.046
0.18667	0.0048	-0.051		0.18667	0.0037	-0.046
0.1875	0.0048	-0.051		0.1875	0.0037	-0.046
0.18833	0.0048	-0.051		0.18833	0.0037	-0.046
0.18917	0.0049	-0.051		0.18917	0.0038	-0.046
0.19	0.0049	-0.051		0.19	0.0038	-0.045
0.19083	0.0049	-0.052		0.19083	0.0038	-0.045
0.19167	0.0049	-0.052		0.19167	0.0039	-0.044
0.1925	0.005	-0.052		0.1925	0.0039	-0.044
0.19333	0.005	-0.052		0.19333	0.0039	-0.044
0.19417	0.005	-0.053		0.19417	0.004	-0.044
0.195	0.005	-0.053		0.195	0.004	-0.044
0.19583	0.0051	-0.053		0.19583	0.004	-0.044
0.19667	0.0051	-0.053		0.19667	0.004	-0.045
0.1975	0.0051	-0.053		0.1975	0.0041	-0.045
0.19833	0.0051	-0.053		0.19833	0.0041	-0.045
0.19917	0.0052	-0.053		0.19917	0.0041	-0.045
0.2	0.0052	-0.054		0.2	0.0042	-0.045
0.20083	0.0052	-0.054		0.20083	0.0042	-0.045
0.20167	0.0053	-0.054		0.20167	0.0042	-0.046
0.2025	0.0053	-0.054		0.2025	0.0043	-0.046
0.20333	0.0053	-0.054		0.20333	0.0043	-0.047
0.20417	0.0053	-0.054		0.20417	0.0043	-0.048
0.205	0.0053	-0.054		0.205	0.0043	-0.048
0.20583	0.0054	-0.055		0.20583	0.0044	-0.048
0.20667	0.0054	-0.055		0.20667	0.0044	-0.048
0.2075	0.0054	-0.055		0.2075	0.0044	-0.048
0.20833	0.0054	-0.055		0.20833	0.0045	-0.048
0.20917	0.0054	-0.055		0.20917	0.0045	-0.048
0.21	0.0055	-0.055		0.21	0.0045	-0.048
0.21083	0.0055	-0.056		0.21083	0.0045	-0.048
0.21167	0.0055	-0.056		0.21167	0.0045	-0.048
0.2125	0.0055	-0.056		0.2125	0.0046	-0.049
0.21333	0.0056	-0.056		0.21333	0.0046	-0.048
0.21417	0.0056	-0.057		0.21417	0.0046	-0.048
0.215	0.0056	-0.057		0.215	0.0046	-0.048
0.21583	0.0056	-0.058		0.21583	0.0047	-0.048
0.21667	0.0056	-0.058		0.21667	0.0047	-0.048
0.2175	0.0056	-0.058		0.2175	0.0047	-0.048
0.21833	0.0056	-0.058		0.21833	0.0047	-0.049
0.21917	0.0057	-0.058		0.21917	0.0048	-0.05
0.22	0.0057	-0.059		0.22	0.0048	-0.05
0.22083	0.0057	-0.058		0.22083	0.0048	-0.051
0.22167	0.0057	-0.059		0.22167	0.0049	-0.051
0.2225	0.0057	-0.059		0.2225	0.0049	-0.051
0.22333	0.0058	-0.058		0.22333	0.0049	-0.052
0.22417	0.0058	-0.058		0.22417	0.0049	-0.052
0.225	0.0058	-0.058		0.225	0.0049	-0.052
0.22583	0.0058	-0.058		0.22583	0.005	-0.052
0.22667	0.0058	-0.058		0.22667	0.005	-0.053
0.2275	0.0058	-0.058		0.2275	0.005	-0.053
0.22833	0.0059	-0.058		0.22833	0.005	-0.053
0.22917	0.0059	-0.058		0.22917	0.005	-0.053
0.23	0.0059	-0.058		0.23	0.0051	-0.054
0.23083	0.0059	-0.058		0.23083	0.0051	-0.054
0.23167	0.0059	-0.058		0.23167	0.0051	-0.054
0.2325	0.0059	-0.059		0.2325	0.0051	-0.054
0.23333	0.0059	-0.059		0.23333	0.0051	-0.054
0.23417	0.0059	-0.059		0.23417	0.0051	-0.054
0.235	0.006	-0.059		0.235	0.0052	-0.055
0.23583	0.006	-0.059		0.23583	0.0052	-0.055
0.23667	0.006	-0.059		0.23667	0.0052	-0.054
0.2375	0.006	-0.06		0.2375	0.0052	-0.055
0.23833	0.006	-0.06		0.23833	0.0052	-0.055
0.23917	0.006	-0.06		0.23917	0.0053	-0.055
0.24	0.006	-0.06		0.24	0.0053	-0.055
0.24083	0.006	-0.061		0.24083	0.0053	-0.054
0.24167	0.006	-0.061		0.24167	0.0053	-0.054
0.2425	0.006	-0.061		0.2425	0.0053	-0.054
0.24333	0.006	-0.061		0.24333	0.0053	-0.054
0.24417	0.0061	-0.061		0.24417	0.0053	-0.054
0.245	0.0061	-0.062		0.245	0.0053	-0.054
0.24583	0.0061	-0.062		0.24583	0.0054	-0.054
0.24667	0.0061	-0.062		0.24667	0.0054	-0.054
0.2475	0.0061	-0.063		0.2475	0.0054	-0.054
0.24833	0.0061	-0.063		0.24833	0.0054	-0.054
0.24917	0.0061	-0.064		0.24917	0.0054	-0.053
0.25	0.0061	-0.064		0.25	0.0054	-0.053
0.25083	0.0062	-0.064		0.25083	0.0055	-0.054
0.25167	0.0062	-0.063		0.25167	0.0055	-0.054
0.2525	0.0062	-0.063		0.2525	0.0055	-0.054
0.25333	0.0062	-0.063		0.25333	0.0055	-0.054
0.25417	0.0062	-0.063		0.25417	0.0055	-0.054
0.255	0.0062	-0.063		0.255	0.0055	-0.055
0.25583	0.0062	-0.063		0.25583	0.0056	-0.055
0.25667	0.0062	-0.063		0.25667	0.0056	-0.055
0.2575	0.0062	-0.063		0.2575	0.0056	-0.055
0.25833	0.0062	-0.064		0.25833	0.0056	-0.055
0.25917	0.0062	-0.064		0.25917	0.0056	-0.055
0.26	0.0063	-0.064		0.26	0.0056	-0.056
0.26083	0.0063	-0.064		0.26083	0.0056	-0.056
0.26167	0.0063	-0.064		0.26167	0.0057	-0.056
0.2625	0.0063	-0.065		0.2625	0.0057	-0.057
0.26333	0.0063	-0.065		0.26333	0.0057	-0.057
0.26417	0.0063	-0.065		0.26417	0.0057	-0.057
0.265	0.0063	-0.065		0.265	0.0057	-0.057
0.26583	0.0063	-0.065		0.26583	0.0057	-0.058
0.26667	0.0064	-0.066		0.26667	0.0057	-0.058
0.2675	0.0064	-0.066		0.2675	0.0058	-0.058
0.26833	0.0064	-0.066		0.26833	0.0058	-0.058
0.26917	0.0064	-0.066		0.26917	0.0058	-0.058
0.27	0.0064	-0.065		0.27	0.0058	-0.058
0.27083	0.0064	-0.065		0.27083	0.0058	-0.058
0.27167	0.0064	-0.066		0.27167	0.0058	-0.059
0.2725	0.0064	-0.066		0.2725	0.0058	-0.059
0.27333	0.0065	-0.066		0.27333	0.0059	-0.059
0.27417	0.0065	-0.066		0.27417	0.0059	-0.059
0.275	0.0065	-0.066		0.275	0.0059	-0.06
0.27583	0.0065	-0.066		0.27583	0.0059	-0.06
0.27667	0.0065	-0.067		0.27667	0.0059	-0.06
0.2775	0.0065	-0.067		0.2775	0.0059	-0.06
0.27833	0.0065	-0.067		0.27833	0.006	-0.059
0.27917	0.0065	-0.068		0.27917	0.006	-0.059
0.28	0.0065	-0.068		0.28	0.006	-0.059
0.28083	0.0066	-0.068		0.28083	0.006	-0.06
0.28167	0.0066	-0.068		0.28167	0.006	-0.06
0.2825	0.0066	-0.068		0.2825	0.006	-0.06
0.28333	0.0066	-0.068		0.28333	0.006	-0.061
0.28417	0.0066	-0.069		0.28417	0.006	-0.061
0.285	0.0066	-0.069		0.285	0.0061	-0.061
0.28583	0.0066	-0.07		0.28583	0.0061	-0.061
0.28667	0.0066	-0.07		0.28667	0.0061	-0.061
0.2875	0.0066	-0.07		0.2875	0.0061	-0.061
0.28833	0.0067	-0.07		0.28833	0.0061	-0.061
0.28917	0.0067	-0.07		0.28917	0.0061	-0.061
0.29	0.0067	-0.07		0.29	0.0061	-0.061
0.29083	0.0067	-0.07		0.29083	0.0062	-0.062
0.29167	0.0067	-0.07		0.29167	0.0062	-0.061
0.2925	0.0067	-0.071		0.2925	0.0062	-0.061
0.29333	0.0067	-0.071		0.29333	0.0062	-0.061
0.29417	0.0067	-0.071		0.29417	0.0062	-0.061
0.295	0.0068	-0.071		0.295	0.0062	-0.061
0.29583	0.0068	-0.071		0.29583	0.0062	-0.061
0.29667	0.0068	-0.071		0.29667	0.0062	-0.061
0.2975	0.0068	-0.071		0.2975	0.0062	-0.061
0.29833	0.0068	-0.071		0.29833	0.0063	-0.061
0.29917	0.0068	-0.071		0.29917	0.0063	-0.061
0.3	0.0068	-0.071		0.3	0.0063	-0.062
0.30083	0.0068	-0.071		0.30083	0.0063	-0.063
0.30167	0.0068	-0.071		0.30167	0.0063	-0.063
0.3025	0.0068	-0.071		0.3025	0.0064	-0.063
0.30333	0.0069	-0.072		0.30333	0.0064	-0.063
0.30417	0.0069	-0.072		0.30417	0.0064	-0.062
0.305	0.0069	-0.072		0.305	0.0064	-0.062
0.30583	0.0069	-0.072		0.30583	0.0064	-0.062
0.30667	0.0069	-0.072		0.30667	0.0064	-0.062
0.3075	0.0069	-0.073		0.3075	0.0064	-0.063
0.30833	0.0069	-0.072		0.30833	0.0064	-0.063
0.30917	0.0069	-0.072		0.30917	0.0064	-0.063
0.31	0.0069	-0.072		0.31	0.0064	-0.063
0.31083	0.0069	-0.073		0.31083	0.0065	-0.063
0.31167	0.0069	-0.073		0.31167	0.0065	-0.063
0.3125	0.0069	-0.073		0.3125	0.0065	-0.064
0.31333	0.007	-0.072		0.31333	0.0065	-0.064
0.31417	0.007	-0.072		0.31417	0.0065	-0.064
0.315	0.007	-0.071		0.315	0.0065	-0.064
0.31583	0.007	-0.071		0.31583	0.0065	-0.065
0.31667	0.007	-0.071		0.31667	0.0065	-0.065
0.3175	0.007	-0.072		0.3175	0.0065	-0.065
0.31833	0.007	-0.072		0.31833	0.0065	-0.064
0.31917	0.007	-0.072		0.31917	0.0065	-0.065
0.32	0.007	-0.072		0.32	0.0065	-0.065
0.32083	0.007	-0.072		0.32083	0.0066	-0.065
0.32167	0.007	-0.072		0.32167	0.0066	-0.065
0.3225	0.007	-0.072		0.3225	0.0066	-0.065
0.32333	0.007	-0.072		0.32333	0.0066	-0.066
0.32417	0.007	-0.072		0.32417	0.0066	-0.066
0.325	0.007	-0.072		0.325	0.0066	-0.066
0.32583	0.007	-0.072		0.32583	0.0066	-0.067
0.32667	0.0071	-0.072		0.32667	0.0066	-0.067
0.3275	0.0071	-0.072		0.3275	0.0066	-0.067
0.32833	0.0071	-0.072		0.32833	0.0066	-0.067
0.32917	0.0071	-0.072		0.32917	0.0067	-0.067
0.33	0.0071	-0.072		0.33	0.0067	-0.068
0.33083	0.0071	-0.073		0.33083	0.0067	-0.068
0.33167	0.0071	-0.073		0.33167	0.0067	-0.068
0.3325	0.0071	-0.073		0.3325	0.0067	-0.068
0.33333	0.0071	-0.073		0.33333	0.0067	-0.068
0.33417	0.0071	-0.073		0.33417	0.0067	-0.068
0.335	0.0071	-0.074		0.335	0.0067	-0.068
0.33583	0.0071	-0.074		0.33583	0.0067	-0.069
0.33667	0.0071	-0.075		0.33667	0.0067	-0.068
0.3375	0.0071	-0.075		0.3375	0.0067	-0.068
0.33833	0.0071	-0.075		0.33833	0.0067	-0.068
0.33917	0.0071	-0.075		0.33917	0.0067	-0.069
0.34	0.0071	-0.075		0.34	0.0067	-0.069
0.34083	0.0071	-0.076		0.34083	0.0068	-0.069
0.34167	0.0071	-0.076		0.34167	0.0068	-0.069
0.3425	0.0071	-0.076		0.3425	0.0068	-0.069
0.34333	0.0071	-0.076		0.34333	0.0068	-0.069
0.34417	0.0071	-0.077		0.34417	0.0068	-0.07
0.345	0.0071	-0.077		0.345	0.0068	-0.07
0.34583	0.0071	-0.077		0.34583	0.0068	-0.07
0.34667	0.0071	-0.076		0.34667	0.0068	-0.07
0.3475	0.0071	-0.077		0.3475	0.0068	-0.07
0.34833	0.0071	-0.077		0.34833	0.0068	-0.069
0.34917	0.0071	-0.077		0.34917	0.0068	-0.069
0.35	0.0071	-0.078		0.35	0.0068	-0.069
0.35083	0.0071	-0.079		0.35083	0.0068	-0.069
0.35167	0.0071	-0.079		0.35167	0.0068	-0.069
0.3525	0.0071	-0.079		0.3525	0.0068	-0.069
0.35333	0.0071	-0.078		0.35333	0.0068	-0.069
0.35417	0.0071	-0.078		0.35417	0.0068	-0.069
0.355	0.0071	-0.078		0.355	0.0069	-0.069
0.35583	0.0071	-0.078		0.35583	0.0069	-0.069
0.35667	0.0071	-0.078		0.35667	0.0069	-0.069
0.3575	0.0071	-0.077		0.3575	0.0069	-0.069
0.35833	0.0071	-0.077		0.35833	0.0069	-0.069
0.35917	0.0071	-0.077		0.35917	0.0069	-0.069
0.36	0.0071	-0.077		0.36	0.0069	-0.069
0.36083	0.0071	-0.078		0.36083	0.0069	-0.069
0.36167	0.0071	-0.078		0.36167	0.0069	-0.07
0.3625	0.0071	-0.079		0.3625	0.0069	-0.07
0.36333	0.0071	-0.079		0.36333	0.0069	-0.07
0.36417	0.0071	-0.079		0.36417	0.0069	-0.07
0.365	0.0071	-0.08		0.365	0.0069	-0.07
0.36583	0.0071	-0.08		0.36583	0.0069	-0.07
0.36667	0.0071	-0.081		0.36667	0.0069	-0.071
0.3675	0.0071	-0.081		0.3675	0.0069	-0.07
0.36833	0.0071	-0.081		0.36833	0.0069	-0.07
0.36917	0.0071	-0.082		0.36917	0.0069	-0.07
0.37	0.0071	-0.082		0.37	0.0069	-0.07
0.37083	0.0071	-0.082		0.37083	0.0069	-0.07
0.37167	0.0071	-0.083		0.37167	0.0069	-0.071
0.3725	0.0071	-0.083		0.3725	0.0069	-0.071
0.37333	0.0071	-0.082		0.37333	0.0069	-0.071
0.37417	0.0071	-0.083		0.37417	0.0069	-0.072
0.375	0.0071	-0.083		0.375	0.0069	-0.072
0.37583	0.0071	-0.083		0.37583	0.0069	-0.072
0.37667	0.0071	-0.083		0.37667	0.0069	-0.072
0.3775	0.0071	-0.083		0.3775	0.0069	-0.073
0.37833	0.0071	-0.083		0.37833	0.0069	-0.073
0.37917	0.0071	-0.083		0.37917	0.0069	-0.073
0.38	0.0071	-0.083		0.38	0.0069	-0.073
0.38083	0.0071	-0.083		0.38083	0.0069	-0.073
0.38167	0.0071	-0.083		0.38167	0.0069	-0.074
0.3825	0.0071	-0.083		0.3825	0.0069	-0.074
0.38333	0.0071	-0.083		0.38333	0.0069	-0.074
0.38417	0.0071	-0.082		0.38417	0.0069	-0.074
0.385	0.0071	-0.082		0.385	0.0069	-0.075
0.38583	0.0071	-0.083		0.38583	0.007	-0.075
0.38667	0.0071	-0.082		0.38667	0.007	-0.075
0.3875	0.0071	-0.083		0.3875	0.007	-0.075
0.38833	0.0071	-0.083		0.38833	0.007	-0.075
0.38917	0.0071	-0.083		0.38917	0.007	-0.076
0.39	0.0071	-0.083		0.39	0.007	-0.075
0.39083	0.0071	-0.083		0.39083	0.007	-0.075
0.39167	0.0071	-0.084		0.39167	0.007	-0.075
0.3925	0.0071	-0.084		0.3925	0.007	-0.075
0.39333	0.007	-0.084		0.39333	0.007	-0.075
0.39417	0.007	-0.084		0.39417	0.007	-0.075
0.395	0.007	-0.085		0.395	0.007	-0.076
0.39583	0.007	-0.085		0.39583	0.007	-0.076
0.39667	0.007	-0.085		0.39667	0.007	-0.076
0.3975	0.007	-0.085		0.3975	0.007	-0.077
0.39833	0.007	-0.085		0.39833	0.007	-0.077
0.39917	0.007	-0.085		0.39917	0.007	-0.077
0.4	0.007	-0.085		0.4	0.007	-0.078
0.40083	0.007	-0.085		0.40083	0.007	-0.078
0.40167	0.007	-0.085		0.40167	0.007	-0.078
0.4025	0.007	-0.085		0.4025	0.007	-0.079
0.40333	0.007	-0.085		0.40333	0.007	-0.078
0.40417	0.007	-0.085		0.40417	0.007	-0.078
0.405	0.007	-0.084		0.405	0.007	-0.078
0.40583	0.007	-0.085		0.40583	0.007	-0.078
0.40667	0.007	-0.085		0.40667	0.007	-0.078
0.4075	0.007	-0.085		0.4075	0.007	-0.078
0.40833	0.007	-0.086		0.40833	0.007	-0.078
0.40917	0.007	-0.086		0.40917	0.0071	-0.078
0.41	0.007	-0.086		0.41	0.0071	-0.078
0.41083	0.007	-0.086		0.41083	0.0071	-0.078
0.41167	0.007	-0.086		0.41167	0.0071	-0.078
0.4125	0.0069	-0.086		0.4125	0.0071	-0.079
0.41333	0.0069	-0.086		0.41333	0.0071	-0.079
0.41417	0.0069	-0.087		0.41417	0.0071	-0.079
0.415	0.0069	-0.087		0.415	0.0071	-0.079
0.41583	0.0069	-0.087		0.41583	0.0071	-0.079
0.41667	0.0069	-0.087		0.41667	0.0071	-0.08
0.4175	0.0069	-0.087		0.4175	0.0071	-0.08
0.41833	0.0069	-0.087		0.41833	0.0071	-0.08
0.41917	0.0069	-0.087		0.41917	0.0071	-0.08
0.42	0.0069	-0.087		0.42	0.0071	-0.08
0.42083	0.0069	-0.087		0.42083	0.0071	-0.08
0.42167	0.0069	-0.087		0.42167	0.0071	-0.081
0.4225	0.0069	-0.088		0.4225	0.0071	-0.08
0.42333	0.0069	-0.088		0.42333	0.0072	-0.08
0.42417	0.0069	-0.088		0.42417	0.0072	-0.08
0.425	0.0069	-0.088		0.425	0.0072	-0.08
0.42583	0.0069	-0.088		0.42583	0.0072	-0.08
0.42667	0.0069	-0.089		0.42667	0.0072	-0.08
0.4275	0.0069	-0.089		0.4275	0.0072	-0.08
0.42833	0.0069	-0.089		0.42833	0.0072	-0.08
0.42917	0.0069	-0.09		0.42917	0.0072	-0.079
0.43	0.0069	-0.09		0.43	0.0072	-0.079
0.43083	0.0069	-0.09		0.43083	0.0072	-0.079
0.43167	0.0069	-0.09		0.43167	0.0072	-0.079
0.4325	0.0069	-0.09		0.4325	0.0072	-0.079
0.43333	0.0069	-0.089		0.43333	0.0073	-0.079
0.43417	0.0069	-0.089		0.43417	0.0073	-0.08
0.435	0.0069	-0.089		0.435	0.0073	-0.08
0.43583	0.0069	-0.089		0.43583	0.0073	-0.08
0.43667	0.0069	-0.088		0.43667	0.0073	-0.08
0.4375	0.0069	-0.088		0.4375	0.0073	-0.079
0.43833	0.0069	-0.089		0.43833	0.0073	-0.08
0.43917	0.0069	-0.089		0.43917	0.0073	-0.08
0.44	0.0069	-0.089		0.44	0.0073	-0.08
0.44083	0.0069	-0.09		0.44083	0.0073	-0.08
0.44167	0.0069	-0.09		0.44167	0.0073	-0.08
0.4425	0.0069	-0.09		0.4425	0.0073	-0.08
0.44333	0.0069	-0.09		0.44333	0.0074	-0.08
0.44417	0.0069	-0.091		0.44417	0.0074	-0.08
0.445	0.0069	-0.091		0.445	0.0074	-0.08
0.44583	0.0069	-0.091		0.44583	0.0074	-0.08
0.44667	0.0069	-0.091		0.44667	0.0074	-0.08
0.4475	0.0069	-0.091		0.4475	0.0074	-0.081
0.44833	0.0069	-0.091		0.44833	0.0074	-0.081
0.44917	0.0069	-0.091		0.44917	0.0074	-0.081
0.45	0.0069	-0.091		0.45	0.0074	-0.081
0.45083	0.0069	-0.091		0.45083	0.0074	-0.08
0.45167	0.0069	-0.091		0.45167	0.0075	-0.08
0.4525	0.0069	-0.09		0.4525	0.0075	-0.081
0.45333	0.0069	-0.09		0.45333	0.0075	-0.081
0.45417	0.0069	-0.09		0.45417	0.0075	-0.081
0.455	0.0069	-0.09		0.455	0.0075	-0.081
0.45583	0.0069	-0.09		0.45583	0.0075	-0.081
0.45667	0.0069	-0.091		0.45667	0.0075	-0.081
0.4575	0.0069	-0.091		0.4575	0.0075	-0.081
0.45833	0.0069	-0.091		0.45833	0.0075	-0.081
0.45917	0.0069	-0.091		0.45917	0.0075	-0.081
0.46	0.0069	-0.091		0.46	0.0075	-0.082
0.46083	0.0069	-0.091		0.46083	0.0075	-0.082
0.46167	0.0069	-0.092		0.46167	0.0076	-0.082
0.4625	0.0069	-0.092		0.4625	0.0076	-0.082
0.46333	0.0069	-0.092		0.46333	0.0076	-0.083
0.46417	0.0069	-0.091		0.46417	0.0076	-0.083
0.465	0.0069	-0.091		0.465	0.0076	-0.083
0.46583	0.0069	-0.091		0.46583	0.0076	-0.083
0.46667	0.0069	-0.091		0.46667	0.0076	-0.083
0.4675	0.0069	-0.092		0.4675	0.0076	-0.083
0.46833	0.0069	-0.093		0.46833	0.0076	-0.083
0.46917	0.0069	-0.093		0.46917	0.0077	-0.083
0.47	0.0069	-0.094		0.47	0.0077	-0.083
0.47083	0.0069	-0.094		0.47083	0.0077	-0.083
0.47167	0.0069	-0.094		0.47167	0.0077	-0.083
0.4725	0.0069	-0.094		0.4725	0.0077	-0.083
0.47333	0.0069	-0.095		0.47333	0.0077	-0.083
0.47417	0.0069	-0.095		0.47417	0.0077	-0.083
0.475	0.0069	-0.095		0.475	0.0077	-0.083
0.47583	0.0069	-0.095		0.47583	0.0077	-0.083
0.47667	0.0069	-0.095		0.47667	0.0077	-0.084
0.4775	0.0069	-0.096		0.4775	0.0077	-0.084
0.47833	0.0069	-0.096		0.47833	0.0077	-0.084
0.47917	0.0069	-0.096		0.47917	0.0078	-0.084
0.48	0.0069	-0.096		0.48	0.0078	-0.084
0.48083	0.0069	-0.096		0.48083	0.0078	-0.083
0.48167	0.0069	-0.096		0.48167	0.0078	-0.083
0.4825	0.0069	-0.096		0.4825	0.0078	-0.084
0.48333	0.007	-0.096		0.48333	0.0078	-0.084
0.48417	0.007	-0.096		0.48417	0.0078	-0.085
0.485	0.007	-0.096		0.485	0.0078	-0.085
0.48583	0.007	-0.096		0.48583	0.0078	-0.085
0.48667	0.007	-0.096		0.48667	0.0078	-0.085
0.4875	0.007	-0.096		0.4875	0.0079	-0.085
0.48833	0.007	-0.096		0.48833	0.0079	-0.086
0.48917	0.007	-0.097		0.48917	0.0079	-0.086
0.49	0.007	-0.097		0.49	0.0079	-0.086
0.49083	0.007	-0.097		0.49083	0.0079	-0.086
0.49167	0.007	-0.096		0.49167	0.0079	-0.087
0.4925	0.007	-0.096		0.4925	0.0079	-0.087
0.49333	0.007	-0.096		0.49333	0.0079	-0.087
0.49417	0.007	-0.096		0.49417	0.0079	-0.087
0.495	0.007	-0.095		0.495	0.0079	-0.087
0.49583	0.007	-0.096		0.49583	0.0079	-0.087
0.49667	0.007	-0.096		0.49667	0.008	-0.087
0.4975	0.007	-0.096		0.4975	0.008	-0.087
0.49833	0.007	-0.096		0.49833	0.008	-0.087
0.49917	0.007	-0.097		0.49917	0.008	-0.087
0.5	0.007	-0.097		0.5	0.008	-0.087
0.50083	0.007	-0.097		0.50083	0.008	-0.086
0.50167	0.007	-0.097		0.50167	0.008	-0.087
0.5025	0.007	-0.098		0.5025	0.008	-0.087
0.50333	0.007	-0.098		0.50333	0.008	-0.087
0.50417	0.007	-0.098		0.50417	0.008	-0.087
0.505	0.007	-0.098		0.505	0.008	-0.087
0.50583	0.007	-0.099		0.50583	0.008	-0.087
0.50667	0.007	-0.099		0.50667	0.008	-0.086
0.5075	0.007	-0.099		0.5075	0.008	-0.086
0.50833	0.007	-0.1		0.50833	0.0081	-0.086
0.50917	0.0071	-0.1		0.50917	0.0081	-0.086
0.51	0.0071	-0.099		0.51	0.0081	-0.087
0.51083	0.0071	-0.099		0.51083	0.0081	-0.087
0.51167	0.0071	-0.099		0.51167	0.0081	-0.088
0.5125	0.0071	-0.099		0.5125	0.0081	-0.088
0.51333	0.0071	-0.098		0.51333	0.0081	-0.088
0.51417	0.0071	-0.099		0.51417	0.0081	-0.088
0.515	0.0071	-0.099		0.515	0.0081	-0.088
0.51583	0.0071	-0.099		0.51583	0.0081	-0.088
0.51667	0.0071	-0.099		0.51667	0.0081	-0.089
0.5175	0.0071	-0.098		0.5175	0.0081	-0.089
0.51833	0.0071	-0.098		0.51833	0.0081	-0.089
0.51917	0.0071	-0.098		0.51917	0.0081	-0.089
0.52	0.0071	-0.098		0.52	0.0081	-0.089
0.52083	0.0071	-0.098		0.52083	0.0081	-0.089
0.52167	0.0071	-0.098		0.52167	0.0082	-0.089
0.5225	0.0071	-0.098		0.5225	0.0082	-0.09
0.52333	0.0071	-0.098		0.52333	0.0082	-0.09
0.52417	0.0071	-0.098		0.52417	0.0082	-0.09
0.525	0.0071	-0.098		0.525	0.0082	-0.09
0.52583	0.0071	-0.098		0.52583	0.0082	-0.09
0.52667	0.0071	-0.098		0.52667	0.0082	-0.09
0.5275	0.0071	-0.098		0.5275	0.0082	-0.09
0.52833	0.0071	-0.099		0.52833	0.0082	-0.09
0.52917	0.0071	-0.099		0.52917	0.0082	-0.09
0.53	0.0071	-0.099		0.53	0.0082	-0.09
0.53083	0.0071	-0.1		0.53083	0.0082	-0.09
0.53167	0.0071	-0.1		0.53167	0.0082	-0.09
0.5325	0.0071	-0.101		0.5325	0.0082	-0.091
0.53333	0.0071	-0.101		0.53333	0.0082	-0.091
0.53417	0.0071	-0.101		0.53417	0.0082	-0.091
0.535	0.0071	-0.101		0.535	0.0082	-0.091
0.53583	0.0072	-0.101		0.53583	0.0082	-0.092
0.53667	0.0072	-0.101		0.53667	0.0082	-0.092
0.5375	0.0072	-0.101		0.5375	0.0082	-0.093
0.53833	0.0072	-0.101		0.53833	0.0082	-0.093
0.53917	0.0072	-0.101		0.53917	0.0082	-0.094
0.54	0.0072	-0.101		0.54	0.0082	-0.094
0.54083	0.0072	-0.102		0.54083	0.0082	-0.094
0.54167	0.0072	-0.102		0.54167	0.0082	-0.094
0.5425	0.0072	-0.103		0.5425	0.0082	-0.093
0.54333	0.0072	-0.103		0.54333	0.0083	-0.093
0.54417	0.0072	-0.104		0.54417	0.0083	-0.093
0.545	0.0072	-0.104		0.545	0.0083	-0.093
0.54583	0.0072	-0.104		0.54583	0.0083	-0.093
0.54667	0.0072	-0.104		0.54667	0.0083	-0.092
0.5475	0.0072	-0.104		0.5475	0.0083	-0.092
0.54833	0.0072	-0.104		0.54833	0.0083	-0.092
0.54917	0.0072	-0.104		0.54917	0.0083	-0.092
0.55	0.0072	-0.104		0.55	0.0083	-0.093
0.55083	0.0072	-0.104		0.55083	0.0083	-0.093
0.55167	0.0072	-0.104		0.55167	0.0083	-0.093
0.5525	0.0072	-0.104		0.5525	0.0083	-0.093
0.55333	0.0072	-0.104		0.55333	0.0083	-0.093
0.55417	0.0072	-0.104		0.55417	0.0083	-0.094
0.555	0.0072	-0.105		0.555	0.0083	-0.094
0.55583	0.0073	-0.105		0.55583	0.0083	-0.094
0.55667	0.0073	-0.105		0.55667	0.0083	-0.095
0.5575	0.0073	-0.105		0.5575	0.0083	-0.095
0.55833	0.0073	-0.105		0.55833	0.0083	-0.095
0.55917	0.0073	-0.106		0.55917	0.0083	-0.094
0.56	0.0073	-0.106		0.56	0.0083	-0.094
0.56083	0.0073	-0.106		0.56083	0.0083	-0.094
0.56167	0.0073	-0.106		0.56167	0.0083	-0.093
0.5625	0.0073	-0.106		0.5625	0.0083	-0.094
0.56333	0.0073	-0.106		0.56333	0.0083	-0.094
0.56417	0.0073	-0.106		0.56417	0.0083	-0.094
0.565	0.0073	-0.106		0.565	0.0083	-0.094
0.56583	0.0073	-0.106		0.56583	0.0083	-0.094
0.56667	0.0073	-0.106		0.56667	0.0083	-0.093
0.5675	0.0073	-0.107		0.5675	0.0083	-0.092
0.56833	0.0073	-0.107		0.56833	0.0083	-0.092
0.56917	0.0073	-0.107		0.56917	0.0083	-0.092
0.57	0.0073	-0.108		0.57	0.0083	-0.092
0.57083	0.0073	-0.108		0.57083	0.0083	-0.092
0.57167	0.0073	-0.108		0.57167	0.0083	-0.091
0.5725	0.0073	-0.108		0.5725	0.0083	-0.091
0.57333	0.0073	-0.108		0.57333	0.0083	-0.091
0.57417	0.0073	-0.109		0.57417	0.0083	-0.091
0.575	0.0073	-0.109		0.575	0.0083	-0.091
0.57583	0.0073	-0.109		0.57583	0.0083	-0.091
0.57667	0.0073	-0.109		0.57667	0.0083	-0.091
0.5775	0.0073	-0.108		0.5775	0.0083	-0.091
0.57833	0.0074	-0.108		0.57833	0.0083	-0.092
0.57917	0.0074	-0.109		0.57917	0.0083	-0.092
0.58	0.0074	-0.109		0.58	0.0084	-0.092
0.58083	0.0074	-0.109		0.58083	0.0084	-0.092
0.58167	0.0074	-0.108		0.58167	0.0084	-0.093
0.5825	0.0074	-0.108		0.5825	0.0084	-0.092
0.58333	0.0074	-0.108		0.58333	0.0084	-0.093
0.58417	0.0074	-0.108		0.58417	0.0084	-0.093
0.585	0.0074	-0.108		0.585	0.0084	-0.093
0.58583	0.0074	-0.108		0.58583	0.0084	-0.093
0.58667	0.0074	-0.108		0.58667	0.0084	-0.093
0.5875	0.0074	-0.108		0.5875	0.0084	-0.094
0.58833	0.0074	-0.108		0.58833	0.0084	-0.094
0.58917	0.0074	-0.108		0.58917	0.0084	-0.095
0.59	0.0074	-0.108		0.59	0.0084	-0.095
0.59083	0.0074	-0.108		0.59083	0.0084	-0.095
0.59167	0.0074	-0.108		0.59167	0.0084	-0.095
0.5925	0.0074	-0.109		0.5925	0.0084	-0.095
0.59333	0.0074	-0.109		0.59333	0.0084	-0.096
0.59417	0.0074	-0.109		0.59417	0.0084	-0.095
0.595	0.0074	-0.109		0.595	0.0084	-0.095
0.59583	0.0074	-0.109		0.59583	0.0085	-0.095
0.59667	0.0075	-0.109		0.59667	0.0085	-0.095
0.5975	0.0075	-0.109		0.5975	0.0085	-0.096
0.59833	0.0075	-0.11		0.59833	0.0085	-0.096
0.59917	0.0075	-0.11		0.59917	0.0085	-0.096
0.6	0.0075	-0.11		0.6	0.0085	-0.096
0.60083	0.0075	-0.11		0.60083	0.0085	-0.096
0.60167	0.0075	-0.11		0.60167	0.0085	-0.096
0.6025	0.0075	-0.111		0.6025	0.0085	-0.096
0.60333	0.0075	-0.111		0.60333	0.0086	-0.096
0.60417	0.0075	-0.111		0.60417	0.0086	-0.096
0.605	0.0075	-0.111		0.605	0.0086	-0.096
0.60583	0.0075	-0.112		0.60583	0.0086	-0.095
0.60667	0.0075	-0.112		0.60667	0.0086	-0.095
0.6075	0.0075	-0.112		0.6075	0.0086	-0.095
0.60833	0.0075	-0.112		0.60833	0.0086	-0.095
0.60917	0.0076	-0.112		0.60917	0.0086	-0.095
0.61	0.0076	-0.113		0.61	0.0086	-0.094
0.61083	0.0076	-0.113		0.61083	0.0086	-0.094
0.61167	0.0076	-0.113		0.61167	0.0086	-0.094
0.6125	0.0076	-0.113		0.6125	0.0086	-0.095
0.61333	0.0076	-0.113		0.61333	0.0087	-0.095
0.61417	0.0076	-0.113		0.61417	0.0087	-0.095
0.615	0.0076	-0.113		0.615	0.0087	-0.096
0.61583	0.0076	-0.113		0.61583	0.0087	-0.097
0.61667	0.0076	-0.112		0.61667	0.0087	-0.097
0.6175	0.0076	-0.112		0.6175	0.0087	-0.097
0.61833	0.0076	-0.112		0.61833	0.0087	-0.097
0.61917	0.0076	-0.112		0.61917	0.0087	-0.097
0.62	0.0077	-0.112		0.62	0.0087	-0.097
0.62083	0.0077	-0.113		0.62083	0.0088	-0.097
0.62167	0.0077	-0.113		0.62167	0.0088	-0.098
0.6225	0.0077	-0.113		0.6225	0.0088	-0.098
0.62333	0.0077	-0.113		0.62333	0.0088	-0.098
0.62417	0.0077	-0.112		0.62417	0.0088	-0.098
0.625	0.0077	-0.112		0.625	0.0088	-0.098
0.62583	0.0077	-0.112		0.62583	0.0088	-0.097
0.62667	0.0077	-0.112		0.62667	0.0089	-0.097
0.6275	0.0078	-0.112		0.6275	0.0089	-0.097
0.62833	0.0078	-0.112		0.62833	0.0089	-0.098
0.62917	0.0078	-0.112		0.62917	0.0089	-0.098
0.63	0.0078	-0.112		0.63	0.0089	-0.098
0.63083	0.0078	-0.112		0.63083	0.0089	-0.098
0.63167	0.0078	-0.113		0.63167	0.0089	-0.098
0.6325	0.0078	-0.113		0.6325	0.009	-0.098
0.63333	0.0078	-0.113		0.63333	0.009	-0.098
0.63417	0.0078	-0.113		0.63417	0.009	-0.098
0.635	0.0078	-0.113		0.635	0.009	-0.098
0.63583	0.0078	-0.112		0.63583	0.009	-0.099
0.63667	0.0078	-0.113		0.63667	0.009	-0.099
0.6375	0.0079	-0.113		0.6375	0.009	-0.099
0.63833	0.0079	-0.113		0.63833	0.009	-0.1
0.63917	0.0079	-0.113		0.63917	0.0091	-0.1
0.64	0.0079	-0.113		0.64	0.0091	-0.099
0.64083	0.0079	-0.113		0.64083	0.0091	-0.1
0.64167	0.0079	-0.113		0.64167	0.0091	-0.1
0.6425	0.0079	-0.114		0.6425	0.0091	-0.1
0.64333	0.0079	-0.114		0.64333	0.0092	-0.1
0.64417	0.0079	-0.114		0.64417	0.0092	-0.1
0.645	0.0079	-0.113		0.645	0.0092	-0.099
0.64583	0.0079	-0.113		0.64583	0.0092	-0.099
0.64667	0.008	-0.113		0.64667	0.0092	-0.099
0.6475	0.008	-0.114		0.6475	0.0092	-0.099
0.64833	0.008	-0.114		0.64833	0.0093	-0.099
0.64917	0.008	-0.114		0.64917	0.0093	-0.099
0.65	0.008	-0.114		0.65	0.0093	-0.099
0.65083	0.008	-0.114		0.65083	0.0093	-0.1
0.65167	0.008	-0.114		0.65167	0.0093	-0.1
0.6525	0.008	-0.114		0.6525	0.0094	-0.099
0.65333	0.008	-0.114		0.65333	0.0094	-0.099
0.65417	0.008	-0.114		0.65417	0.0094	-0.099
0.655	0.008	-0.114		0.655	0.0094	-0.099
0.65583	0.0081	-0.114		0.65583	0.0094	-0.099
0.65667	0.0081	-0.115		0.65667	0.0094	-0.1
0.6575	0.0081	-0.115		0.6575	0.0095	-0.099
0.65833	0.0081	-0.115		0.65833	0.0095	-0.099
0.65917	0.0081	-0.115		0.65917	0.0095	-0.099
0.66	0.0081	-0.115		0.66	0.0095	-0.099
0.66083	0.0081	-0.115		0.66083	0.0095	-0.099
0.66167	0.0081	-0.115		0.66167	0.0096	-0.1
0.6625	0.0081	-0.116		0.6625	0.0096	-0.099
0.66333	0.0081	-0.116		0.66333	0.0096	-0.099
0.66417	0.0082	-0.116		0.66417	0.0096	-0.099
0.665	0.0082	-0.116		0.665	0.0096	-0.099
0.66583	0.0082	-0.116		0.66583	0.0096	-0.099
0.66667	0.0082	-0.116		0.66667	0.0096	-0.1
0.6675	0.0082	-0.117		0.6675	0.0097	-0.1
0.66833	0.0082	-0.117		0.66833	0.0097	-0.1
0.66917	0.0082	-0.117		0.66917	0.0097	-0.1
0.67	0.0082	-0.117		0.67	0.0097	-0.1
0.67083	0.0083	-0.117		0.67083	0.0097	-0.1
0.67167	0.0083	-0.117		0.67167	0.0097	-0.101
0.6725	0.0083	-0.117		0.6725	0.0098	-0.101
0.67333	0.0083	-0.117		0.67333	0.0098	-0.101
0.67417	0.0083	-0.117		0.67417	0.0098	-0.102
0.675	0.0083	-0.117		0.675	0.0098	-0.102
0.67583	0.0083	-0.117		0.67583	0.0098	-0.102
0.67667	0.0083	-0.117		0.67667	0.0098	-0.102
0.6775	0.0083	-0.117		0.6775	0.0099	-0.103
0.67833	0.0083	-0.118		0.67833	0.0099	-0.103
0.67917	0.0083	-0.118		0.67917	0.0099	-0.103
0.68	0.0084	-0.118		0.68	0.0099	-0.103
0.68083	0.0084	-0.118		0.68083	0.0099	-0.103
0.68167	0.0084	-0.118		0.68167	0.0099	-0.103
0.6825	0.0084	-0.118		0.6825	0.0099	-0.104
0.68333	0.0084	-0.118		0.68333	0.01	-0.104
0.68417	0.0084	-0.118		0.68417	0.01	-0.104
0.685	0.0084	-0.119		0.685	0.01	-0.104
0.68583	0.0084	-0.119		0.68583	0.01	-0.104
0.68667	0.0085	-0.119		0.68667	0.01	-0.104
0.6875	0.0085	-0.119		0.6875	0.01	-0.104
0.68833	0.0085	-0.119		0.68833	0.01	-0.104
0.68917	0.0085	-0.119		0.68917	0.0101	-0.104
0.69	0.0085	-0.119		0.69	0.0101	-0.104
0.69083	0.0085	-0.119		0.69083	0.0101	-0.104
0.69167	0.0085	-0.12		0.69167	0.0101	-0.104
0.6925	0.0085	-0.12		0.6925	0.0101	-0.104
0.69333	0.0086	-0.12		0.69333	0.0101	-0.103
0.69417	0.0086	-0.12		0.69417	0.0101	-0.103
0.695	0.0086	-0.119		0.695	0.0101	-0.103
0.69583	0.0086	-0.119		0.69583	0.0101	-0.103
0.69667	0.0086	-0.119		0.69667	0.0102	-0.103
0.6975	0.0086	-0.119		0.6975	0.0102	-0.103
0.69833	0.0086	-0.119		0.69833	0.0102	-0.103
0.69917	0.0086	-0.118		0.69917	0.0102	-0.103
0.7	0.0086	-0.118		0.7	0.0102	-0.103
0.70083	0.0087	-0.119		0.70083	0.0102	-0.104
0.70167	0.0087	-0.119		0.70167	0.0102	-0.104
0.7025	0.0087	-0.119		0.7025	0.0103	-0.104
0.70333	0.0087	-0.118		0.70333	0.0103	-0.104
0.70417	0.0087	-0.118		0.70417	0.0103	-0.104
0.705	0.0087	-0.119		0.705	0.0103	-0.104
0.70583	0.0087	-0.119		0.70583	0.0103	-0.104
0.70667	0.0087	-0.119		0.70667	0.0103	-0.104
0.7075	0.0087	-0.119		0.7075	0.0103	-0.103
0.70833	0.0087	-0.119		0.70833	0.0103	-0.103
0.70917	0.0087	-0.119		0.70917	0.0103	-0.103
0.71	0.0087	-0.12		0.71	0.0103	-0.104
0.71083	0.0087	-0.12		0.71083	0.0104	-0.103
0.71167	0.0088	-0.12		0.71167	0.0104	-0.104
0.7125	0.0088	-0.12		0.7125	0.0104	-0.103
0.71333	0.0088	-0.121		0.71333	0.0104	-0.103
0.71417	0.0088	-0.121		0.71417	0.0104	-0.103
0.715	0.0088	-0.121		0.715	0.0104	-0.103
0.71583	0.0088	-0.121		0.71583	0.0104	-0.103
0.71667	0.0088	-0.122		0.71667	0.0104	-0.103
0.7175	0.0088	-0.122		0.7175	0.0104	-0.103
0.71833	0.0089	-0.122		0.71833	0.0104	-0.103
0.71917	0.0089	-0.122		0.71917	0.0104	-0.103
0.72	0.0089	-0.122		0.72	0.0105	-0.103
0.72083	0.0089	-0.122		0.72083	0.0105	-0.103
0.72167	0.0089	-0.122		0.72167	0.0105	-0.103
0.7225	0.0089	-0.123		0.7225	0.0105	-0.103
0.72333	0.0089	-0.123		0.72333	0.0105	-0.104
0.72417	0.0089	-0.123		0.72417	0.0105	-0.104
0.725	0.009	-0.124		0.725	0.0105	-0.104
0.72583	0.009	-0.124		0.72583	0.0105	-0.105
0.72667	0.009	-0.124		0.72667	0.0105	-0.105
0.7275	0.009	-0.124		0.7275	0.0105	-0.105
0.72833	0.009	-0.124		0.72833	0.0105	-0.105
0.72917	0.009	-0.124		0.72917	0.0105	-0.105
0.73	0.009	-0.125		0.73	0.0105	-0.105
0.73083	0.009	-0.125		0.73083	0.0105	-0.105
0.73167	0.0091	-0.125		0.73167	0.0105	-0.105
0.7325	0.0091	-0.125		0.7325	0.0106	-0.104
0.73333	0.0091	-0.125		0.73333	0.0106	-0.104
0.73417	0.0091	-0.124		0.73417	0.0106	-0.104
0.735	0.0091	-0.125		0.735	0.0106	-0.104
0.73583	0.0091	-0.125		0.73583	0.0106	-0.104
0.73667	0.0091	-0.125		0.73667	0.0106	-0.104
0.7375	0.0091	-0.125		0.7375	0.0106	-0.105
0.73833	0.0091	-0.124		0.73833	0.0106	-0.105
0.73917	0.0092	-0.124		0.73917	0.0106	-0.106
0.74	0.0092	-0.123		0.74	0.0106	-0.106
0.74083	0.0092	-0.123		0.74083	0.0106	-0.106
0.74167	0.0092	-0.124		0.74167	0.0106	-0.106
0.7425	0.0092	-0.124		0.7425	0.0106	-0.106
0.74333	0.0092	-0.124		0.74333	0.0106	-0.106
0.74417	0.0093	-0.124		0.74417	0.0106	-0.106
0.745	0.0093	-0.124		0.745	0.0106	-0.107
0.74583	0.0093	-0.124		0.74583	0.0106	-0.107
0.74667	0.0093	-0.124		0.74667	0.0106	-0.106
0.7475	0.0093	-0.125		0.7475	0.0106	-0.106
0.74833	0.0093	-0.125		0.74833	0.0106	-0.106
0.74917	0.0093	-0.125		0.74917	0.0106	-0.106
0.75	0.0094	-0.126		0.75	0.0106	-0.106
0.75083	0.0094	-0.126		0.75083	0.0107	-0.106
0.75167	0.0094	-0.126		0.75167	0.0107	-0.106
0.7525	0.0094	-0.126		0.7525	0.0107	-0.106
0.75333	0.0094	-0.126		0.75333	0.0107	-0.106
0.75417	0.0094	-0.126		0.75417	0.0107	-0.106
0.755	0.0095	-0.126		0.755	0.0107	-0.106
0.75583	0.0095	-0.125		0.75583	0.0107	-0.106
0.75667	0.0095	-0.125		0.75667	0.0107	-0.107
0.7575	0.0095	-0.125		0.7575	0.0107	-0.107
0.75833	0.0095	-0.124		0.75833	0.0107	-0.107
0.75917	0.0095	-0.124		0.75917	0.0107	-0.108
0.76	0.0095	-0.124		0.76	0.0107	-0.108
0.76083	0.0095	-0.124		0.76083	0.0107	-0.109
0.76167	0.0096	-0.124		0.76167	0.0107	-0.109
0.7625	0.0096	-0.124		0.7625	0.0107	-0.109
0.76333	0.0096	-0.124		0.76333	0.0107	-0.109
0.76417	0.0096	-0.124		0.76417	0.0107	-0.109
0.765	0.0096	-0.124		0.765	0.0107	-0.109
0.76583	0.0097	-0.124		0.76583	0.0107	-0.109
0.76667	0.0097	-0.124		0.76667	0.0107	-0.109
0.7675	0.0097	-0.124		0.7675	0.0107	-0.109
0.76833	0.0097	-0.124		0.76833	0.0107	-0.109
0.76917	0.0097	-0.124		0.76917	0.0107	-0.109
0.77	0.0097	-0.124		0.77	0.0107	-0.109
0.77083	0.0098	-0.124		0.77083	0.0107	-0.11
0.77167	0.0098	-0.124		0.77167	0.0108	-0.109
0.7725	0.0098	-0.124		0.7725	0.0108	-0.109
0.77333	0.0098	-0.125		0.77333	0.0108	-0.109
0.77417	0.0098	-0.125		0.77417	0.0108	-0.109
0.775	0.0099	-0.125		0.775	0.0108	-0.108
0.77583	0.0099	-0.125		0.77583	0.0108	-0.108
0.77667	0.0099	-0.125		0.77667	0.0108	-0.108
0.7775	0.0099	-0.125		0.7775	0.0108	-0.107
0.77833	0.0099	-0.125		0.77833	0.0108	-0.108
0.77917	0.01	-0.125		0.77917	0.0108	-0.108
0.78	0.01	-0.125		0.78	0.0108	-0.108
0.78083	0.01	-0.125		0.78083	0.0108	-0.108
0.78167	0.01	-0.125		0.78167	0.0109	-0.108
0.7825	0.01	-0.125		0.7825	0.0109	-0.108
0.78333	0.0101	-0.125		0.78333	0.0109	-0.108
0.78417	0.0101	-0.125		0.78417	0.0109	-0.107
0.785	0.0101	-0.125		0.785	0.0109	-0.107
0.78583	0.0101	-0.126		0.78583	0.0109	-0.107
0.78667	0.0101	-0.126		0.78667	0.0109	-0.107
0.7875	0.0102	-0.126		0.7875	0.0109	-0.108
0.78833	0.0102	-0.126		0.78833	0.0109	-0.108
0.78917	0.0102	-0.125		0.78917	0.0109	-0.108
0.79	0.0102	-0.125		0.79	0.011	-0.108
0.79083	0.0102	-0.125		0.79083	0.011	-0.108
0.79167	0.0103	-0.125		0.79167	0.011	-0.108
0.7925	0.0103	-0.125		0.7925	0.011	-0.108
0.79333	0.0103	-0.124		0.79333	0.011	-0.108
0.79417	0.0103	-0.124		0.79417	0.011	-0.109
0.795	0.0103	-0.124		0.795	0.011	-0.109
0.79583	0.0104	-0.125		0.79583	0.011	-0.109
0.79667	0.0104	-0.125		0.79667	0.011	-0.11
0.7975	0.0104	-0.125		0.7975	0.011	-0.11
0.79833	0.0104	-0.125		0.79833	0.011	-0.11
0.79917	0.0104	-0.126		0.79917	0.0111	-0.11
0.8	0.0105	-0.126		0.8	0.0111	-0.111
0.80083	0.0105	-0.126		0.80083	0.0111	-0.111
0.80167	0.0105	-0.126		0.80167	0.0111	-0.111
0.8025	0.0105	-0.127		0.8025	0.0111	-0.111
0.80333	0.0105	-0.127		0.80333	0.0111	-0.11
0.80417	0.0106	-0.127		0.80417	0.0111	-0.11
0.805	0.0106	-0.126		0.805	0.0111	-0.11
0.80583	0.0106	-0.125		0.80583	0.0111	-0.109
0.80667	0.0106	-0.126		0.80667	0.0111	-0.11
0.8075	0.0106	-0.126		0.8075	0.0112	-0.11
0.80833	0.0106	-0.126		0.80833	0.0112	-0.11
0.80917	0.0106	-0.126		0.80917	0.0112	-0.11
0.81	0.0107	-0.126		0.81	0.0112	-0.11
0.81083	0.0107	-0.127		0.81083	0.0112	-0.111
0.81167	0.0107	-0.127		0.81167	0.0112	-0.111
0.8125	0.0107	-0.127		0.8125	0.0112	-0.111
0.81333	0.0107	-0.127		0.81333	0.0112	-0.112
0.81417	0.0108	-0.127		0.81417	0.0112	-0.112
0.815	0.0108	-0.127		0.815	0.0113	-0.112
0.81583	0.0108	-0.127		0.81583	0.0113	-0.112
0.81667	0.0108	-0.127		0.81667	0.0113	-0.113
0.8175	0.0108	-0.127		0.8175	0.0113	-0.113
0.81833	0.0109	-0.127		0.81833	0.0113	-0.113
0.81917	0.0109	-0.127		0.81917	0.0113	-0.113
0.82	0.0109	-0.127		0.82	0.0114	-0.114
0.82083	0.0109	-0.128		0.82083	0.0114	-0.114
0.82167	0.0109	-0.127		0.82167	0.0114	-0.114
0.8225	0.0109	-0.128		0.8225	0.0114	-0.115
0.82333	0.0109	-0.128		0.82333	0.0114	-0.115
0.82417	0.0109	-0.128		0.82417	0.0114	-0.115
0.825	0.011	-0.128		0.825	0.0114	-0.115
0.82583	0.011	-0.128		0.82583	0.0114	-0.115
0.82667	0.011	-0.128		0.82667	0.0114	-0.115
0.8275	0.011	-0.129		0.8275	0.0114	-0.114
0.82833	0.011	-0.129		0.82833	0.0114	-0.114
0.82917	0.011	-0.129		0.82917	0.0114	-0.114
0.83	0.011	-0.129		0.83	0.0114	-0.114
0.83083	0.011	-0.129		0.83083	0.0114	-0.114
0.83167	0.011	-0.129		0.83167	0.0114	-0.114
0.8325	0.0109	-0.129		0.8325	0.0114	-0.114
0.83333	0.0109	-0.129		0.83333	0.0114	-0.114
0.83417	0.0109	-0.129		0.83417	0.0114	-0.114
0.835	0.0109	-0.129		0.835	0.0113	-0.114
0.83583	0.0108	-0.129		0.83583	0.0113	-0.114
0.83667	0.0108	-0.13		0.83667	0.0113	-0.114
0.8375	0.0108	-0.13		0.8375	0.0112	-0.114
0.83833	0.0107	-0.13		0.83833	0.0111	-0.114
0.83917	0.0106	-0.13		0.83917	0.0111	-0.114
0.84	0.0105	-0.13		0.84	0.011	-0.114
0.84083	0.0104	-0.13		0.84083	0.0109	-0.114
0.84167	0.0103	-0.13		0.84167	0.0109	-0.115
0.8425	0.0101	-0.13		0.8425	0.0107	-0.115
0.84333	0.01	-0.129		0.84333	0.0106	-0.115
0.84417	0.0099	-0.129		0.84417	0.0104	-0.115
0.845	0.0096	-0.129		0.845	0.0103	-0.115
0.84583	0.0095	-0.128		0.84583	0.0101	-0.115
0.84667	0.0093	-0.128		0.84667	0.0098	-0.114
0.8475	0.0089	-0.128		0.8475	0.0096	-0.114
0.84833	0.0087	-0.128		0.84833	0.0095	-0.114
0.84917	0.0082	-0.128		0.84917	0.009	-0.114
0.85	0.0079	-0.128		0.85	0.0088	-0.114
0.85083	0.0076	-0.127		0.85083	0.0085	-0.114
0.85167	0.007	-0.127		0.85167	0.008	-0.114
0.8525	0.0066	-0.128		0.8525	0.0076	-0.114
0.85333	0.0063	-0.128		0.85333	0.0069	-0.114
0.85417	0.0054	-0.128		0.85417	0.0066	-0.115
0.855	0.005	-0.128		0.855	0.0062	-0.115
0.85583	0.004	-0.128		0.85583	0.0052	-0.115
0.85667	0.0034	-0.128		0.85667	0.0047	-0.115
0.8575	0.0028	-0.128		0.8575	0.0042	-0.115
0.85833	0.0015	-0.128		0.85833	0.003	-0.115
0.85917	0.0008	-0.128		0.85917	0.0024	-0.115
0.86	0.0001	-0.129		0.86	0.001	-0.116
0.86083	-0.0015	-0.129		0.86083	0.0003	-0.115
0.86167	-0.0024	-0.129		0.86167	-0.0005	-0.115
0.8625	-0.0033	-0.129		0.8625	-0.0023	-0.115
0.86333	-0.0053	-0.129		0.86333	-0.0032	-0.115
0.86417	-0.0064	-0.13		0.86417	-0.0042	-0.115
0.865	-0.0087	-0.13		0.865	-0.0063	-0.115
0.86583	-0.01	-0.13		0.86583	-0.0075	-0.115
0.86667	-0.0113	-0.13		0.86667	-0.0087	-0.115
0.8675	-0.0141	-0.13		0.8675	-0.0113	-0.115
0.86833	-0.0156	-0.131		0.86833	-0.0127	-0.115
0.86917	-0.0172	-0.131		0.86917	-0.0157	-0.115
0.87	-0.0206	-0.131		0.87	-0.0173	-0.114
0.87083	-0.0224	-0.131		0.87083	-0.0189	-0.114
0.87167	-0.0263	-0.132		0.87167	-0.0225	-0.114
0.8725	-0.0283	-0.131		0.8725	-0.0244	-0.114
0.87333	-0.0305	-0.131		0.87333	-0.0264	-0.114
0.87417	-0.035	-0.131		0.87417	-0.0306	-0.115
0.875	-0.0374	-0.132		0.875	-0.0329	-0.115
0.87583	-0.0399	-0.132		0.87583	-0.0377	-0.115
0.87667	-0.0452	-0.132		0.87667	-0.0402	-0.115
0.8775	-0.048	-0.132		0.8775	-0.0428	-0.116
0.87833	-0.0509	-0.132		0.87833	-0.0484	-0.116
0.87917	-0.0571	-0.132		0.87917	-0.0513	-0.116
0.88	-0.0604	-0.132		0.88	-0.0544	-0.116
0.88083	-0.0672	-0.132		0.88083	-0.0608	-0.116
0.88167	-0.0708	-0.133		0.88167	-0.0642	-0.117
0.8825	-0.0745	-0.133		0.8825	-0.0677	-0.117
0.88333	-0.0823	-0.133		0.88333	-0.075	-0.117
0.88417	-0.0864	-0.134		0.88417	-0.0789	-0.117
0.885	-0.0906	-0.134		0.885	-0.087	-0.117
0.88583	-0.0995	-0.134		0.88583	-0.0913	-0.118
0.88667	-0.1041	-0.134		0.88667	-0.0956	-0.118
0.8875	-0.1138	-0.134		0.8875	-0.1048	-0.118
0.88833	-0.1189	-0.134		0.88833	-0.1096	-0.119
0.88917	-0.1241	-0.134		0.88917	-0.1145	-0.119
0.89	-0.1349	-0.134		0.89	-0.1249	-0.119
0.89083	-0.1406	-0.135		0.89083	-0.1302	-0.119
0.89167	-0.1464	-0.136		0.89167	-0.1414	-0.119
0.8925	-0.1584	-0.136		0.8925	-0.1472	-0.119
0.89333	-0.1647	-0.136		0.89333	-0.1532	-0.119
0.89417	-0.1711	-0.136		0.89417	-0.1656	-0.119
0.895	-0.1844	-0.136		0.895	-0.1721	-0.12
0.89583	-0.1913	-0.136		0.89583	-0.1787	-0.12
0.89667	-0.2056	-0.136		0.89667	-0.1924	-0.12
0.8975	-0.213	-0.137		0.8975	-0.1995	-0.121
0.89833	-0.2206	-0.137		0.89833	-0.2141	-0.121
0.89917	-0.2362	-0.137		0.89917	-0.2217	-0.122
0.9	-0.2443	-0.137		0.9	-0.2295	-0.122
0.90083	-0.2525	-0.138		0.90083	-0.2455	-0.122
0.90167	-0.2694	-0.138		0.90167	-0.2537	-0.123
0.9025	-0.2782	-0.139		0.9025	-0.2621	-0.123
0.90333	-0.2961	-0.139		0.90333	-0.2794	-0.124
0.90417	-0.3054	-0.14		0.90417	-0.2884	-0.124
0.905	-0.3147	-0.14		0.905	-0.2974	-0.124
0.90583	-0.3341	-0.141		0.90583	-0.3161	-0.125
0.90667	-0.3439	-0.141		0.90667	-0.3257	-0.125
0.9075	-0.354	-0.141		0.9075	-0.3453	-0.125
0.90833	-0.3746	-0.141		0.90833	-0.3554	-0.126
0.90917	-0.3852	-0.141		0.90917	-0.3656	-0.126
0.91	-0.3959	-0.142		0.91	-0.3866	-0.127
0.91083	-0.4178	-0.143		0.91083	-0.3973	-0.127
0.91167	-0.4289	-0.143		0.91167	-0.4082	-0.128
0.9125	-0.4517	-0.143		0.9125	-0.4304	-0.128
0.91333	-0.4634	-0.144		0.91333	-0.4417	-0.128
0.91417	-0.4751	-0.144		0.91417	-0.4649	-0.129
0.915	-0.4991	-0.145		0.915	-0.4766	-0.129
0.91583	-0.5113	-0.145		0.91583	-0.4886	-0.129
0.91667	-0.5237	-0.146		0.91667	-0.5128	-0.13
0.9175	-0.5487	-0.146		0.9175	-0.5252	-0.13
0.91833	-0.5614	-0.146		0.91833	-0.5376	-0.131
0.91917	-0.5872	-0.146		0.91917	-0.5629	-0.131
0.92	-0.6003	-0.147		0.92	-0.5758	-0.132
0.92083	-0.6135	-0.147		0.92083	-0.5887	-0.133
0.92167	-0.6402	-0.147		0.92167	-0.615	-0.133
0.9225	-0.6537	-0.147		0.9225	-0.6283	-0.134
0.92333	-0.6673	-0.147		0.92333	-0.6552	-0.135
0.92417	-0.6948	-0.148		0.92417	-0.6688	-0.135
0.925	-0.7087	-0.149		0.925	-0.6825	-0.135
0.92583	-0.7366	-0.149		0.92583	-0.7101	-0.136
0.92667	-0.7507	-0.15		0.92667	-0.7241	-0.137
0.9275	-0.7649	-0.151		0.9275	-0.7381	-0.137
0.92833	-0.7934	-0.151		0.92833	-0.7663	-0.138
0.92917	-0.8077	-0.152		0.92917	-0.7805	-0.138
0.93	-0.8221	-0.153		0.93	-0.809	-0.139
0.93083	-0.8509	-0.153		0.93083	-0.8234	-0.14
0.93167	-0.8654	-0.154		0.93167	-0.8378	-0.14
0.9325	-0.8799	-0.154		0.9325	-0.8666	-0.14
0.93333	-0.9089	-0.155		0.93333	-0.8811	-0.141
0.93417	-0.9234	-0.155		0.93417	-0.8956	-0.142
0.935	-0.9525	-0.156		0.935	-0.9246	-0.142
0.93583	-0.967	-0.157		0.93583	-0.9391	-0.143
0.93667	-0.9815	-0.157		0.93667	-0.9536	-0.143
0.9375	-1.0104	-0.157		0.9375	-0.9826	-0.143
0.93833	-1.0248	-0.157		0.93833	-0.9971	-0.143
0.93917	-1.0392	-0.158		0.93917	-1.0259	-0.144
0.94	-1.0678	-0.159		0.94	-1.0403	-0.144
0.94083	-1.0821	-0.159		0.94083	-1.0546	-0.145
0.94167	-1.1104	-0.16		0.94167	-1.0831	-0.145
0.9425	-1.1244	-0.161		0.9425	-1.0972	-0.146
0.94333	-1.1383	-0.161		0.94333	-1.1113	-0.146
0.94417	-1.166	-0.161		0.94417	-1.1392	-0.147
0.945	-1.1797	-0.162		0.945	-1.1531	-0.147
0.94583	-1.1933	-0.162		0.94583	-1.1805	-0.148
0.94667	-1.2201	-0.162		0.94667	-1.194	-0.149
0.9475	-1.2334	-0.163		0.9475	-1.2075	-0.149
0.94833	-1.2465	-0.164		0.94833	-1.2341	-0.149
0.94917	-1.2724	-0.165		0.94917	-1.2472	-0.149
0.95	-1.2851	-0.165		0.95	-1.2602	-0.15
0.95083	-1.3102	-0.166		0.95083	-1.2858	-0.15
0.95167	-1.3225	-0.166		0.95167	-1.2983	-0.15
0.9525	-1.3347	-0.166		0.9525	-1.3108	-0.15
0.95333	-1.3585	-0.166		0.95333	-1.3352	-0.15
0.95417	-1.3702	-0.167		0.95417	-1.3472	-0.15
0.955	-1.3817	-0.167		0.955	-1.3706	-0.15
0.95583	-1.4041	-0.167		0.95583	-1.3821	-0.15
0.95667	-1.4151	-0.168		0.95667	-1.3934	-0.151
0.9575	-1.4364	-0.168		0.9575	-1.4154	-0.151
0.95833	-1.4468	-0.169		0.95833	-1.4261	-0.151
0.95917	-1.457	-0.169		0.95917	-1.4367	-0.151
0.96	-1.4767	-0.169		0.96	-1.4572	-0.152
0.96083	-1.4863	-0.17		0.96083	-1.4672	-0.152
0.96167	-1.4956	-0.17		0.96167	-1.4865	-0.153
0.9625	-1.5137	-0.17		0.9625	-1.4958	-0.153
0.96333	-1.5224	-0.17		0.96333	-1.505	-0.154
0.96417	-1.5309	-0.17		0.96417	-1.5226	-0.154
0.965	-1.5473	-0.17		0.965	-1.5311	-0.154
0.96583	-1.5551	-0.171		0.96583	-1.5393	-0.154
0.96667	-1.57	-0.171		0.96667	-1.5552	-0.154
0.9675	-1.5772	-0.171		0.9675	-1.5628	-0.155
0.96833	-1.5841	-0.171		0.96833	-1.5701	-0.155
0.96917	-1.5972	-0.171		0.96917	-1.5842	-0.154
0.97	-1.6034	-0.171		0.97	-1.5909	-0.155
0.97083	-1.6094	-0.171		0.97083	-1.6035	-0.154
0.97167	-1.6207	-0.17		0.97167	-1.6095	-0.154
0.9725	-1.6259	-0.17		0.9725	-1.6152	-0.154
0.97333	-1.6358	-0.17		0.97333	-1.626	-0.154
0.97417	-1.6403	-0.17		0.97417	-1.631	-0.154
0.975	-1.6447	-0.17		0.975	-1.6358	-0.154
0.97583	-1.6526	-0.17		0.97583	-1.6446	-0.153
0.97667	-1.6562	-0.17		0.97667	-1.6487	-0.153
0.9775	-1.6596	-0.17		0.9775	-1.6562	-0.153
0.97833	-1.6656	-0.17		0.97833	-1.6596	-0.153
0.97917	-1.6683	-0.17		0.97917	-1.6627	-0.153
0.98	-1.6708	-0.17		0.98	-1.6683	-0.153
0.98083	-1.675	-0.17		0.98083	-1.6707	-0.153
0.98167	-1.6767	-0.17		0.98167	-1.673	-0.153
0.9825	-1.6796	-0.169		0.9825	-1.6767	-0.153
0.98333	-1.6807	-0.169		0.98333	-1.6782	-0.153
0.98417	-1.6815	-0.169		0.98417	-1.6806	-0.154
0.985	-1.6826	-0.169		0.985	-1.6815	-0.153
0.98583	-1.6828	-0.169		0.98583	-1.6822	-0.153
0.98667	-1.6828	-0.169		0.98667	-1.6828	-0.153
0.9875	-1.6821	-0.169		0.9875	-1.6828	-0.153
0.98833	-1.6815	-0.169		0.98833	-1.6826	-0.153
0.98917	-1.6796	-0.169		0.98917	-1.6815	-0.153
0.99	-1.6784	-0.169		0.99	-1.6807	-0.152
0.99083	-1.6769	-0.169		0.99083	-1.6796	-0.152
0.99167	-1.6734	-0.168		0.99167	-1.6769	-0.152
0.9925	-1.6714	-0.168		0.9925	-1.6753	-0.152
0.99333	-1.6692	-0.168		0.99333	-1.6714	-0.152
0.99417	-1.6642	-0.168		0.99417	-1.6692	-0.153
0.995	-1.6614	-0.167		0.995	-1.6668	-0.153
0.99583	-1.6554	-0.167		0.99583	-1.6614	-0.153
0.99667	-1.6521	-0.168		0.99667	-1.6585	-0.152
0.9975	-1.6486	-0.168		0.9975	-1.6554	-0.152
0.99833	-1.6412	-0.168		0.99833	-1.6486	-0.151
0.99917	-1.6372	-0.168		0.99917	-1.645	-0.151
1	-1.6331	-0.167		1	-1.6373	-0.15
1.00083	-1.6244	-0.167		1.00083	-1.6331	-0.15
1.00167	-1.6199	-0.166		1.00167	-1.6289	-0.15
1.0025	-1.6152	-0.166		1.0025	-1.6199	-0.15
1.00333	-1.6053	-0.165		1.00333	-1.6152	-0.149
1.00417	-1.6002	-0.165		1.00417	-1.6103	-0.149
1.005	-1.5895	-0.165		1.005	-1.6002	-0.149
1.00583	-1.584	-0.165		1.00583	-1.595	-0.148
1.00667	-1.5783	-0.165		1.00667	-1.5896	-0.148
1.0075	-1.5666	-0.166		1.0075	-1.5784	-0.148
1.00833	-1.5606	-0.166		1.00833	-1.5726	-0.147
1.00917	-1.5545	-0.166		1.00917	-1.5607	-0.147
1.01	-1.5419	-0.166		1.01	-1.5546	-0.147
1.01083	-1.5355	-0.166		1.01083	-1.5483	-0.147
1.01167	-1.5223	-0.166		1.01167	-1.5356	-0.147
1.0125	-1.5155	-0.165		1.0125	-1.529	-0.146
1.01333	-1.5087	-0.164		1.01333	-1.5224	-0.146
1.01417	-1.4948	-0.164		1.01417	-1.5088	-0.146
1.015	-1.4877	-0.163		1.015	-1.5019	-0.145
1.01583	-1.4805	-0.163		1.01583	-1.4878	-0.145
1.01667	-1.4659	-0.163		1.01667	-1.4806	-0.144
1.0175	-1.4585	-0.163		1.0175	-1.4733	-0.144
1.01833	-1.451	-0.163		1.01833	-1.4586	-0.144
1.01917	-1.4359	-0.163		1.01917	-1.4511	-0.144
1.02	-1.4282	-0.163		1.02	-1.4436	-0.144
1.02083	-1.4127	-0.163		1.02083	-1.4283	-0.144
1.02167	-1.4048	-0.162		1.02167	-1.4206	-0.144
1.0225	-1.397	-0.162		1.0225	-1.4128	-0.143
1.02333	-1.381	-0.161		1.02333	-1.397	-0.143
1.02417	-1.3729	-0.161		1.02417	-1.3891	-0.144
1.025	-1.3649	-0.161		1.025	-1.3731	-0.144
1.02583	-1.3486	-0.16		1.02583	-1.365	-0.143
1.02667	-1.3404	-0.16		1.02667	-1.3568	-0.142
1.0275	-1.3239	-0.16		1.0275	-1.3405	-0.142
1.02833	-1.3156	-0.16		1.02833	-1.3322	-0.142
1.02917	-1.3073	-0.16		1.02917	-1.324	-0.142
1.03	-1.2905	-0.159		1.03	-1.3073	-0.142
1.03083	-1.2821	-0.159		1.03083	-1.299	-0.142
1.03167	-1.2737	-0.159		1.03167	-1.2822	-0.142
1.0325	-1.2568	-0.159		1.0325	-1.2738	-0.141
1.03333	-1.2484	-0.159		1.03333	-1.2654	-0.141
1.03417	-1.2399	-0.159		1.03417	-1.2484	-0.141
1.035	-1.2229	-0.159		1.035	-1.24	-0.14
1.03583	-1.2144	-0.159		1.03583	-1.2315	-0.14
1.03667	-1.1974	-0.159		1.03667	-1.2145	-0.141
1.0375	-1.1889	-0.158		1.0375	-1.206	-0.14
1.03833	-1.1804	-0.158		1.03833	-1.1975	-0.14
1.03917	-1.1633	-0.159		1.03917	-1.1804	-0.14
1.04	-1.1548	-0.159		1.04	-1.1719	-0.14
1.04083	-1.1463	-0.159		1.04083	-1.1549	-0.139
1.04167	-1.1294	-0.159		1.04167	-1.1464	-0.139
1.0425	-1.1209	-0.159		1.0425	-1.138	-0.139
1.04333	-1.104	-0.159		1.04333	-1.121	-0.139
1.04417	-1.0956	-0.159		1.04417	-1.1125	-0.138
1.045	-1.0872	-0.158		1.045	-1.1041	-0.138
1.04583	-1.0704	-0.158		1.04583	-1.0872	-0.139
1.04667	-1.062	-0.158		1.04667	-1.0788	-0.139
1.0475	-1.0537	-0.158		1.0475	-1.0621	-0.139
1.04833	-1.0371	-0.158		1.04833	-1.0538	-0.139
1.04917	-1.0288	-0.157		1.04917	-1.0454	-0.139
1.05	-1.0206	-0.157		1.05	-1.0289	-0.139
1.05083	-1.0041	-0.156		1.05083	-1.0206	-0.139
1.05167	-0.996	-0.156		1.05167	-1.0124	-0.139
1.0525	-0.9797	-0.156		1.0525	-0.996	-0.138
1.05333	-0.9716	-0.156		1.05333	-0.9879	-0.138
1.05417	-0.9636	-0.156		1.05417	-0.9717	-0.137
1.055	-0.9476	-0.156		1.055	-0.9637	-0.137
1.05583	-0.9396	-0.156		1.05583	-0.9556	-0.136
1.05667	-0.9317	-0.156		1.05667	-0.9397	-0.136
1.0575	-0.916	-0.156		1.0575	-0.9318	-0.136
1.05833	-0.9082	-0.156		1.05833	-0.9239	-0.136
1.05917	-0.8927	-0.156		1.05917	-0.9082	-0.136
1.06	-0.885	-0.156		1.06	-0.9004	-0.135
1.06083	-0.8773	-0.156		1.06083	-0.8927	-0.135
1.06167	-0.8621	-0.156		1.06167	-0.8773	-0.136
1.0625	-0.8545	-0.156		1.0625	-0.8697	-0.136
1.06333	-0.847	-0.155		1.06333	-0.8545	-0.136
1.06417	-0.8321	-0.155		1.06417	-0.847	-0.136
1.065	-0.8247	-0.155		1.065	-0.8396	-0.136
1.06583	-0.8101	-0.155		1.06583	-0.8248	-0.136
1.06667	-0.8028	-0.154		1.06667	-0.8174	-0.135
1.0675	-0.7956	-0.154		1.0675	-0.8101	-0.135
1.06833	-0.7813	-0.154		1.06833	-0.7957	-0.135
1.06917	-0.7742	-0.154		1.06917	-0.7885	-0.135
1.07	-0.7672	-0.154		1.07	-0.7743	-0.135
1.07083	-0.7533	-0.154		1.07083	-0.7672	-0.135
1.07167	-0.7463	-0.154		1.07167	-0.7603	-0.135
1.0725	-0.7395	-0.154		1.0725	-0.7464	-0.135
1.07333	-0.7259	-0.154		1.07333	-0.7395	-0.134
1.07417	-0.7192	-0.154		1.07417	-0.7327	-0.134
1.075	-0.7058	-0.153		1.075	-0.7192	-0.134
1.07583	-0.6993	-0.153		1.07583	-0.7125	-0.134
1.07667	-0.6927	-0.153		1.07667	-0.7059	-0.134
1.0775	-0.6798	-0.153		1.0775	-0.6928	-0.133
1.07833	-0.6734	-0.152		1.07833	-0.6863	-0.133
1.07917	-0.667	-0.152		1.07917	-0.6734	-0.132
1.08	-0.6544	-0.152		1.08	-0.6671	-0.132
1.08083	-0.6482	-0.152		1.08083	-0.6608	-0.133
1.08167	-0.6359	-0.151		1.08167	-0.6483	-0.133
1.0825	-0.6298	-0.151		1.0825	-0.6421	-0.133
1.08333	-0.6238	-0.151		1.08333	-0.636	-0.133
1.08417	-0.6119	-0.151		1.08417	-0.6239	-0.133
1.085	-0.606	-0.151		1.085	-0.6179	-0.133
1.08583	-0.6001	-0.151		1.08583	-0.6061	-0.133
1.08667	-0.5886	-0.151		1.08667	-0.6002	-0.133
1.0875	-0.5829	-0.151		1.0875	-0.5944	-0.133
1.08833	-0.5772	-0.151		1.08833	-0.583	-0.133
1.08917	-0.566	-0.152		1.08917	-0.5773	-0.133
1.09	-0.5605	-0.152		1.09	-0.5717	-0.133
1.09083	-0.5496	-0.152		1.09083	-0.5606	-0.133
1.09167	-0.5442	-0.152		1.09167	-0.5551	-0.133
1.0925	-0.5388	-0.152		1.0925	-0.5497	-0.133
1.09333	-0.5283	-0.152		1.09333	-0.539	-0.132
1.09417	-0.5231	-0.151		1.09417	-0.5337	-0.132
1.095	-0.5179	-0.151		1.095	-0.5232	-0.132
1.09583	-0.5077	-0.15		1.09583	-0.5181	-0.132
1.09667	-0.5027	-0.15		1.09667	-0.513	-0.132
1.0975	-0.4927	-0.15		1.0975	-0.5029	-0.132
1.09833	-0.4878	-0.15		1.09833	-0.4979	-0.132
1.09917	-0.483	-0.15		1.09917	-0.4929	-0.132
1.1	-0.4734	-0.15		1.1	-0.4832	-0.133
1.10083	-0.4687	-0.15		1.10083	-0.4784	-0.133
1.10167	-0.464	-0.15		1.10167	-0.4689	-0.133
1.1025	-0.4547	-0.15		1.1025	-0.4642	-0.133
1.10333	-0.4502	-0.15		1.10333	-0.4596	-0.133
1.10417	-0.4456	-0.151		1.10417	-0.4504	-0.133
1.105	-0.4367	-0.151		1.105	-0.4459	-0.134
1.10583	-0.4323	-0.151		1.10583	-0.4414	-0.134
1.10667	-0.4237	-0.151		1.10667	-0.4326	-0.134
1.1075	-0.4194	-0.151		1.1075	-0.4282	-0.134
1.10833	-0.4152	-0.151		1.10833	-0.4239	-0.134
1.10917	-0.4068	-0.151		1.10917	-0.4154	-0.134
1.11	-0.4027	-0.151		1.11	-0.4112	-0.134
1.11083	-0.3986	-0.151		1.11083	-0.403	-0.134
1.11167	-0.3905	-0.151		1.11167	-0.3989	-0.133
1.1125	-0.3866	-0.151		1.1125	-0.3949	-0.133
1.11333	-0.3788	-0.151		1.11333	-0.3869	-0.134
1.11417	-0.3749	-0.15		1.11417	-0.383	-0.134
1.115	-0.3711	-0.15		1.115	-0.3791	-0.134
1.11583	-0.3636	-0.15		1.11583	-0.3715	-0.134
1.11667	-0.3599	-0.15		1.11667	-0.3677	-0.134
1.1175	-0.3562	-0.149		1.1175	-0.3603	-0.134
1.11833	-0.349	-0.149		1.11833	-0.3566	-0.134
1.11917	-0.3454	-0.149		1.11917	-0.353	-0.134
1.12	-0.3419	-0.149		1.12	-0.3459	-0.134
1.12083	-0.335	-0.15		1.12083	-0.3423	-0.134
1.12167	-0.3315	-0.15		1.12167	-0.3389	-0.134
1.1225	-0.3248	-0.15		1.1225	-0.332	-0.134
1.12333	-0.3215	-0.149		1.12333	-0.3286	-0.134
1.12417	-0.3182	-0.15		1.12417	-0.3253	-0.134
1.125	-0.3117	-0.15		1.125	-0.3187	-0.134
1.12583	-0.3085	-0.15		1.12583	-0.3154	-0.134
1.12667	-0.3054	-0.15		1.12667	-0.309	-0.134
1.1275	-0.2991	-0.151		1.1275	-0.3058	-0.134
1.12833	-0.2961	-0.151		1.12833	-0.3027	-0.134
1.12917	-0.29	-0.15		1.12917	-0.2966	-0.134
1.13	-0.2871	-0.15		1.13	-0.2935	-0.134
1.13083	-0.2841	-0.15		1.13083	-0.2906	-0.134
1.13167	-0.2783	-0.15		1.13167	-0.2846	-0.134
1.1325	-0.2755	-0.15		1.1325	-0.2817	-0.134
1.13333	-0.2727	-0.149		1.13333	-0.276	-0.134
1.13417	-0.2671	-0.149		1.13417	-0.2732	-0.134
1.135	-0.2644	-0.149		1.135	-0.2704	-0.134
1.13583	-0.259	-0.149		1.13583	-0.2649	-0.135
1.13667	-0.2563	-0.149		1.13667	-0.2622	-0.135
1.1375	-0.2537	-0.149		1.1375	-0.2595	-0.135
1.13833	-0.2485	-0.149		1.13833	-0.2542	-0.135
1.13917	-0.246	-0.149		1.13917	-0.2517	-0.134
1.14	-0.2435	-0.149		1.14	-0.2466	-0.134
1.14083	-0.2385	-0.149		1.14083	-0.244	-0.133
1.14167	-0.2361	-0.149		1.14167	-0.2416	-0.133
1.1425	-0.2337	-0.149		1.1425	-0.2366	-0.133
1.14333	-0.2289	-0.149		1.14333	-0.2342	-0.133
1.14417	-0.2266	-0.149		1.14417	-0.2319	-0.133
1.145	-0.222	-0.149		1.145	-0.2272	-0.133
1.14583	-0.2197	-0.149		1.14583	-0.2248	-0.133
1.14667	-0.2174	-0.149		1.14667	-0.2226	-0.133
1.1475	-0.213	-0.149		1.1475	-0.218	-0.132
1.14833	-0.2109	-0.149		1.14833	-0.2158	-0.132
1.14917	-0.2087	-0.149		1.14917	-0.2114	-0.132
1.15	-0.2045	-0.149		1.15	-0.2093	-0.132
1.15083	-0.2024	-0.149		1.15083	-0.2072	-0.132
1.15167	-0.1983	-0.149		1.15167	-0.203	-0.132
1.1525	-0.1963	-0.149		1.1525	-0.2009	-0.132
1.15333	-0.1943	-0.149		1.15333	-0.1989	-0.132
1.15417	-0.1903	-0.149		1.15417	-0.1949	-0.132
1.155	-0.1884	-0.149		1.155	-0.1929	-0.132
1.15583	-0.1865	-0.149		1.15583	-0.189	-0.132
1.15667	-0.1827	-0.149		1.15667	-0.1871	-0.132
1.1575	-0.1809	-0.15		1.1575	-0.1852	-0.132
1.15833	-0.179	-0.15		1.15833	-0.1815	-0.132
1.15917	-0.1754	-0.15		1.15917	-0.1796	-0.132
1.16	-0.1736	-0.15		1.16	-0.1778	-0.132
1.16083	-0.1701	-0.15		1.16083	-0.1742	-0.131
1.16167	-0.1684	-0.15		1.16167	-0.1725	-0.131
1.1625	-0.1667	-0.15		1.1625	-0.1707	-0.131
1.16333	-0.1633	-0.15		1.16333	-0.1673	-0.131
1.16417	-0.1617	-0.15		1.16417	-0.1656	-0.132
1.165	-0.16	-0.15		1.165	-0.1623	-0.132
1.16583	-0.1568	-0.15		1.16583	-0.1607	-0.132
1.16667	-0.1552	-0.15		1.16667	-0.1591	-0.132
1.1675	-0.1521	-0.15		1.1675	-0.1559	-0.131
1.16833	-0.1506	-0.15		1.16833	-0.1543	-0.131
1.16917	-0.1491	-0.15		1.16917	-0.1528	-0.131
1.17	-0.1461	-0.15		1.17	-0.1497	-0.131
1.17083	-0.1446	-0.15		1.17083	-0.1483	-0.131
1.17167	-0.1431	-0.15		1.17167	-0.1453	-0.131
1.1725	-0.1403	-0.149		1.1725	-0.1438	-0.13
1.17333	-0.1389	-0.149		1.17333	-0.1424	-0.131
1.17417	-0.1375	-0.149		1.17417	-0.1396	-0.13
1.175	-0.1347	-0.149		1.175	-0.1382	-0.13
1.17583	-0.1334	-0.149		1.17583	-0.1368	-0.13
1.17667	-0.1307	-0.148		1.17667	-0.1341	-0.129
1.1775	-0.1294	-0.148		1.1775	-0.1328	-0.129
1.17833	-0.1281	-0.148		1.17833	-0.1314	-0.129
1.17917	-0.1256	-0.148		1.17917	-0.1288	-0.13
1.18	-0.1243	-0.149		1.18	-0.1275	-0.129
1.18083	-0.1231	-0.149		1.18083	-0.125	-0.129
1.18167	-0.1206	-0.149		1.18167	-0.1238	-0.129
1.1825	-0.1194	-0.149		1.1825	-0.1225	-0.129
1.18333	-0.1171	-0.149		1.18333	-0.1201	-0.129
1.18417	-0.1159	-0.149		1.18417	-0.1189	-0.13
1.185	-0.1148	-0.149		1.185	-0.1178	-0.13
1.18583	-0.1125	-0.148		1.18583	-0.1155	-0.13
1.18667	-0.1114	-0.148		1.18667	-0.1143	-0.13
1.1875	-0.1103	-0.148		1.1875	-0.1121	-0.129
1.18833	-0.1081	-0.149		1.18833	-0.111	-0.129
1.18917	-0.1071	-0.149		1.18917	-0.1099	-0.129
1.19	-0.106	-0.15		1.19	-0.1077	-0.129
1.19083	-0.1039	-0.15		1.19083	-0.1066	-0.129
1.19167	-0.1029	-0.15		1.19167	-0.1056	-0.129
1.1925	-0.1009	-0.15		1.1925	-0.1035	-0.129
1.19333	-0.0999	-0.15		1.19333	-0.1025	-0.13
1.19417	-0.0989	-0.15		1.19417	-0.1015	-0.13
1.195	-0.097	-0.15		1.195	-0.0995	-0.13
1.19583	-0.096	-0.15		1.19583	-0.0985	-0.129
1.19667	-0.0951	-0.15		1.19667	-0.0966	-0.129
1.1975	-0.0932	-0.15		1.1975	-0.0957	-0.129
1.19833	-0.0923	-0.15		1.19833	-0.0947	-0.129
1.19917	-0.0905	-0.15		1.19917	-0.0929	-0.129
1.2	-0.0896	-0.15		1.2	-0.092	-0.128
1.20083	-0.0888	-0.15		1.20083	-0.0911	-0.129
1.20167	-0.087	-0.15		1.20167	-0.0893	-0.129
1.2025	-0.0862	-0.151		1.2025	-0.0885	-0.129
1.20333	-0.0853	-0.151		1.20333	-0.0868	-0.129
1.20417	-0.0837	-0.15		1.20417	-0.0859	-0.129
1.205	-0.0829	-0.151		1.205	-0.0851	-0.129
1.20583	-0.0821	-0.151		1.20583	-0.0834	-0.129
1.20667	-0.0805	-0.151		1.20667	-0.0826	-0.129
1.2075	-0.0797	-0.151		1.2075	-0.0818	-0.13
1.20833	-0.0782	-0.151		1.20833	-0.0802	-0.13
1.20917	-0.0775	-0.151		1.20917	-0.0795	-0.129
1.21	-0.0767	-0.151		1.21	-0.0779	-0.129
1.21083	-0.0752	-0.151		1.21083	-0.0772	-0.129
1.21167	-0.0745	-0.152		1.21167	-0.0764	-0.129
1.2125	-0.0738	-0.152		1.2125	-0.075	-0.129
1.21333	-0.0724	-0.152		1.21333	-0.0742	-0.129
1.21417	-0.0717	-0.152		1.21417	-0.0735	-0.129
1.215	-0.0703	-0.153		1.215	-0.0721	-0.13
1.21583	-0.0697	-0.152		1.21583	-0.0714	-0.13
1.21667	-0.069	-0.152		1.21667	-0.0707	-0.13
1.2175	-0.0677	-0.151		1.2175	-0.0694	-0.129
1.21833	-0.067	-0.151		1.21833	-0.0687	-0.129
1.21917	-0.0664	-0.15		1.21917	-0.0674	-0.129
1.22	-0.0651	-0.15		1.22	-0.0668	-0.129
1.22083	-0.0645	-0.15		1.22083	-0.0661	-0.129
1.22167	-0.0633	-0.149		1.22167	-0.0649	-0.129
1.2225	-0.0627	-0.15		1.2225	-0.0642	-0.129
1.22333	-0.0621	-0.15		1.22333	-0.0636	-0.129
1.22417	-0.0609	-0.15		1.22417	-0.0624	-0.129
1.225	-0.0604	-0.15		1.225	-0.0618	-0.129
1.22583	-0.0598	-0.15		1.22583	-0.0606	-0.128
1.22667	-0.0587	-0.151		1.22667	-0.0601	-0.129
1.2275	-0.0581	-0.151		1.2275	-0.0595	-0.129
1.22833	-0.0576	-0.151		1.22833	-0.0584	-0.129
1.22917	-0.0565	-0.151		1.22917	-0.0578	-0.129
1.23	-0.056	-0.152		1.23	-0.0573	-0.129
1.23083	-0.0549	-0.152		1.23083	-0.0562	-0.129
1.23167	-0.0544	-0.152		1.23167	-0.0557	-0.129
1.2325	-0.0539	-0.152		1.2325	-0.0551	-0.13
1.23333	-0.0529	-0.152		1.23333	-0.0541	-0.13
1.23417	-0.0524	-0.152		1.23417	-0.0536	-0.13
1.235	-0.0519	-0.152		1.235	-0.0526	-0.131
1.23583	-0.0509	-0.152		1.23583	-0.0521	-0.132
1.23667	-0.0505	-0.152		1.23667	-0.0516	-0.132
1.2375	-0.0495	-0.152		1.2375	-0.0506	-0.132
1.23833	-0.0491	-0.152		1.23833	-0.0502	-0.131
1.23917	-0.0486	-0.152		1.23917	-0.0497	-0.131
1.24	-0.0477	-0.152		1.24	-0.0487	-0.13
1.24083	-0.0473	-0.151		1.24083	-0.0483	-0.13
1.24167	-0.0469	-0.151		1.24167	-0.0474	-0.129
1.2425	-0.046	-0.151		1.2425	-0.0469	-0.129
1.24333	-0.0456	-0.152		1.24333	-0.0465	-0.129
1.24417	-0.0452	-0.152		1.24417	-0.0456	-0.129
1.245	-0.0443	-0.152		1.245	-0.0452	-0.129
1.24583	-0.0439	-0.152		1.24583	-0.0448	-0.129
1.24667	-0.0431	-0.152		1.24667	-0.044	-0.129
1.2475	-0.0427	-0.152		1.2475	-0.0436	-0.129
1.24833	-0.0423	-0.152		1.24833	-0.0432	-0.129
1.24917	-0.0415	-0.152		1.24917	-0.0424	-0.129
1.25	-0.0412	-0.152		1.25	-0.042	-0.129
1.25083	-0.0408	-0.151		1.25083	-0.0412	-0.129
1.25167	-0.04	-0.151		1.25167	-0.0408	-0.129
1.2525	-0.0397	-0.151		1.2525	-0.0404	-0.129
1.25333	-0.039	-0.151		1.25333	-0.0397	-0.129
1.25417	-0.0386	-0.15		1.25417	-0.0393	-0.129
1.255	-0.0382	-0.15		1.255	-0.0389	-0.129
1.25583	-0.0375	-0.15		1.25583	-0.0382	-0.129
1.25667	-0.0372	-0.15		1.25667	-0.0379	-0.129
1.2575	-0.0369	-0.15		1.2575	-0.0372	-0.129
1.25833	-0.0362	-0.15		1.25833	-0.0368	-0.129
1.25917	-0.0359	-0.15		1.25917	-0.0365	-0.129
1.26	-0.0355	-0.15		1.26	-0.0358	-0.129
1.26083	-0.0349	-0.151		1.26083	-0.0355	-0.129
1.26167	-0.0346	-0.151		1.26167	-0.0351	-0.129
1.2625	-0.034	-0.151		1.2625	-0.0345	-0.129
1.26333	-0.0337	-0.151		1.26333	-0.0342	-0.128
1.26417	-0.0333	-0.151		1.26417	-0.0339	-0.128
1.265	-0.0327	-0.151		1.265	-0.0332	-0.128
1.26583	-0.0324	-0.151		1.26583	-0.033	-0.128
1.26667	-0.0321	-0.151		1.26667	-0.0323	-0.128
1.2675	-0.0316	-0.152		1.2675	-0.032	-0.128
1.26833	-0.0313	-0.152		1.26833	-0.0317	-0.128
1.26917	-0.0307	-0.152		1.26917	-0.0312	-0.129
1.27	-0.0304	-0.152		1.27	-0.0309	-0.129
1.27083	-0.0302	-0.151		1.27083	-0.0306	-0.129
1.27167	-0.0296	-0.151		1.27167	-0.03	-0.13
1.2725	-0.0293	-0.151		1.2725	-0.0297	-0.13
1.27333	-0.0291	-0.152		1.27333	-0.0292	-0.13
1.27417	-0.0285	-0.152		1.27417	-0.0289	-0.129
1.275	-0.0283	-0.152		1.275	-0.0287	-0.129
1.27583	-0.028	-0.152		1.27583	-0.0281	-0.129
1.27667	-0.0275	-0.152		1.27667	-0.0279	-0.129
1.2775	-0.0272	-0.151		1.2775	-0.0276	-0.13
1.27833	-0.0267	-0.151		1.27833	-0.0271	-0.13
1.27917	-0.0265	-0.151		1.27917	-0.0268	-0.13
1.28	-0.0263	-0.151		1.28	-0.0263	-0.13
1.28083	-0.0258	-0.151		1.28083	-0.0261	-0.13
1.28167	-0.0256	-0.15		1.28167	-0.0258	-0.13
1.2825	-0.0253	-0.15		1.2825	-0.0254	-0.129
1.28333	-0.0249	-0.149		1.28333	-0.0251	-0.129
1.28417	-0.0246	-0.149		1.28417	-0.0249	-0.13
1.285	-0.0242	-0.149		1.285	-0.0244	-0.13
1.28583	-0.024	-0.149		1.28583	-0.0242	-0.13
1.28667	-0.0237	-0.149		1.28667	-0.024	-0.13
1.2875	-0.0233	-0.149		1.2875	-0.0235	-0.13
1.28833	-0.0231	-0.148		1.28833	-0.0233	-0.13
1.28917	-0.0229	-0.148		1.28917	-0.0229	-0.131
1.29	-0.0225	-0.148		1.29	-0.0226	-0.131
1.29083	-0.0222	-0.148		1.29083	-0.0224	-0.131
1.29167	-0.0218	-0.147		1.29167	-0.022	-0.131
1.2925	-0.0216	-0.147		1.2925	-0.0218	-0.131
1.29333	-0.0214	-0.146		1.29333	-0.0216	-0.132
1.29417	-0.021	-0.146		1.29417	-0.0212	-0.132
1.295	-0.0208	-0.146		1.295	-0.021	-0.132
1.29583	-0.0206	-0.146		1.29583	-0.0206	-0.132
1.29667	-0.0203	-0.146		1.29667	-0.0204	-0.132
1.2975	-0.0201	-0.146		1.2975	-0.0202	-0.132
1.29833	-0.0199	-0.146		1.29833	-0.0198	-0.133
1.29917	-0.0195	-0.147		1.29917	-0.0196	-0.132
1.3	-0.0193	-0.147		1.3	-0.0194	-0.132
1.30083	-0.0189	-0.147		1.30083	-0.019	-0.132
1.30167	-0.0188	-0.147		1.30167	-0.0189	-0.132
1.3025	-0.0186	-0.147		1.3025	-0.0187	-0.132
1.30333	-0.0182	-0.147		1.30333	-0.0183	-0.133
1.30417	-0.0181	-0.147		1.30417	-0.0181	-0.133
1.305	-0.0179	-0.148		1.305	-0.0178	-0.133
1.30583	-0.0175	-0.147		1.30583	-0.0176	-0.132
1.30667	-0.0174	-0.147		1.30667	-0.0174	-0.132
1.3075	-0.017	-0.147		1.3075	-0.0171	-0.132
1.30833	-0.0168	-0.147		1.30833	-0.0169	-0.132
1.30917	-0.0167	-0.147		1.30917	-0.0168	-0.132
1.31	-0.0164	-0.147		1.31	-0.0164	-0.132
1.31083	-0.0162	-0.148		1.31083	-0.0162	-0.132
1.31167	-0.016	-0.148		1.31167	-0.0159	-0.132
1.3125	-0.0157	-0.148		1.3125	-0.0158	-0.132
1.31333	-0.0156	-0.149		1.31333	-0.0156	-0.132
1.31417	-0.0154	-0.149		1.31417	-0.0153	-0.132
1.315	-0.0151	-0.149		1.315	-0.0151	-0.132
1.31583	-0.0149	-0.149		1.31583	-0.015	-0.132
1.31667	-0.0146	-0.149		1.31667	-0.0147	-0.132
1.3175	-0.0145	-0.149		1.3175	-0.0145	-0.132
1.31833	-0.0143	-0.149		1.31833	-0.0143	-0.131
1.31917	-0.014	-0.15		1.31917	-0.014	-0.131
1.32	-0.0139	-0.149		1.32	-0.0139	-0.131
1.32083	-0.0138	-0.149		1.32083	-0.0136	-0.13
1.32167	-0.0135	-0.149		1.32167	-0.0135	-0.129
1.3225	-0.0133	-0.149		1.3225	-0.0133	-0.13
1.32333	-0.013	-0.149		1.32333	-0.013	-0.13
1.32417	-0.0129	-0.149		1.32417	-0.0129	-0.13
1.325	-0.0128	-0.149		1.325	-0.0128	-0.13
1.32583	-0.0125	-0.149		1.32583	-0.0125	-0.13
1.32667	-0.0124	-0.149		1.32667	-0.0124	-0.13
1.3275	-0.0122	-0.149		1.3275	-0.0121	-0.13
1.32833	-0.012	-0.148		1.32833	-0.0119	-0.131
1.32917	-0.0118	-0.148		1.32917	-0.0118	-0.131
1.33	-0.0117	-0.148		1.33	-0.0115	-0.131
1.33083	-0.0115	-0.148		1.33083	-0.0114	-0.131
1.33167	-0.0113	-0.148		1.33167	-0.0113	-0.131
1.3325	-0.0111	-0.148		1.3325	-0.011	-0.131
1.33333	-0.011	-0.148		1.33333	-0.0109	-0.132
1.33417	-0.0108	-0.147		1.33417	-0.0108	-0.132
1.335	-0.0106	-0.147		1.335	-0.0105	-0.133
1.33583	-0.0105	-0.147		1.33583	-0.0104	-0.133
1.33667	-0.0104	-0.147		1.33667	-0.0102	-0.133
1.3375	-0.0101	-0.147		1.3375	-0.0101	-0.133
1.33833	-0.01	-0.147		1.33833	-0.0099	-0.133
1.33917	-0.0098	-0.147		1.33917	-0.0097	-0.133
1.34	-0.0097	-0.147		1.34	-0.0096	-0.133
1.34083	-0.0095	-0.146		1.34083	-0.0095	-0.133
1.34167	-0.0093	-0.146		1.34167	-0.0092	-0.133
1.3425	-0.0092	-0.146		1.3425	-0.0091	-0.133
1.34333	-0.0091	-0.146		1.34333	-0.0089	-0.133
1.34417	-0.0089	-0.146		1.34417	-0.0088	-0.133
1.345	-0.0088	-0.145		1.345	-0.0087	-0.133
1.34583	-0.0087	-0.145		1.34583	-0.0085	-0.133
1.34667	-0.0084	-0.144		1.34667	-0.0083	-0.132
1.3475	-0.0083	-0.144		1.3475	-0.0082	-0.132
1.34833	-0.0081	-0.144		1.34833	-0.008	-0.132
1.34917	-0.008	-0.143		1.34917	-0.0079	-0.132
1.35	-0.0079	-0.143		1.35	-0.0078	-0.133
1.35083	-0.0077	-0.143		1.35083	-0.0076	-0.133
1.35167	-0.0076	-0.142		1.35167	-0.0075	-0.134
1.3525	-0.0075	-0.142		1.3525	-0.0073	-0.134
1.35333	-0.0073	-0.143		1.35333	-0.0072	-0.134
1.35417	-0.0072	-0.143		1.35417	-0.0071	-0.134
1.355	-0.007	-0.143		1.355	-0.0069	-0.134
1.35583	-0.0069	-0.143		1.35583	-0.0068	-0.134
1.35667	-0.0068	-0.143		1.35667	-0.0067	-0.134
1.3575	-0.0066	-0.143		1.3575	-0.0065	-0.134
1.35833	-0.0065	-0.142		1.35833	-0.0064	-0.134
1.35917	-0.0065	-0.142		1.35917	-0.0062	-0.134
1.36	-0.0063	-0.143		1.36	-0.0061	-0.134
1.36083	-0.0062	-0.143		1.36083	-0.0061	-0.134
1.36167	-0.006	-0.143		1.36167	-0.0059	-0.134
1.3625	-0.0059	-0.143		1.3625	-0.0058	-0.135
1.36333	-0.0058	-0.143		1.36333	-0.0057	-0.135
1.36417	-0.0056	-0.143		1.36417	-0.0055	-0.135
1.365	-0.0055	-0.143		1.365	-0.0054	-0.135
1.36583	-0.0054	-0.143		1.36583	-0.0052	-0.135
1.36667	-0.0053	-0.143		1.36667	-0.0051	-0.134
1.3675	-0.0052	-0.143		1.3675	-0.0051	-0.134
1.36833	-0.0051	-0.144		1.36833	-0.0049	-0.134
1.36917	-0.0049	-0.144		1.36917	-0.0048	-0.134
1.37	-0.0048	-0.145		1.37	-0.0047	-0.134
1.37083	-0.0047	-0.145		1.37083	-0.0046	-0.133
1.37167	-0.0046	-0.145		1.37167	-0.0045	-0.133
1.3725	-0.0045	-0.145		1.3725	-0.0044	-0.133
1.37333	-0.0043	-0.145		1.37333	-0.0042	-0.132
1.37417	-0.0043	-0.145		1.37417	-0.0041	-0.132
1.375	-0.0042	-0.146		1.375	-0.004	-0.132
1.37583	-0.004	-0.146		1.37583	-0.0039	-0.132
1.37667	-0.0039	-0.146		1.37667	-0.0038	-0.132
1.3775	-0.0037	-0.146		1.3775	-0.0037	-0.132
1.37833	-0.0037	-0.146		1.37833	-0.0036	-0.132
1.37917	-0.0036	-0.145		1.37917	-0.0035	-0.132
1.38	-0.0034	-0.145		1.38	-0.0034	-0.133
1.38083	-0.0034	-0.145		1.38083	-0.0033	-0.133
1.38167	-0.0033	-0.145		1.38167	-0.0031	-0.134
1.3825	-0.0031	-0.144		1.3825	-0.003	-0.134
1.38333	-0.003	-0.144		1.38333	-0.003	-0.134
1.38417	-0.003	-0.144		1.38417	-0.0028	-0.134
1.385	-0.0028	-0.145		1.385	-0.0028	-0.134
1.38583	-0.0028	-0.145		1.38583	-0.0027	-0.134
1.38667	-0.0026	-0.145		1.38667	-0.0025	-0.133
1.3875	-0.0025	-0.145		1.3875	-0.0025	-0.133
1.38833	-0.0025	-0.145		1.38833	-0.0024	-0.133
1.38917	-0.0023	-0.145		1.38917	-0.0022	-0.132
1.39	-0.0022	-0.145		1.39	-0.0022	-0.132
1.39083	-0.0022	-0.145		1.39083	-0.002	-0.133
1.39167	-0.002	-0.145		1.39167	-0.0019	-0.133
1.3925	-0.0019	-0.146		1.3925	-0.0019	-0.132
1.39333	-0.0018	-0.146		1.39333	-0.0017	-0.132
1.39417	-0.0017	-0.146		1.39417	-0.0016	-0.132
1.395	-0.0017	-0.146		1.395	-0.0016	-0.133
1.39583	-0.0015	-0.146		1.39583	-0.0015	-0.133
1.39667	-0.0015	-0.146		1.39667	-0.0014	-0.133
1.3975	-0.0014	-0.146		1.3975	-0.0012	-0.133
1.39833	-0.0012	-0.146		1.39833	-0.0012	-0.133
1.39917	-0.0012	-0.146		1.39917	-0.0011	-0.133
1.4	-0.0011	-0.146		1.4	-0.001	-0.133
1.40083	-0.001	-0.146		1.40083	-0.0009	-0.133
1.40167	-0.0009	-0.146		1.40167	-0.0008	-0.133
1.4025	-0.0008	-0.146		1.4025	-0.0007	-0.133
1.40333	-0.0007	-0.145		1.40333	-0.0006	-0.133
1.40417	-0.0006	-0.145		1.40417	-0.0006	-0.133
1.405	-0.0005	-0.145		1.405	-0.0005	-0.133
1.40583	-0.0004	-0.145		1.40583	-0.0004	-0.133
1.40667	-0.0004	-0.146		1.40667	-0.0002	-0.133
1.4075	-0.0003	-0.146		1.4075	-0.0002	-0.133
1.40833	-0.0002	-0.146		1.40833	-0.0001	-0.134
1.40917	-0.0001	-0.147		1.40917	0	-0.134
1.41	0	-0.147		1.41	0.0001	-0.134
1.41083	0.0001	-0.146		1.41083	0.0001	-0.134
1.41167	0.0002	-0.146		1.41167	0.0003	-0.134
1.4125	0.0002	-0.146		1.4125	0.0003	-0.134
1.41333	0.0003	-0.146		1.41333	0.0004	-0.134
1.41417	0.0004	-0.146		1.41417	0.0005	-0.134
1.415	0.0005	-0.147		1.415	0.0005	-0.133
1.41583	0.0005	-0.148		1.41583	0.0007	-0.134
1.41667	0.0006	-0.148		1.41667	0.0007	-0.134
1.4175	0.0007	-0.148		1.4175	0.0008	-0.134
1.41833	0.0008	-0.148		1.41833	0.0009	-0.134
1.41917	0.0009	-0.148		1.41917	0.0009	-0.134
1.42	0.0009	-0.149		1.42	0.001	-0.134
1.42083	0.001	-0.149		1.42083	0.0011	-0.133
1.42167	0.0011	-0.149		1.42167	0.0012	-0.133
1.4225	0.0012	-0.149		1.4225	0.0013	-0.133
1.42333	0.0013	-0.149		1.42333	0.0013	-0.133
1.42417	0.0013	-0.149		1.42417	0.0014	-0.134
1.425	0.0014	-0.149		1.425	0.0015	-0.134
1.42583	0.0015	-0.149		1.42583	0.0015	-0.134
1.42667	0.0015	-0.149		1.42667	0.0016	-0.134
1.4275	0.0016	-0.149		1.4275	0.0017	-0.134
1.42833	0.0017	-0.148		1.42833	0.0017	-0.134
1.42917	0.0017	-0.148		1.42917	0.0018	-0.134
1.43	0.0018	-0.148		1.43	0.0019	-0.134
1.43083	0.0019	-0.148		1.43083	0.0019	-0.134
1.43167	0.002	-0.148		1.43167	0.002	-0.134
1.4325	0.002	-0.147		1.4325	0.0021	-0.135
1.43333	0.0021	-0.147		1.43333	0.0021	-0.135
1.43417	0.0022	-0.147		1.43417	0.0022	-0.135
1.435	0.0022	-0.147		1.435	0.0023	-0.135
1.43583	0.0023	-0.147		1.43583	0.0024	-0.135
1.43667	0.0024	-0.147		1.43667	0.0024	-0.135
1.4375	0.0024	-0.147		1.4375	0.0025	-0.134
1.43833	0.0025	-0.147		1.43833	0.0026	-0.134
1.43917	0.0026	-0.147		1.43917	0.0026	-0.134
1.44	0.0026	-0.147		1.44	0.0027	-0.134
1.44083	0.0027	-0.148		1.44083	0.0027	-0.134
1.44167	0.0028	-0.148		1.44167	0.0028	-0.135
1.4425	0.0028	-0.148		1.4425	0.0028	-0.135
1.44333	0.0029	-0.148		1.44333	0.0029	-0.136
1.44417	0.0029	-0.148		1.44417	0.003	-0.136
1.445	0.003	-0.148		1.445	0.003	-0.136
1.44583	0.0031	-0.148		1.44583	0.0031	-0.136
1.44667	0.0031	-0.148		1.44667	0.0031	-0.136
1.4475	0.0032	-0.148		1.4475	0.0032	-0.136
1.44833	0.0032	-0.148		1.44833	0.0033	-0.137
1.44917	0.0033	-0.148		1.44917	0.0033	-0.137
1.45	0.0034	-0.148		1.45	0.0034	-0.137
1.45083	0.0034	-0.147		1.45083	0.0034	-0.138
1.45167	0.0035	-0.148		1.45167	0.0035	-0.138
1.4525	0.0035	-0.148		1.4525	0.0035	-0.138
1.45333	0.0036	-0.148		1.45333	0.0036	-0.138
1.45417	0.0036	-0.148		1.45417	0.0037	-0.138
1.455	0.0037	-0.148		1.455	0.0037	-0.138
1.45583	0.0037	-0.148		1.45583	0.0037	-0.138
1.45667	0.0038	-0.148		1.45667	0.0038	-0.138
1.4575	0.0039	-0.148		1.4575	0.0039	-0.137
1.45833	0.0039	-0.148		1.45833	0.0039	-0.137
1.45917	0.004	-0.148		1.45917	0.004	-0.136
1.46	0.004	-0.149		1.46	0.004	-0.137
1.46083	0.0041	-0.149		1.46083	0.0041	-0.137
1.46167	0.0041	-0.148		1.46167	0.0041	-0.137
1.4625	0.0042	-0.148		1.4625	0.0042	-0.137
1.46333	0.0043	-0.148		1.46333	0.0042	-0.137
1.46417	0.0043	-0.148		1.46417	0.0043	-0.137
1.465	0.0043	-0.148		1.465	0.0043	-0.137
1.46583	0.0044	-0.148		1.46583	0.0044	-0.137
1.46667	0.0045	-0.149		1.46667	0.0044	-0.137
1.4675	0.0045	-0.149		1.4675	0.0045	-0.136
1.46833	0.0046	-0.149		1.46833	0.0045	-0.136
1.46917	0.0046	-0.15		1.46917	0.0045	-0.136
1.47	0.0047	-0.15		1.47	0.0046	-0.136
1.47083	0.0047	-0.149		1.47083	0.0046	-0.135
1.47167	0.0048	-0.149		1.47167	0.0047	-0.136
1.4725	0.0048	-0.149		1.4725	0.0047	-0.136
1.47333	0.0049	-0.149		1.47333	0.0048	-0.135
1.47417	0.0049	-0.149		1.47417	0.0048	-0.135
1.475	0.005	-0.149		1.475	0.0049	-0.135
1.47583	0.005	-0.149		1.47583	0.0049	-0.134
1.47667	0.005	-0.149		1.47667	0.005	-0.135
1.4775	0.0051	-0.15		1.4775	0.005	-0.135
1.47833	0.0051	-0.15		1.47833	0.005	-0.136
1.47917	0.0052	-0.15		1.47917	0.0051	-0.136
1.48	0.0052	-0.149		1.48	0.0051	-0.136
1.48083	0.0053	-0.15		1.48083	0.0051	-0.136
1.48167	0.0054	-0.15		1.48167	0.0052	-0.137
1.4825	0.0054	-0.15		1.4825	0.0053	-0.137
1.48333	0.0054	-0.15		1.48333	0.0053	-0.137
1.48417	0.0055	-0.15		1.48417	0.0053	-0.138
1.485	0.0055	-0.15		1.485	0.0054	-0.138
1.48583	0.0056	-0.151		1.48583	0.0054	-0.138
1.48667	0.0056	-0.151		1.48667	0.0055	-0.138
1.4875	0.0056	-0.151		1.4875	0.0055	-0.138
1.48833	0.0057	-0.151		1.48833	0.0055	-0.137
1.48917	0.0058	-0.151		1.48917	0.0056	-0.137
1.49	0.0058	-0.151		1.49	0.0056	-0.137
1.49083	0.0059	-0.151		1.49083	0.0057	-0.136
1.49167	0.0059	-0.151		1.49167	0.0057	-0.136
1.4925	0.0059	-0.151		1.4925	0.0057	-0.136
1.49333	0.006	-0.15		1.49333	0.0058	-0.136
1.49417	0.006	-0.15		1.49417	0.0058	-0.136
1.495	0.0061	-0.15		1.495	0.0058	-0.136
1.49583	0.0061	-0.15		1.49583	0.0059	-0.136
1.49667	0.0061	-0.15		1.49667	0.0059	-0.136
1.4975	0.0062	-0.15		1.4975	0.006	-0.136
1.49833	0.0062	-0.15		1.49833	0.006	-0.136
1.49917	0.0063	-0.15		1.49917	0.006	-0.136
1.5	0.0063	-0.149		1.5	0.0061	-0.136
1.50083	0.0064	-0.149		1.50083	0.0061	-0.136
1.50167	0.0064	-0.149		1.50167	0.0061	-0.136
1.5025	0.0065	-0.149		1.5025	0.0062	-0.136
1.50333	0.0065	-0.148		1.50333	0.0062	-0.136
1.50417	0.0065	-0.148		1.50417	0.0062	-0.136
1.505	0.0066	-0.148		1.505	0.0063	-0.137
1.50583	0.0066	-0.148		1.50583	0.0063	-0.137
1.50667	0.0067	-0.148		1.50667	0.0064	-0.137
1.5075	0.0067	-0.148		1.5075	0.0064	-0.137
1.50833	0.0067	-0.148		1.50833	0.0065	-0.137
1.50917	0.0068	-0.148		1.50917	0.0065	-0.137
1.51	0.0068	-0.148		1.51	0.0065	-0.137
1.51083	0.0069	-0.149		1.51083	0.0066	-0.137
1.51167	0.0069	-0.148		1.51167	0.0066	-0.137
1.5125	0.0069	-0.148		1.5125	0.0066	-0.137
1.51333	0.007	-0.148		1.51333	0.0067	-0.137
1.51417	0.007	-0.148		1.51417	0.0067	-0.136
1.515	0.0071	-0.148		1.515	0.0068	-0.136
1.51583	0.0071	-0.148		1.51583	0.0068	-0.137
1.51667	0.0071	-0.148		1.51667	0.0068	-0.137
1.5175	0.0072	-0.149		1.5175	0.0069	-0.137
1.51833	0.0072	-0.149		1.51833	0.0069	-0.136
1.51917	0.0072	-0.149		1.51917	0.0069	-0.136
1.52	0.0073	-0.149		1.52	0.007	-0.135
1.52083	0.0073	-0.149		1.52083	0.007	-0.135
1.52167	0.0074	-0.149		1.52167	0.0071	-0.135
1.5225	0.0074	-0.149		1.5225	0.0071	-0.135
1.52333	0.0074	-0.149		1.52333	0.0071	-0.135
1.52417	0.0075	-0.149		1.52417	0.0072	-0.135
1.525	0.0075	-0.149		1.525	0.0072	-0.136
1.52583	0.0075	-0.149		1.52583	0.0072	-0.136
1.52667	0.0076	-0.149		1.52667	0.0073	-0.136
1.5275	0.0076	-0.148		1.5275	0.0073	-0.135
1.52833	0.0076	-0.148		1.52833	0.0073	-0.135
1.52917	0.0077	-0.148		1.52917	0.0074	-0.135
1.53	0.0077	-0.148		1.53	0.0074	-0.135
1.53083	0.0077	-0.148		1.53083	0.0074	-0.135
1.53167	0.0078	-0.148		1.53167	0.0075	-0.134
1.5325	0.0078	-0.148		1.5325	0.0075	-0.134
1.53333	0.0079	-0.148		1.53333	0.0075	-0.134
1.53417	0.0079	-0.148		1.53417	0.0076	-0.134
1.535	0.0079	-0.148		1.535	0.0076	-0.134
1.53583	0.008	-0.148		1.53583	0.0076	-0.134
1.53667	0.008	-0.148		1.53667	0.0077	-0.134
1.5375	0.008	-0.149		1.5375	0.0077	-0.134
1.53833	0.0081	-0.149		1.53833	0.0077	-0.134
1.53917	0.0081	-0.149		1.53917	0.0078	-0.134
1.54	0.0081	-0.149		1.54	0.0078	-0.134
1.54083	0.0082	-0.149		1.54083	0.0079	-0.134
1.54167	0.0082	-0.149		1.54167	0.0079	-0.134
1.5425	0.0082	-0.149		1.5425	0.0079	-0.134
1.54333	0.0083	-0.149		1.54333	0.008	-0.134
1.54417	0.0083	-0.149		1.54417	0.008	-0.134
1.545	0.0083	-0.149		1.545	0.008	-0.134
1.54583	0.0084	-0.149		1.54583	0.0081	-0.134
1.54667	0.0084	-0.15		1.54667	0.0081	-0.134
1.5475	0.0084	-0.15		1.5475	0.0082	-0.133
1.54833	0.0085	-0.149		1.54833	0.0082	-0.133
1.54917	0.0085	-0.149		1.54917	0.0082	-0.133
1.55	0.0085	-0.149		1.55	0.0083	-0.132
1.55083	0.0086	-0.149		1.55083	0.0083	-0.132
1.55167	0.0086	-0.149		1.55167	0.0083	-0.132
1.5525	0.0086	-0.149		1.5525	0.0084	-0.133
1.55333	0.0087	-0.149		1.55333	0.0084	-0.133
1.55417	0.0087	-0.149		1.55417	0.0084	-0.133
1.555	0.0087	-0.149		1.555	0.0085	-0.132
1.55583	0.0087	-0.149		1.55583	0.0085	-0.132
1.55667	0.0088	-0.149		1.55667	0.0086	-0.132
1.5575	0.0088	-0.149		1.5575	0.0086	-0.133
1.55833	0.0089	-0.15		1.55833	0.0086	-0.133
1.55917	0.0089	-0.15		1.55917	0.0087	-0.133
1.56	0.0089	-0.15		1.56	0.0087	-0.133
1.56083	0.0089	-0.15		1.56083	0.0087	-0.133
1.56167	0.009	-0.151		1.56167	0.0088	-0.133
1.5625	0.009	-0.151		1.5625	0.0088	-0.134
1.56333	0.009	-0.15		1.56333	0.0088	-0.134
1.56417	0.009	-0.15		1.56417	0.0089	-0.134
1.565	0.0091	-0.15		1.565	0.0089	-0.134
1.56583	0.0091	-0.15		1.56583	0.009	-0.133
1.56667	0.0091	-0.15		1.56667	0.009	-0.133
1.5675	0.0092	-0.149		1.5675	0.009	-0.133
1.56833	0.0092	-0.149		1.56833	0.0091	-0.133
1.56917	0.0092	-0.149		1.56917	0.0091	-0.134
1.57	0.0093	-0.149		1.57	0.0092	-0.133
1.57083	0.0093	-0.148		1.57083	0.0092	-0.133
1.57167	0.0093	-0.148		1.57167	0.0092	-0.133
1.5725	0.0094	-0.148		1.5725	0.0093	-0.133
1.57333	0.0094	-0.148		1.57333	0.0093	-0.133
1.57417	0.0094	-0.148		1.57417	0.0093	-0.133
1.575	0.0094	-0.147		1.575	0.0094	-0.133
1.57583	0.0094	-0.148		1.57583	0.0094	-0.133
1.57667	0.0095	-0.148		1.57667	0.0095	-0.133
1.5775	0.0095	-0.148		1.5775	0.0095	-0.133
1.57833	0.0095	-0.148		1.57833	0.0095	-0.133
1.57917	0.0096	-0.148		1.57917	0.0096	-0.132
1.58	0.0096	-0.148		1.58	0.0096	-0.132
1.58083	0.0096	-0.147		1.58083	0.0097	-0.132
1.58167	0.0097	-0.147		1.58167	0.0097	-0.132
1.5825	0.0097	-0.147		1.5825	0.0097	-0.132
1.58333	0.0097	-0.147		1.58333	0.0098	-0.132
1.58417	0.0097	-0.147		1.58417	0.0098	-0.132
1.585	0.0098	-0.147		1.585	0.0099	-0.132
1.58583	0.0098	-0.147		1.58583	0.0099	-0.132
1.58667	0.0098	-0.147		1.58667	0.0099	-0.132
1.5875	0.0099	-0.147		1.5875	0.01	-0.132
1.58833	0.0099	-0.148		1.58833	0.01	-0.131
1.58917	0.0099	-0.148		1.58917	0.01	-0.131
1.59	0.01	-0.148		1.59	0.0101	-0.131
1.59083	0.01	-0.148		1.59083	0.0101	-0.132
1.59167	0.01	-0.147		1.59167	0.0101	-0.132
1.5925	0.01	-0.148		1.5925	0.0102	-0.132
1.59333	0.01	-0.148		1.59333	0.0102	-0.132
1.59417	0.0101	-0.147		1.59417	0.0103	-0.133
1.595	0.0101	-0.147		1.595	0.0103	-0.133
1.59583	0.0101	-0.148		1.59583	0.0103	-0.133
1.59667	0.0102	-0.148		1.59667	0.0103	-0.133
1.5975	0.0102	-0.148		1.5975	0.0104	-0.134
1.59833	0.0102	-0.148		1.59833	0.0104	-0.133
1.59917	0.0102	-0.148		1.59917	0.0104	-0.132
1.6	0.0103	-0.148		1.6	0.0105	-0.132
1.60083	0.0103	-0.148		1.60083	0.0105	-0.132
1.60167	0.0103	-0.148		1.60167	0.0106	-0.132
1.6025	0.0104	-0.149		1.6025	0.0106	-0.132
1.60333	0.0104	-0.149		1.60333	0.0106	-0.132
1.60417	0.0104	-0.148		1.60417	0.0107	-0.132
1.605	0.0104	-0.148		1.605	0.0107	-0.132
1.60583	0.0105	-0.148		1.60583	0.0107	-0.132
1.60667	0.0105	-0.148		1.60667	0.0108	-0.132
1.6075	0.0105	-0.148		1.6075	0.0108	-0.132
1.60833	0.0106	-0.147		1.60833	0.0108	-0.132
1.60917	0.0106	-0.148		1.60917	0.0109	-0.132
1.61	0.0106	-0.148		1.61	0.0109	-0.132
1.61083	0.0106	-0.149		1.61083	0.0109	-0.132
1.61167	0.0107	-0.149		1.61167	0.011	-0.132
1.6125	0.0107	-0.149		1.6125	0.011	-0.132
1.61333	0.0107	-0.149		1.61333	0.011	-0.132
1.61417	0.0107	-0.149		1.61417	0.0111	-0.132
1.615	0.0108	-0.149		1.615	0.0111	-0.132
1.61583	0.0108	-0.149		1.61583	0.0111	-0.131
1.61667	0.0108	-0.149		1.61667	0.0112	-0.131
1.6175	0.0109	-0.15		1.6175	0.0112	-0.13
1.61833	0.0109	-0.149		1.61833	0.0112	-0.13
1.61917	0.0109	-0.149		1.61917	0.0113	-0.13
1.62	0.0109	-0.149		1.62	0.0113	-0.13
1.62083	0.0109	-0.149		1.62083	0.0113	-0.131
1.62167	0.011	-0.149		1.62167	0.0114	-0.131
1.6225	0.011	-0.149		1.6225	0.0114	-0.131
1.62333	0.011	-0.149		1.62333	0.0114	-0.131
1.62417	0.0111	-0.149		1.62417	0.0115	-0.131
1.625	0.0111	-0.149		1.625	0.0115	-0.131
1.62583	0.0111	-0.149		1.62583	0.0115	-0.131
1.62667	0.0112	-0.149		1.62667	0.0115	-0.131
1.6275	0.0112	-0.149		1.6275	0.0116	-0.131
1.62833	0.0112	-0.148		1.62833	0.0116	-0.131
1.62917	0.0112	-0.149		1.62917	0.0116	-0.131
1.63	0.0112	-0.148		1.63	0.0117	-0.131
1.63083	0.0113	-0.148		1.63083	0.0117	-0.131
1.63167	0.0113	-0.148		1.63167	0.0117	-0.131
1.6325	0.0113	-0.149		1.6325	0.0118	-0.131
1.63333	0.0113	-0.149		1.63333	0.0118	-0.131
1.63417	0.0114	-0.149		1.63417	0.0118	-0.131
1.635	0.0114	-0.149		1.635	0.0119	-0.132
1.63583	0.0114	-0.148		1.63583	0.0119	-0.132
1.63667	0.0115	-0.148		1.63667	0.0119	-0.132
1.6375	0.0115	-0.148		1.6375	0.0119	-0.132
1.63833	0.0115	-0.148		1.63833	0.012	-0.132
1.63917	0.0115	-0.148		1.63917	0.012	-0.132
1.64	0.0116	-0.148		1.64	0.012	-0.132
1.64083	0.0116	-0.148		1.64083	0.0121	-0.132
1.64167	0.0116	-0.148		1.64167	0.0121	-0.132
1.6425	0.0116	-0.148		1.6425	0.0121	-0.132
1.64333	0.0117	-0.148		1.64333	0.0121	-0.132
1.64417	0.0117	-0.148		1.64417	0.0122	-0.133
1.645	0.0117	-0.148		1.645	0.0122	-0.132
1.64583	0.0118	-0.148		1.64583	0.0122	-0.133
1.64667	0.0118	-0.148		1.64667	0.0123	-0.132
1.6475	0.0118	-0.148		1.6475	0.0123	-0.132
1.64833	0.0119	-0.148		1.64833	0.0123	-0.132
1.64917	0.0119	-0.148		1.64917	0.0123	-0.132
1.65	0.0119	-0.148		1.65	0.0123	-0.133
1.65083	0.012	-0.148		1.65083	0.0124	-0.133
1.65167	0.012	-0.148		1.65167	0.0124	-0.133
1.6525	0.012	-0.148		1.6525	0.0124	-0.133
1.65333	0.0121	-0.148		1.65333	0.0125	-0.134
1.65417	0.0121	-0.148		1.65417	0.0125	-0.134
1.655	0.0121	-0.148		1.655	0.0126	-0.134
1.65583	0.0122	-0.149		1.65583	0.0126	-0.134
1.65667	0.0122	-0.149		1.65667	0.0126	-0.134
1.6575	0.0122	-0.148		1.6575	0.0127	-0.134
1.65833	0.0123	-0.148		1.65833	0.0127	-0.134
1.65917	0.0123	-0.148		1.65917	0.0127	-0.133
1.66	0.0123	-0.148		1.66	0.0128	-0.133
1.66083	0.0124	-0.149		1.66083	0.0128	-0.133
[truncated: 2,807 more rows]

## Sheet: 32mM
Orijinal IC Data of Figure 2A
Experimental Day: 2023_0112
32 mM NaClO2
1st				2nd				1st
Time [min]	IC signal [μS]	UV [mabs]		Time [min]	IC signal [μS]	UV [mabs]		Peak No	Retention Time	Component	Area	Area	Height	Conc.	Stock Sol. Conc.
0	0.001	-0.011		0	0.0009	-0.014			[min]		[uS s] / [mABU s]	[%]	[uS] / [mABU]	[ppm]	[ppm]	[mM]
0.00083	0.001	-0.011		0.00083	0.0009	-0.015		CM
0.00167	0.001	-0.011		0.00167	0.0009	-0.014		1	1.171		28.848	71.056	1.133
0.0025	0.001	-0.012		0.0025	0.0009	-0.014		2	2.183	ClO2	8.902	21.928	2.109	2.42613	2426.13	26.8258
0.00333	0.001	-0.012		0.00333	0.0009	-0.014		3	2.378	Cl	2.849	7.017	0.675	0.285883	285.883	8.05304
0.00417	0.001	-0.013		0.00417	0.0009	-0.014		ALL			11.751	100	2.784	2.71201
0.005	0.001	-0.013		0.005	0.0009	-0.014
0.00583	0.001	-0.013		0.00583	0.0009	-0.015		UV1
0.00667	0.001	-0.014		0.00667	0.0009	-0.015		1	2.218		6.238	100	1.39	2.6508
0.0075	0.001	-0.014		0.0075	0.0009	-0.016		ALL			6.238	100	1.39	2.6508
0.00833	0.001	-0.014		0.00833	0.0009	-0.016
0.00917	0.001	-0.014		0.00917	0.0009	-0.016
0.01	0.001	-0.015		0.01	0.0009	-0.016		2nd
0.01083	0.0011	-0.015		0.01083	0.0009	-0.016		Peak No	Retention Time	Component	Area	Area	Height	Conc.	Stock Sol. Conc.
0.01167	0.0011	-0.015		0.01167	0.0009	-0.016			[min]		[uS s] / [mABU s]	[%]	[uS] / [mABU]	[ppm]	[ppm]	[mM]
0.0125	0.0011	-0.015		0.0125	0.001	-0.016		CM
0.01333	0.0011	-0.015		0.01333	0.001	-0.015		1	1.173		28.628	70.909	1.129
0.01417	0.0011	-0.016		0.01417	0.001	-0.015		2	2.186	ClO2	8.904	22.055	2.107	2.4266	2426.6	26.8311
0.015	0.0011	-0.016		0.015	0.001	-0.015		3	2.383	Cl	2.841	7.036	0.674	0.284923	284.923	8.026
0.01583	0.0011	-0.017		0.01583	0.001	-0.015		ALL			11.745	100	2.781	2.71153
0.01667	0.0012	-0.018		0.01667	0.001	-0.015
0.0175	0.0012	-0.018		0.0175	0.001	-0.015		UV1
0.01833	0.0012	-0.019		0.01833	0.0011	-0.016		1	2.221		6.249	100	1.387	2.65542
0.01917	0.0012	-0.019		0.01917	0.0011	-0.017		ALL			6.249	100	1.387	2.65542
0.02	0.0012	-0.019		0.02	0.0011	-0.017
0.02083	0.0012	-0.019		0.02083	0.0011	-0.018
0.02167	0.0013	-0.019		0.02167	0.0011	-0.018
0.0225	0.0013	-0.019		0.0225	0.0011	-0.018
0.02333	0.0013	-0.019		0.02333	0.0011	-0.018
0.02417	0.0013	-0.019		0.02417	0.0012	-0.018
0.025	0.0013	-0.019		0.025	0.0012	-0.018
0.02583	0.0014	-0.019		0.02583	0.0012	-0.019
0.02667	0.0014	-0.02		0.02667	0.0012	-0.019
0.0275	0.0014	-0.02		0.0275	0.0012	-0.019
0.02833	0.0014	-0.02		0.02833	0.0012	-0.02
0.02917	0.0014	-0.02		0.02917	0.0012	-0.02
0.03	0.0014	-0.021		0.03	0.0013	-0.02
0.03083	0.0015	-0.021		0.03083	0.0013	-0.02
0.03167	0.0015	-0.021		0.03167	0.0013	-0.02
0.0325	0.0015	-0.022		0.0325	0.0013	-0.02
0.03333	0.0015	-0.022		0.03333	0.0013	-0.02
0.03417	0.0015	-0.022		0.03417	0.0013	-0.02
0.035	0.0015	-0.022		0.035	0.0013	-0.02
0.03583	0.0015	-0.022		0.03583	0.0013	-0.02
0.03667	0.0015	-0.022		0.03667	0.0014	-0.021
0.0375	0.0016	-0.022		0.0375	0.0014	-0.021
0.03833	0.0016	-0.022		0.03833	0.0014	-0.021
0.03917	0.0016	-0.022		0.03917	0.0014	-0.02
0.04	0.0016	-0.022		0.04	0.0014	-0.02
0.04083	0.0016	-0.023		0.04083	0.0014	-0.02
0.04167	0.0016	-0.023		0.04167	0.0014	-0.02
0.0425	0.0016	-0.024		0.0425	0.0014	-0.02
0.04333	0.0016	-0.024		0.04333	0.0014	-0.02
0.04417	0.0016	-0.024		0.04417	0.0014	-0.021
0.045	0.0016	-0.025		0.045	0.0014	-0.021
0.04583	0.0016	-0.025		0.04583	0.0015	-0.021
0.04667	0.0017	-0.025		0.04667	0.0015	-0.021
0.0475	0.0017	-0.026		0.0475	0.0015	-0.021
0.04833	0.0017	-0.026		0.04833	0.0015	-0.021
0.04917	0.0017	-0.026		0.04917	0.0015	-0.022
0.05	0.0017	-0.026		0.05	0.0015	-0.022
0.05083	0.0017	-0.026		0.05083	0.0015	-0.022
0.05167	0.0017	-0.025		0.05167	0.0015	-0.022
0.0525	0.0017	-0.025		0.0525	0.0015	-0.022
0.05333	0.0017	-0.025		0.05333	0.0015	-0.023
0.05417	0.0017	-0.026		0.05417	0.0015	-0.023
0.055	0.0017	-0.026		0.055	0.0015	-0.023
0.05583	0.0018	-0.027		0.05583	0.0015	-0.024
0.05667	0.0018	-0.027		0.05667	0.0016	-0.024
0.0575	0.0018	-0.027		0.0575	0.0016	-0.025
0.05833	0.0018	-0.028		0.05833	0.0016	-0.025
0.05917	0.0018	-0.028		0.05917	0.0016	-0.025
0.06	0.0018	-0.028		0.06	0.0016	-0.025
0.06083	0.0018	-0.028		0.06083	0.0016	-0.025
0.06167	0.0019	-0.028		0.06167	0.0016	-0.025
0.0625	0.0019	-0.028		0.0625	0.0017	-0.025
0.06333	0.0019	-0.028		0.06333	0.0017	-0.025
0.06417	0.0019	-0.029		0.06417	0.0017	-0.025
0.065	0.002	-0.028		0.065	0.0017	-0.025
0.06583	0.002	-0.028		0.06583	0.0018	-0.026
0.06667	0.002	-0.029		0.06667	0.0018	-0.026
0.0675	0.002	-0.029		0.0675	0.0018	-0.026
0.06833	0.0021	-0.029		0.06833	0.0018	-0.027
0.06917	0.0021	-0.029		0.06917	0.0018	-0.027
0.07	0.0021	-0.029		0.07	0.0019	-0.027
0.07083	0.0021	-0.03		0.07083	0.0019	-0.028
0.07167	0.0021	-0.03		0.07167	0.0019	-0.028
0.0725	0.0022	-0.03		0.0725	0.0019	-0.028
0.07333	0.0022	-0.03		0.07333	0.002	-0.029
0.07417	0.0022	-0.03		0.07417	0.002	-0.029
0.075	0.0022	-0.03		0.075	0.002	-0.029
0.07583	0.0023	-0.03		0.07583	0.002	-0.029
0.07667	0.0023	-0.03		0.07667	0.002	-0.029
0.0775	0.0023	-0.03		0.0775	0.0021	-0.029
0.07833	0.0023	-0.031		0.07833	0.0021	-0.029
0.07917	0.0023	-0.031		0.07917	0.0021	-0.029
0.08	0.0023	-0.03		0.08	0.0021	-0.03
0.08083	0.0024	-0.031		0.08083	0.0021	-0.031
0.08167	0.0024	-0.031		0.08167	0.0022	-0.031
0.0825	0.0024	-0.032		0.0825	0.0022	-0.032
0.08333	0.0024	-0.032		0.08333	0.0022	-0.032
0.08417	0.0024	-0.032		0.08417	0.0022	-0.032
0.085	0.0025	-0.033		0.085	0.0022	-0.033
0.08583	0.0025	-0.033		0.08583	0.0022	-0.033
0.08667	0.0025	-0.034		0.08667	0.0023	-0.034
0.0875	0.0025	-0.034		0.0875	0.0023	-0.033
0.08833	0.0025	-0.034		0.08833	0.0023	-0.033
0.08917	0.0026	-0.035		0.08917	0.0023	-0.034
0.09	0.0026	-0.035		0.09	0.0023	-0.034
0.09083	0.0026	-0.036		0.09083	0.0023	-0.034
0.09167	0.0026	-0.036		0.09167	0.0023	-0.034
0.0925	0.0026	-0.036		0.0925	0.0023	-0.034
0.09333	0.0026	-0.036		0.09333	0.0023	-0.035
0.09417	0.0026	-0.036		0.09417	0.0023	-0.035
0.095	0.0026	-0.036		0.095	0.0023	-0.035
0.09583	0.0027	-0.036		0.09583	0.0023	-0.035
0.09667	0.0027	-0.036		0.09667	0.0023	-0.035
0.0975	0.0027	-0.036		0.0975	0.0024	-0.035
0.09833	0.0027	-0.036		0.09833	0.0024	-0.035
0.09917	0.0027	-0.036		0.09917	0.0024	-0.035
0.1	0.0027	-0.036		0.1	0.0024	-0.035
0.10083	0.0027	-0.036		0.10083	0.0024	-0.035
0.10167	0.0027	-0.036		0.10167	0.0024	-0.035
0.1025	0.0027	-0.036		0.1025	0.0024	-0.036
0.10333	0.0027	-0.036		0.10333	0.0024	-0.036
0.10417	0.0028	-0.036		0.10417	0.0024	-0.036
0.105	0.0028	-0.036		0.105	0.0024	-0.036
0.10583	0.0028	-0.036		0.10583	0.0024	-0.037
0.10667	0.0028	-0.037		0.10667	0.0024	-0.037
0.1075	0.0028	-0.037		0.1075	0.0024	-0.037
0.10833	0.0028	-0.037		0.10833	0.0024	-0.037
0.10917	0.0028	-0.038		0.10917	0.0024	-0.037
0.11	0.0028	-0.038		0.11	0.0025	-0.036
0.11083	0.0028	-0.038		0.11083	0.0025	-0.036
0.11167	0.0028	-0.038		0.11167	0.0025	-0.037
0.1125	0.0028	-0.038		0.1125	0.0025	-0.037
0.11333	0.0028	-0.039		0.11333	0.0025	-0.037
0.11417	0.0028	-0.038		0.11417	0.0025	-0.038
0.115	0.0028	-0.038		0.115	0.0025	-0.037
0.11583	0.0028	-0.037		0.11583	0.0025	-0.038
0.11667	0.0028	-0.037		0.11667	0.0025	-0.038
0.1175	0.0028	-0.037		0.1175	0.0025	-0.038
0.11833	0.0029	-0.038		0.11833	0.0025	-0.038
0.11917	0.0029	-0.038		0.11917	0.0025	-0.039
0.12	0.0029	-0.039		0.12	0.0025	-0.039
0.12083	0.0029	-0.039		0.12083	0.0025	-0.039
0.12167	0.0029	-0.04		0.12167	0.0025	-0.038
0.1225	0.0029	-0.04		0.1225	0.0026	-0.039
0.12333	0.0029	-0.04		0.12333	0.0026	-0.039
0.12417	0.0029	-0.04		0.12417	0.0026	-0.039
0.125	0.0029	-0.041		0.125	0.0026	-0.039
0.12583	0.0029	-0.041		0.12583	0.0026	-0.04
0.12667	0.0029	-0.041		0.12667	0.0026	-0.04
0.1275	0.0029	-0.042		0.1275	0.0026	-0.04
0.12833	0.0029	-0.043		0.12833	0.0026	-0.04
0.12917	0.0029	-0.043		0.12917	0.0026	-0.039
0.13	0.0029	-0.043		0.13	0.0026	-0.039
0.13083	0.0029	-0.044		0.13083	0.0026	-0.039
0.13167	0.0029	-0.044		0.13167	0.0026	-0.039
0.1325	0.0029	-0.044		0.1325	0.0026	-0.04
0.13333	0.0029	-0.044		0.13333	0.0026	-0.04
0.13417	0.0029	-0.044		0.13417	0.0026	-0.04
0.135	0.0029	-0.044		0.135	0.0026	-0.04
0.13583	0.0029	-0.044		0.13583	0.0026	-0.04
0.13667	0.0029	-0.045		0.13667	0.0026	-0.04
0.1375	0.0029	-0.045		0.1375	0.0026	-0.04
0.13833	0.0029	-0.045		0.13833	0.0026	-0.041
0.13917	0.0029	-0.045		0.13917	0.0026	-0.04
0.14	0.0029	-0.046		0.14	0.0026	-0.04
0.14083	0.0029	-0.046		0.14083	0.0027	-0.04
0.14167	0.0029	-0.046		0.14167	0.0027	-0.04
0.1425	0.0029	-0.045		0.1425	0.0027	-0.04
0.14333	0.0029	-0.046		0.14333	0.0027	-0.04
0.14417	0.0029	-0.046		0.14417	0.0027	-0.041
0.145	0.0029	-0.045		0.145	0.0027	-0.041
0.14583	0.0029	-0.045		0.14583	0.0027	-0.041
0.14667	0.0029	-0.046		0.14667	0.0027	-0.041
0.1475	0.003	-0.046		0.1475	0.0028	-0.041
0.14833	0.003	-0.046		0.14833	0.0028	-0.042
0.14917	0.003	-0.046		0.14917	0.0028	-0.042
0.15	0.003	-0.046		0.15	0.0028	-0.042
0.15083	0.003	-0.046		0.15083	0.0028	-0.042
0.15167	0.003	-0.046		0.15167	0.0029	-0.042
0.1525	0.003	-0.047		0.1525	0.0029	-0.042
0.15333	0.003	-0.047		0.15333	0.0029	-0.042
0.15417	0.003	-0.048		0.15417	0.0029	-0.042
0.155	0.0031	-0.048		0.155	0.0029	-0.043
0.15583	0.0031	-0.048		0.15583	0.0029	-0.043
0.15667	0.0031	-0.048		0.15667	0.003	-0.043
0.1575	0.0031	-0.048		0.1575	0.003	-0.043
0.15833	0.0031	-0.049		0.15833	0.003	-0.043
0.15917	0.0031	-0.049		0.15917	0.003	-0.043
0.16	0.0031	-0.049		0.16	0.003	-0.043
0.16083	0.0031	-0.049		0.16083	0.0031	-0.043
0.16167	0.0032	-0.05		0.16167	0.0031	-0.043
0.1625	0.0032	-0.05		0.1625	0.0031	-0.043
0.16333	0.0032	-0.05		0.16333	0.0031	-0.043
0.16417	0.0032	-0.05		0.16417	0.0031	-0.044
0.165	0.0032	-0.051		0.165	0.0032	-0.044
0.16583	0.0032	-0.051		0.16583	0.0032	-0.045
0.16667	0.0032	-0.051		0.16667	0.0032	-0.045
0.1675	0.0033	-0.051		0.1675	0.0033	-0.045
0.16833	0.0033	-0.052		0.16833	0.0033	-0.045
0.16917	0.0033	-0.052		0.16917	0.0033	-0.045
0.17	0.0033	-0.052		0.17	0.0033	-0.045
0.17083	0.0033	-0.052		0.17083	0.0033	-0.046
0.17167	0.0033	-0.051		0.17167	0.0034	-0.046
0.1725	0.0034	-0.051		0.1725	0.0034	-0.046
0.17333	0.0034	-0.051		0.17333	0.0034	-0.046
0.17417	0.0034	-0.052		0.17417	0.0035	-0.047
0.175	0.0034	-0.052		0.175	0.0035	-0.047
0.17583	0.0034	-0.052		0.17583	0.0035	-0.047
0.17667	0.0034	-0.053		0.17667	0.0035	-0.047
0.1775	0.0034	-0.053		0.1775	0.0035	-0.048
0.17833	0.0035	-0.053		0.17833	0.0036	-0.048
0.17917	0.0035	-0.053		0.17917	0.0036	-0.048
0.18	0.0035	-0.053		0.18	0.0036	-0.049
0.18083	0.0035	-0.053		0.18083	0.0036	-0.049
0.18167	0.0035	-0.053		0.18167	0.0036	-0.049
0.1825	0.0036	-0.054		0.1825	0.0037	-0.049
0.18333	0.0036	-0.054		0.18333	0.0037	-0.049
0.18417	0.0036	-0.054		0.18417	0.0037	-0.049
0.185	0.0036	-0.054		0.185	0.0037	-0.049
0.18583	0.0036	-0.054		0.18583	0.0038	-0.049
0.18667	0.0036	-0.054		0.18667	0.0038	-0.05
0.1875	0.0036	-0.053		0.1875	0.0038	-0.05
0.18833	0.0037	-0.053		0.18833	0.0039	-0.05
0.18917	0.0037	-0.053		0.18917	0.0039	-0.05
0.19	0.0037	-0.053		0.19	0.0039	-0.05
0.19083	0.0037	-0.053		0.19083	0.0039	-0.051
0.19167	0.0037	-0.053		0.19167	0.004	-0.051
0.1925	0.0037	-0.054		0.1925	0.004	-0.051
0.19333	0.0038	-0.054		0.19333	0.004	-0.051
0.19417	0.0038	-0.054		0.19417	0.004	-0.051
0.195	0.0038	-0.054		0.195	0.0041	-0.052
0.19583	0.0038	-0.054		0.19583	0.0041	-0.051
0.19667	0.0038	-0.054		0.19667	0.0041	-0.052
0.1975	0.0038	-0.054		0.1975	0.0041	-0.052
0.19833	0.0039	-0.055		0.19833	0.0042	-0.053
0.19917	0.0039	-0.055		0.19917	0.0042	-0.053
0.2	0.0039	-0.055		0.2	0.0042	-0.053
0.20083	0.0039	-0.055		0.20083	0.0042	-0.054
0.20167	0.0039	-0.055		0.20167	0.0043	-0.054
0.2025	0.0039	-0.055		0.2025	0.0043	-0.053
0.20333	0.004	-0.056		0.20333	0.0043	-0.053
0.20417	0.004	-0.056		0.20417	0.0043	-0.054
0.205	0.004	-0.057		0.205	0.0043	-0.054
0.20583	0.004	-0.057		0.20583	0.0044	-0.054
0.20667	0.004	-0.057		0.20667	0.0044	-0.055
0.2075	0.004	-0.058		0.2075	0.0044	-0.055
0.20833	0.004	-0.059		0.20833	0.0045	-0.055
0.20917	0.004	-0.059		0.20917	0.0045	-0.056
0.21	0.004	-0.06		0.21	0.0045	-0.056
0.21083	0.0041	-0.06		0.21083	0.0045	-0.056
0.21167	0.0041	-0.06		0.21167	0.0045	-0.056
0.2125	0.0041	-0.059		0.2125	0.0046	-0.056
0.21333	0.0041	-0.059		0.21333	0.0046	-0.056
0.21417	0.0041	-0.059		0.21417	0.0046	-0.056
0.215	0.0041	-0.06		0.215	0.0046	-0.056
0.21583	0.0041	-0.06		0.21583	0.0046	-0.056
0.21667	0.0041	-0.059		0.21667	0.0046	-0.056
0.2175	0.0041	-0.059		0.2175	0.0047	-0.056
0.21833	0.0041	-0.06		0.21833	0.0047	-0.056
0.21917	0.0041	-0.06		0.21917	0.0047	-0.056
0.22	0.0042	-0.06		0.22	0.0047	-0.056
0.22083	0.0042	-0.06		0.22083	0.0047	-0.057
0.22167	0.0042	-0.06		0.22167	0.0048	-0.056
0.2225	0.0042	-0.06		0.2225	0.0048	-0.057
0.22333	0.0042	-0.06		0.22333	0.0048	-0.057
0.22417	0.0042	-0.06		0.22417	0.0048	-0.057
0.225	0.0042	-0.061		0.225	0.0048	-0.057
0.22583	0.0042	-0.061		0.22583	0.0048	-0.057
0.22667	0.0042	-0.061		0.22667	0.0048	-0.057
0.2275	0.0042	-0.061		0.2275	0.0049	-0.056
0.22833	0.0042	-0.061		0.22833	0.0049	-0.056
0.22917	0.0042	-0.061		0.22917	0.0049	-0.056
0.23	0.0042	-0.061		0.23	0.0049	-0.056
0.23083	0.0042	-0.062		0.23083	0.005	-0.056
0.23167	0.0043	-0.062		0.23167	0.005	-0.056
0.2325	0.0043	-0.062		0.2325	0.005	-0.056
0.23333	0.0043	-0.062		0.23333	0.005	-0.056
0.23417	0.0043	-0.062		0.23417	0.005	-0.057
0.235	0.0043	-0.062		0.235	0.005	-0.057
0.23583	0.0043	-0.062		0.23583	0.005	-0.058
0.23667	0.0043	-0.063		0.23667	0.005	-0.058
0.2375	0.0043	-0.063		0.2375	0.0051	-0.058
0.23833	0.0043	-0.063		0.23833	0.0051	-0.058
0.23917	0.0043	-0.063		0.23917	0.0051	-0.058
0.24	0.0043	-0.063		0.24	0.0051	-0.058
0.24083	0.0043	-0.062		0.24083	0.0051	-0.058
0.24167	0.0043	-0.063		0.24167	0.0051	-0.058
0.2425	0.0043	-0.063		0.2425	0.0051	-0.059
0.24333	0.0043	-0.064		0.24333	0.0052	-0.059
0.24417	0.0043	-0.064		0.24417	0.0052	-0.059
0.245	0.0043	-0.064		0.245	0.0052	-0.059
0.24583	0.0043	-0.064		0.24583	0.0052	-0.059
0.24667	0.0043	-0.065		0.24667	0.0052	-0.059
0.2475	0.0043	-0.065		0.2475	0.0052	-0.06
0.24833	0.0043	-0.065		0.24833	0.0053	-0.06
0.24917	0.0043	-0.065		0.24917	0.0053	-0.06
0.25	0.0043	-0.065		0.25	0.0053	-0.059
0.25083	0.0043	-0.065		0.25083	0.0053	-0.06
0.25167	0.0043	-0.065		0.25167	0.0053	-0.06
0.2525	0.0043	-0.065		0.2525	0.0053	-0.06
0.25333	0.0043	-0.065		0.25333	0.0054	-0.06
0.25417	0.0043	-0.065		0.25417	0.0054	-0.061
0.255	0.0043	-0.065		0.255	0.0054	-0.061
0.25583	0.0043	-0.065		0.25583	0.0054	-0.061
0.25667	0.0043	-0.065		0.25667	0.0054	-0.06
0.2575	0.0043	-0.065		0.2575	0.0055	-0.06
0.25833	0.0043	-0.065		0.25833	0.0055	-0.061
0.25917	0.0044	-0.065		0.25917	0.0055	-0.061
0.26	0.0044	-0.065		0.26	0.0055	-0.061
0.26083	0.0044	-0.065		0.26083	0.0055	-0.062
0.26167	0.0044	-0.066		0.26167	0.0055	-0.062
0.2625	0.0044	-0.066		0.2625	0.0056	-0.062
0.26333	0.0044	-0.066		0.26333	0.0056	-0.063
0.26417	0.0044	-0.066		0.26417	0.0056	-0.063
0.265	0.0044	-0.067		0.265	0.0056	-0.063
0.26583	0.0044	-0.067		0.26583	0.0056	-0.063
0.26667	0.0044	-0.068		0.26667	0.0057	-0.063
0.2675	0.0044	-0.068		0.2675	0.0057	-0.063
0.26833	0.0044	-0.069		0.26833	0.0057	-0.064
0.26917	0.0044	-0.069		0.26917	0.0057	-0.064
0.27	0.0044	-0.068		0.27	0.0057	-0.064
0.27083	0.0044	-0.068		0.27083	0.0057	-0.064
0.27167	0.0044	-0.068		0.27167	0.0058	-0.064
0.2725	0.0045	-0.068		0.2725	0.0058	-0.064
0.27333	0.0045	-0.068		0.27333	0.0058	-0.064
0.27417	0.0045	-0.069		0.27417	0.0058	-0.064
0.275	0.0045	-0.069		0.275	0.0059	-0.064
0.27583	0.0045	-0.069		0.27583	0.0059	-0.065
0.27667	0.0045	-0.07		0.27667	0.0059	-0.065
0.2775	0.0045	-0.07		0.2775	0.0059	-0.065
0.27833	0.0045	-0.07		0.27833	0.0059	-0.066
0.27917	0.0045	-0.07		0.27917	0.006	-0.066
0.28	0.0045	-0.071		0.28	0.006	-0.066
0.28083	0.0045	-0.071		0.28083	0.006	-0.067
0.28167	0.0045	-0.071		0.28167	0.006	-0.067
0.2825	0.0045	-0.071		0.2825	0.0061	-0.067
0.28333	0.0046	-0.071		0.28333	0.0061	-0.067
0.28417	0.0046	-0.071		0.28417	0.0061	-0.067
0.285	0.0046	-0.071		0.285	0.0061	-0.067
0.28583	0.0046	-0.071		0.28583	0.0061	-0.067
0.28667	0.0046	-0.072		0.28667	0.0062	-0.067
0.2875	0.0046	-0.072		0.2875	0.0062	-0.067
0.28833	0.0046	-0.072		0.28833	0.0062	-0.066
0.28917	0.0046	-0.072		0.28917	0.0062	-0.067
0.29	0.0046	-0.072		0.29	0.0062	-0.067
0.29083	0.0046	-0.072		0.29083	0.0062	-0.067
0.29167	0.0047	-0.073		0.29167	0.0063	-0.067
0.2925	0.0047	-0.073		0.2925	0.0063	-0.067
0.29333	0.0047	-0.073		0.29333	0.0063	-0.067
0.29417	0.0047	-0.074		0.29417	0.0064	-0.067
0.295	0.0047	-0.074		0.295	0.0064	-0.067
0.29583	0.0047	-0.074		0.29583	0.0064	-0.067
0.29667	0.0047	-0.075		0.29667	0.0064	-0.067
0.2975	0.0047	-0.075		0.2975	0.0064	-0.067
0.29833	0.0047	-0.075		0.29833	0.0065	-0.067
0.29917	0.0047	-0.075		0.29917	0.0065	-0.067
0.3	0.0047	-0.076		0.3	0.0065	-0.067
0.30083	0.0047	-0.076		0.30083	0.0065	-0.067
0.30167	0.0047	-0.076		0.30167	0.0065	-0.068
0.3025	0.0048	-0.076		0.3025	0.0065	-0.069
0.30333	0.0048	-0.076		0.30333	0.0066	-0.069
0.30417	0.0048	-0.076		0.30417	0.0066	-0.069
0.305	0.0048	-0.077		0.305	0.0066	-0.069
0.30583	0.0048	-0.076		0.30583	0.0066	-0.069
0.30667	0.0048	-0.076		0.30667	0.0066	-0.069
0.3075	0.0048	-0.075		0.3075	0.0067	-0.07
0.30833	0.0048	-0.075		0.30833	0.0067	-0.07
0.30917	0.0048	-0.075		0.30917	0.0067	-0.07
0.31	0.0048	-0.075		0.31	0.0067	-0.071
0.31083	0.0048	-0.075		0.31083	0.0067	-0.071
0.31167	0.0048	-0.075		0.31167	0.0067	-0.072
0.3125	0.0048	-0.075		0.3125	0.0068	-0.072
0.31333	0.0049	-0.075		0.31333	0.0068	-0.072
0.31417	0.0049	-0.075		0.31417	0.0068	-0.072
0.315	0.0049	-0.075		0.315	0.0068	-0.072
0.31583	0.0049	-0.075		0.31583	0.0068	-0.072
0.31667	0.0049	-0.075		0.31667	0.0069	-0.072
0.3175	0.0049	-0.075		0.3175	0.0069	-0.073
0.31833	0.0049	-0.075		0.31833	0.0069	-0.073
0.31917	0.0049	-0.075		0.31917	0.0069	-0.073
0.32	0.0049	-0.075		0.32	0.0069	-0.073
0.32083	0.0049	-0.075		0.32083	0.0069	-0.073
0.32167	0.005	-0.075		0.32167	0.0069	-0.073
0.3225	0.005	-0.075		0.3225	0.007	-0.072
0.32333	0.005	-0.075		0.32333	0.007	-0.072
0.32417	0.005	-0.076		0.32417	0.007	-0.073
0.325	0.005	-0.077		0.325	0.007	-0.073
0.32583	0.005	-0.077		0.32583	0.007	-0.073
0.32667	0.005	-0.078		0.32667	0.007	-0.073
0.3275	0.005	-0.078		0.3275	0.0071	-0.073
0.32833	0.0051	-0.078		0.32833	0.0071	-0.072
0.32917	0.0051	-0.078		0.32917	0.0071	-0.072
0.33	0.0051	-0.078		0.33	0.0071	-0.073
0.33083	0.0051	-0.078		0.33083	0.0071	-0.072
0.33167	0.0051	-0.078		0.33167	0.0071	-0.072
0.3325	0.0051	-0.078		0.3325	0.0072	-0.072
0.33333	0.0051	-0.078		0.33333	0.0072	-0.072
0.33417	0.0051	-0.079		0.33417	0.0072	-0.072
0.335	0.0052	-0.079		0.335	0.0072	-0.072
0.33583	0.0052	-0.079		0.33583	0.0072	-0.072
0.33667	0.0052	-0.079		0.33667	0.0072	-0.072
0.3375	0.0052	-0.079		0.3375	0.0072	-0.072
0.33833	0.0052	-0.078		0.33833	0.0072	-0.072
0.33917	0.0052	-0.078		0.33917	0.0073	-0.072
0.34	0.0052	-0.079		0.34	0.0073	-0.072
0.34083	0.0052	-0.079		0.34083	0.0073	-0.072
0.34167	0.0052	-0.079		0.34167	0.0073	-0.073
0.3425	0.0053	-0.079		0.3425	0.0073	-0.073
0.34333	0.0053	-0.079		0.34333	0.0073	-0.073
0.34417	0.0053	-0.078		0.34417	0.0073	-0.074
0.345	0.0053	-0.079		0.345	0.0073	-0.074
0.34583	0.0053	-0.079		0.34583	0.0073	-0.074
0.34667	0.0054	-0.079		0.34667	0.0073	-0.074
0.3475	0.0054	-0.08		0.3475	0.0073	-0.074
0.34833	0.0054	-0.08		0.34833	0.0074	-0.074
0.34917	0.0054	-0.08		0.34917	0.0074	-0.075
0.35	0.0054	-0.081		0.35	0.0074	-0.075
0.35083	0.0054	-0.081		0.35083	0.0074	-0.076
0.35167	0.0055	-0.081		0.35167	0.0074	-0.076
0.3525	0.0055	-0.081		0.3525	0.0074	-0.076
0.35333	0.0055	-0.082		0.35333	0.0074	-0.076
0.35417	0.0055	-0.082		0.35417	0.0074	-0.077
0.355	0.0055	-0.082		0.355	0.0075	-0.076
0.35583	0.0055	-0.082		0.35583	0.0075	-0.076
0.35667	0.0055	-0.082		0.35667	0.0075	-0.076
0.3575	0.0056	-0.082		0.3575	0.0075	-0.076
0.35833	0.0056	-0.082		0.35833	0.0075	-0.076
0.35917	0.0056	-0.082		0.35917	0.0075	-0.076
0.36	0.0056	-0.083		0.36	0.0075	-0.077
0.36083	0.0056	-0.083		0.36083	0.0075	-0.077
0.36167	0.0056	-0.083		0.36167	0.0075	-0.076
0.3625	0.0057	-0.083		0.3625	0.0076	-0.076
0.36333	0.0057	-0.083		0.36333	0.0076	-0.076
0.36417	0.0057	-0.083		0.36417	0.0076	-0.076
0.365	0.0057	-0.084		0.365	0.0076	-0.077
0.36583	0.0057	-0.084		0.36583	0.0076	-0.077
0.36667	0.0057	-0.084		0.36667	0.0076	-0.077
0.3675	0.0058	-0.084		0.3675	0.0076	-0.077
0.36833	0.0058	-0.084		0.36833	0.0076	-0.077
0.36917	0.0058	-0.084		0.36917	0.0076	-0.077
0.37	0.0058	-0.084		0.37	0.0076	-0.077
0.37083	0.0058	-0.084		0.37083	0.0077	-0.078
0.37167	0.0058	-0.084		0.37167	0.0077	-0.078
0.3725	0.0058	-0.084		0.3725	0.0077	-0.078
0.37333	0.0059	-0.084		0.37333	0.0077	-0.078
0.37417	0.0059	-0.084		0.37417	0.0077	-0.078
0.375	0.0059	-0.085		0.375	0.0077	-0.078
0.37583	0.0059	-0.085		0.37583	0.0077	-0.078
0.37667	0.0059	-0.085		0.37667	0.0077	-0.079
0.3775	0.006	-0.085		0.3775	0.0077	-0.079
0.37833	0.006	-0.085		0.37833	0.0077	-0.08
0.37917	0.006	-0.086		0.37917	0.0077	-0.08
0.38	0.006	-0.085		0.38	0.0077	-0.08
0.38083	0.006	-0.085		0.38083	0.0078	-0.081
0.38167	0.006	-0.085		0.38167	0.0078	-0.081
0.3825	0.006	-0.085		0.3825	0.0078	-0.081
0.38333	0.0061	-0.085		0.38333	0.0078	-0.081
0.38417	0.0061	-0.085		0.38417	0.0078	-0.081
0.385	0.0061	-0.086		0.385	0.0078	-0.081
0.38583	0.0061	-0.086		0.38583	0.0078	-0.081
0.38667	0.0061	-0.086		0.38667	0.0078	-0.082
0.3875	0.0062	-0.086		0.3875	0.0078	-0.082
0.38833	0.0062	-0.085		0.38833	0.0078	-0.082
0.38917	0.0062	-0.085		0.38917	0.0078	-0.082
0.39	0.0062	-0.086		0.39	0.0079	-0.083
0.39083	0.0062	-0.086		0.39083	0.0079	-0.083
0.39167	0.0062	-0.086		0.39167	0.0079	-0.083
0.3925	0.0063	-0.086		0.3925	0.0079	-0.082
0.39333	0.0063	-0.086		0.39333	0.0079	-0.082
0.39417	0.0063	-0.086		0.39417	0.0079	-0.082
0.395	0.0063	-0.086		0.395	0.0079	-0.082
0.39583	0.0063	-0.087		0.39583	0.0079	-0.082
0.39667	0.0064	-0.087		0.39667	0.0079	-0.082
0.3975	0.0064	-0.087		0.3975	0.0079	-0.083
0.39833	0.0064	-0.087		0.39833	0.0079	-0.084
0.39917	0.0064	-0.087		0.39917	0.0079	-0.084
0.4	0.0064	-0.087		0.4	0.0079	-0.085
0.40083	0.0064	-0.087		0.40083	0.0079	-0.085
0.40167	0.0065	-0.087		0.40167	0.0079	-0.085
0.4025	0.0065	-0.087		0.4025	0.0079	-0.084
0.40333	0.0065	-0.087		0.40333	0.0079	-0.084
0.40417	0.0065	-0.088		0.40417	0.0079	-0.084
0.405	0.0065	-0.088		0.405	0.008	-0.084
0.40583	0.0065	-0.088		0.40583	0.008	-0.084
0.40667	0.0066	-0.087		0.40667	0.008	-0.085
0.4075	0.0066	-0.088		0.4075	0.008	-0.084
0.40833	0.0066	-0.088		0.40833	0.008	-0.085
0.40917	0.0066	-0.088		0.40917	0.008	-0.085
0.41	0.0066	-0.087		0.41	0.008	-0.085
0.41083	0.0066	-0.087		0.41083	0.008	-0.085
0.41167	0.0067	-0.087		0.41167	0.008	-0.085
0.4125	0.0067	-0.088		0.4125	0.008	-0.086
0.41333	0.0067	-0.088		0.41333	0.008	-0.086
0.41417	0.0067	-0.088		0.41417	0.008	-0.086
0.415	0.0067	-0.088		0.415	0.008	-0.086
0.41583	0.0067	-0.089		0.41583	0.008	-0.086
0.41667	0.0067	-0.089		0.41667	0.008	-0.087
0.4175	0.0068	-0.09		0.4175	0.008	-0.087
0.41833	0.0068	-0.09		0.41833	0.008	-0.088
0.41917	0.0068	-0.09		0.41917	0.0081	-0.088
0.42	0.0068	-0.09		0.42	0.0081	-0.088
0.42083	0.0068	-0.09		0.42083	0.0081	-0.088
0.42167	0.0068	-0.09		0.42167	0.0081	-0.088
0.4225	0.0068	-0.09		0.4225	0.0081	-0.089
0.42333	0.0068	-0.091		0.42333	0.0081	-0.089
0.42417	0.0069	-0.091		0.42417	0.0081	-0.088
0.425	0.0069	-0.092		0.425	0.0081	-0.088
0.42583	0.0069	-0.092		0.42583	0.0081	-0.088
0.42667	0.0069	-0.093		0.42667	0.0081	-0.088
0.4275	0.0069	-0.093		0.4275	0.0081	-0.088
0.42833	0.0069	-0.093		0.42833	0.0081	-0.087
0.42917	0.007	-0.094		0.42917	0.0081	-0.087
0.43	0.007	-0.094		0.43	0.0081	-0.087
0.43083	0.007	-0.094		0.43083	0.0081	-0.087
0.43167	0.007	-0.094		0.43167	0.0081	-0.087
0.4325	0.007	-0.094		0.4325	0.0081	-0.088
0.43333	0.0071	-0.094		0.43333	0.0081	-0.088
0.43417	0.0071	-0.094		0.43417	0.0082	-0.088
0.435	0.0071	-0.094		0.435	0.0082	-0.088
0.43583	0.0071	-0.094		0.43583	0.0082	-0.088
0.43667	0.0071	-0.094		0.43667	0.0082	-0.088
0.4375	0.0071	-0.094		0.4375	0.0082	-0.088
0.43833	0.0071	-0.094		0.43833	0.0082	-0.089
0.43917	0.0071	-0.094		0.43917	0.0082	-0.089
0.44	0.0072	-0.094		0.44	0.0082	-0.089
0.44083	0.0072	-0.094		0.44083	0.0082	-0.089
0.44167	0.0072	-0.094		0.44167	0.0082	-0.088
0.4425	0.0072	-0.095		0.4425	0.0082	-0.088
0.44333	0.0072	-0.095		0.44333	0.0082	-0.088
0.44417	0.0072	-0.095		0.44417	0.0082	-0.089
0.445	0.0072	-0.095		0.445	0.0082	-0.089
0.44583	0.0072	-0.095		0.44583	0.0082	-0.089
0.44667	0.0073	-0.095		0.44667	0.0082	-0.089
0.4475	0.0073	-0.095		0.4475	0.0082	-0.088
0.44833	0.0073	-0.095		0.44833	0.0082	-0.088
0.44917	0.0073	-0.095		0.44917	0.0083	-0.088
0.45	0.0073	-0.095		0.45	0.0083	-0.088
0.45083	0.0073	-0.095		0.45083	0.0083	-0.088
0.45167	0.0073	-0.095		0.45167	0.0083	-0.089
0.4525	0.0074	-0.095		0.4525	0.0083	-0.089
0.45333	0.0074	-0.096		0.45333	0.0083	-0.09
0.45417	0.0074	-0.096		0.45417	0.0083	-0.09
0.455	0.0074	-0.096		0.455	0.0083	-0.09
0.45583	0.0074	-0.096		0.45583	0.0083	-0.09
0.45667	0.0075	-0.096		0.45667	0.0083	-0.09
0.4575	0.0075	-0.096		0.4575	0.0083	-0.091
0.45833	0.0075	-0.097		0.45833	0.0083	-0.091
0.45917	0.0075	-0.097		0.45917	0.0083	-0.091
0.46	0.0075	-0.097		0.46	0.0084	-0.092
0.46083	0.0075	-0.098		0.46083	0.0084	-0.091
0.46167	0.0075	-0.098		0.46167	0.0084	-0.091
0.4625	0.0075	-0.097		0.4625	0.0084	-0.091
0.46333	0.0076	-0.098		0.46333	0.0084	-0.091
0.46417	0.0076	-0.098		0.46417	0.0084	-0.091
0.465	0.0076	-0.098		0.465	0.0084	-0.091
0.46583	0.0076	-0.098		0.46583	0.0084	-0.091
0.46667	0.0076	-0.098		0.46667	0.0084	-0.092
0.4675	0.0076	-0.098		0.4675	0.0084	-0.091
0.46833	0.0076	-0.098		0.46833	0.0085	-0.091
0.46917	0.0077	-0.098		0.46917	0.0085	-0.091
0.47	0.0077	-0.098		0.47	0.0085	-0.091
0.47083	0.0077	-0.098		0.47083	0.0085	-0.09
0.47167	0.0077	-0.098		0.47167	0.0085	-0.09
0.4725	0.0077	-0.099		0.4725	0.0085	-0.09
0.47333	0.0077	-0.099		0.47333	0.0085	-0.09
0.47417	0.0077	-0.099		0.47417	0.0085	-0.09
0.475	0.0077	-0.099		0.475	0.0085	-0.09
0.47583	0.0077	-0.099		0.47583	0.0085	-0.09
0.47667	0.0078	-0.098		0.47667	0.0085	-0.091
0.4775	0.0078	-0.098		0.4775	0.0085	-0.091
0.47833	0.0078	-0.098		0.47833	0.0085	-0.092
0.47917	0.0078	-0.099		0.47917	0.0085	-0.092
0.48	0.0078	-0.099		0.48	0.0085	-0.092
0.48083	0.0078	-0.099		0.48083	0.0085	-0.092
0.48167	0.0078	-0.099		0.48167	0.0086	-0.092
0.4825	0.0078	-0.1		0.4825	0.0086	-0.092
0.48333	0.0078	-0.1		0.48333	0.0086	-0.092
0.48417	0.0079	-0.1		0.48417	0.0086	-0.092
0.485	0.0079	-0.101		0.485	0.0086	-0.092
0.48583	0.0079	-0.101		0.48583	0.0086	-0.091
0.48667	0.0079	-0.101		0.48667	0.0086	-0.091
0.4875	0.0079	-0.101		0.4875	0.0086	-0.091
0.48833	0.0079	-0.101		0.48833	0.0086	-0.091
0.48917	0.0079	-0.101		0.48917	0.0086	-0.091
0.49	0.0079	-0.1		0.49	0.0086	-0.091
0.49083	0.0079	-0.1		0.49083	0.0086	-0.091
0.49167	0.0079	-0.1		0.49167	0.0086	-0.091
0.4925	0.008	-0.1		0.4925	0.0086	-0.092
0.49333	0.008	-0.1		0.49333	0.0086	-0.092
0.49417	0.008	-0.1		0.49417	0.0086	-0.092
0.495	0.008	-0.1		0.495	0.0086	-0.092
0.49583	0.008	-0.1		0.49583	0.0086	-0.092
0.49667	0.008	-0.101		0.49667	0.0086	-0.093
0.4975	0.008	-0.101		0.4975	0.0087	-0.093
0.49833	0.008	-0.101		0.49833	0.0087	-0.093
0.49917	0.008	-0.101		0.49917	0.0087	-0.093
0.5	0.008	-0.101		0.5	0.0087	-0.093
0.50083	0.008	-0.102		0.50083	0.0087	-0.093
0.50167	0.008	-0.102		0.50167	0.0087	-0.093
0.5025	0.0081	-0.102		0.5025	0.0087	-0.094
0.50333	0.0081	-0.102		0.50333	0.0087	-0.094
0.50417	0.0081	-0.102		0.50417	0.0087	-0.094
0.505	0.0081	-0.101		0.505	0.0087	-0.094
0.50583	0.0081	-0.101		0.50583	0.0087	-0.094
0.50667	0.0081	-0.101		0.50667	0.0087	-0.095
0.5075	0.0081	-0.101		0.5075	0.0087	-0.095
0.50833	0.0081	-0.102		0.50833	0.0087	-0.095
0.50917	0.0081	-0.102		0.50917	0.0087	-0.096
0.51	0.0081	-0.103		0.51	0.0087	-0.096
0.51083	0.0081	-0.103		0.51083	0.0087	-0.096
0.51167	0.0081	-0.103		0.51167	0.0087	-0.097
0.5125	0.0081	-0.103		0.5125	0.0087	-0.096
0.51333	0.0081	-0.103		0.51333	0.0087	-0.096
0.51417	0.0081	-0.103		0.51417	0.0087	-0.096
0.515	0.0081	-0.103		0.515	0.0087	-0.096
0.51583	0.0081	-0.102		0.51583	0.0087	-0.097
0.51667	0.0082	-0.102		0.51667	0.0087	-0.097
0.5175	0.0082	-0.102		0.5175	0.0087	-0.097
0.51833	0.0082	-0.102		0.51833	0.0087	-0.097
0.51917	0.0082	-0.102		0.51917	0.0087	-0.097
0.52	0.0082	-0.102		0.52	0.0087	-0.097
0.52083	0.0082	-0.102		0.52083	0.0087	-0.097
0.52167	0.0082	-0.102		0.52167	0.0087	-0.097
0.5225	0.0082	-0.102		0.5225	0.0087	-0.097
0.52333	0.0082	-0.103		0.52333	0.0087	-0.097
0.52417	0.0082	-0.103		0.52417	0.0088	-0.097
0.525	0.0082	-0.103		0.525	0.0088	-0.097
0.52583	0.0082	-0.103		0.52583	0.0088	-0.097
0.52667	0.0082	-0.103		0.52667	0.0088	-0.096
0.5275	0.0082	-0.103		0.5275	0.0088	-0.096
0.52833	0.0082	-0.104		0.52833	0.0088	-0.096
0.52917	0.0082	-0.104		0.52917	0.0088	-0.096
0.53	0.0082	-0.104		0.53	0.0088	-0.097
0.53083	0.0082	-0.104		0.53083	0.0088	-0.097
0.53167	0.0082	-0.104		0.53167	0.0088	-0.097
0.5325	0.0082	-0.104		0.5325	0.0088	-0.097
0.53333	0.0082	-0.104		0.53333	0.0088	-0.098
0.53417	0.0082	-0.104		0.53417	0.0088	-0.098
0.535	0.0082	-0.105		0.535	0.0088	-0.098
0.53583	0.0082	-0.105		0.53583	0.0088	-0.098
0.53667	0.0082	-0.105		0.53667	0.0088	-0.098
0.5375	0.0082	-0.105		0.5375	0.0088	-0.098
0.53833	0.0082	-0.105		0.53833	0.0088	-0.098
0.53917	0.0082	-0.106		0.53917	0.0088	-0.099
0.54	0.0082	-0.106		0.54	0.0088	-0.098
0.54083	0.0082	-0.106		0.54083	0.0088	-0.098
0.54167	0.0082	-0.107		0.54167	0.0088	-0.098
0.5425	0.0082	-0.107		0.5425	0.0088	-0.099
0.54333	0.0082	-0.107		0.54333	0.0088	-0.099
0.54417	0.0082	-0.108		0.54417	0.0088	-0.099
0.545	0.0082	-0.108		0.545	0.0088	-0.1
0.54583	0.0082	-0.108		0.54583	0.0088	-0.1
0.54667	0.0082	-0.108		0.54667	0.0088	-0.1
0.5475	0.0082	-0.109		0.5475	0.0088	-0.1
0.54833	0.0082	-0.109		0.54833	0.0088	-0.1
0.54917	0.0082	-0.109		0.54917	0.0089	-0.1
0.55	0.0082	-0.109		0.55	0.0089	-0.101
0.55083	0.0082	-0.109		0.55083	0.0089	-0.101
0.55167	0.0082	-0.109		0.55167	0.0089	-0.101
0.5525	0.0082	-0.11		0.5525	0.0089	-0.101
0.55333	0.0082	-0.111		0.55333	0.0089	-0.101
0.55417	0.0082	-0.111		0.55417	0.0089	-0.102
0.555	0.0082	-0.111		0.555	0.0089	-0.102
0.55583	0.0082	-0.111		0.55583	0.0089	-0.102
0.55667	0.0082	-0.111		0.55667	0.0089	-0.103
0.5575	0.0082	-0.111		0.5575	0.0089	-0.103
0.55833	0.0082	-0.11		0.55833	0.0089	-0.103
0.55917	0.0082	-0.111		0.55917	0.0089	-0.102
0.56	0.0082	-0.11		0.56	0.0089	-0.102
0.56083	0.0082	-0.11		0.56083	0.0089	-0.102
0.56167	0.0083	-0.11		0.56167	0.0089	-0.102
0.5625	0.0083	-0.109		0.5625	0.009	-0.102
0.56333	0.0083	-0.109		0.56333	0.009	-0.102
0.56417	0.0083	-0.11		0.56417	0.009	-0.102
0.565	0.0083	-0.109		0.565	0.009	-0.102
0.56583	0.0083	-0.109		0.56583	0.009	-0.103
0.56667	0.0083	-0.11		0.56667	0.009	-0.103
0.5675	0.0083	-0.11		0.5675	0.009	-0.103
0.56833	0.0083	-0.11		0.56833	0.009	-0.103
0.56917	0.0083	-0.11		0.56917	0.009	-0.103
0.57	0.0083	-0.11		0.57	0.009	-0.103
0.57083	0.0083	-0.11		0.57083	0.009	-0.103
0.57167	0.0083	-0.109		0.57167	0.0091	-0.104
0.5725	0.0083	-0.109		0.5725	0.0091	-0.105
0.57333	0.0083	-0.11		0.57333	0.0091	-0.105
0.57417	0.0083	-0.11		0.57417	0.0091	-0.105
0.575	0.0083	-0.11		0.575	0.0091	-0.105
0.57583	0.0083	-0.11		0.57583	0.0091	-0.105
0.57667	0.0083	-0.111		0.57667	0.0091	-0.105
0.5775	0.0083	-0.111		0.5775	0.0091	-0.106
0.57833	0.0083	-0.111		0.57833	0.0092	-0.105
0.57917	0.0083	-0.111		0.57917	0.0092	-0.106
0.58	0.0083	-0.111		0.58	0.0092	-0.106
0.58083	0.0084	-0.111		0.58083	0.0092	-0.106
0.58167	0.0084	-0.111		0.58167	0.0092	-0.106
0.5825	0.0084	-0.111		0.5825	0.0092	-0.106
0.58333	0.0084	-0.111		0.58333	0.0092	-0.106
0.58417	0.0084	-0.111		0.58417	0.0092	-0.106
0.585	0.0084	-0.111		0.585	0.0092	-0.106
0.58583	0.0084	-0.111		0.58583	0.0093	-0.105
0.58667	0.0084	-0.111		0.58667	0.0093	-0.105
0.5875	0.0084	-0.111		0.5875	0.0093	-0.105
0.58833	0.0084	-0.111		0.58833	0.0093	-0.105
0.58917	0.0084	-0.111		0.58917	0.0093	-0.104
0.59	0.0084	-0.111		0.59	0.0093	-0.104
0.59083	0.0084	-0.111		0.59083	0.0093	-0.105
0.59167	0.0084	-0.111		0.59167	0.0093	-0.104
0.5925	0.0084	-0.111		0.5925	0.0094	-0.105
0.59333	0.0085	-0.111		0.59333	0.0094	-0.105
0.59417	0.0085	-0.111		0.59417	0.0094	-0.104
0.595	0.0085	-0.111		0.595	0.0094	-0.105
0.59583	0.0085	-0.111		0.59583	0.0094	-0.105
0.59667	0.0085	-0.111		0.59667	0.0094	-0.105
0.5975	0.0085	-0.111		0.5975	0.0094	-0.105
0.59833	0.0085	-0.111		0.59833	0.0094	-0.105
0.59917	0.0085	-0.112		0.59917	0.0095	-0.104
0.6	0.0085	-0.112		0.6	0.0095	-0.104
0.60083	0.0085	-0.112		0.60083	0.0095	-0.103
0.60167	0.0086	-0.112		0.60167	0.0095	-0.103
0.6025	0.0086	-0.112		0.6025	0.0095	-0.103
0.60333	0.0086	-0.112		0.60333	0.0095	-0.104
0.60417	0.0086	-0.111		0.60417	0.0096	-0.104
0.605	0.0086	-0.111		0.605	0.0096	-0.104
0.60583	0.0086	-0.111		0.60583	0.0096	-0.104
0.60667	0.0086	-0.111		0.60667	0.0096	-0.104
0.6075	0.0086	-0.11		0.6075	0.0096	-0.104
0.60833	0.0086	-0.11		0.60833	0.0096	-0.105
0.60917	0.0086	-0.111		0.60917	0.0096	-0.105
0.61	0.0086	-0.111		0.61	0.0097	-0.105
0.61083	0.0086	-0.111		0.61083	0.0097	-0.106
0.61167	0.0086	-0.111		0.61167	0.0097	-0.106
0.6125	0.0086	-0.11		0.6125	0.0097	-0.106
0.61333	0.0087	-0.11		0.61333	0.0097	-0.106
0.61417	0.0087	-0.11		0.61417	0.0097	-0.106
0.615	0.0087	-0.11		0.615	0.0097	-0.106
0.61583	0.0087	-0.111		0.61583	0.0097	-0.106
0.61667	0.0087	-0.11		0.61667	0.0097	-0.106
0.6175	0.0087	-0.11		0.6175	0.0098	-0.106
0.61833	0.0087	-0.11		0.61833	0.0098	-0.106
0.61917	0.0087	-0.11		0.61917	0.0098	-0.106
0.62	0.0087	-0.11		0.62	0.0098	-0.105
0.62083	0.0087	-0.109		0.62083	0.0098	-0.105
0.62167	0.0087	-0.109		0.62167	0.0098	-0.105
0.6225	0.0088	-0.109		0.6225	0.0099	-0.105
0.62333	0.0088	-0.109		0.62333	0.0099	-0.105
0.62417	0.0088	-0.109		0.62417	0.0099	-0.105
0.625	0.0088	-0.108		0.625	0.0099	-0.105
0.62583	0.0088	-0.107		0.62583	0.0099	-0.105
0.62667	0.0088	-0.107		0.62667	0.0099	-0.105
0.6275	0.0088	-0.106		0.6275	0.0099	-0.105
0.62833	0.0088	-0.105		0.62833	0.0099	-0.105
0.62917	0.0089	-0.105		0.62917	0.01	-0.106
0.63	0.0089	-0.104		0.63	0.01	-0.107
0.63083	0.0089	-0.104		0.63083	0.01	-0.107
0.63167	0.0089	-0.104		0.63167	0.01	-0.107
0.6325	0.0089	-0.103		0.6325	0.01	-0.108
0.63333	0.0089	-0.103		0.63333	0.01	-0.108
0.63417	0.0089	-0.102		0.63417	0.01	-0.108
0.635	0.0089	-0.101		0.635	0.01	-0.108
0.63583	0.0089	-0.1		0.63583	0.01	-0.107
0.63667	0.0089	-0.098		0.63667	0.0101	-0.107
0.6375	0.0089	-0.097		0.6375	0.0101	-0.107
0.63833	0.009	-0.096		0.63833	0.0101	-0.107
0.63917	0.009	-0.095		0.63917	0.0101	-0.106
0.64	0.009	-0.094		0.64	0.0101	-0.106
0.64083	0.009	-0.093		0.64083	0.0101	-0.106
0.64167	0.009	-0.093		0.64167	0.0101	-0.106
0.6425	0.009	-0.093		0.6425	0.0101	-0.106
0.64333	0.009	-0.092		0.64333	0.0101	-0.106
0.64417	0.009	-0.092		0.64417	0.0101	-0.106
0.645	0.0091	-0.093		0.645	0.0102	-0.106
0.64583	0.0091	-0.093		0.64583	0.0102	-0.106
0.64667	0.0091	-0.093		0.64667	0.0102	-0.106
0.6475	0.0091	-0.093		0.6475	0.0102	-0.106
0.64833	0.0091	-0.093		0.64833	0.0102	-0.106
0.64917	0.0091	-0.093		0.64917	0.0102	-0.106
0.65	0.0091	-0.093		0.65	0.0103	-0.106
0.65083	0.0091	-0.094		0.65083	0.0103	-0.106
0.65167	0.0091	-0.094		0.65167	0.0103	-0.107
0.6525	0.0091	-0.095		0.6525	0.0103	-0.107
0.65333	0.0092	-0.096		0.65333	0.0103	-0.107
0.65417	0.0092	-0.096		0.65417	0.0103	-0.107
0.655	0.0092	-0.096		0.655	0.0103	-0.107
0.65583	0.0092	-0.096		0.65583	0.0104	-0.107
0.65667	0.0092	-0.097		0.65667	0.0104	-0.107
0.6575	0.0092	-0.098		0.6575	0.0104	-0.107
0.65833	0.0093	-0.099		0.65833	0.0104	-0.107
0.65917	0.0093	-0.1		0.65917	0.0104	-0.107
0.66	0.0093	-0.1		0.66	0.0104	-0.107
0.66083	0.0093	-0.1		0.66083	0.0104	-0.108
0.66167	0.0093	-0.101		0.66167	0.0104	-0.108
0.6625	0.0093	-0.101		0.6625	0.0104	-0.109
0.66333	0.0093	-0.102		0.66333	0.0104	-0.109
0.66417	0.0093	-0.102		0.66417	0.0105	-0.109
0.665	0.0093	-0.103		0.665	0.0105	-0.11
0.66583	0.0093	-0.104		0.66583	0.0105	-0.11
0.66667	0.0093	-0.104		0.66667	0.0105	-0.111
0.6675	0.0094	-0.104		0.6675	0.0105	-0.111
0.66833	0.0094	-0.106		0.66833	0.0105	-0.111
0.66917	0.0094	-0.106		0.66917	0.0105	-0.111
0.67	0.0094	-0.107		0.67	0.0105	-0.111
0.67083	0.0094	-0.108		0.67083	0.0105	-0.111
0.67167	0.0094	-0.108		0.67167	0.0105	-0.11
0.6725	0.0094	-0.109		0.6725	0.0105	-0.11
0.67333	0.0094	-0.109		0.67333	0.0106	-0.11
0.67417	0.0094	-0.109		0.67417	0.0106	-0.11
0.675	0.0094	-0.11		0.675	0.0106	-0.111
0.67583	0.0094	-0.11		0.67583	0.0106	-0.111
0.67667	0.0095	-0.11		0.67667	0.0107	-0.111
0.6775	0.0095	-0.111		0.6775	0.0107	-0.111
0.67833	0.0095	-0.112		0.67833	0.0107	-0.111
0.67917	0.0095	-0.112		0.67917	0.0107	-0.11
0.68	0.0095	-0.113		0.68	0.0107	-0.11
0.68083	0.0095	-0.113		0.68083	0.0107	-0.11
0.68167	0.0095	-0.113		0.68167	0.0107	-0.11
0.6825	0.0095	-0.114		0.6825	0.0107	-0.11
0.68333	0.0095	-0.114		0.68333	0.0107	-0.11
0.68417	0.0095	-0.114		0.68417	0.0108	-0.11
0.685	0.0096	-0.114		0.685	0.0108	-0.11
0.68583	0.0096	-0.114		0.68583	0.0108	-0.11
0.68667	0.0096	-0.115		0.68667	0.0108	-0.11
0.6875	0.0096	-0.115		0.6875	0.0108	-0.11
0.68833	0.0096	-0.116		0.68833	0.0108	-0.11
0.68917	0.0096	-0.116		0.68917	0.0108	-0.11
0.69	0.0096	-0.116		0.69	0.0109	-0.11
0.69083	0.0096	-0.117		0.69083	0.0109	-0.109
0.69167	0.0096	-0.117		0.69167	0.0109	-0.109
0.6925	0.0097	-0.117		0.6925	0.0109	-0.109
0.69333	0.0097	-0.118		0.69333	0.0109	-0.109
0.69417	0.0097	-0.118		0.69417	0.0109	-0.109
0.695	0.0097	-0.118		0.695	0.0109	-0.11
0.69583	0.0097	-0.119		0.69583	0.0109	-0.11
0.69667	0.0097	-0.119		0.69667	0.0109	-0.11
0.6975	0.0097	-0.119		0.6975	0.0109	-0.111
0.69833	0.0097	-0.119		0.69833	0.011	-0.111
0.69917	0.0097	-0.12		0.69917	0.011	-0.112
0.7	0.0097	-0.12		0.7	0.011	-0.112
0.70083	0.0097	-0.12		0.70083	0.011	-0.112
0.70167	0.0097	-0.12		0.70167	0.011	-0.113
0.7025	0.0098	-0.12		0.7025	0.011	-0.113
0.70333	0.0098	-0.12		0.70333	0.011	-0.112
0.70417	0.0098	-0.12		0.70417	0.011	-0.112
0.705	0.0098	-0.121		0.705	0.0111	-0.112
0.70583	0.0098	-0.121		0.70583	0.0111	-0.112
0.70667	0.0098	-0.121		0.70667	0.0111	-0.112
0.7075	0.0098	-0.122		0.7075	0.0111	-0.112
0.70833	0.0098	-0.122		0.70833	0.0111	-0.112
0.70917	0.0098	-0.122		0.70917	0.0111	-0.113
0.71	0.0098	-0.122		0.71	0.0111	-0.113
0.71083	0.0098	-0.122		0.71083	0.0111	-0.113
0.71167	0.0098	-0.122		0.71167	0.0112	-0.113
0.7125	0.0099	-0.122		0.7125	0.0112	-0.113
0.71333	0.0099	-0.121		0.71333	0.0112	-0.112
0.71417	0.0099	-0.121		0.71417	0.0112	-0.112
0.715	0.0099	-0.121		0.715	0.0112	-0.112
0.71583	0.0099	-0.122		0.71583	0.0112	-0.112
0.71667	0.0099	-0.122		0.71667	0.0112	-0.112
0.7175	0.0099	-0.122		0.7175	0.0112	-0.112
0.71833	0.0099	-0.122		0.71833	0.0112	-0.112
0.71917	0.0099	-0.122		0.71917	0.0113	-0.113
0.72	0.0099	-0.122		0.72	0.0113	-0.112
0.72083	0.01	-0.122		0.72083	0.0113	-0.112
0.72167	0.01	-0.122		0.72167	0.0113	-0.111
0.7225	0.01	-0.122		0.7225	0.0113	-0.111
0.72333	0.01	-0.122		0.72333	0.0113	-0.11
0.72417	0.01	-0.122		0.72417	0.0113	-0.11
0.725	0.01	-0.122		0.725	0.0113	-0.11
0.72583	0.01	-0.122		0.72583	0.0113	-0.111
0.72667	0.01	-0.122		0.72667	0.0114	-0.111
0.7275	0.01	-0.123		0.7275	0.0114	-0.111
0.72833	0.01	-0.123		0.72833	0.0114	-0.112
0.72917	0.01	-0.124		0.72917	0.0114	-0.112
0.73	0.01	-0.124		0.73	0.0114	-0.112
0.73083	0.01	-0.124		0.73083	0.0114	-0.113
0.73167	0.01	-0.124		0.73167	0.0114	-0.113
0.7325	0.01	-0.124		0.7325	0.0114	-0.113
0.73333	0.0101	-0.124		0.73333	0.0114	-0.113
0.73417	0.0101	-0.124		0.73417	0.0115	-0.113
0.735	0.0101	-0.124		0.735	0.0115	-0.113
0.73583	0.0101	-0.124		0.73583	0.0115	-0.113
0.73667	0.0101	-0.125		0.73667	0.0115	-0.114
0.7375	0.0101	-0.125		0.7375	0.0115	-0.114
0.73833	0.0101	-0.125		0.73833	0.0115	-0.113
0.73917	0.0101	-0.125		0.73917	0.0115	-0.113
0.74	0.0101	-0.125		0.74	0.0115	-0.113
0.74083	0.0101	-0.125		0.74083	0.0115	-0.113
0.74167	0.0101	-0.125		0.74167	0.0116	-0.114
0.7425	0.0102	-0.125		0.7425	0.0116	-0.114
0.74333	0.0102	-0.125		0.74333	0.0116	-0.114
0.74417	0.0102	-0.125		0.74417	0.0116	-0.114
0.745	0.0102	-0.125		0.745	0.0116	-0.114
0.74583	0.0102	-0.125		0.74583	0.0116	-0.114
0.74667	0.0102	-0.125		0.74667	0.0116	-0.114
0.7475	0.0102	-0.125		0.7475	0.0116	-0.114
0.74833	0.0102	-0.124		0.74833	0.0116	-0.114
0.74917	0.0102	-0.124		0.74917	0.0116	-0.114
0.75	0.0102	-0.124		0.75	0.0117	-0.114
0.75083	0.0103	-0.124		0.75083	0.0117	-0.114
0.75167	0.0103	-0.124		0.75167	0.0117	-0.114
0.7525	0.0103	-0.124		0.7525	0.0117	-0.115
0.75333	0.0103	-0.123		0.75333	0.0117	-0.115
0.75417	0.0103	-0.123		0.75417	0.0117	-0.114
0.755	0.0103	-0.123		0.755	0.0117	-0.114
0.75583	0.0103	-0.123		0.75583	0.0117	-0.114
0.75667	0.0103	-0.123		0.75667	0.0117	-0.114
0.7575	0.0103	-0.123		0.7575	0.0118	-0.114
0.75833	0.0104	-0.123		0.75833	0.0118	-0.114
0.75917	0.0104	-0.123		0.75917	0.0118	-0.114
0.76	0.0104	-0.124		0.76	0.0118	-0.114
0.76083	0.0104	-0.124		0.76083	0.0118	-0.114
0.76167	0.0104	-0.125		0.76167	0.0118	-0.114
0.7625	0.0104	-0.125		0.7625	0.0118	-0.114
0.76333	0.0104	-0.125		0.76333	0.0118	-0.114
0.76417	0.0104	-0.125		0.76417	0.0119	-0.115
0.765	0.0104	-0.126		0.765	0.0119	-0.115
0.76583	0.0104	-0.126		0.76583	0.0119	-0.115
0.76667	0.0105	-0.126		0.76667	0.0119	-0.115
0.7675	0.0105	-0.126		0.7675	0.0119	-0.115
0.76833	0.0105	-0.126		0.76833	0.0119	-0.115
0.76917	0.0105	-0.127		0.76917	0.0119	-0.116
0.77	0.0105	-0.128		0.77	0.0119	-0.116
0.77083	0.0105	-0.128		0.77083	0.012	-0.116
0.77167	0.0105	-0.128		0.77167	0.012	-0.116
0.7725	0.0105	-0.128		0.7725	0.012	-0.117
0.77333	0.0105	-0.129		0.77333	0.012	-0.116
0.77417	0.0106	-0.128		0.77417	0.012	-0.116
0.775	0.0106	-0.128		0.775	0.012	-0.116
0.77583	0.0106	-0.128		0.77583	0.012	-0.116
0.77667	0.0106	-0.128		0.77667	0.012	-0.116
0.7775	0.0106	-0.128		0.7775	0.012	-0.116
0.77833	0.0106	-0.129		0.77833	0.0121	-0.116
0.77917	0.0106	-0.129		0.77917	0.0121	-0.116
0.78	0.0106	-0.129		0.78	0.0121	-0.116
0.78083	0.0107	-0.128		0.78083	0.0121	-0.115
0.78167	0.0107	-0.128		0.78167	0.0121	-0.115
0.7825	0.0107	-0.128		0.7825	0.0121	-0.115
0.78333	0.0107	-0.128		0.78333	0.0121	-0.115
0.78417	0.0107	-0.128		0.78417	0.0121	-0.116
0.785	0.0107	-0.128		0.785	0.0122	-0.116
0.78583	0.0107	-0.128		0.78583	0.0122	-0.116
0.78667	0.0107	-0.129		0.78667	0.0122	-0.116
0.7875	0.0108	-0.129		0.7875	0.0122	-0.116
0.78833	0.0108	-0.129		0.78833	0.0122	-0.116
0.78917	0.0108	-0.129		0.78917	0.0122	-0.115
0.79	0.0108	-0.129		0.79	0.0122	-0.116
0.79083	0.0108	-0.129		0.79083	0.0122	-0.116
0.79167	0.0108	-0.129		0.79167	0.0122	-0.115
0.7925	0.0108	-0.129		0.7925	0.0122	-0.115
0.79333	0.0108	-0.129		0.79333	0.0123	-0.115
0.79417	0.0109	-0.129		0.79417	0.0123	-0.115
0.795	0.0109	-0.129		0.795	0.0123	-0.115
0.79583	0.0109	-0.129		0.79583	0.0123	-0.115
0.79667	0.0109	-0.129		0.79667	0.0123	-0.115
0.7975	0.0109	-0.129		0.7975	0.0123	-0.115
0.79833	0.011	-0.129		0.79833	0.0123	-0.115
0.79917	0.011	-0.129		0.79917	0.0123	-0.116
0.8	0.011	-0.129		0.8	0.0123	-0.116
0.80083	0.011	-0.13		0.80083	0.0124	-0.117
0.80167	0.011	-0.129		0.80167	0.0124	-0.117
0.8025	0.011	-0.129		0.8025	0.0124	-0.117
0.80333	0.011	-0.13		0.80333	0.0124	-0.117
0.80417	0.011	-0.13		0.80417	0.0124	-0.117
0.805	0.0111	-0.13		0.805	0.0124	-0.118
0.80583	0.0111	-0.13		0.80583	0.0124	-0.118
0.80667	0.0111	-0.13		0.80667	0.0125	-0.118
0.8075	0.0111	-0.13		0.8075	0.0125	-0.119
0.80833	0.0111	-0.131		0.80833	0.0125	-0.119
0.80917	0.0111	-0.131		0.80917	0.0125	-0.119
0.81	0.0112	-0.131		0.81	0.0125	-0.12
0.81083	0.0112	-0.131		0.81083	0.0125	-0.12
0.81167	0.0112	-0.131		0.81167	0.0125	-0.12
0.8125	0.0112	-0.131		0.8125	0.0125	-0.12
0.81333	0.0112	-0.132		0.81333	0.0126	-0.12
0.81417	0.0112	-0.132		0.81417	0.0126	-0.12
0.815	0.0113	-0.132		0.815	0.0126	-0.119
0.81583	0.0113	-0.131		0.81583	0.0126	-0.12
0.81667	0.0113	-0.131		0.81667	0.0126	-0.12
0.8175	0.0113	-0.131		0.8175	0.0126	-0.12
0.81833	0.0113	-0.132		0.81833	0.0126	-0.12
0.81917	0.0113	-0.132		0.81917	0.0126	-0.12
0.82	0.0113	-0.132		0.82	0.0126	-0.12
0.82083	0.0113	-0.133		0.82083	0.0126	-0.121
0.82167	0.0114	-0.133		0.82167	0.0126	-0.121
0.8225	0.0114	-0.133		0.8225	0.0126	-0.121
0.82333	0.0114	-0.133		0.82333	0.0127	-0.121
0.82417	0.0114	-0.133		0.82417	0.0127	-0.121
0.825	0.0114	-0.134		0.825	0.0127	-0.121
0.82583	0.0114	-0.134		0.82583	0.0127	-0.121
0.82667	0.0114	-0.134		0.82667	0.0127	-0.121
0.8275	0.0114	-0.134		0.8275	0.0127	-0.121
0.82833	0.0114	-0.133		0.82833	0.0127	-0.121
0.82917	0.0114	-0.133		0.82917	0.0127	-0.121
0.83	0.0114	-0.134		0.83	0.0127	-0.121
0.83083	0.0114	-0.134		0.83083	0.0127	-0.121
0.83167	0.0114	-0.134		0.83167	0.0126	-0.121
0.8325	0.0114	-0.134		0.8325	0.0126	-0.122
0.83333	0.0113	-0.134		0.83333	0.0126	-0.122
0.83417	0.0113	-0.134		0.83417	0.0126	-0.121
0.835	0.0113	-0.134		0.835	0.0126	-0.122
0.83583	0.0113	-0.134		0.83583	0.0125	-0.122
0.83667	0.0112	-0.134		0.83667	0.0125	-0.122
0.8375	0.0111	-0.134		0.8375	0.0124	-0.121
0.83833	0.0111	-0.133		0.83833	0.0123	-0.121
0.83917	0.011	-0.133		0.83917	0.0123	-0.122
0.84	0.0109	-0.133		0.84	0.0122	-0.122
0.84083	0.0109	-0.133		0.84083	0.0121	-0.122
0.84167	0.0107	-0.133		0.84167	0.012	-0.122
0.8425	0.0106	-0.133		0.8425	0.0119	-0.122
0.84333	0.0105	-0.133		0.84333	0.0117	-0.122
0.84417	0.0103	-0.133		0.84417	0.0116	-0.122
0.845	0.0101	-0.133		0.845	0.0114	-0.122
0.84583	0.0098	-0.133		0.84583	0.0112	-0.122
0.84667	0.0097	-0.133		0.84667	0.0111	-0.122
0.8475	0.0095	-0.133		0.8475	0.0107	-0.122
0.84833	0.0091	-0.133		0.84833	0.0105	-0.122
0.84917	0.0088	-0.133		0.84917	0.0103	-0.122
0.85	0.0086	-0.133		0.85	0.0098	-0.123
0.85083	0.008	-0.132		0.85083	0.0095	-0.123
0.85167	0.0077	-0.132		0.85167	0.0089	-0.123
0.8525	0.007	-0.132		0.8525	0.0086	-0.123
0.85333	0.0066	-0.132		0.85333	0.0082	-0.122
0.85417	0.0062	-0.132		0.85417	0.0074	-0.122
0.855	0.0053	-0.132		0.855	0.007	-0.122
0.85583	0.0048	-0.132		0.85583	0.0065	-0.122
0.85667	0.0043	-0.132		0.85667	0.0055	-0.122
0.8575	0.0031	-0.133		0.8575	0.0049	-0.122
0.85833	0.0025	-0.133		0.85833	0.0037	-0.122
0.85917	0.0018	-0.133		0.85917	0.003	-0.122
0.86	0.0003	-0.134		0.86	0.0023	-0.122
0.86083	-0.0005	-0.134		0.86083	0.0008	-0.122
0.86167	-0.0022	-0.135		0.86167	-0.0001	-0.122
0.8625	-0.0032	-0.135		0.8625	-0.001	-0.122
0.86333	-0.0042	-0.135		0.86333	-0.0029	-0.122
0.86417	-0.0063	-0.135		0.86417	-0.0039	-0.122
0.865	-0.0075	-0.136		0.865	-0.005	-0.122
0.86583	-0.0087	-0.136		0.86583	-0.0074	-0.121
0.86667	-0.0113	-0.136		0.86667	-0.0087	-0.121
0.8675	-0.0127	-0.136		0.8675	-0.0114	-0.121
0.86833	-0.0157	-0.136		0.86833	-0.0128	-0.121
0.86917	-0.0174	-0.136		0.86917	-0.0144	-0.121
0.87	-0.019	-0.137		0.87	-0.0177	-0.121
0.87083	-0.0227	-0.137		0.87083	-0.0194	-0.121
0.87167	-0.0246	-0.137		0.87167	-0.0212	-0.121
0.8725	-0.0266	-0.137		0.8725	-0.0251	-0.12
0.87333	-0.0309	-0.136		0.87333	-0.0272	-0.12
0.87417	-0.0331	-0.136		0.87417	-0.0316	-0.12
0.875	-0.038	-0.135		0.875	-0.034	-0.121
0.87583	-0.0405	-0.136		0.87583	-0.0364	-0.121
0.87667	-0.0432	-0.136		0.87667	-0.0416	-0.121
0.8775	-0.0488	-0.136		0.8775	-0.0443	-0.122
0.87833	-0.0518	-0.136		0.87833	-0.0472	-0.122
0.87917	-0.0549	-0.136		0.87917	-0.0532	-0.122
0.88	-0.0614	-0.136		0.88	-0.0563	-0.122
0.88083	-0.0648	-0.136		0.88083	-0.0596	-0.123
0.88167	-0.0684	-0.136		0.88167	-0.0665	-0.122
0.8825	-0.0759	-0.136		0.8825	-0.0702	-0.122
0.88333	-0.0798	-0.136		0.88333	-0.0778	-0.122
0.88417	-0.088	-0.136		0.88417	-0.0818	-0.121
0.885	-0.0923	-0.136		0.885	-0.086	-0.122
0.88583	-0.0968	-0.136		0.88583	-0.0946	-0.122
0.88667	-0.1061	-0.136		0.88667	-0.0992	-0.121
0.8875	-0.111	-0.137		0.8875	-0.1039	-0.122
0.88833	-0.116	-0.137		0.88833	-0.1137	-0.122
0.88917	-0.1265	-0.137		0.88917	-0.1188	-0.122
0.89	-0.1319	-0.137		0.89	-0.1294	-0.123
0.89083	-0.1433	-0.137		0.89083	-0.135	-0.123
0.89167	-0.1492	-0.138		0.89167	-0.1407	-0.123
0.8925	-0.1553	-0.138		0.8925	-0.1526	-0.123
0.89333	-0.1679	-0.138		0.89333	-0.1587	-0.124
0.89417	-0.1745	-0.139		0.89417	-0.1651	-0.124
0.895	-0.1812	-0.139		0.895	-0.1782	-0.124
0.89583	-0.1951	-0.139		0.89583	-0.185	-0.124
0.89667	-0.2023	-0.139		0.89667	-0.192	-0.125
0.8975	-0.2097	-0.139		0.8975	-0.2064	-0.126
0.89833	-0.2249	-0.14		0.89833	-0.2139	-0.126
0.89917	-0.2328	-0.141		0.89917	-0.2293	-0.127
0.9	-0.2491	-0.142		0.9	-0.2373	-0.128
0.90083	-0.2575	-0.142		0.90083	-0.2454	-0.128
0.90167	-0.266	-0.143		0.90167	-0.2622	-0.129
0.9025	-0.2836	-0.143		0.9025	-0.2709	-0.13
0.90333	-0.2927	-0.144		0.90333	-0.2797	-0.131
0.90417	-0.302	-0.144		0.90417	-0.2978	-0.132
0.905	-0.3209	-0.144		0.905	-0.3072	-0.132
0.90583	-0.3307	-0.145		0.90583	-0.3263	-0.133
0.90667	-0.3507	-0.145		0.90667	-0.3361	-0.133
0.9075	-0.3609	-0.146		0.9075	-0.3461	-0.133
0.90833	-0.3713	-0.146		0.90833	-0.3666	-0.134
0.90917	-0.3927	-0.146		0.90917	-0.3771	-0.134
0.91	-0.4036	-0.146		0.91	-0.3877	-0.134
0.91083	-0.4146	-0.146		0.91083	-0.4095	-0.134
0.91167	-0.4372	-0.146		0.91167	-0.4206	-0.134
0.9125	-0.4488	-0.147		0.9125	-0.4319	-0.135
0.91333	-0.4604	-0.147		0.91333	-0.4549	-0.135
0.91417	-0.4842	-0.148		0.91417	-0.4666	-0.135
0.915	-0.4964	-0.148		0.915	-0.4905	-0.136
0.91583	-0.521	-0.149		0.91583	-0.5027	-0.136
0.91667	-0.5336	-0.149		0.91667	-0.515	-0.136
0.9175	-0.5462	-0.15		0.9175	-0.54	-0.137
0.91833	-0.572	-0.15		0.91833	-0.5527	-0.137
0.91917	-0.585	-0.151		0.91917	-0.5655	-0.137
0.92	-0.5982	-0.151		0.92	-0.5916	-0.137
0.92083	-0.6249	-0.152		0.92083	-0.6047	-0.137
0.92167	-0.6384	-0.153		0.92167	-0.6315	-0.138
0.9225	-0.6657	-0.154		0.9225	-0.645	-0.139
0.92333	-0.6795	-0.154		0.92333	-0.6586	-0.139
0.92417	-0.6934	-0.155		0.92417	-0.6861	-0.139
0.925	-0.7215	-0.156		0.925	-0.7	-0.141
0.92583	-0.7356	-0.157		0.92583	-0.714	-0.141
0.92667	-0.7498	-0.157		0.92667	-0.7422	-0.141
0.9275	-0.7785	-0.158		0.9275	-0.7564	-0.142
0.92833	-0.7929	-0.159		0.92833	-0.7706	-0.142
0.92917	-0.8074	-0.16		0.92917	-0.7993	-0.143
0.93	-0.8364	-0.16		0.93	-0.8137	-0.144
0.93083	-0.851	-0.161		0.93083	-0.8427	-0.144
0.93167	-0.8803	-0.161		0.93167	-0.8572	-0.144
0.9325	-0.8949	-0.162		0.9325	-0.8718	-0.145
0.93333	-0.9096	-0.162		0.93333	-0.901	-0.146
0.93417	-0.939	-0.163		0.93417	-0.9156	-0.147
0.935	-0.9537	-0.163		0.935	-0.9302	-0.147
0.93583	-0.9683	-0.163		0.93583	-0.9595	-0.148
0.93667	-0.9977	-0.163		0.93667	-0.9741	-0.148
0.9375	-1.0123	-0.164		0.9375	-1.0032	-0.148
0.93833	-1.0414	-0.164		0.93833	-1.0178	-0.149
0.93917	-1.0559	-0.164		0.93917	-1.0323	-0.15
0.94	-1.0704	-0.165		0.94	-1.0611	-0.15
0.94083	-1.0991	-0.165		0.94083	-1.0755	-0.151
0.94167	-1.1134	-0.166		0.94167	-1.0898	-0.151
0.9425	-1.1277	-0.166		0.9425	-1.1182	-0.152
0.94333	-1.1558	-0.167		0.94333	-1.1323	-0.153
0.94417	-1.1698	-0.168		0.94417	-1.1602	-0.153
0.945	-1.1836	-0.168		0.945	-1.1741	-0.154
0.94583	-1.211	-0.169		0.94583	-1.1878	-0.154
0.94667	-1.2246	-0.169		0.94667	-1.215	-0.155
0.9475	-1.2513	-0.17		0.9475	-1.2284	-0.155
0.94833	-1.2645	-0.17		0.94833	-1.2417	-0.156
0.94917	-1.2775	-0.17		0.94917	-1.2679	-0.156
0.95	-1.3032	-0.171		0.95	-1.2809	-0.158
0.95083	-1.3158	-0.171		0.95083	-1.2936	-0.158
0.95167	-1.3283	-0.172		0.95167	-1.3187	-0.159
0.9525	-1.3528	-0.173		0.9525	-1.3311	-0.159
0.95333	-1.3647	-0.173		0.95333	-1.3553	-0.159
0.95417	-1.3882	-0.173		0.95417	-1.3671	-0.16
0.955	-1.3997	-0.174		0.955	-1.3788	-0.16
0.95583	-1.4109	-0.174		0.95583	-1.4016	-0.161
0.95667	-1.4329	-0.175		0.95667	-1.4127	-0.161
0.9575	-1.4436	-0.175		0.9575	-1.4237	-0.162
0.95833	-1.4541	-0.175		0.95833	-1.445	-0.162
0.95917	-1.4745	-0.175		0.95917	-1.4553	-0.163
0.96	-1.4844	-0.175		0.96	-1.4755	-0.163
0.96083	-1.5036	-0.175		0.96083	-1.4852	-0.164
0.96167	-1.5128	-0.175		0.96167	-1.4948	-0.164
0.9625	-1.5218	-0.176		0.9625	-1.5132	-0.164
0.96333	-1.5393	-0.176		0.96333	-1.5221	-0.164
0.96417	-1.5476	-0.176		0.96417	-1.5308	-0.164
0.965	-1.5557	-0.176		0.965	-1.5475	-0.165
0.96583	-1.5714	-0.176		0.96583	-1.5555	-0.165
0.96667	-1.5788	-0.176		0.96667	-1.5633	-0.164
0.9675	-1.586	-0.176		0.9675	-1.5781	-0.164
0.96833	-1.5997	-0.177		0.96833	-1.5852	-0.164
0.96917	-1.6062	-0.178		0.96917	-1.5986	-0.164
0.97	-1.6185	-0.178		0.97	-1.605	-0.165
0.97083	-1.6243	-0.179		0.97083	-1.6111	-0.165
0.97167	-1.6298	-0.179		0.97167	-1.6227	-0.165
0.9725	-1.6402	-0.18		0.9725	-1.6281	-0.165
0.97333	-1.645	-0.18		0.97333	-1.6333	-0.165
0.97417	-1.6496	-0.18		0.97417	-1.643	-0.165
0.975	-1.658	-0.181		0.975	-1.6474	-0.165
0.97583	-1.6618	-0.18		0.97583	-1.6556	-0.165
0.97667	-1.6688	-0.18		0.97667	-1.6594	-0.165
0.9775	-1.6719	-0.181		0.9775	-1.6629	-0.165
0.97833	-1.6749	-0.181		0.97833	-1.6692	-0.165
0.97917	-1.6799	-0.181		0.97917	-1.672	-0.166
0.98	-1.6821	-0.181		0.98	-1.6746	-0.165
0.98083	-1.6841	-0.18		0.98083	-1.679	-0.165
0.98167	-1.6873	-0.18		0.98167	-1.6809	-0.165
0.9825	-1.6886	-0.18		0.9825	-1.6825	-0.164
0.98333	-1.6896	-0.18		0.98333	-1.6851	-0.163
0.98417	-1.691	-0.18		0.98417	-1.686	-0.163
0.985	-1.6913	-0.18		0.985	-1.6873	-0.162
0.98583	-1.6914	-0.179		0.98583	-1.6876	-0.162
0.98667	-1.6911	-0.179		0.98667	-1.6876	-0.162
0.9875	-1.6906	-0.179		0.9875	-1.6871	-0.162
0.98833	-1.6889	-0.179		0.98833	-1.6865	-0.162
0.98917	-1.6878	-0.18		0.98917	-1.6858	-0.162
0.99	-1.6865	-0.18		0.99	-1.6836	-0.161
0.99083	-1.6832	-0.179		0.99083	-1.6822	-0.161
0.99167	-1.6813	-0.179		0.99167	-1.6788	-0.16
0.9925	-1.6768	-0.179		0.9925	-1.6768	-0.159
0.99333	-1.6743	-0.178		0.99333	-1.6746	-0.159
0.99417	-1.6716	-0.177		0.99417	-1.6697	-0.159
0.995	-1.6656	-0.177		0.995	-1.6669	-0.158
0.99583	-1.6624	-0.176		0.99583	-1.664	-0.158
0.99667	-1.659	-0.176		0.99667	-1.6576	-0.158
0.9975	-1.6516	-0.176		0.9975	-1.6542	-0.157
0.99833	-1.6477	-0.176		0.99833	-1.6505	-0.157
0.99917	-1.6436	-0.176		0.99917	-1.6428	-0.157
1	-1.635	-0.176		1	-1.6387	-0.156
1.00083	-1.6304	-0.176		1.00083	-1.63	-0.156
1.00167	-1.6209	-0.176		1.00167	-1.6254	-0.155
1.0025	-1.6159	-0.176		1.0025	-1.6206	-0.155
1.00333	-1.6107	-0.175		1.00333	-1.6107	-0.155
1.00417	-1.6	-0.175		1.00417	-1.6056	-0.155
1.005	-1.5945	-0.175		1.005	-1.6003	-0.155
1.00583	-1.5888	-0.174		1.00583	-1.5893	-0.154
1.00667	-1.5771	-0.174		1.00667	-1.5836	-0.154
1.0075	-1.571	-0.174		1.0075	-1.5718	-0.154
1.00833	-1.5586	-0.174		1.00833	-1.5658	-0.155
1.00917	-1.5522	-0.173		1.00917	-1.5596	-0.154
1.01	-1.5457	-0.173		1.01	-1.5469	-0.154
1.01083	-1.5324	-0.173		1.01083	-1.5404	-0.154
1.01167	-1.5256	-0.173		1.01167	-1.5338	-0.154
1.0125	-1.5187	-0.173		1.0125	-1.5203	-0.153
1.01333	-1.5046	-0.172		1.01333	-1.5134	-0.153
1.01417	-1.4975	-0.171		1.01417	-1.4994	-0.153
1.015	-1.4902	-0.171		1.015	-1.4922	-0.153
1.01583	-1.4755	-0.171		1.01583	-1.4849	-0.153
1.01667	-1.468	-0.171		1.01667	-1.4702	-0.153
1.0175	-1.4528	-0.171		1.0175	-1.4627	-0.152
1.01833	-1.4451	-0.171		1.01833	-1.4551	-0.152
1.01917	-1.4373	-0.171		1.01917	-1.4398	-0.151
1.02	-1.4216	-0.17		1.02	-1.4321	-0.151
1.02083	-1.4137	-0.169		1.02083	-1.4243	-0.151
1.02167	-1.4057	-0.169		1.02167	-1.4085	-0.151
1.0225	-1.3895	-0.168		1.0225	-1.4005	-0.151
1.02333	-1.3814	-0.167		1.02333	-1.3844	-0.151
1.02417	-1.365	-0.167		1.02417	-1.3762	-0.151
1.025	-1.3567	-0.167		1.025	-1.368	-0.151
1.02583	-1.3484	-0.166		1.02583	-1.3516	-0.15
1.02667	-1.3317	-0.166		1.02667	-1.3433	-0.151
1.0275	-1.3233	-0.165		1.0275	-1.3349	-0.151
1.02833	-1.3148	-0.165		1.02833	-1.3182	-0.151
1.02917	-1.2979	-0.165		1.02917	-1.3098	-0.151
1.03	-1.2894	-0.164		1.03	-1.2928	-0.151
1.03083	-1.2723	-0.164		1.03083	-1.2843	-0.151
1.03167	-1.2637	-0.163		1.03167	-1.2758	-0.151
1.0325	-1.2551	-0.163		1.0325	-1.2587	-0.15
1.03333	-1.238	-0.162		1.03333	-1.2502	-0.149
1.03417	-1.2294	-0.162		1.03417	-1.2416	-0.149
1.035	-1.2207	-0.162		1.035	-1.2244	-0.149
1.03583	-1.2035	-0.162		1.03583	-1.2158	-0.149
1.03667	-1.1948	-0.162		1.03667	-1.2072	-0.149
1.0375	-1.1862	-0.162		1.0375	-1.19	-0.148
1.03833	-1.169	-0.161		1.03833	-1.1814	-0.148
1.03917	-1.1604	-0.161		1.03917	-1.1642	-0.148
1.04	-1.1431	-0.161		1.04	-1.1556	-0.148
1.04083	-1.1346	-0.161		1.04083	-1.147	-0.148
1.04167	-1.126	-0.161		1.04167	-1.1299	-0.147
1.0425	-1.1088	-0.161		1.0425	-1.1213	-0.147
1.04333	-1.1003	-0.16		1.04333	-1.1127	-0.147
1.04417	-1.0918	-0.16		1.04417	-1.0957	-0.146
1.045	-1.0748	-0.16		1.045	-1.0872	-0.147
1.04583	-1.0663	-0.16		1.04583	-1.0702	-0.147
1.04667	-1.0494	-0.16		1.04667	-1.0617	-0.146
1.0475	-1.041	-0.161		1.0475	-1.0533	-0.146
1.04833	-1.0326	-0.16		1.04833	-1.0365	-0.146
1.04917	-1.0159	-0.16		1.04917	-1.0281	-0.145
1.05	-1.0076	-0.16		1.05	-1.0198	-0.145
1.05083	-0.9994	-0.16		1.05083	-1.0032	-0.145
1.05167	-0.9829	-0.16		1.05167	-0.9949	-0.144
1.0525	-0.9747	-0.16		1.0525	-0.9867	-0.144
1.05333	-0.9665	-0.16		1.05333	-0.9704	-0.144
1.05417	-0.9503	-0.16		1.05417	-0.9622	-0.144
1.055	-0.9423	-0.16		1.055	-0.9461	-0.144
1.05583	-0.9263	-0.16		1.05583	-0.938	-0.144
1.05667	-0.9183	-0.16		1.05667	-0.93	-0.144
1.0575	-0.9104	-0.16		1.0575	-0.9141	-0.143
1.05833	-0.8947	-0.16		1.05833	-0.9062	-0.143
1.05917	-0.8869	-0.16		1.05917	-0.8984	-0.143
1.06	-0.8792	-0.16		1.06	-0.8828	-0.143
1.06083	-0.8637	-0.16		1.06083	-0.875	-0.143
1.06167	-0.8561	-0.159		1.06167	-0.8597	-0.143
1.0625	-0.841	-0.159		1.0625	-0.852	-0.143
1.06333	-0.8334	-0.159		1.06333	-0.8445	-0.143
1.06417	-0.826	-0.159		1.06417	-0.8294	-0.143
1.065	-0.8112	-0.159		1.065	-0.822	-0.143
1.06583	-0.8038	-0.158		1.06583	-0.8146	-0.143
1.06667	-0.7965	-0.158		1.06667	-0.7999	-0.143
1.0675	-0.7821	-0.158		1.0675	-0.7926	-0.143
1.06833	-0.7749	-0.158		1.06833	-0.7854	-0.143
1.06917	-0.7678	-0.158		1.06917	-0.771	-0.143
1.07	-0.7537	-0.158		1.07	-0.7639	-0.143
1.07083	-0.7467	-0.158		1.07083	-0.7498	-0.142
1.07167	-0.7329	-0.159		1.07167	-0.7429	-0.142
1.0725	-0.7261	-0.159		1.0725	-0.736	-0.142
1.07333	-0.7193	-0.159		1.07333	-0.7222	-0.142
1.07417	-0.7058	-0.159		1.07417	-0.7155	-0.141
1.075	-0.6992	-0.159		1.075	-0.7087	-0.141
1.07583	-0.6926	-0.158		1.07583	-0.6954	-0.141
1.07667	-0.6795	-0.158		1.07667	-0.6888	-0.141
1.0775	-0.673	-0.158		1.0775	-0.6757	-0.141
1.07833	-0.6602	-0.158		1.07833	-0.6693	-0.141
1.07917	-0.6539	-0.158		1.07917	-0.6629	-0.141
1.08	-0.6476	-0.158		1.08	-0.6502	-0.141
1.08083	-0.6352	-0.158		1.08083	-0.6439	-0.141
1.08167	-0.6291	-0.158		1.08167	-0.6377	-0.141
1.0825	-0.623	-0.158		1.0825	-0.6254	-0.141
1.08333	-0.611	-0.158		1.08333	-0.6194	-0.141
1.08417	-0.605	-0.158		1.08417	-0.6133	-0.141
1.085	-0.5991	-0.158		1.085	-0.6014	-0.14
1.08583	-0.5875	-0.158		1.08583	-0.5955	-0.14
1.08667	-0.5817	-0.157		1.08667	-0.5839	-0.14
1.0875	-0.5704	-0.157		1.0875	-0.5781	-0.139
1.08833	-0.5648	-0.157		1.08833	-0.5724	-0.139
1.08917	-0.5592	-0.157		1.08917	-0.5612	-0.139
1.09	-0.5482	-0.158		1.09	-0.5556	-0.139
1.09083	-0.5428	-0.158		1.09083	-0.5501	-0.14
1.09167	-0.5374	-0.158		1.09167	-0.5392	-0.139
1.0925	-0.5268	-0.157		1.0925	-0.5338	-0.139
1.09333	-0.5215	-0.157		1.09333	-0.5232	-0.139
1.09417	-0.5112	-0.157		1.09417	-0.518	-0.139
1.095	-0.5061	-0.157		1.095	-0.5128	-0.139
1.09583	-0.501	-0.156		1.09583	-0.5025	-0.139
1.09667	-0.491	-0.156		1.09667	-0.4975	-0.139
1.0975	-0.4861	-0.156		1.0975	-0.4925	-0.14
1.09833	-0.4812	-0.156		1.09833	-0.4826	-0.14
1.09917	-0.4716	-0.156		1.09917	-0.4777	-0.14
1.1	-0.4668	-0.156		1.1	-0.4681	-0.14
1.10083	-0.4574	-0.156		1.10083	-0.4634	-0.139
1.10167	-0.4528	-0.156		1.10167	-0.4587	-0.139
1.1025	-0.4482	-0.157		1.1025	-0.4494	-0.139
1.10333	-0.4392	-0.157		1.10333	-0.4448	-0.138
1.10417	-0.4347	-0.157		1.10417	-0.4403	-0.138
1.105	-0.4303	-0.156		1.105	-0.4313	-0.138
1.10583	-0.4216	-0.156		1.10583	-0.4269	-0.138
1.10667	-0.4173	-0.156		1.10667	-0.4226	-0.138
1.1075	-0.4131	-0.157		1.1075	-0.4139	-0.138
1.10833	-0.4047	-0.157		1.10833	-0.4097	-0.138
1.10917	-0.4005	-0.157		1.10917	-0.4014	-0.138
1.11	-0.3924	-0.156		1.11	-0.3972	-0.137
1.11083	-0.3884	-0.156		1.11083	-0.3931	-0.137
1.11167	-0.3844	-0.156		1.11167	-0.3851	-0.137
1.1125	-0.3766	-0.156		1.1125	-0.3811	-0.136
1.11333	-0.3727	-0.156		1.11333	-0.3772	-0.136
1.11417	-0.3689	-0.156		1.11417	-0.3695	-0.136
1.115	-0.3613	-0.156		1.115	-0.3657	-0.136
1.11583	-0.3576	-0.156		1.11583	-0.3582	-0.137
1.11667	-0.3503	-0.156		1.11667	-0.3545	-0.137
1.1175	-0.3467	-0.156		1.1175	-0.3508	-0.138
1.11833	-0.3432	-0.156		1.11833	-0.3436	-0.138
1.11917	-0.3361	-0.156		1.11917	-0.34	-0.139
1.12	-0.3326	-0.156		1.12	-0.3365	-0.139
1.12083	-0.3292	-0.156		1.12083	-0.3296	-0.139
1.12167	-0.3225	-0.155		1.12167	-0.3261	-0.138
1.1225	-0.3192	-0.155		1.1225	-0.3228	-0.138
1.12333	-0.3159	-0.155		1.12333	-0.3161	-0.138
1.12417	-0.3094	-0.155		1.12417	-0.3128	-0.139
1.125	-0.3062	-0.155		1.125	-0.3064	-0.139
1.12583	-0.2999	-0.155		1.12583	-0.3032	-0.139
1.12667	-0.2968	-0.156		1.12667	-0.3001	-0.138
1.1275	-0.2937	-0.156		1.1275	-0.2939	-0.139
1.12833	-0.2877	-0.156		1.12833	-0.2908	-0.139
1.12917	-0.2847	-0.155		1.12917	-0.2878	-0.139
1.13	-0.2818	-0.155		1.13	-0.2819	-0.139
1.13083	-0.276	-0.155		1.13083	-0.2789	-0.139
1.13167	-0.2731	-0.155		1.13167	-0.2732	-0.139
1.1325	-0.2675	-0.156		1.1325	-0.2703	-0.139
1.13333	-0.2648	-0.156		1.13333	-0.2675	-0.139
1.13417	-0.262	-0.156		1.13417	-0.262	-0.139
1.135	-0.2566	-0.155		1.135	-0.2593	-0.139
1.13583	-0.254	-0.155		1.13583	-0.2566	-0.139
1.13667	-0.2513	-0.155		1.13667	-0.2513	-0.138
1.1375	-0.2462	-0.155		1.1375	-0.2487	-0.138
1.13833	-0.2436	-0.155		1.13833	-0.2461	-0.138
1.13917	-0.2411	-0.155		1.13917	-0.241	-0.138
1.14	-0.2362	-0.156		1.14	-0.2385	-0.138
1.14083	-0.2337	-0.156		1.14083	-0.2336	-0.138
1.14167	-0.229	-0.156		1.14167	-0.2312	-0.137
1.1425	-0.2266	-0.156		1.1425	-0.2288	-0.137
1.14333	-0.2243	-0.156		1.14333	-0.2241	-0.137
1.14417	-0.2197	-0.156		1.14417	-0.2217	-0.138
1.145	-0.2174	-0.156		1.145	-0.2195	-0.138
1.14583	-0.2152	-0.156		1.14583	-0.2149	-0.137
1.14667	-0.2108	-0.156		1.14667	-0.2127	-0.138
1.1475	-0.2086	-0.156		1.1475	-0.2083	-0.138
1.14833	-0.2043	-0.156		1.14833	-0.2062	-0.138
1.14917	-0.2022	-0.157		1.14917	-0.2041	-0.138
1.15	-0.2002	-0.157		1.15	-0.1999	-0.138
1.15083	-0.1961	-0.157		1.15083	-0.1978	-0.137
1.15167	-0.1941	-0.157		1.15167	-0.1958	-0.137
1.1525	-0.1921	-0.157		1.1525	-0.1918	-0.137
1.15333	-0.1881	-0.157		1.15333	-0.1898	-0.138
1.15417	-0.1862	-0.157		1.15417	-0.1878	-0.138
1.155	-0.1843	-0.157		1.155	-0.184	-0.138
1.15583	-0.1805	-0.156		1.15583	-0.1821	-0.139
1.15667	-0.1787	-0.157		1.15667	-0.1784	-0.139
1.1575	-0.1751	-0.157		1.1575	-0.1765	-0.139
1.15833	-0.1733	-0.157		1.15833	-0.1747	-0.139
1.15917	-0.1715	-0.157		1.15917	-0.1711	-0.14
1.16	-0.168	-0.157		1.16	-0.1694	-0.14
1.16083	-0.1663	-0.156		1.16083	-0.1676	-0.14
1.16167	-0.1646	-0.156		1.16167	-0.1642	-0.14
1.1625	-0.1613	-0.155		1.1625	-0.1625	-0.14
1.16333	-0.1596	-0.155		1.16333	-0.1592	-0.14
1.16417	-0.1564	-0.155		1.16417	-0.1576	-0.14
1.165	-0.1548	-0.155		1.165	-0.156	-0.14
1.16583	-0.1532	-0.155		1.16583	-0.1528	-0.14
1.16667	-0.1501	-0.155		1.16667	-0.1513	-0.14
1.1675	-0.1486	-0.156		1.1675	-0.1497	-0.14
1.16833	-0.1471	-0.156		1.16833	-0.1467	-0.14
1.16917	-0.1441	-0.156		1.16917	-0.1452	-0.141
1.17	-0.1427	-0.156		1.17	-0.1423	-0.141
1.17083	-0.1398	-0.157		1.17083	-0.1408	-0.14
1.17167	-0.1384	-0.157		1.17167	-0.1394	-0.14
1.1725	-0.137	-0.157		1.1725	-0.1366	-0.141
1.17333	-0.1342	-0.157		1.17333	-0.1352	-0.141
1.17417	-0.1329	-0.157		1.17417	-0.1338	-0.141
1.175	-0.1315	-0.157		1.175	-0.1311	-0.141
1.17583	-0.1289	-0.157		1.17583	-0.1298	-0.141
1.17667	-0.1276	-0.157		1.17667	-0.1285	-0.141
1.1775	-0.1263	-0.157		1.1775	-0.1259	-0.141
1.17833	-0.1238	-0.157		1.17833	-0.1246	-0.141
1.17917	-0.1225	-0.157		1.17917	-0.1221	-0.141
1.18	-0.1201	-0.157		1.18	-0.1209	-0.141
1.18083	-0.1189	-0.158		1.18083	-0.1197	-0.141
1.18167	-0.1177	-0.158		1.18167	-0.1173	-0.141
1.1825	-0.1153	-0.158		1.1825	-0.1161	-0.141
1.18333	-0.1142	-0.159		1.18333	-0.1149	-0.142
1.18417	-0.113	-0.159		1.18417	-0.1126	-0.142
1.185	-0.1108	-0.158		1.185	-0.1115	-0.142
1.18583	-0.1097	-0.158		1.18583	-0.1093	-0.142
1.18667	-0.1075	-0.158		1.18667	-0.1082	-0.142
1.1875	-0.1064	-0.157		1.1875	-0.1071	-0.142
1.18833	-0.1054	-0.157		1.18833	-0.1049	-0.143
1.18917	-0.1033	-0.157		1.18917	-0.1039	-0.143
1.19	-0.1023	-0.156		1.19	-0.1028	-0.143
1.19083	-0.1013	-0.157		1.19083	-0.1008	-0.143
1.19167	-0.0992	-0.157		1.19167	-0.0998	-0.144
1.1925	-0.0983	-0.157		1.1925	-0.0988	-0.144
1.19333	-0.0973	-0.157		1.19333	-0.0969	-0.144
1.19417	-0.0954	-0.157		1.19417	-0.0959	-0.144
1.195	-0.0944	-0.157		1.195	-0.094	-0.144
1.19583	-0.0926	-0.157		1.19583	-0.0931	-0.144
1.19667	-0.0917	-0.157		1.19667	-0.0921	-0.144
1.1975	-0.0907	-0.157		1.1975	-0.0903	-0.144
1.19833	-0.089	-0.157		1.19833	-0.0894	-0.144
1.19917	-0.0881	-0.157		1.19917	-0.0885	-0.144
1.2	-0.0872	-0.157		1.2	-0.0868	-0.144
1.20083	-0.0855	-0.156		1.20083	-0.0859	-0.145
1.20167	-0.0847	-0.157		1.20167	-0.0842	-0.145
1.2025	-0.083	-0.157		1.2025	-0.0834	-0.145
1.20333	-0.0822	-0.157		1.20333	-0.0826	-0.145
1.20417	-0.0814	-0.157		1.20417	-0.081	-0.146
1.205	-0.0798	-0.157		1.205	-0.0802	-0.146
1.20583	-0.079	-0.157		1.20583	-0.0794	-0.146
1.20667	-0.0783	-0.157		1.20667	-0.0778	-0.146
1.2075	-0.0767	-0.157		1.2075	-0.0771	-0.147
1.20833	-0.076	-0.157		1.20833	-0.0763	-0.147
1.20917	-0.0752	-0.157		1.20917	-0.0748	-0.147
1.21	-0.0738	-0.157		1.21	-0.0741	-0.147
1.21083	-0.0731	-0.157		1.21083	-0.0726	-0.147
1.21167	-0.0716	-0.157		1.21167	-0.0719	-0.147
1.2125	-0.071	-0.157		1.2125	-0.0712	-0.147
1.21333	-0.0703	-0.157		1.21333	-0.0698	-0.147
1.21417	-0.0689	-0.157		1.21417	-0.0692	-0.147
1.215	-0.0683	-0.157		1.215	-0.0685	-0.147
1.21583	-0.0676	-0.157		1.21583	-0.0672	-0.148
1.21667	-0.0663	-0.158		1.21667	-0.0665	-0.148
1.2175	-0.0657	-0.158		1.2175	-0.0652	-0.148
1.21833	-0.0644	-0.159		1.21833	-0.0646	-0.148
1.21917	-0.0638	-0.159		1.21917	-0.064	-0.148
1.22	-0.0631	-0.159		1.22	-0.0627	-0.148
1.22083	-0.0619	-0.158		1.22083	-0.0621	-0.147
1.22167	-0.0613	-0.158		1.22167	-0.0615	-0.147
1.2225	-0.0608	-0.158		1.2225	-0.0603	-0.147
1.22333	-0.0596	-0.158		1.22333	-0.0597	-0.146
1.22417	-0.059	-0.157		1.22417	-0.0592	-0.146
1.225	-0.0585	-0.157		1.225	-0.058	-0.145
1.22583	-0.0573	-0.157		1.22583	-0.0575	-0.145
1.22667	-0.0568	-0.157		1.22667	-0.0563	-0.145
1.2275	-0.0557	-0.157		1.2275	-0.0558	-0.146
1.22833	-0.0552	-0.157		1.22833	-0.0553	-0.146
1.22917	-0.0547	-0.157		1.22917	-0.0542	-0.146
1.23	-0.0536	-0.157		1.23	-0.0537	-0.146
1.23083	-0.0531	-0.157		1.23083	-0.0532	-0.146
1.23167	-0.0526	-0.156		1.23167	-0.0522	-0.146
1.2325	-0.0516	-0.156		1.2325	-0.0517	-0.146
1.23333	-0.0512	-0.156		1.23333	-0.0507	-0.145
1.23417	-0.0502	-0.156		1.23417	-0.0502	-0.145
1.235	-0.0497	-0.156		1.235	-0.0497	-0.145
1.23583	-0.0492	-0.156		1.23583	-0.0488	-0.145
1.23667	-0.0483	-0.156		1.23667	-0.0483	-0.145
1.2375	-0.0479	-0.156		1.2375	-0.0478	-0.145
1.23833	-0.0474	-0.156		1.23833	-0.0469	-0.144
1.23917	-0.0465	-0.156		1.23917	-0.0465	-0.144
1.24	-0.0461	-0.156		1.24	-0.046	-0.144
1.24083	-0.0452	-0.157		1.24083	-0.0452	-0.144
1.24167	-0.0448	-0.156		1.24167	-0.0447	-0.144
1.2425	-0.0444	-0.156		1.2425	-0.0439	-0.144
1.24333	-0.0435	-0.155		1.24333	-0.0435	-0.144
1.24417	-0.0431	-0.155		1.24417	-0.0431	-0.144
1.245	-0.0427	-0.155		1.245	-0.0422	-0.144
1.24583	-0.0419	-0.155		1.24583	-0.0418	-0.144
1.24667	-0.0416	-0.155		1.24667	-0.0414	-0.144
1.2475	-0.0412	-0.155		1.2475	-0.0407	-0.144
1.24833	-0.0404	-0.155		1.24833	-0.0403	-0.144
1.24917	-0.04	-0.155		1.24917	-0.0395	-0.144
1.25	-0.0393	-0.155		1.25	-0.0392	-0.143
1.25083	-0.0389	-0.156		1.25083	-0.0388	-0.143
1.25167	-0.0385	-0.156		1.25167	-0.038	-0.143
1.2525	-0.0378	-0.156		1.2525	-0.0377	-0.143
1.25333	-0.0375	-0.156		1.25333	-0.0373	-0.144
1.25417	-0.0371	-0.156		1.25417	-0.0366	-0.144
1.255	-0.0365	-0.156		1.255	-0.0363	-0.144
1.25583	-0.0361	-0.157		1.25583	-0.0356	-0.144
1.25667	-0.0355	-0.157		1.25667	-0.0352	-0.145
1.2575	-0.0351	-0.157		1.2575	-0.0349	-0.145
1.25833	-0.0348	-0.157		1.25833	-0.0342	-0.145
1.25917	-0.0342	-0.157		1.25917	-0.0339	-0.145
1.26	-0.0338	-0.157		1.26	-0.0336	-0.145
1.26083	-0.0335	-0.157		1.26083	-0.033	-0.145
1.26167	-0.0329	-0.157		1.26167	-0.0327	-0.145
1.2625	-0.0326	-0.157		1.2625	-0.0323	-0.145
1.26333	-0.0323	-0.157		1.26333	-0.0317	-0.145
1.26417	-0.0317	-0.157		1.26417	-0.0314	-0.145
1.265	-0.0314	-0.157		1.265	-0.0308	-0.145
1.26583	-0.0308	-0.157		1.26583	-0.0306	-0.146
1.26667	-0.0306	-0.157		1.26667	-0.0303	-0.146
1.2675	-0.0303	-0.157		1.2675	-0.0297	-0.146
1.26833	-0.0297	-0.157		1.26833	-0.0294	-0.146
1.26917	-0.0294	-0.157		1.26917	-0.0291	-0.146
1.27	-0.0292	-0.157		1.27	-0.0286	-0.145
1.27083	-0.0286	-0.157		1.27083	-0.0283	-0.146
1.27167	-0.0283	-0.157		1.27167	-0.0277	-0.146
1.2725	-0.0278	-0.157		1.2725	-0.0275	-0.146
1.27333	-0.0275	-0.157		1.27333	-0.0272	-0.146
1.27417	-0.0273	-0.157		1.27417	-0.0267	-0.146
1.275	-0.0268	-0.157		1.275	-0.0264	-0.147
1.27583	-0.0265	-0.156		1.27583	-0.0262	-0.147
1.27667	-0.0263	-0.155		1.27667	-0.0257	-0.147
1.2775	-0.0258	-0.155		1.2775	-0.0254	-0.147
1.27833	-0.0255	-0.155		1.27833	-0.0252	-0.147
1.27917	-0.0253	-0.155		1.27917	-0.0247	-0.147
1.28	-0.0248	-0.155		1.28	-0.0245	-0.147
1.28083	-0.0246	-0.155		1.28083	-0.024	-0.147
1.28167	-0.0241	-0.155		1.28167	-0.0238	-0.147
1.2825	-0.0239	-0.155		1.2825	-0.0236	-0.147
1.28333	-0.0236	-0.155		1.28333	-0.0231	-0.147
1.28417	-0.0232	-0.155		1.28417	-0.0229	-0.147
1.285	-0.023	-0.155		1.285	-0.0227	-0.147
1.28583	-0.0227	-0.155		1.28583	-0.0222	-0.147
1.28667	-0.0223	-0.155		1.28667	-0.022	-0.146
1.2875	-0.0221	-0.155		1.2875	-0.0215	-0.146
1.28833	-0.0217	-0.155		1.28833	-0.0214	-0.146
1.28917	-0.0214	-0.156		1.28917	-0.0211	-0.146
1.29	-0.0212	-0.156		1.29	-0.0207	-0.146
1.29083	-0.0208	-0.156		1.29083	-0.0205	-0.146
1.29167	-0.0206	-0.156		1.29167	-0.0203	-0.146
1.2925	-0.0204	-0.156		1.2925	-0.0199	-0.146
1.29333	-0.02	-0.157		1.29333	-0.0197	-0.146
1.29417	-0.0198	-0.157		1.29417	-0.0195	-0.146
1.295	-0.0196	-0.157		1.295	-0.0191	-0.146
1.29583	-0.0193	-0.157		1.29583	-0.0189	-0.146
1.29667	-0.0191	-0.157		1.29667	-0.0186	-0.146
1.2975	-0.0187	-0.157		1.2975	-0.0184	-0.146
1.29833	-0.0185	-0.156		1.29833	-0.0182	-0.146
1.29917	-0.0183	-0.156		1.29917	-0.0178	-0.146
1.3	-0.0179	-0.156		1.3	-0.0177	-0.147
1.30083	-0.0178	-0.156		1.30083	-0.0175	-0.147
1.30167	-0.0176	-0.156		1.30167	-0.0171	-0.147
1.3025	-0.0172	-0.156		1.3025	-0.0169	-0.147
1.30333	-0.017	-0.156		1.30333	-0.0166	-0.147
1.30417	-0.0167	-0.157		1.30417	-0.0164	-0.147
1.305	-0.0165	-0.157		1.305	-0.0162	-0.147
1.30583	-0.0163	-0.156		1.30583	-0.0159	-0.147
1.30667	-0.016	-0.156		1.30667	-0.0158	-0.146
1.3075	-0.0158	-0.156		1.3075	-0.0156	-0.146
1.30833	-0.0157	-0.156		1.30833	-0.0153	-0.146
1.30917	-0.0153	-0.156		1.30917	-0.0151	-0.147
1.31	-0.0152	-0.156		1.31	-0.015	-0.147
1.31083	-0.0148	-0.156		1.31083	-0.0146	-0.146
1.31167	-0.0147	-0.157		1.31167	-0.0145	-0.145
1.3125	-0.0145	-0.157		1.3125	-0.0142	-0.145
1.31333	-0.0142	-0.157		1.31333	-0.014	-0.145
1.31417	-0.014	-0.157		1.31417	-0.0139	-0.144
1.315	-0.0139	-0.156		1.315	-0.0136	-0.144
1.31583	-0.0135	-0.156		1.31583	-0.0134	-0.144
1.31667	-0.0134	-0.156		1.31667	-0.0133	-0.144
1.3175	-0.0132	-0.156		1.3175	-0.013	-0.145
1.31833	-0.0129	-0.156		1.31833	-0.0128	-0.145
1.31917	-0.0128	-0.156		1.31917	-0.0126	-0.145
1.32	-0.0125	-0.156		1.32	-0.0124	-0.145
1.32083	-0.0124	-0.156		1.32083	-0.0123	-0.145
1.32167	-0.0122	-0.156		1.32167	-0.012	-0.145
1.3225	-0.0119	-0.157		1.3225	-0.0119	-0.145
1.32333	-0.0118	-0.157		1.32333	-0.0117	-0.145
1.32417	-0.0116	-0.157		1.32417	-0.0115	-0.146
1.325	-0.0114	-0.157		1.325	-0.0113	-0.146
1.32583	-0.0112	-0.157		1.32583	-0.0111	-0.146
1.32667	-0.0109	-0.157		1.32667	-0.0109	-0.146
1.3275	-0.0108	-0.157		1.3275	-0.0108	-0.146
1.32833	-0.0107	-0.157		1.32833	-0.0105	-0.146
1.32917	-0.0104	-0.157		1.32917	-0.0104	-0.146
1.33	-0.0103	-0.157		1.33	-0.0103	-0.146
1.33083	-0.0101	-0.157		1.33083	-0.01	-0.146
1.33167	-0.0099	-0.157		1.33167	-0.0099	-0.146
1.3325	-0.0097	-0.157		1.3325	-0.0098	-0.147
1.33333	-0.0096	-0.157		1.33333	-0.0095	-0.146
1.33417	-0.0094	-0.157		1.33417	-0.0094	-0.146
1.335	-0.0092	-0.157		1.335	-0.0092	-0.146
1.33583	-0.009	-0.157		1.33583	-0.0091	-0.146
1.33667	-0.0089	-0.158		1.33667	-0.0089	-0.147
1.3375	-0.0087	-0.158		1.3375	-0.0087	-0.147
1.33833	-0.0085	-0.158		1.33833	-0.0086	-0.146
1.33917	-0.0084	-0.158		1.33917	-0.0085	-0.146
1.34	-0.0083	-0.157		1.34	-0.0083	-0.146
1.34083	-0.008	-0.158		1.34083	-0.0082	-0.146
1.34167	-0.0079	-0.158		1.34167	-0.0079	-0.146
1.3425	-0.0077	-0.158		1.3425	-0.0078	-0.146
1.34333	-0.0076	-0.157		1.34333	-0.0077	-0.145
1.34417	-0.0075	-0.157		1.34417	-0.0075	-0.145
1.345	-0.0073	-0.157		1.345	-0.0074	-0.145
1.34583	-0.0072	-0.157		1.34583	-0.0073	-0.144
1.34667	-0.0071	-0.156		1.34667	-0.0071	-0.144
1.3475	-0.0068	-0.156		1.3475	-0.007	-0.144
1.34833	-0.0067	-0.157		1.34833	-0.0069	-0.144
1.34917	-0.0066	-0.157		1.34917	-0.0067	-0.145
1.35	-0.0064	-0.157		1.35	-0.0066	-0.145
1.35083	-0.0063	-0.157		1.35083	-0.0064	-0.145
1.35167	-0.0061	-0.157		1.35167	-0.0063	-0.145
1.3525	-0.006	-0.156		1.3525	-0.0062	-0.145
1.35333	-0.0059	-0.156		1.35333	-0.006	-0.146
1.35417	-0.0057	-0.156		1.35417	-0.0059	-0.146
1.355	-0.0056	-0.156		1.355	-0.0058	-0.146
1.35583	-0.0055	-0.156		1.35583	-0.0056	-0.146
1.35667	-0.0053	-0.156		1.35667	-0.0055	-0.146
1.3575	-0.0052	-0.156		1.3575	-0.0053	-0.145
1.35833	-0.005	-0.156		1.35833	-0.0053	-0.145
1.35917	-0.0049	-0.156		1.35917	-0.0051	-0.145
1.36	-0.0048	-0.156		1.36	-0.005	-0.145
1.36083	-0.0047	-0.156		1.36083	-0.0049	-0.145
1.36167	-0.0045	-0.156		1.36167	-0.0048	-0.144
1.3625	-0.0045	-0.157		1.3625	-0.0046	-0.144
1.36333	-0.0043	-0.157		1.36333	-0.0045	-0.144
1.36417	-0.0042	-0.156		1.36417	-0.0044	-0.144
1.365	-0.0041	-0.156		1.365	-0.0043	-0.143
1.36583	-0.0039	-0.156		1.36583	-0.0042	-0.144
1.36667	-0.0038	-0.156		1.36667	-0.004	-0.144
1.3675	-0.0036	-0.157		1.3675	-0.0039	-0.144
1.36833	-0.0036	-0.157		1.36833	-0.0038	-0.144
1.36917	-0.0035	-0.158		1.36917	-0.0036	-0.145
1.37	-0.0033	-0.157		1.37	-0.0036	-0.145
1.37083	-0.0032	-0.157		1.37083	-0.0035	-0.145
1.37167	-0.0032	-0.158		1.37167	-0.0033	-0.145
1.3725	-0.003	-0.159		1.3725	-0.0032	-0.145
1.37333	-0.0029	-0.159		1.37333	-0.0031	-0.146
1.37417	-0.0028	-0.159		1.37417	-0.003	-0.146
1.375	-0.0027	-0.159		1.375	-0.0029	-0.146
1.37583	-0.0026	-0.159		1.37583	-0.0028	-0.146
1.37667	-0.0024	-0.159		1.37667	-0.0027	-0.146
1.3775	-0.0023	-0.159		1.3775	-0.0026	-0.146
1.37833	-0.0023	-0.159		1.37833	-0.0024	-0.146
1.37917	-0.0021	-0.159		1.37917	-0.0023	-0.145
1.38	-0.0021	-0.159		1.38	-0.0023	-0.145
1.38083	-0.0019	-0.159		1.38083	-0.0021	-0.146
1.38167	-0.0018	-0.159		1.38167	-0.002	-0.146
1.3825	-0.0018	-0.159		1.3825	-0.0019	-0.146
1.38333	-0.0016	-0.158		1.38333	-0.0018	-0.146
1.38417	-0.0015	-0.159		1.38417	-0.0017	-0.146
1.385	-0.0015	-0.159		1.385	-0.0016	-0.146
1.38583	-0.0013	-0.159		1.38583	-0.0015	-0.145
1.38667	-0.0013	-0.159		1.38667	-0.0014	-0.145
1.3875	-0.0012	-0.159		1.3875	-0.0013	-0.145
1.38833	-0.001	-0.159		1.38833	-0.0012	-0.144
1.38917	-0.001	-0.159		1.38917	-0.001	-0.145
1.39	-0.0008	-0.159		1.39	-0.001	-0.145
1.39083	-0.0008	-0.158		1.39083	-0.0009	-0.145
1.39167	-0.0007	-0.158		1.39167	-0.0007	-0.145
1.3925	-0.0006	-0.158		1.3925	-0.0007	-0.145
1.39333	-0.0005	-0.158		1.39333	-0.0006	-0.145
1.39417	-0.0004	-0.159		1.39417	-0.0004	-0.145
1.395	-0.0003	-0.159		1.395	-0.0004	-0.145
1.39583	-0.0002	-0.158		1.39583	-0.0003	-0.145
1.39667	-0.0001	-0.159		1.39667	-0.0002	-0.145
1.3975	0	-0.159		1.3975	-0.0001	-0.146
1.39833	0	-0.159		1.39833	0.0001	-0.146
1.39917	0.0002	-0.159		1.39917	0.0001	-0.146
1.4	0.0002	-0.159		1.4	0.0002	-0.146
1.40083	0.0003	-0.16		1.40083	0.0003	-0.146
1.40167	0.0004	-0.16		1.40167	0.0004	-0.147
1.4025	0.0005	-0.159		1.4025	0.0005	-0.147
1.40333	0.0005	-0.159		1.40333	0.0006	-0.147
1.40417	0.0007	-0.159		1.40417	0.0007	-0.148
1.405	0.0007	-0.159		1.405	0.0008	-0.148
1.40583	0.0008	-0.159		1.40583	0.0009	-0.148
1.40667	0.0009	-0.159		1.40667	0.0009	-0.147
1.4075	0.001	-0.16		1.4075	0.0011	-0.147
1.40833	0.0011	-0.16		1.40833	0.0011	-0.146
1.40917	0.0011	-0.16		1.40917	0.0012	-0.145
1.41	0.0012	-0.159		1.41	0.0013	-0.144
1.41083	0.0013	-0.159		1.41083	0.0014	-0.144
1.41167	0.0013	-0.159		1.41167	0.0015	-0.144
1.4125	0.0015	-0.159		1.4125	0.0016	-0.145
1.41333	0.0015	-0.159		1.41333	0.0016	-0.145
1.41417	0.0016	-0.159		1.41417	0.0017	-0.145
1.415	0.0017	-0.159		1.415	0.0018	-0.145
1.41583	0.0017	-0.159		1.41583	0.0019	-0.145
1.41667	0.0018	-0.159		1.41667	0.002	-0.145
1.4175	0.0019	-0.16		1.4175	0.002	-0.145
1.41833	0.0019	-0.16		1.41833	0.0021	-0.146
1.41917	0.002	-0.16		1.41917	0.0022	-0.146
1.42	0.0021	-0.161		1.42	0.0023	-0.146
1.42083	0.0021	-0.161		1.42083	0.0024	-0.145
1.42167	0.0022	-0.161		1.42167	0.0024	-0.145
1.4225	0.0023	-0.16		1.4225	0.0025	-0.144
1.42333	0.0023	-0.16		1.42333	0.0026	-0.144
1.42417	0.0024	-0.16		1.42417	0.0027	-0.144
1.425	0.0025	-0.16		1.425	0.0027	-0.143
1.42583	0.0025	-0.16		1.42583	0.0028	-0.143
1.42667	0.0026	-0.16		1.42667	0.0029	-0.143
1.4275	0.0027	-0.16		1.4275	0.003	-0.142
1.42833	0.0028	-0.16		1.42833	0.0031	-0.142
1.42917	0.0028	-0.16		1.42917	0.0031	-0.142
1.43	0.0029	-0.16		1.43	0.0032	-0.142
1.43083	0.003	-0.16		1.43083	0.0033	-0.143
1.43167	0.003	-0.16		1.43167	0.0033	-0.144
1.4325	0.0031	-0.16		1.4325	0.0034	-0.143
1.43333	0.0031	-0.16		1.43333	0.0035	-0.143
1.43417	0.0032	-0.16		1.43417	0.0035	-0.143
1.435	0.0032	-0.159		1.435	0.0036	-0.143
1.43583	0.0033	-0.159		1.43583	0.0037	-0.142
1.43667	0.0034	-0.159		1.43667	0.0038	-0.142
1.4375	0.0035	-0.159		1.4375	0.0038	-0.142
1.43833	0.0035	-0.159		1.43833	0.0039	-0.142
1.43917	0.0036	-0.159		1.43917	0.004	-0.142
1.44	0.0036	-0.159		1.44	0.004	-0.142
1.44083	0.0037	-0.16		1.44083	0.0041	-0.142
1.44167	0.0037	-0.16		1.44167	0.0042	-0.142
1.4425	0.0038	-0.16		1.4425	0.0042	-0.143
1.44333	0.0038	-0.16		1.44333	0.0043	-0.143
1.44417	0.0039	-0.16		1.44417	0.0043	-0.143
1.445	0.004	-0.16		1.445	0.0044	-0.143
1.44583	0.004	-0.161		1.44583	0.0045	-0.143
1.44667	0.0041	-0.161		1.44667	0.0045	-0.143
1.4475	0.0041	-0.161		1.4475	0.0046	-0.142
1.44833	0.0041	-0.161		1.44833	0.0047	-0.142
1.44917	0.0042	-0.161		1.44917	0.0047	-0.143
1.45	0.0043	-0.16		1.45	0.0047	-0.143
1.45083	0.0043	-0.16		1.45083	0.0048	-0.143
1.45167	0.0044	-0.16		1.45167	0.0049	-0.143
1.4525	0.0044	-0.16		1.4525	0.005	-0.143
1.45333	0.0045	-0.16		1.45333	0.005	-0.143
1.45417	0.0045	-0.161		1.45417	0.005	-0.143
1.455	0.0045	-0.161		1.455	0.0051	-0.143
1.45583	0.0046	-0.162		1.45583	0.0051	-0.143
1.45667	0.0047	-0.162		1.45667	0.0052	-0.143
1.4575	0.0047	-0.162		1.4575	0.0053	-0.143
1.45833	0.0048	-0.162		1.45833	0.0053	-0.143
1.45917	0.0048	-0.161		1.45917	0.0054	-0.143
1.46	0.0049	-0.161		1.46	0.0054	-0.143
1.46083	0.0049	-0.16		1.46083	0.0055	-0.143
1.46167	0.005	-0.16		1.46167	0.0055	-0.143
1.4625	0.005	-0.16		1.4625	0.0056	-0.143
1.46333	0.0051	-0.16		1.46333	0.0056	-0.143
1.46417	0.0051	-0.16		1.46417	0.0057	-0.144
1.465	0.0052	-0.16		1.465	0.0057	-0.144
1.46583	0.0052	-0.161		1.46583	0.0058	-0.143
1.46667	0.0053	-0.161		1.46667	0.0059	-0.143
1.4675	0.0053	-0.16		1.4675	0.0059	-0.143
1.46833	0.0054	-0.16		1.46833	0.006	-0.143
1.46917	0.0054	-0.16		1.46917	0.006	-0.143
1.47	0.0055	-0.16		1.47	0.006	-0.143
1.47083	0.0055	-0.16		1.47083	0.0061	-0.143
1.47167	0.0056	-0.16		1.47167	0.0061	-0.143
1.4725	0.0056	-0.159		1.4725	0.0062	-0.143
1.47333	0.0057	-0.159		1.47333	0.0062	-0.143
1.47417	0.0057	-0.158		1.47417	0.0063	-0.143
1.475	0.0058	-0.158		1.475	0.0063	-0.143
1.47583	0.0058	-0.158		1.47583	0.0064	-0.143
1.47667	0.0059	-0.158		1.47667	0.0064	-0.143
1.4775	0.0059	-0.158		1.4775	0.0065	-0.144
1.47833	0.006	-0.158		1.47833	0.0065	-0.144
1.47917	0.006	-0.159		1.47917	0.0065	-0.144
1.48	0.006	-0.159		1.48	0.0066	-0.144
1.48083	0.0061	-0.159		1.48083	0.0066	-0.144
1.48167	0.0061	-0.159		1.48167	0.0067	-0.144
1.4825	0.0062	-0.159		1.4825	0.0067	-0.144
1.48333	0.0062	-0.159		1.48333	0.0067	-0.144
1.48417	0.0063	-0.159		1.48417	0.0068	-0.144
1.485	0.0063	-0.16		1.485	0.0068	-0.144
1.48583	0.0064	-0.16		1.48583	0.0069	-0.144
1.48667	0.0064	-0.16		1.48667	0.0069	-0.144
1.4875	0.0065	-0.16		1.4875	0.007	-0.144
1.48833	0.0065	-0.16		1.48833	0.007	-0.145
1.48917	0.0065	-0.16		1.48917	0.007	-0.145
1.49	0.0066	-0.16		1.49	0.0071	-0.145
1.49083	0.0066	-0.16		1.49083	0.0071	-0.145
1.49167	0.0067	-0.161		1.49167	0.0072	-0.145
1.4925	0.0067	-0.161		1.4925	0.0072	-0.145
1.49333	0.0067	-0.16		1.49333	0.0072	-0.145
1.49417	0.0068	-0.16		1.49417	0.0073	-0.145
1.495	0.0068	-0.16		1.495	0.0073	-0.145
1.49583	0.0068	-0.16		1.49583	0.0074	-0.144
1.49667	0.0069	-0.16		1.49667	0.0074	-0.144
1.4975	0.0069	-0.16		1.4975	0.0074	-0.144
1.49833	0.007	-0.16		1.49833	0.0075	-0.143
1.49917	0.007	-0.16		1.49917	0.0075	-0.143
1.5	0.0071	-0.16		1.5	0.0075	-0.143
1.50083	0.0071	-0.16		1.50083	0.0076	-0.142
1.50167	0.0071	-0.16		1.50167	0.0076	-0.142
1.5025	0.0072	-0.161		1.5025	0.0076	-0.142
1.50333	0.0072	-0.161		1.50333	0.0077	-0.142
1.50417	0.0072	-0.161		1.50417	0.0077	-0.141
1.505	0.0073	-0.161		1.505	0.0077	-0.141
1.50583	0.0073	-0.161		1.50583	0.0078	-0.141
1.50667	0.0073	-0.161		1.50667	0.0078	-0.14
1.5075	0.0074	-0.161		1.5075	0.0078	-0.14
1.50833	0.0074	-0.161		1.50833	0.0079	-0.14
1.50917	0.0075	-0.161		1.50917	0.0079	-0.14
1.51	0.0075	-0.162		1.51	0.0079	-0.141
1.51083	0.0076	-0.162		1.51083	0.008	-0.141
1.51167	0.0076	-0.162		1.51167	0.008	-0.142
1.5125	0.0076	-0.162		1.5125	0.008	-0.142
1.51333	0.0077	-0.162		1.51333	0.0081	-0.142
1.51417	0.0077	-0.162		1.51417	0.0081	-0.143
1.515	0.0077	-0.162		1.515	0.0081	-0.143
1.51583	0.0078	-0.162		1.51583	0.0082	-0.143
1.51667	0.0078	-0.162		1.51667	0.0082	-0.143
1.5175	0.0078	-0.162		1.5175	0.0082	-0.143
1.51833	0.0079	-0.161		1.51833	0.0083	-0.142
1.51917	0.0079	-0.161		1.51917	0.0083	-0.142
1.52	0.0079	-0.161		1.52	0.0083	-0.141
1.52083	0.008	-0.161		1.52083	0.0083	-0.141
1.52167	0.008	-0.161		1.52167	0.0084	-0.14
1.5225	0.008	-0.16		1.5225	0.0084	-0.14
1.52333	0.0081	-0.16		1.52333	0.0085	-0.14
1.52417	0.0081	-0.16		1.52417	0.0085	-0.14
1.525	0.0081	-0.16		1.525	0.0085	-0.14
1.52583	0.0082	-0.16		1.52583	0.0085	-0.14
1.52667	0.0082	-0.16		1.52667	0.0085	-0.14
1.5275	0.0082	-0.16		1.5275	0.0086	-0.14
1.52833	0.0083	-0.16		1.52833	0.0086	-0.14
1.52917	0.0083	-0.16		1.52917	0.0087	-0.14
1.53	0.0083	-0.16		1.53	0.0087	-0.14
1.53083	0.0083	-0.161		1.53083	0.0087	-0.14
1.53167	0.0084	-0.161		1.53167	0.0088	-0.14
1.5325	0.0084	-0.161		1.5325	0.0088	-0.14
1.53333	0.0084	-0.161		1.53333	0.0088	-0.14
1.53417	0.0084	-0.161		1.53417	0.0088	-0.141
1.535	0.0085	-0.16		1.535	0.0089	-0.141
1.53583	0.0085	-0.16		1.53583	0.0089	-0.14
1.53667	0.0086	-0.159		1.53667	0.0089	-0.14
1.5375	0.0086	-0.159		1.5375	0.0089	-0.14
1.53833	0.0086	-0.159		1.53833	0.009	-0.14
1.53917	0.0087	-0.159		1.53917	0.009	-0.14
1.54	0.0087	-0.159		1.54	0.009	-0.14
1.54083	0.0087	-0.158		1.54083	0.0091	-0.14
1.54167	0.0087	-0.158		1.54167	0.0091	-0.141
1.5425	0.0088	-0.157		1.5425	0.0091	-0.141
1.54333	0.0088	-0.157		1.54333	0.0092	-0.14
1.54417	0.0089	-0.156		1.54417	0.0092	-0.14
1.545	0.0089	-0.156		1.545	0.0092	-0.14
1.54583	0.0089	-0.156		1.54583	0.0093	-0.14
1.54667	0.0089	-0.156		1.54667	0.0093	-0.14
1.5475	0.0089	-0.157		1.5475	0.0093	-0.14
1.54833	0.009	-0.157		1.54833	0.0093	-0.14
1.54917	0.009	-0.157		1.54917	0.0094	-0.14
1.55	0.009	-0.157		1.55	0.0094	-0.14
1.55083	0.0091	-0.157		1.55083	0.0094	-0.14
1.55167	0.0091	-0.156		1.55167	0.0095	-0.14
1.5525	0.0091	-0.156		1.5525	0.0095	-0.14
1.55333	0.0091	-0.156		1.55333	0.0095	-0.139
1.55417	0.0092	-0.156		1.55417	0.0096	-0.139
1.555	0.0092	-0.156		1.555	0.0096	-0.139
1.55583	0.0092	-0.157		1.55583	0.0096	-0.139
1.55667	0.0093	-0.157		1.55667	0.0097	-0.139
1.5575	0.0093	-0.157		1.5575	0.0097	-0.139
1.55833	0.0093	-0.157		1.55833	0.0097	-0.139
1.55917	0.0093	-0.157		1.55917	0.0098	-0.139
1.56	0.0094	-0.158		1.56	0.0098	-0.139
1.56083	0.0094	-0.158		1.56083	0.0098	-0.139
1.56167	0.0094	-0.158		1.56167	0.0099	-0.139
1.5625	0.0095	-0.158		1.5625	0.0099	-0.138
1.56333	0.0095	-0.158		1.56333	0.0099	-0.138
1.56417	0.0095	-0.158		1.56417	0.01	-0.138
1.565	0.0095	-0.157		1.565	0.01	-0.138
1.56583	0.0096	-0.157		1.56583	0.01	-0.138
1.56667	0.0096	-0.157		1.56667	0.01	-0.138
1.5675	0.0096	-0.157		1.5675	0.0101	-0.138
1.56833	0.0097	-0.157		1.56833	0.0101	-0.138
1.56917	0.0097	-0.157		1.56917	0.0101	-0.138
1.57	0.0097	-0.157		1.57	0.0102	-0.138
1.57083	0.0098	-0.157		1.57083	0.0102	-0.138
1.57167	0.0098	-0.157		1.57167	0.0102	-0.138
1.5725	0.0098	-0.157		1.5725	0.0103	-0.138
1.57333	0.0098	-0.157		1.57333	0.0103	-0.138
1.57417	0.0098	-0.157		1.57417	0.0103	-0.138
1.575	0.0099	-0.157		1.575	0.0104	-0.137
1.57583	0.0099	-0.157		1.57583	0.0104	-0.137
1.57667	0.0099	-0.157		1.57667	0.0104	-0.137
1.5775	0.01	-0.157		1.5775	0.0105	-0.136
1.57833	0.01	-0.157		1.57833	0.0105	-0.137
1.57917	0.01	-0.157		1.57917	0.0105	-0.137
1.58	0.0101	-0.157		1.58	0.0105	-0.137
1.58083	0.0101	-0.157		1.58083	0.0106	-0.137
1.58167	0.0101	-0.157		1.58167	0.0106	-0.137
1.5825	0.0101	-0.157		1.5825	0.0107	-0.138
1.58333	0.0102	-0.157		1.58333	0.0107	-0.138
1.58417	0.0102	-0.157		1.58417	0.0107	-0.138
1.585	0.0102	-0.158		1.585	0.0107	-0.138
1.58583	0.0102	-0.158		1.58583	0.0108	-0.138
1.58667	0.0103	-0.158		1.58667	0.0108	-0.138
1.5875	0.0103	-0.158		1.5875	0.0108	-0.138
1.58833	0.0103	-0.158		1.58833	0.0109	-0.137
1.58917	0.0104	-0.158		1.58917	0.0109	-0.138
1.59	0.0104	-0.158		1.59	0.0109	-0.138
1.59083	0.0104	-0.158		1.59083	0.011	-0.139
1.59167	0.0104	-0.157		1.59167	0.011	-0.139
1.5925	0.0105	-0.157		1.5925	0.011	-0.139
1.59333	0.0105	-0.157		1.59333	0.0111	-0.139
1.59417	0.0105	-0.157		1.59417	0.0111	-0.139
1.595	0.0105	-0.157		1.595	0.0111	-0.139
1.59583	0.0106	-0.157		1.59583	0.0111	-0.139
1.59667	0.0106	-0.157		1.59667	0.0112	-0.139
1.5975	0.0106	-0.157		1.5975	0.0112	-0.139
1.59833	0.0107	-0.157		1.59833	0.0113	-0.139
1.59917	0.0107	-0.157		1.59917	0.0113	-0.138
1.6	0.0107	-0.157		1.6	0.0113	-0.138
1.60083	0.0108	-0.158		1.60083	0.0114	-0.138
1.60167	0.0108	-0.158		1.60167	0.0114	-0.138
1.6025	0.0108	-0.158		1.6025	0.0114	-0.138
1.60333	0.0108	-0.158		1.60333	0.0115	-0.138
1.60417	0.0108	-0.157		1.60417	0.0115	-0.138
1.605	0.0109	-0.157		1.605	0.0115	-0.138
1.60583	0.0109	-0.157		1.60583	0.0115	-0.138
1.60667	0.011	-0.157		1.60667	0.0116	-0.138
1.6075	0.011	-0.157		1.6075	0.0116	-0.138
1.60833	0.011	-0.157		1.60833	0.0116	-0.138
1.60917	0.011	-0.157		1.60917	0.0117	-0.138
1.61	0.011	-0.158		1.61	0.0117	-0.137
1.61083	0.0111	-0.158		1.61083	0.0117	-0.137
1.61167	0.0111	-0.158		1.61167	0.0118	-0.137
1.6125	0.0111	-0.158		1.6125	0.0118	-0.137
1.61333	0.0111	-0.158		1.61333	0.0118	-0.137
1.61417	0.0112	-0.159		1.61417	0.0119	-0.137
1.615	0.0112	-0.159		1.615	0.0119	-0.137
1.61583	0.0112	-0.159		1.61583	0.0119	-0.137
1.61667	0.0113	-0.159		1.61667	0.012	-0.137
1.6175	0.0113	-0.159		1.6175	0.012	-0.137
1.61833	0.0113	-0.159		1.61833	0.012	-0.136
1.61917	0.0113	-0.159		1.61917	0.012	-0.136
1.62	0.0113	-0.159		1.62	0.0121	-0.136
1.62083	0.0114	-0.159		1.62083	0.0121	-0.136
1.62167	0.0114	-0.159		1.62167	0.0121	-0.136
1.6225	0.0114	-0.159		1.6225	0.0122	-0.137
1.62333	0.0114	-0.158		1.62333	0.0122	-0.137
1.62417	0.0114	-0.158		1.62417	0.0123	-0.137
1.625	0.0115	-0.158		1.625	0.0123	-0.137
1.62583	0.0115	-0.158		1.62583	0.0123	-0.137
1.62667	0.0115	-0.157		1.62667	0.0123	-0.138
1.6275	0.0115	-0.157		1.6275	0.0124	-0.138
1.62833	0.0115	-0.157		1.62833	0.0124	-0.138
1.62917	0.0116	-0.158		1.62917	0.0124	-0.138
1.63	0.0116	-0.158		1.63	0.0125	-0.138
1.63083	0.0116	-0.158		1.63083	0.0125	-0.137
1.63167	0.0117	-0.158		1.63167	0.0125	-0.137
1.6325	0.0117	-0.158		1.6325	0.0125	-0.137
1.63333	0.0117	-0.158		1.63333	0.0126	-0.137
1.63417	0.0117	-0.157		1.63417	0.0126	-0.137
1.635	0.0117	-0.157		1.635	0.0126	-0.137
1.63583	0.0117	-0.157		1.63583	0.0127	-0.137
1.63667	0.0118	-0.157		1.63667	0.0127	-0.137
1.6375	0.0118	-0.157		1.6375	0.0127	-0.137
1.63833	0.0118	-0.157		1.63833	0.0127	-0.137
1.63917	0.0118	-0.157		1.63917	0.0128	-0.137
1.64	0.0119	-0.157		1.64	0.0128	-0.137
1.64083	0.0119	-0.157		1.64083	0.0128	-0.137
1.64167	0.0119	-0.157		1.64167	0.0129	-0.137
1.6425	0.0119	-0.157		1.6425	0.0129	-0.137
1.64333	0.0119	-0.157		1.64333	0.0129	-0.137
1.64417	0.012	-0.156		1.64417	0.0129	-0.137
1.645	0.012	-0.156		1.645	0.013	-0.137
1.64583	0.012	-0.155		1.64583	0.013	-0.137
1.64667	0.012	-0.155		1.64667	0.013	-0.137
1.6475	0.0121	-0.155		1.6475	0.0131	-0.137
1.64833	0.0121	-0.155		1.64833	0.0131	-0.137
1.64917	0.0121	-0.155		1.64917	0.0131	-0.137
1.65	0.0121	-0.155		1.65	0.0132	-0.137
1.65083	0.0122	-0.155		1.65083	0.0132	-0.137
1.65167	0.0122	-0.154		1.65167	0.0132	-0.137
1.6525	0.0122	-0.154		1.6525	0.0133	-0.137
1.65333	0.0122	-0.154		1.65333	0.0133	-0.137
1.65417	0.0123	-0.154		1.65417	0.0133	-0.137
1.655	0.0123	-0.154		1.655	0.0134	-0.137
1.65583	0.0123	-0.154		1.65583	0.0134	-0.137
1.65667	0.0124	-0.154		1.65667	0.0135	-0.137
1.6575	0.0124	-0.155		1.6575	0.0135	-0.138
1.65833	0.0124	-0.155		1.65833	0.0135	-0.138
1.65917	0.0125	-0.155		1.65917	0.0136	-0.138
1.66	0.0125	-0.155		1.66	0.0136	-0.138
1.66083	0.0125	-0.155		1.66083	0.0136	-0.138
1.66167	0.0125	-0.154		1.66167	0.0137	-0.138
[truncated: 2,806 more rows]

## Sheet: Figure 2C
Original Data of Figure 2C
	Sodium Chlorite Con. [μM]	Component	Retention time [min]	Concentration [ppm]	Stock Solution Conc.
					[ppm]	[mM]
	8	ClO2-	2.183	0.62	620	6.85537
		Cl-	2.378	0.046	46	1.29577
	16	ClO2-	2.186	1.353	1353	14.9602
		Cl-	2.382	0.142	142	4
	32	ClO2-	2.183	2.426	2426	26.8244
		Cl-	2.349	0.286	286	8.05634
