# Supplementary material for: Elucidation of composition of chlorine compounds in acidic sodium chlorite solution using ion chromatography
Source: PLoS One. 2023 Aug 10;18(8):e0289534. doi: 10.1371/journal.pone.0289534 (PMC10414608; doi:10.1371/journal.pone.0289534)
Supplement: S3 Data — (XLSX) [file pone.0289534.s005.xlsx]

## Sheet: 8μM
Orijinal IC Data of Figure 2B
Experimental Day: 2023_0408
8 mM NaOCl
1st				2nd				3rd				4th				1st
Time [min]	IC signal [μS]	UV [mabs]		Time [min]	IC signal [μS]	UV [mabs]		Time [min]	IC signal [μS]	UV [mabs]		Time [min]	IC signal [μS]	UV [mabs]		Peak No	Retention Time	Component	Area	Area	Height	Conc.	Stock Sol. Conc.
0	0.0005	-0.005		0	0.0012	-0.009		0	0.0012	-0.005		0	0.0012	-0.006			[min]		[uS s] / [mABU s]	[%]	[uS] / [mABU]	[ppm]	[ppm]	[mM]
0.00083	0.0005	-0.005		0.00083	0.0012	-0.008		0.00083	0.0012	-0.004		0.00083	0.0012	-0.006		CM
0.00167	0.0005	-0.005		0.00167	0.0012	-0.008		0.00167	0.0012	-0.004		0.00167	0.0012	-0.006		1	1.184		39.034	96.745	1.209
0.0025	0.0005	-0.004		0.0025	0.0012	-0.008		0.0025	0.0012	-0.004		0.0025	0.0012	-0.005		2	2.423	Cl	1.2	2.975	0.244	0.078223	78.223	2.20346
0.00333	0.0005	-0.004		0.00333	0.0012	-0.008		0.00333	0.0012	-0.004		0.00333	0.0012	-0.005		3	3.603	ClO3	0.113	0.28	0.016	0.036562	36.562
0.00417	0.0005	-0.004		0.00417	0.0012	-0.008		0.00417	0.0012	-0.004		0.00417	0.0012	-0.006		ALL			1.313	100	0.26	0.114784
0.005	0.0005	-0.003		0.005	0.0012	-0.008		0.005	0.0012	-0.004		0.005	0.0013	-0.006
0.00583	0.0004	-0.004		0.00583	0.0013	-0.008		0.00583	0.0012	-0.004		0.00583	0.0013	-0.006
0.00667	0.0004	-0.004		0.00667	0.0013	-0.008		0.00667	0.0012	-0.004		0.00667	0.0013	-0.007		2nd
0.0075	0.0004	-0.004		0.0075	0.0013	-0.008		0.0075	0.0013	-0.004		0.0075	0.0013	-0.007		Peak No	Retention Time	Component	Area	Area	Height	Conc.	Stock Sol. Conc.
0.00833	0.0004	-0.004		0.00833	0.0013	-0.008		0.00833	0.0013	-0.004		0.00833	0.0013	-0.007			[min]		[uS s] / [mABU s]	[%]	[uS] / [mABU]	[ppm]	[ppm]	[mM]
0.00917	0.0004	-0.004		0.00917	0.0013	-0.008		0.00917	0.0013	-0.004		0.00917	0.0013	-0.007		CM
0.01	0.0004	-0.005		0.01	0.0014	-0.008		0.01	0.0013	-0.004		0.01	0.0013	-0.007		1	1.187		36.552	97.505	1.187
0.01083	0.0004	-0.007		0.01083	0.0014	-0.008		0.01083	0.0013	-0.004		0.01083	0.0013	-0.007		2	2.424	Cl	0.935	2.495	0.186	0.046778	46.778	1.31769
0.01167	0.0004	-0.007		0.01167	0.0014	-0.008		0.01167	0.0013	-0.004		0.01167	0.0014	-0.007		ALL			11.745	100	2.781	2.71153
0.0125	0.0004	-0.008		0.0125	0.0014	-0.008		0.0125	0.0013	-0.004		0.0125	0.0014	-0.007
0.01333	0.0005	-0.008		0.01333	0.0014	-0.008		0.01333	0.0013	-0.004		0.01333	0.0014	-0.007
0.01417	0.0005	-0.009		0.01417	0.0014	-0.008		0.01417	0.0013	-0.004		0.01417	0.0014	-0.008		3rd
0.015	0.0005	-0.009		0.015	0.0015	-0.008		0.015	0.0014	-0.004		0.015	0.0014	-0.008		Peak No	Retention Time	Component	Area	Area	Height	Conc.	Stock Sol. Conc.
0.01583	0.0005	-0.009		0.01583	0.0015	-0.009		0.01583	0.0014	-0.004		0.01583	0.0014	-0.008			[min]		[uS s] / [mABU s]	[%]	[uS] / [mABU]	[ppm]	[ppm]	[mM]
0.01667	0.0005	-0.009		0.01667	0.0015	-0.009		0.01667	0.0014	-0.003		0.01667	0.0015	-0.008		CM
0.0175	0.0005	-0.008		0.0175	0.0015	-0.009		0.0175	0.0014	-0.003		0.0175	0.0015	-0.008		1	1.185		35.959	97.327	1.184
0.01833	0.0005	-0.008		0.01833	0.0015	-0.009		0.01833	0.0014	-0.003		0.01833	0.0015	-0.008		2	2.424	Cl	0.988	2.673	0.198	0.053007	53.007	1.49315
0.01917	0.0005	-0.008		0.01917	0.0015	-0.009		0.01917	0.0015	-0.003		0.01917	0.0015	-0.008		ALL			0.988	100	0.198	0.053007
0.02	0.0005	-0.008		0.02	0.0016	-0.009		0.02	0.0015	-0.003		0.02	0.0016	-0.008
0.02083	0.0005	-0.008		0.02083	0.0016	-0.009		0.02083	0.0015	-0.003		0.02083	0.0016	-0.008
0.02167	0.0005	-0.008		0.02167	0.0016	-0.009		0.02167	0.0015	-0.003		0.02167	0.0016	-0.008		4th
0.0225	0.0005	-0.008		0.0225	0.0016	-0.00939394		0.0225	0.0015	-0.004		0.0225	0.0016	-0.008		Peak No	Retention Time	Component	Area	Area	Height	Conc.	Stock Sol. Conc.
0.02333	0.0006	-0.008		0.02333	0.0016	-0.00950583		0.02333	0.0015	-0.004		0.02333	0.0016	-0.007			[min]		[uS s] / [mABU s]	[%]	[uS] / [mABU]	[ppm]	[ppm]	[mM]
0.02417	0.0006	-0.008		0.02417	0.0016	-0.009		0.02417	0.0016	-0.005		0.02417	0.0016	-0.007		CM
0.025	0.0006	-0.008		0.025	0.0017	-0.01		0.025	0.0016	-0.005		0.025	0.0017	-0.007		1	1.188		38.87	97.289	1.209
0.02583	0.0006	-0.009		0.02583	0.0017	-0.01		0.02583	0.0016	-0.005		0.02583	0.0017	-0.008		2	2.427	Cl	0.973	2.435	0.201	0.051227	51.227	1.44301
0.02667	0.0006	-0.009		0.02667	0.0017	-0.01		0.02667	0.0016	-0.005		0.02667	0.0017	-0.008		3	3.609	ClO3	0.11	0.276	0.016	0.035711	35.711
0.0275	0.0006	-0.009		0.0275	0.0017	-0.01		0.0275	0.0016	-0.005		0.0275	0.0017	-0.008		ALL			1.083	100	0.217	0.086938
0.02833	0.0006	-0.009		0.02833	0.0017	-0.01		0.02833	0.0016	-0.005		0.02833	0.0017	-0.009
0.02917	0.0006	-0.009		0.02917	0.0018	-0.009		0.02917	0.0016	-0.005		0.02917	0.0018	-0.009
0.03	0.0006	-0.009		0.03	0.0018	-0.009		0.03	0.0016	-0.006		0.03	0.0018	-0.007
0.03083	0.0006	-0.009		0.03083	0.0018	-0.009		0.03083	0.0017	-0.006		0.03083	0.0018	-0.007
0.03167	0.0006	-0.009		0.03167	0.0018	-0.01		0.03167	0.0017	-0.007		0.03167	0.0018	-0.007
0.0325	0.0006	-0.009		0.0325	0.0018	-0.009		0.0325	0.0017	-0.007		0.0325	0.0018	-0.007
0.03333	0.0006	-0.009		0.03333	0.0018	-0.01		0.03333	0.0017	-0.008		0.03333	0.0019	-0.007
0.03417	0.0006	-0.009		0.03417	0.0018	-0.01		0.03417	0.0017	-0.009		0.03417	0.0019	-0.007
0.035	0.0006	-0.009		0.035	0.0018	-0.01		0.035	0.0017	-0.009		0.035	0.0019	-0.007
0.03583	0.0006	-0.009		0.03583	0.0018	-0.011		0.03583	0.0017	-0.009		0.03583	0.0019	-0.007
0.03667	0.0006	-0.009		0.03667	0.0018	-0.01		0.03667	0.0017	-0.009		0.03667	0.0019	-0.007
0.0375	0.0006	-0.009		0.0375	0.0019	-0.01		0.0375	0.0017	-0.009		0.0375	0.0019	-0.007
0.03833	0.0006	-0.009		0.03833	0.0019	-0.01		0.03833	0.0017	-0.009		0.03833	0.0019	-0.007
0.03917	0.0006	-0.009		0.03917	0.0019	-0.01		0.03917	0.0017	-0.01		0.03917	0.002	-0.007
0.04	0.0006	-0.009		0.04	0.0019	-0.01		0.04	0.0017	-0.01		0.04	0.002	-0.006
0.04083	0.0006	-0.009		0.04083	0.0019	-0.009		0.04083	0.0017	-0.01		0.04083	0.002	-0.007
0.04167	0.0006	-0.009		0.04167	0.0019	-0.009		0.04167	0.0017	-0.011		0.04167	0.002	-0.007
0.0425	0.0006	-0.009		0.0425	0.0019	-0.01		0.0425	0.0017	-0.011		0.0425	0.002	-0.007
0.04333	0.0006	-0.009		0.04333	0.0019	-0.01		0.04333	0.0017	-0.011		0.04333	0.002	-0.008
0.04417	0.0006	-0.009		0.04417	0.0019	-0.01		0.04417	0.0017	-0.01		0.04417	0.002	-0.009
0.045	0.0006	-0.01		0.045	0.0019	-0.009		0.045	0.0017	-0.01		0.045	0.002	-0.009
0.04583	0.0006	-0.01		0.04583	0.0018	-0.009		0.04583	0.0017	-0.01		0.04583	0.002	-0.009
0.04667	0.0005	-0.01		0.04667	0.0018	-0.009		0.04667	0.0017	-0.01		0.04667	0.002	-0.009
0.0475	0.0005	-0.01		0.0475	0.0018	-0.009		0.0475	0.0017	-0.01		0.0475	0.002	-0.009
0.04833	0.0005	-0.01		0.04833	0.0018	-0.008		0.04833	0.0017	-0.01		0.04833	0.002	-0.009
0.04917	0.0005	-0.01		0.04917	0.0018	-0.008		0.04917	0.0017	-0.01		0.04917	0.002	-0.009
0.05	0.0005	-0.01		0.05	0.0018	-0.007		0.05	0.0017	-0.01		0.05	0.002	-0.009
0.05083	0.0005	-0.01		0.05083	0.0018	-0.008		0.05083	0.0017	-0.01		0.05083	0.002	-0.009
0.05167	0.0005	-0.01		0.05167	0.0018	-0.008		0.05167	0.0017	-0.01		0.05167	0.002	-0.009
0.0525	0.0005	-0.01		0.0525	0.0018	-0.008		0.0525	0.0017	-0.01		0.0525	0.002	-0.01
0.05333	0.0005	-0.01		0.05333	0.0018	-0.008		0.05333	0.0017	-0.01		0.05333	0.002	-0.009
0.05417	0.0005	-0.01		0.05417	0.0018	-0.008		0.05417	0.0017	-0.011		0.05417	0.002	-0.009
0.055	0.0005	-0.01		0.055	0.0018	-0.009		0.055	0.0017	-0.011		0.055	0.0021	-0.01
0.05583	0.0005	-0.01		0.05583	0.0018	-0.009		0.05583	0.0017	-0.011		0.05583	0.0021	-0.01
0.05667	0.0005	-0.01		0.05667	0.0018	-0.008		0.05667	0.0017	-0.01		0.05667	0.0021	-0.01
0.0575	0.0005	-0.01		0.0575	0.0018	-0.008		0.0575	0.0017	-0.01		0.0575	0.0021	-0.011
0.05833	0.0005	-0.01		0.05833	0.0018	-0.008		0.05833	0.0018	-0.01		0.05833	0.0021	-0.011
0.05917	0.0005	-0.011		0.05917	0.0018	-0.008		0.05917	0.0018	-0.01		0.05917	0.0022	-0.012
0.06	0.0005	-0.01		0.06	0.0019	-0.008		0.06	0.0018	-0.009		0.06	0.0022	-0.012
0.06083	0.0005	-0.011		0.06083	0.0019	-0.009		0.06083	0.0018	-0.009		0.06083	0.0022	-0.012
0.06167	0.0006	-0.01		0.06167	0.0019	-0.009		0.06167	0.0019	-0.01		0.06167	0.0023	-0.012
0.0625	0.0006	-0.01		0.0625	0.0019	-0.009		0.0625	0.0019	-0.01		0.0625	0.0023	-0.013
0.06333	0.0006	-0.01		0.06333	0.0019	-0.01		0.06333	0.0019	-0.01		0.06333	0.0023	-0.013
0.06417	0.0006	-0.01		0.06417	0.002	-0.011		0.06417	0.0019	-0.01		0.06417	0.0024	-0.014
0.065	0.0007	-0.009		0.065	0.002	-0.011		0.065	0.002	-0.01		0.065	0.0024	-0.015
0.06583	0.0007	-0.009		0.06583	0.002	-0.012		0.06583	0.002	-0.01		0.06583	0.0024	-0.015
0.06667	0.0007	-0.009		0.06667	0.0021	-0.013		0.06667	0.002	-0.01		0.06667	0.0025	-0.016
0.0675	0.0007	-0.01		0.0675	0.0021	-0.014		0.0675	0.0021	-0.009		0.0675	0.0025	-0.016
0.06833	0.0008	-0.01		0.06833	0.0021	-0.014		0.06833	0.0021	-0.009		0.06833	0.0026	-0.015
0.06917	0.0008	-0.01		0.06917	0.0022	-0.015		0.06917	0.0021	-0.009		0.06917	0.0026	-0.015
0.07	0.0008	-0.011		0.07	0.0022	-0.015		0.07	0.0022	-0.009		0.07	0.0026	-0.015
0.07083	0.0009	-0.011		0.07083	0.0022	-0.015		0.07083	0.0022	-0.009		0.07083	0.0027	-0.015
0.07167	0.0009	-0.012		0.07167	0.0022	-0.015		0.07167	0.0022	-0.009		0.07167	0.0027	-0.014
0.0725	0.0009	-0.013		0.0725	0.0023	-0.016		0.0725	0.0023	-0.009		0.0725	0.0027	-0.015
0.07333	0.001	-0.013		0.07333	0.0023	-0.016		0.07333	0.0023	-0.008		0.07333	0.0028	-0.015
0.07417	0.001	-0.014		0.07417	0.0023	-0.016		0.07417	0.0023	-0.008		0.07417	0.0028	-0.016
0.075	0.001	-0.014		0.075	0.0023	-0.016		0.075	0.0024	-0.008		0.075	0.0028	-0.017
0.07583	0.001	-0.014		0.07583	0.0024	-0.016		0.07583	0.0024	-0.008		0.07583	0.0029	-0.017
0.07667	0.001	-0.014		0.07667	0.0024	-0.016		0.07667	0.0024	-0.008		0.07667	0.0029	-0.017
0.0775	0.0011	-0.014		0.0775	0.0024	-0.016		0.0775	0.0024	-0.008		0.0775	0.0029	-0.018
0.07833	0.0011	-0.014		0.07833	0.0024	-0.016		0.07833	0.0025	-0.008		0.07833	0.003	-0.018
0.07917	0.0011	-0.013		0.07917	0.0025	-0.017		0.07917	0.0025	-0.008		0.07917	0.003	-0.018
0.08	0.0011	-0.013		0.08	0.0025	-0.017		0.08	0.0025	-0.008		0.08	0.003	-0.018
0.08083	0.0012	-0.014		0.08083	0.0025	-0.016		0.08083	0.0026	-0.008		0.08083	0.003	-0.018
0.08167	0.0012	-0.014		0.08167	0.0025	-0.016		0.08167	0.0026	-0.008		0.08167	0.0031	-0.018
0.0825	0.0012	-0.014		0.0825	0.0025	-0.016		0.0825	0.0026	-0.008		0.0825	0.0031	-0.017
0.08333	0.0012	-0.014		0.08333	0.0025	-0.015		0.08333	0.0026	-0.009		0.08333	0.0031	-0.017
0.08417	0.0012	-0.014		0.08417	0.0026	-0.015		0.08417	0.0026	-0.008		0.08417	0.0032	-0.018
0.085	0.0013	-0.013		0.085	0.0026	-0.015		0.085	0.0026	-0.008		0.085	0.0032	-0.018
0.08583	0.0013	-0.013		0.08583	0.0026	-0.014		0.08583	0.0027	-0.009		0.08583	0.0032	-0.018
0.08667	0.0013	-0.014		0.08667	0.0026	-0.014		0.08667	0.0027	-0.009		0.08667	0.0032	-0.018
0.0875	0.0013	-0.014		0.0875	0.0026	-0.013		0.0875	0.0027	-0.009		0.0875	0.0032	-0.018
0.08833	0.0013	-0.015		0.08833	0.0026	-0.014		0.08833	0.0027	-0.01		0.08833	0.0033	-0.018
0.08917	0.0013	-0.015		0.08917	0.0026	-0.014		0.08917	0.0027	-0.01		0.08917	0.0033	-0.018
0.09	0.0013	-0.015		0.09	0.0026	-0.014		0.09	0.0027	-0.009		0.09	0.0033	-0.018
0.09083	0.0013	-0.014		0.09083	0.0026	-0.014		0.09083	0.0027	-0.009		0.09083	0.0033	-0.018
0.09167	0.0013	-0.014		0.09167	0.0026	-0.014		0.09167	0.0027	-0.009		0.09167	0.0033	-0.018
0.0925	0.0013	-0.014		0.0925	0.0026	-0.014		0.0925	0.0027	-0.01		0.0925	0.0033	-0.018
0.09333	0.0013	-0.014		0.09333	0.0026	-0.014		0.09333	0.0027	-0.01		0.09333	0.0034	-0.017
0.09417	0.0013	-0.014		0.09417	0.0027	-0.015		0.09417	0.0028	-0.01		0.09417	0.0034	-0.017
0.095	0.0013	-0.014		0.095	0.0027	-0.015		0.095	0.0028	-0.01		0.095	0.0034	-0.017
0.09583	0.0013	-0.014		0.09583	0.0027	-0.015		0.09583	0.0028	-0.01		0.09583	0.0034	-0.017
0.09667	0.0013	-0.014		0.09667	0.0027	-0.016		0.09667	0.0028	-0.011		0.09667	0.0034	-0.018
0.0975	0.0013	-0.014		0.0975	0.0027	-0.016		0.0975	0.0028	-0.011		0.0975	0.0034	-0.018
0.09833	0.0013	-0.014		0.09833	0.0027	-0.016		0.09833	0.0028	-0.011		0.09833	0.0034	-0.017
0.09917	0.0013	-0.014		0.09917	0.0027	-0.016		0.09917	0.0028	-0.011		0.09917	0.0034	-0.017
0.1	0.0013	-0.015		0.1	0.0027	-0.016		0.1	0.0028	-0.011		0.1	0.0035	-0.017
0.10083	0.0013	-0.015		0.10083	0.0027	-0.017		0.10083	0.0028	-0.011		0.10083	0.0035	-0.017
0.10167	0.0013	-0.015		0.10167	0.0027	-0.017		0.10167	0.0028	-0.011		0.10167	0.0035	-0.017
0.1025	0.0013	-0.015		0.1025	0.0027	-0.017		0.1025	0.0028	-0.012		0.1025	0.0035	-0.017
0.10333	0.0013	-0.016		0.10333	0.0027	-0.017		0.10333	0.0028	-0.012		0.10333	0.0035	-0.017
0.10417	0.0013	-0.016		0.10417	0.0027	-0.017		0.10417	0.0028	-0.013		0.10417	0.0035	-0.017
0.105	0.0013	-0.016		0.105	0.0027	-0.017		0.105	0.0028	-0.013		0.105	0.0035	-0.017
0.10583	0.0013	-0.016		0.10583	0.0027	-0.017		0.10583	0.0028	-0.013		0.10583	0.0035	-0.017
0.10667	0.0013	-0.016		0.10667	0.0027	-0.017		0.10667	0.0028	-0.013		0.10667	0.0035	-0.017
0.1075	0.0013	-0.016		0.1075	0.0027	-0.018		0.1075	0.0028	-0.013		0.1075	0.0035	-0.017
0.10833	0.0013	-0.016		0.10833	0.0027	-0.018		0.10833	0.0029	-0.013		0.10833	0.0035	-0.017
0.10917	0.0012	-0.016		0.10917	0.0027	-0.018		0.10917	0.0029	-0.012		0.10917	0.0035	-0.017
0.11	0.0012	-0.016		0.11	0.0027	-0.017		0.11	0.0029	-0.013		0.11	0.0035	-0.016
0.11083	0.0012	-0.016		0.11083	0.0027	-0.017		0.11083	0.0029	-0.013		0.11083	0.0035	-0.016
0.11167	0.0012	-0.017		0.11167	0.0027	-0.017		0.11167	0.0029	-0.013		0.11167	0.0035	-0.016
0.1125	0.0012	-0.017		0.1125	0.0027	-0.018		0.1125	0.0029	-0.013		0.1125	0.0035	-0.017
0.11333	0.0012	-0.017		0.11333	0.0027	-0.018		0.11333	0.0029	-0.014		0.11333	0.0035	-0.017
0.11417	0.0012	-0.017		0.11417	0.0027	-0.018		0.11417	0.0029	-0.014		0.11417	0.0035	-0.017
0.115	0.0012	-0.017		0.115	0.0027	-0.018		0.115	0.0029	-0.015		0.115	0.0036	-0.017
0.11583	0.0012	-0.017		0.11583	0.0027	-0.018		0.11583	0.0029	-0.015		0.11583	0.0036	-0.017
0.11667	0.0012	-0.017		0.11667	0.0027	-0.018		0.11667	0.0029	-0.015		0.11667	0.0036	-0.016
0.1175	0.0012	-0.017		0.1175	0.0027	-0.018		0.1175	0.0029	-0.015		0.1175	0.0036	-0.017
0.11833	0.0011	-0.017		0.11833	0.0027	-0.019		0.11833	0.0029	-0.016		0.11833	0.0036	-0.017
0.11917	0.0011	-0.017		0.11917	0.0027	-0.018		0.11917	0.0029	-0.016		0.11917	0.0036	-0.017
0.12	0.0011	-0.017		0.12	0.0026	-0.017		0.12	0.0029	-0.016		0.12	0.0036	-0.017
0.12083	0.0011	-0.017		0.12083	0.0026	-0.018		0.12083	0.0029	-0.016		0.12083	0.0036	-0.016
0.12167	0.0011	-0.017		0.12167	0.0026	-0.018		0.12167	0.0029	-0.017		0.12167	0.0036	-0.016
0.1225	0.0011	-0.018		0.1225	0.0026	-0.018		0.1225	0.0029	-0.017		0.1225	0.0036	-0.016
0.12333	0.0011	-0.017		0.12333	0.0026	-0.018		0.12333	0.0029	-0.017		0.12333	0.0036	-0.016
0.12417	0.001	-0.017		0.12417	0.0026	-0.018		0.12417	0.0029	-0.017		0.12417	0.0036	-0.017
0.125	0.001	-0.018		0.125	0.0026	-0.018		0.125	0.0028	-0.017		0.125	0.0036	-0.017
0.12583	0.001	-0.018		0.12583	0.0026	-0.019		0.12583	0.0028	-0.018		0.12583	0.0036	-0.018
0.12667	0.001	-0.018		0.12667	0.0026	-0.019		0.12667	0.0028	-0.017		0.12667	0.0036	-0.018
0.1275	0.001	-0.019		0.1275	0.0026	-0.019		0.1275	0.0028	-0.017		0.1275	0.0036	-0.017
0.12833	0.001	-0.019		0.12833	0.0026	-0.018		0.12833	0.0028	-0.017		0.12833	0.0036	-0.017
0.12917	0.001	-0.019		0.12917	0.0026	-0.019		0.12917	0.0028	-0.016		0.12917	0.0036	-0.018
0.13	0.0009	-0.019		0.13	0.0026	-0.018		0.13	0.0028	-0.015		0.13	0.0036	-0.018
0.13083	0.0009	-0.019		0.13083	0.0026	-0.018		0.13083	0.0029	-0.015		0.13083	0.0036	-0.019
0.13167	0.0009	-0.02		0.13167	0.0026	-0.018		0.13167	0.0029	-0.015		0.13167	0.0036	-0.019
0.1325	0.0009	-0.02		0.1325	0.0026	-0.018		0.1325	0.0029	-0.015		0.1325	0.0036	-0.019
0.13333	0.0009	-0.02		0.13333	0.0026	-0.018		0.13333	0.0029	-0.015		0.13333	0.0036	-0.02
0.13417	0.0009	-0.02		0.13417	0.0026	-0.019		0.13417	0.0029	-0.015		0.13417	0.0036	-0.02
0.135	0.0008	-0.02		0.135	0.0026	-0.018		0.135	0.0029	-0.016		0.135	0.0036	-0.02
0.13583	0.0008	-0.02		0.13583	0.0026	-0.019		0.13583	0.0029	-0.016		0.13583	0.0036	-0.02
0.13667	0.0008	-0.019		0.13667	0.0026	-0.019		0.13667	0.0029	-0.016		0.13667	0.0036	-0.021
0.1375	0.0008	-0.019		0.1375	0.0026	-0.019		0.1375	0.0029	-0.016		0.1375	0.0036	-0.021
0.13833	0.0008	-0.018		0.13833	0.0026	-0.02		0.13833	0.0029	-0.017		0.13833	0.0036	-0.021
0.13917	0.0008	-0.018		0.13917	0.0026	-0.02		0.13917	0.0029	-0.017		0.13917	0.0036	-0.021
0.14	0.0008	-0.018		0.14	0.0026	-0.02		0.14	0.0029	-0.017		0.14	0.0036	-0.022
0.14083	0.0007	-0.018		0.14083	0.0026	-0.02		0.14083	0.0029	-0.017		0.14083	0.0036	-0.022
0.14167	0.0007	-0.018		0.14167	0.0026	-0.02		0.14167	0.0029	-0.017		0.14167	0.0036	-0.022
0.1425	0.0007	-0.019		0.1425	0.0026	-0.019		0.1425	0.0029	-0.017		0.1425	0.0036	-0.022
0.14333	0.0007	-0.019		0.14333	0.0026	-0.019		0.14333	0.0029	-0.017		0.14333	0.0036	-0.022
0.14417	0.0007	-0.019		0.14417	0.0026	-0.019		0.14417	0.0029	-0.017		0.14417	0.0036	-0.021
0.145	0.0007	-0.018		0.145	0.0026	-0.019		0.145	0.0029	-0.017		0.145	0.0036	-0.021
0.14583	0.0007	-0.018		0.14583	0.0026	-0.019		0.14583	0.0029	-0.017		0.14583	0.0036	-0.021
0.14667	0.0007	-0.018		0.14667	0.0026	-0.019		0.14667	0.0029	-0.017		0.14667	0.0036	-0.021
0.1475	0.0007	-0.018		0.1475	0.0026	-0.019		0.1475	0.0029	-0.017		0.1475	0.0036	-0.02
0.14833	0.0007	-0.019		0.14833	0.0026	-0.019		0.14833	0.0029	-0.016		0.14833	0.0036	-0.021
0.14917	0.0007	-0.019		0.14917	0.0026	-0.018		0.14917	0.0029	-0.016		0.14917	0.0036	-0.021
0.15	0.0006	-0.019		0.15	0.0026	-0.018		0.15	0.0029	-0.016		0.15	0.0036	-0.02
0.15083	0.0006	-0.019		0.15083	0.0026	-0.018		0.15083	0.0029	-0.016		0.15083	0.0037	-0.02
0.15167	0.0006	-0.018		0.15167	0.0026	-0.018		0.15167	0.0029	-0.016		0.15167	0.0037	-0.02
0.1525	0.0006	-0.018		0.1525	0.0026	-0.018		0.1525	0.003	-0.016		0.1525	0.0037	-0.02
0.15333	0.0006	-0.018		0.15333	0.0026	-0.018		0.15333	0.003	-0.016		0.15333	0.0037	-0.02
0.15417	0.0006	-0.018		0.15417	0.0026	-0.018		0.15417	0.003	-0.016		0.15417	0.0037	-0.02
0.155	0.0006	-0.019		0.155	0.0026	-0.019		0.155	0.003	-0.016		0.155	0.0037	-0.02
0.15583	0.0006	-0.019		0.15583	0.0026	-0.019		0.15583	0.003	-0.016		0.15583	0.0037	-0.019
0.15667	0.0006	-0.019		0.15667	0.0026	-0.019		0.15667	0.003	-0.016		0.15667	0.0037	-0.019
0.1575	0.0006	-0.02		0.1575	0.0026	-0.019		0.1575	0.003	-0.016		0.1575	0.0037	-0.019
0.15833	0.0006	-0.02		0.15833	0.0026	-0.02		0.15833	0.003	-0.017		0.15833	0.0038	-0.019
0.15917	0.0006	-0.02		0.15917	0.0026	-0.02		0.15917	0.0031	-0.017		0.15917	0.0038	-0.019
0.16	0.0006	-0.02		0.16	0.0026	-0.021		0.16	0.0031	-0.017		0.16	0.0038	-0.02
0.16083	0.0006	-0.02		0.16083	0.0027	-0.021		0.16083	0.0031	-0.017		0.16083	0.0038	-0.02
0.16167	0.0006	-0.02		0.16167	0.0027	-0.021		0.16167	0.0031	-0.018		0.16167	0.0038	-0.02
0.1625	0.0006	-0.02		0.1625	0.0027	-0.021		0.1625	0.0031	-0.018		0.1625	0.0038	-0.02
0.16333	0.0006	-0.02		0.16333	0.0027	-0.021		0.16333	0.0031	-0.019		0.16333	0.0038	-0.02
0.16417	0.0006	-0.021		0.16417	0.0027	-0.022		0.16417	0.0032	-0.019		0.16417	0.0038	-0.021
0.165	0.0006	-0.021		0.165	0.0027	-0.022		0.165	0.0032	-0.019		0.165	0.0039	-0.021
0.16583	0.0006	-0.021		0.16583	0.0027	-0.022		0.16583	0.0032	-0.019		0.16583	0.0039	-0.021
0.16667	0.0006	-0.021		0.16667	0.0027	-0.022		0.16667	0.0032	-0.02		0.16667	0.0039	-0.021
0.1675	0.0006	-0.021		0.1675	0.0027	-0.022		0.1675	0.0032	-0.02		0.1675	0.0039	-0.021
0.16833	0.0006	-0.021		0.16833	0.0027	-0.023		0.16833	0.0033	-0.019		0.16833	0.0039	-0.022
0.16917	0.0006	-0.021		0.16917	0.0028	-0.023		0.16917	0.0033	-0.019		0.16917	0.004	-0.022
0.17	0.0006	-0.021		0.17	0.0028	-0.023		0.17	0.0033	-0.018		0.17	0.004	-0.022
0.17083	0.0006	-0.021		0.17083	0.0028	-0.024		0.17083	0.0033	-0.018		0.17083	0.004	-0.022
0.17167	0.0006	-0.021		0.17167	0.0028	-0.024		0.17167	0.0034	-0.018		0.17167	0.004	-0.022
0.1725	0.0007	-0.021		0.1725	0.0028	-0.023		0.1725	0.0034	-0.018		0.1725	0.0041	-0.023
0.17333	0.0007	-0.021		0.17333	0.0028	-0.023		0.17333	0.0034	-0.018		0.17333	0.0041	-0.023
0.17417	0.0007	-0.021		0.17417	0.0029	-0.024		0.17417	0.0034	-0.018		0.17417	0.0041	-0.023
0.175	0.0007	-0.021		0.175	0.0029	-0.024		0.175	0.0035	-0.018		0.175	0.0041	-0.023
0.17583	0.0007	-0.022		0.17583	0.0029	-0.024		0.17583	0.0035	-0.018		0.17583	0.0042	-0.023
0.17667	0.0007	-0.021		0.17667	0.0029	-0.024		0.17667	0.0035	-0.019		0.17667	0.0042	-0.022
0.1775	0.0007	-0.022		0.1775	0.0029	-0.024		0.1775	0.0035	-0.019		0.1775	0.0042	-0.023
0.17833	0.0007	-0.023		0.17833	0.0029	-0.024		0.17833	0.0036	-0.019		0.17833	0.0042	-0.023
0.17917	0.0007	-0.023		0.17917	0.003	-0.023		0.17917	0.0036	-0.019		0.17917	0.0043	-0.023
0.18	0.0007	-0.023		0.18	0.003	-0.023		0.18	0.0037	-0.019		0.18	0.0043	-0.022
0.18083	0.0008	-0.024		0.18083	0.003	-0.023		0.18083	0.0037	-0.019		0.18083	0.0043	-0.021
0.18167	0.0008	-0.024		0.18167	0.003	-0.023		0.18167	0.0037	-0.019		0.18167	0.0043	-0.021
0.1825	0.0008	-0.024		0.1825	0.003	-0.022		0.1825	0.0037	-0.018		0.1825	0.0044	-0.021
0.18333	0.0008	-0.023		0.18333	0.0031	-0.022		0.18333	0.0038	-0.018		0.18333	0.0044	-0.02
0.18417	0.0008	-0.024		0.18417	0.0031	-0.022		0.18417	0.0038	-0.018		0.18417	0.0044	-0.02
0.185	0.0008	-0.024		0.185	0.0031	-0.023		0.185	0.0038	-0.019		0.185	0.0044	-0.02
0.18583	0.0008	-0.024		0.18583	0.0032	-0.023		0.18583	0.0039	-0.019		0.18583	0.0044	-0.021
0.18667	0.0009	-0.024		0.18667	0.0032	-0.023		0.18667	0.0039	-0.019		0.18667	0.0045	-0.021
0.1875	0.0009	-0.023		0.1875	0.0032	-0.023		0.1875	0.0039	-0.019		0.1875	0.0045	-0.022
0.18833	0.0009	-0.023		0.18833	0.0032	-0.024		0.18833	0.004	-0.019		0.18833	0.0046	-0.022
0.18917	0.0009	-0.023		0.18917	0.0032	-0.024		0.18917	0.004	-0.019		0.18917	0.0046	-0.022
0.19	0.0009	-0.023		0.19	0.0033	-0.024		0.19	0.004	-0.018		0.19	0.0046	-0.022
0.19083	0.0009	-0.024		0.19083	0.0033	-0.024		0.19083	0.004	-0.019		0.19083	0.0046	-0.021
0.19167	0.001	-0.024		0.19167	0.0033	-0.023		0.19167	0.0041	-0.02		0.19167	0.0047	-0.021
0.1925	0.001	-0.023		0.1925	0.0033	-0.023		0.1925	0.0041	-0.02		0.1925	0.0047	-0.022
0.19333	0.001	-0.023		0.19333	0.0034	-0.023		0.19333	0.0041	-0.02		0.19333	0.0047	-0.022
0.19417	0.001	-0.023		0.19417	0.0034	-0.024		0.19417	0.0042	-0.021		0.19417	0.0048	-0.022
0.195	0.001	-0.022		0.195	0.0034	-0.024		0.195	0.0042	-0.021		0.195	0.0048	-0.022
0.19583	0.001	-0.023		0.19583	0.0035	-0.024		0.19583	0.0043	-0.021		0.19583	0.0048	-0.022
0.19667	0.001	-0.023		0.19667	0.0035	-0.024		0.19667	0.0043	-0.022		0.19667	0.0049	-0.022
0.1975	0.0011	-0.023		0.1975	0.0035	-0.024		0.1975	0.0043	-0.023		0.1975	0.0049	-0.022
0.19833	0.0011	-0.023		0.19833	0.0035	-0.024		0.19833	0.0044	-0.023		0.19833	0.0049	-0.022
0.19917	0.0011	-0.023		0.19917	0.0036	-0.024		0.19917	0.0044	-0.023		0.19917	0.0049	-0.023
0.2	0.0011	-0.023		0.2	0.0036	-0.025		0.2	0.0044	-0.023		0.2	0.005	-0.023
0.20083	0.0011	-0.023		0.20083	0.0036	-0.025		0.20083	0.0045	-0.023		0.20083	0.005	-0.023
0.20167	0.0011	-0.023		0.20167	0.0036	-0.025		0.20167	0.0045	-0.023		0.20167	0.005	-0.023
0.2025	0.0011	-0.023		0.2025	0.0036	-0.025		0.2025	0.0045	-0.023		0.2025	0.005	-0.023
0.20333	0.0012	-0.023		0.20333	0.0037	-0.024		0.20333	0.0046	-0.023		0.20333	0.0051	-0.023
0.20417	0.0012	-0.024		0.20417	0.0037	-0.024		0.20417	0.0046	-0.023		0.20417	0.0051	-0.023
0.205	0.0012	-0.024		0.205	0.0037	-0.024		0.205	0.0046	-0.023		0.205	0.0051	-0.023
0.20583	0.0012	-0.023		0.20583	0.0037	-0.024		0.20583	0.0046	-0.023		0.20583	0.0051	-0.023
0.20667	0.0012	-0.024		0.20667	0.0037	-0.024		0.20667	0.0047	-0.023		0.20667	0.0052	-0.023
0.2075	0.0012	-0.024		0.2075	0.0038	-0.024		0.2075	0.0047	-0.022		0.2075	0.0052	-0.023
0.20833	0.0013	-0.025		0.20833	0.0038	-0.024		0.20833	0.0047	-0.022		0.20833	0.0052	-0.024
0.20917	0.0013	-0.025		0.20917	0.0038	-0.024		0.20917	0.0048	-0.022		0.20917	0.0052	-0.024
0.21	0.0013	-0.026		0.21	0.0038	-0.023		0.21	0.0048	-0.022		0.21	0.0053	-0.024
0.21083	0.0013	-0.026		0.21083	0.0039	-0.024		0.21083	0.0048	-0.022		0.21083	0.0053	-0.024
0.21167	0.0013	-0.026		0.21167	0.0039	-0.024		0.21167	0.0048	-0.022		0.21167	0.0053	-0.024
0.2125	0.0013	-0.026		0.2125	0.0039	-0.024		0.2125	0.0049	-0.022		0.2125	0.0053	-0.024
0.21333	0.0013	-0.026		0.21333	0.0039	-0.024		0.21333	0.0049	-0.022		0.21333	0.0053	-0.024
0.21417	0.0013	-0.026		0.21417	0.0039	-0.024		0.21417	0.0049	-0.022		0.21417	0.0053	-0.024
0.215	0.0014	-0.027		0.215	0.0039	-0.025		0.215	0.0049	-0.022		0.215	0.0054	-0.024
0.21583	0.0014	-0.027		0.21583	0.0039	-0.025		0.21583	0.0049	-0.021		0.21583	0.0054	-0.024
0.21667	0.0014	-0.027		0.21667	0.0039	-0.024		0.21667	0.005	-0.021		0.21667	0.0054	-0.024
0.2175	0.0014	-0.027		0.2175	0.004	-0.023		0.2175	0.005	-0.02		0.2175	0.0054	-0.024
0.21833	0.0014	-0.028		0.21833	0.004	-0.023		0.21833	0.005	-0.019		0.21833	0.0054	-0.024
0.21917	0.0014	-0.028		0.21917	0.004	-0.023		0.21917	0.005	-0.02		0.21917	0.0054	-0.024
0.22	0.0014	-0.028		0.22	0.004	-0.024		0.22	0.0051	-0.02		0.22	0.0054	-0.025
0.22083	0.0014	-0.028		0.22083	0.004	-0.025		0.22083	0.0051	-0.021		0.22083	0.0055	-0.025
0.22167	0.0014	-0.027		0.22167	0.004	-0.025		0.22167	0.0051	-0.021		0.22167	0.0055	-0.026
0.2225	0.0014	-0.027		0.2225	0.004	-0.025		0.2225	0.0051	-0.022		0.2225	0.0055	-0.026
0.22333	0.0014	-0.027		0.22333	0.0041	-0.024		0.22333	0.0051	-0.021		0.22333	0.0055	-0.026
0.22417	0.0014	-0.027		0.22417	0.0041	-0.024		0.22417	0.0052	-0.021		0.22417	0.0055	-0.026
0.225	0.0014	-0.027		0.225	0.0041	-0.024		0.225	0.0052	-0.022		0.225	0.0055	-0.026
0.22583	0.0014	-0.027		0.22583	0.0041	-0.024		0.22583	0.0052	-0.022		0.22583	0.0055	-0.026
0.22667	0.0015	-0.027		0.22667	0.0041	-0.024		0.22667	0.0052	-0.022		0.22667	0.0055	-0.026
0.2275	0.0015	-0.027		0.2275	0.0041	-0.024		0.2275	0.0052	-0.022		0.2275	0.0055	-0.026
0.22833	0.0015	-0.026		0.22833	0.0041	-0.025		0.22833	0.0052	-0.023		0.22833	0.0055	-0.026
0.22917	0.0015	-0.026		0.22917	0.0042	-0.025		0.22917	0.0053	-0.023		0.22917	0.0055	-0.027
0.23	0.0015	-0.026		0.23	0.0042	-0.024		0.23	0.0053	-0.023		0.23	0.0055	-0.027
0.23083	0.0015	-0.026		0.23083	0.0042	-0.024		0.23083	0.0053	-0.024		0.23083	0.0055	-0.026
0.23167	0.0015	-0.025		0.23167	0.0042	-0.025		0.23167	0.0053	-0.024		0.23167	0.0055	-0.027
0.2325	0.0015	-0.025		0.2325	0.0042	-0.025		0.2325	0.0053	-0.025		0.2325	0.0055	-0.026
0.23333	0.0015	-0.026		0.23333	0.0042	-0.025		0.23333	0.0053	-0.025		0.23333	0.0055	-0.026
0.23417	0.0015	-0.026		0.23417	0.0042	-0.025		0.23417	0.0054	-0.025		0.23417	0.0055	-0.026
0.235	0.0015	-0.026		0.235	0.0042	-0.025		0.235	0.0054	-0.025		0.235	0.0055	-0.026
0.23583	0.0015	-0.026		0.23583	0.0042	-0.025		0.23583	0.0054	-0.025		0.23583	0.0055	-0.026
0.23667	0.0015	-0.027		0.23667	0.0042	-0.026		0.23667	0.0054	-0.025		0.23667	0.0055	-0.026
0.2375	0.0015	-0.027		0.2375	0.0042	-0.026		0.2375	0.0054	-0.025		0.2375	0.0055	-0.027
0.23833	0.0015	-0.029		0.23833	0.0042	-0.026		0.23833	0.0054	-0.025		0.23833	0.0055	-0.026
0.23917	0.0015	-0.029		0.23917	0.0042	-0.027		0.23917	0.0054	-0.026		0.23917	0.0055	-0.026
0.24	0.0015	-0.03		0.24	0.0043	-0.027		0.24	0.0054	-0.026		0.24	0.0055	-0.027
0.24083	0.0015	-0.031		0.24083	0.0043	-0.029		0.24083	0.0055	-0.026		0.24083	0.0055	-0.027
0.24167	0.0015	-0.031		0.24167	0.0043	-0.029		0.24167	0.0055	-0.026		0.24167	0.0055	-0.028
0.2425	0.0015	-0.031		0.2425	0.0043	-0.029		0.2425	0.0055	-0.026		0.2425	0.0055	-0.028
0.24333	0.0015	-0.031		0.24333	0.0043	-0.028		0.24333	0.0055	-0.026		0.24333	0.0055	-0.028
0.24417	0.0015	-0.031		0.24417	0.0043	-0.028		0.24417	0.0055	-0.026		0.24417	0.0055	-0.028
0.245	0.0015	-0.031		0.245	0.0043	-0.029		0.245	0.0055	-0.026		0.245	0.0055	-0.028
0.24583	0.0015	-0.031		0.24583	0.0043	-0.029		0.24583	0.0055	-0.025		0.24583	0.0055	-0.028
0.24667	0.0015	-0.03		0.24667	0.0043	-0.029		0.24667	0.0055	-0.026		0.24667	0.0055	-0.028
0.2475	0.0015	-0.03		0.2475	0.0043	-0.03		0.2475	0.0055	-0.026		0.2475	0.0055	-0.028
0.24833	0.0015	-0.03		0.24833	0.0043	-0.03		0.24833	0.0055	-0.026		0.24833	0.0055	-0.028
0.24917	0.0015	-0.03		0.24917	0.0043	-0.03		0.24917	0.0056	-0.026		0.24917	0.0055	-0.029
0.25	0.0015	-0.03		0.25	0.0043	-0.03		0.25	0.0056	-0.026		0.25	0.0055	-0.029
0.25083	0.0015	-0.03		0.25083	0.0043	-0.03		0.25083	0.0056	-0.027		0.25083	0.0055	-0.03
0.25167	0.0015	-0.029		0.25167	0.0043	-0.03		0.25167	0.0056	-0.027		0.25167	0.0055	-0.03
0.2525	0.0015	-0.029		0.2525	0.0043	-0.031		0.2525	0.0056	-0.027		0.2525	0.0055	-0.031
0.25333	0.0015	-0.029		0.25333	0.0043	-0.031		0.25333	0.0056	-0.026		0.25333	0.0055	-0.031
0.25417	0.0015	-0.029		0.25417	0.0044	-0.031		0.25417	0.0056	-0.026		0.25417	0.0055	-0.031
0.255	0.0015	-0.029		0.255	0.0044	-0.031		0.255	0.0056	-0.027		0.255	0.0055	-0.031
0.25583	0.0015	-0.029		0.25583	0.0044	-0.031		0.25583	0.0056	-0.027		0.25583	0.0055	-0.031
0.25667	0.0015	-0.03		0.25667	0.0044	-0.031		0.25667	0.0057	-0.027		0.25667	0.0055	-0.031
0.2575	0.0015	-0.03		0.2575	0.0044	-0.031		0.2575	0.0057	-0.027		0.2575	0.0055	-0.031
0.25833	0.0015	-0.031		0.25833	0.0044	-0.031		0.25833	0.0057	-0.027		0.25833	0.0055	-0.031
0.25917	0.0015	-0.031		0.25917	0.0044	-0.032		0.25917	0.0057	-0.027		0.25917	0.0055	-0.031
0.26	0.0015	-0.031		0.26	0.0044	-0.032		0.26	0.0057	-0.027		0.26	0.0055	-0.031
0.26083	0.0015	-0.032		0.26083	0.0044	-0.033		0.26083	0.0057	-0.027		0.26083	0.0055	-0.032
0.26167	0.0015	-0.032		0.26167	0.0044	-0.033		0.26167	0.0057	-0.027		0.26167	0.0056	-0.031
0.2625	0.0015	-0.032		0.2625	0.0044	-0.033		0.2625	0.0058	-0.027		0.2625	0.0056	-0.031
0.26333	0.0015	-0.032		0.26333	0.0044	-0.032		0.26333	0.0058	-0.027		0.26333	0.0056	-0.03
0.26417	0.0015	-0.032		0.26417	0.0044	-0.032		0.26417	0.0058	-0.028		0.26417	0.0056	-0.03
0.265	0.0015	-0.032		0.265	0.0045	-0.032		0.265	0.0058	-0.028		0.265	0.0056	-0.031
0.26583	0.0015	-0.032		0.26583	0.0045	-0.032		0.26583	0.0058	-0.028		0.26583	0.0056	-0.031
0.26667	0.0015	-0.032		0.26667	0.0045	-0.033		0.26667	0.0058	-0.028		0.26667	0.0056	-0.03
0.2675	0.0015	-0.033		0.2675	0.0045	-0.033		0.2675	0.0058	-0.029		0.2675	0.0056	-0.03
0.26833	0.0016	-0.033		0.26833	0.0045	-0.034		0.26833	0.0058	-0.029		0.26833	0.0056	-0.031
0.26917	0.0016	-0.033		0.26917	0.0045	-0.034		0.26917	0.0058	-0.03		0.26917	0.0056	-0.03
0.27	0.0016	-0.033		0.27	0.0045	-0.034		0.27	0.0058	-0.03		0.27	0.0056	-0.03
0.27083	0.0016	-0.032		0.27083	0.0045	-0.034		0.27083	0.0059	-0.03		0.27083	0.0056	-0.03
0.27167	0.0016	-0.032		0.27167	0.0045	-0.034		0.27167	0.0059	-0.03		0.27167	0.0056	-0.03
0.2725	0.0016	-0.031		0.2725	0.0045	-0.033		0.2725	0.0059	-0.03		0.2725	0.0056	-0.03
0.27333	0.0016	-0.031		0.27333	0.0045	-0.033		0.27333	0.0059	-0.03		0.27333	0.0056	-0.03
0.27417	0.0016	-0.03		0.27417	0.0045	-0.033		0.27417	0.0059	-0.03		0.27417	0.0056	-0.03
0.275	0.0016	-0.03		0.275	0.0045	-0.033		0.275	0.0059	-0.03		0.275	0.0056	-0.03
0.27583	0.0016	-0.03		0.27583	0.0045	-0.033		0.27583	0.006	-0.03		0.27583	0.0056	-0.03
0.27667	0.0016	-0.03		0.27667	0.0045	-0.032		0.27667	0.006	-0.031		0.27667	0.0056	-0.03
0.2775	0.0016	-0.03		0.2775	0.0045	-0.033		0.2775	0.006	-0.03		0.2775	0.0056	-0.03
0.27833	0.0016	-0.03		0.27833	0.0045	-0.033		0.27833	0.006	-0.03		0.27833	0.0056	-0.031
0.27917	0.0016	-0.03		0.27917	0.0045	-0.034		0.27917	0.006	-0.03		0.27917	0.0057	-0.031
0.28	0.0016	-0.03		0.28	0.0045	-0.034		0.28	0.006	-0.029		0.28	0.0057	-0.031
0.28083	0.0016	-0.031		0.28083	0.0045	-0.034		0.28083	0.0061	-0.029		0.28083	0.0057	-0.031
0.28167	0.0016	-0.032		0.28167	0.0045	-0.033		0.28167	0.0061	-0.029		0.28167	0.0057	-0.031
0.2825	0.0016	-0.031		0.2825	0.0045	-0.034		0.2825	0.0061	-0.029		0.2825	0.0057	-0.032
0.28333	0.0016	-0.031		0.28333	0.0045	-0.034		0.28333	0.0061	-0.029		0.28333	0.0057	-0.031
0.28417	0.0016	-0.031		0.28417	0.0045	-0.034		0.28417	0.0061	-0.029		0.28417	0.0057	-0.031
0.285	0.0016	-0.031		0.285	0.0046	-0.033		0.285	0.0061	-0.029		0.285	0.0057	-0.031
0.28583	0.0016	-0.031		0.28583	0.0046	-0.033		0.28583	0.0061	-0.029		0.28583	0.0057	-0.031
0.28667	0.0016	-0.031		0.28667	0.0046	-0.033		0.28667	0.0061	-0.029		0.28667	0.0057	-0.031
0.2875	0.0017	-0.031		0.2875	0.0046	-0.033		0.2875	0.0062	-0.029		0.2875	0.0057	-0.031
0.28833	0.0017	-0.031		0.28833	0.0046	-0.033		0.28833	0.0062	-0.029		0.28833	0.0057	-0.031
0.28917	0.0017	-0.031		0.28917	0.0046	-0.033		0.28917	0.0062	-0.029		0.28917	0.0057	-0.03
0.29	0.0017	-0.031		0.29	0.0046	-0.033		0.29	0.0062	-0.028		0.29	0.0057	-0.03
0.29083	0.0017	-0.031		0.29083	0.0046	-0.033		0.29083	0.0062	-0.028		0.29083	0.0058	-0.03
0.29167	0.0017	-0.031		0.29167	0.0046	-0.033		0.29167	0.0062	-0.028		0.29167	0.0058	-0.03
0.2925	0.0017	-0.031		0.2925	0.0046	-0.032		0.2925	0.0062	-0.028		0.2925	0.0058	-0.03
0.29333	0.0017	-0.031		0.29333	0.0046	-0.032		0.29333	0.0063	-0.028		0.29333	0.0058	-0.03
0.29417	0.0017	-0.031		0.29417	0.0046	-0.032		0.29417	0.0063	-0.027		0.29417	0.0058	-0.03
0.295	0.0017	-0.031		0.295	0.0046	-0.032		0.295	0.0063	-0.028		0.295	0.0058	-0.03
0.29583	0.0017	-0.031		0.29583	0.0046	-0.032		0.29583	0.0063	-0.028		0.29583	0.0058	-0.031
0.29667	0.0017	-0.031		0.29667	0.0047	-0.032		0.29667	0.0063	-0.029		0.29667	0.0058	-0.031
0.2975	0.0017	-0.031		0.2975	0.0047	-0.032		0.2975	0.0063	-0.029		0.2975	0.0058	-0.03
0.29833	0.0017	-0.032		0.29833	0.0047	-0.032		0.29833	0.0063	-0.028		0.29833	0.0058	-0.031
0.29917	0.0017	-0.032		0.29917	0.0047	-0.032		0.29917	0.0064	-0.029		0.29917	0.0058	-0.031
0.3	0.0017	-0.032		0.3	0.0047	-0.032		0.3	0.0064	-0.029		0.3	0.0059	-0.031
0.30083	0.0017	-0.031		0.30083	0.0047	-0.032		0.30083	0.0064	-0.03		0.30083	0.0059	-0.03
0.30167	0.0017	-0.031		0.30167	0.0047	-0.033		0.30167	0.0064	-0.03		0.30167	0.0059	-0.03
0.3025	0.0017	-0.031		0.3025	0.0047	-0.033		0.3025	0.0064	-0.031		0.3025	0.0059	-0.031
0.30333	0.0017	-0.031		0.30333	0.0047	-0.033		0.30333	0.0064	-0.031		0.30333	0.0059	-0.031
0.30417	0.0017	-0.031		0.30417	0.0047	-0.033		0.30417	0.0064	-0.031		0.30417	0.0059	-0.031
0.305	0.0017	-0.032		0.305	0.0047	-0.033		0.305	0.0064	-0.031		0.305	0.0059	-0.032
0.30583	0.0017	-0.032		0.30583	0.0047	-0.033		0.30583	0.0065	-0.032		0.30583	0.0059	-0.032
0.30667	0.0017	-0.032		0.30667	0.0047	-0.032		0.30667	0.0065	-0.032		0.30667	0.006	-0.032
0.3075	0.0017	-0.032		0.3075	0.0047	-0.032		0.3075	0.0065	-0.032		0.3075	0.006	-0.033
0.30833	0.0017	-0.033		0.30833	0.0047	-0.033		0.30833	0.0065	-0.032		0.30833	0.006	-0.033
0.30917	0.0017	-0.033		0.30917	0.0048	-0.033		0.30917	0.0065	-0.032		0.30917	0.006	-0.033
0.31	0.0018	-0.033		0.31	0.0048	-0.033		0.31	0.0065	-0.031		0.31	0.006	-0.033
0.31083	0.0018	-0.034		0.31083	0.0048	-0.034		0.31083	0.0065	-0.031		0.31083	0.006	-0.034
0.31167	0.0018	-0.034		0.31167	0.0048	-0.034		0.31167	0.0065	-0.03		0.31167	0.006	-0.035
0.3125	0.0018	-0.034		0.3125	0.0048	-0.035		0.3125	0.0065	-0.03		0.3125	0.006	-0.035
0.31333	0.0018	-0.034		0.31333	0.0048	-0.035		0.31333	0.0066	-0.03		0.31333	0.006	-0.035
0.31417	0.0018	-0.034		0.31417	0.0048	-0.035		0.31417	0.0066	-0.03		0.31417	0.006	-0.035
0.315	0.0018	-0.034		0.315	0.0048	-0.035		0.315	0.0066	-0.03		0.315	0.0061	-0.035
0.31583	0.0018	-0.035		0.31583	0.0048	-0.035		0.31583	0.0066	-0.03		0.31583	0.0061	-0.035
0.31667	0.0018	-0.035		0.31667	0.0048	-0.035		0.31667	0.0066	-0.03		0.31667	0.0061	-0.035
0.3175	0.0018	-0.035		0.3175	0.0048	-0.036		0.3175	0.0066	-0.029		0.3175	0.0061	-0.034
0.31833	0.0018	-0.035		0.31833	0.0048	-0.037		0.31833	0.0066	-0.029		0.31833	0.0061	-0.034
0.31917	0.0018	-0.034		0.31917	0.0048	-0.037		0.31917	0.0066	-0.029		0.31917	0.0061	-0.034
0.32	0.0018	-0.034		0.32	0.0048	-0.037		0.32	0.0066	-0.029		0.32	0.0061	-0.034
0.32083	0.0018	-0.034		0.32083	0.0048	-0.038		0.32083	0.0067	-0.029		0.32083	0.0061	-0.034
0.32167	0.0018	-0.034		0.32167	0.0049	-0.038		0.32167	0.0067	-0.03		0.32167	0.0061	-0.034
0.3225	0.0018	-0.034		0.3225	0.0049	-0.038		0.3225	0.0067	-0.03		0.3225	0.0062	-0.034
0.32333	0.0018	-0.034		0.32333	0.0049	-0.038		0.32333	0.0067	-0.03		0.32333	0.0062	-0.034
0.32417	0.0018	-0.035		0.32417	0.0049	-0.038		0.32417	0.0067	-0.03		0.32417	0.0062	-0.034
0.325	0.0018	-0.035		0.325	0.0049	-0.038		0.325	0.0067	-0.031		0.325	0.0062	-0.034
0.32583	0.0018	-0.035		0.32583	0.0049	-0.038		0.32583	0.0067	-0.031		0.32583	0.0062	-0.034
0.32667	0.0018	-0.035		0.32667	0.0049	-0.039		0.32667	0.0067	-0.031		0.32667	0.0062	-0.034
0.3275	0.0018	-0.034		0.3275	0.0049	-0.039		0.3275	0.0067	-0.031		0.3275	0.0062	-0.035
0.32833	0.0018	-0.034		0.32833	0.0049	-0.039		0.32833	0.0067	-0.032		0.32833	0.0062	-0.035
0.32917	0.0018	-0.034		0.32917	0.0049	-0.039		0.32917	0.0068	-0.032		0.32917	0.0063	-0.035
0.33	0.0018	-0.034		0.33	0.0049	-0.039		0.33	0.0068	-0.032		0.33	0.0063	-0.035
0.33083	0.0018	-0.034		0.33083	0.0049	-0.038		0.33083	0.0068	-0.033		0.33083	0.0063	-0.035
0.33167	0.0018	-0.034		0.33167	0.0049	-0.038		0.33167	0.0068	-0.032		0.33167	0.0063	-0.036
0.3325	0.0018	-0.034		0.3325	0.0049	-0.038		0.3325	0.0068	-0.032		0.3325	0.0063	-0.036
0.33333	0.0019	-0.035		0.33333	0.0049	-0.037		0.33333	0.0068	-0.032		0.33333	0.0063	-0.036
0.33417	0.0019	-0.036		0.33417	0.0049	-0.037		0.33417	0.0068	-0.033		0.33417	0.0063	-0.036
0.335	0.0019	-0.036		0.335	0.0049	-0.037		0.335	0.0068	-0.033		0.335	0.0063	-0.036
0.33583	0.0019	-0.037		0.33583	0.0049	-0.037		0.33583	0.0069	-0.033		0.33583	0.0063	-0.036
0.33667	0.0019	-0.037		0.33667	0.0049	-0.036		0.33667	0.0069	-0.033		0.33667	0.0064	-0.036
0.3375	0.0019	-0.037		0.3375	0.0049	-0.036		0.3375	0.0069	-0.033		0.3375	0.0064	-0.036
0.33833	0.0019	-0.036		0.33833	0.0049	-0.037		0.33833	0.0069	-0.033		0.33833	0.0064	-0.036
0.33917	0.0019	-0.036		0.33917	0.005	-0.037		0.33917	0.0069	-0.033		0.33917	0.0064	-0.036
0.34	0.0019	-0.035		0.34	0.005	-0.037		0.34	0.0069	-0.033		0.34	0.0064	-0.036
0.34083	0.0019	-0.035		0.34083	0.005	-0.038		0.34083	0.0069	-0.033		0.34083	0.0064	-0.036
0.34167	0.0019	-0.035		0.34167	0.005	-0.038		0.34167	0.0069	-0.033		0.34167	0.0064	-0.036
0.3425	0.0019	-0.035		0.3425	0.005	-0.038		0.3425	0.007	-0.033		0.3425	0.0064	-0.036
0.34333	0.0019	-0.035		0.34333	0.005	-0.038		0.34333	0.007	-0.033		0.34333	0.0064	-0.036
0.34417	0.0019	-0.035		0.34417	0.005	-0.038		0.34417	0.007	-0.033		0.34417	0.0065	-0.036
0.345	0.0019	-0.035		0.345	0.005	-0.038		0.345	0.007	-0.033		0.345	0.0065	-0.036
0.34583	0.0019	-0.035		0.34583	0.005	-0.038		0.34583	0.007	-0.033		0.34583	0.0065	-0.036
0.34667	0.0019	-0.036		0.34667	0.005	-0.038		0.34667	0.007	-0.033		0.34667	0.0065	-0.036
0.3475	0.0019	-0.036		0.3475	0.005	-0.038		0.3475	0.007	-0.033		0.3475	0.0065	-0.036
0.34833	0.0019	-0.036		0.34833	0.005	-0.038		0.34833	0.007	-0.034		0.34833	0.0065	-0.036
0.34917	0.0019	-0.037		0.34917	0.005	-0.037		0.34917	0.007	-0.034		0.34917	0.0065	-0.035
0.35	0.0019	-0.037		0.35	0.0051	-0.037		0.35	0.007	-0.035		0.35	0.0066	-0.035
0.35083	0.0019	-0.038		0.35083	0.0051	-0.037		0.35083	0.0071	-0.035		0.35083	0.0066	-0.035
0.35167	0.0019	-0.038		0.35167	0.0051	-0.037		0.35167	0.0071	-0.036		0.35167	0.0066	-0.034
0.3525	0.0019	-0.038		0.3525	0.0051	-0.037		0.3525	0.0071	-0.036		0.3525	0.0066	-0.034
0.35333	0.0019	-0.038		0.35333	0.0051	-0.037		0.35333	0.0071	-0.036		0.35333	0.0066	-0.034
0.35417	0.0019	-0.038		0.35417	0.0051	-0.038		0.35417	0.0071	-0.036		0.35417	0.0066	-0.034
0.355	0.0019	-0.038		0.355	0.0051	-0.038		0.355	0.0071	-0.036		0.355	0.0066	-0.034
0.35583	0.0019	-0.039		0.35583	0.0051	-0.037		0.35583	0.0071	-0.036		0.35583	0.0066	-0.034
0.35667	0.0019	-0.038		0.35667	0.0051	-0.037		0.35667	0.0072	-0.036		0.35667	0.0067	-0.033
0.3575	0.0019	-0.039		0.3575	0.0051	-0.037		0.3575	0.0072	-0.036		0.3575	0.0067	-0.033
0.35833	0.0019	-0.039		0.35833	0.0051	-0.037		0.35833	0.0072	-0.035		0.35833	0.0067	-0.033
0.35917	0.0019	-0.039		0.35917	0.0051	-0.038		0.35917	0.0072	-0.035		0.35917	0.0067	-0.033
0.36	0.0019	-0.038		0.36	0.0051	-0.038		0.36	0.0072	-0.034		0.36	0.0067	-0.033
0.36083	0.0019	-0.038		0.36083	0.0051	-0.038		0.36083	0.0072	-0.034		0.36083	0.0067	-0.033
0.36167	0.0019	-0.038		0.36167	0.0051	-0.038		0.36167	0.0072	-0.034		0.36167	0.0067	-0.033
0.3625	0.0019	-0.038		0.3625	0.0051	-0.039		0.3625	0.0072	-0.035		0.3625	0.0067	-0.033
0.36333	0.0019	-0.038		0.36333	0.0051	-0.039		0.36333	0.0072	-0.034		0.36333	0.0068	-0.033
0.36417	0.0019	-0.038		0.36417	0.0052	-0.039		0.36417	0.0072	-0.034		0.36417	0.0068	-0.032
0.365	0.0019	-0.038		0.365	0.0052	-0.039		0.365	0.0072	-0.034		0.365	0.0068	-0.033
0.36583	0.0019	-0.038		0.36583	0.0052	-0.039		0.36583	0.0072	-0.033		0.36583	0.0068	-0.033
0.36667	0.0019	-0.039		0.36667	0.0052	-0.039		0.36667	0.0072	-0.033		0.36667	0.0068	-0.033
0.3675	0.0019	-0.039		0.3675	0.0052	-0.039		0.3675	0.0073	-0.033		0.3675	0.0068	-0.033
0.36833	0.0019	-0.039		0.36833	0.0052	-0.04		0.36833	0.0073	-0.033		0.36833	0.0069	-0.033
0.36917	0.0019	-0.039		0.36917	0.0052	-0.04		0.36917	0.0073	-0.033		0.36917	0.0069	-0.034
0.37	0.0019	-0.039		0.37	0.0052	-0.04		0.37	0.0073	-0.034		0.37	0.0069	-0.034
0.37083	0.0019	-0.039		0.37083	0.0052	-0.04		0.37083	0.0073	-0.034		0.37083	0.0069	-0.034
0.37167	0.0019	-0.039		0.37167	0.0052	-0.04		0.37167	0.0073	-0.035		0.37167	0.0069	-0.034
0.3725	0.0019	-0.039		0.3725	0.0052	-0.039		0.3725	0.0073	-0.035		0.3725	0.0069	-0.033
0.37333	0.0019	-0.039		0.37333	0.0052	-0.039		0.37333	0.0073	-0.036		0.37333	0.007	-0.033
0.37417	0.0019	-0.04		0.37417	0.0052	-0.039		0.37417	0.0073	-0.035		0.37417	0.007	-0.033
0.375	0.0019	-0.04		0.375	0.0052	-0.039		0.375	0.0073	-0.035		0.375	0.007	-0.034
0.37583	0.0019	-0.04		0.37583	0.0053	-0.039		0.37583	0.0073	-0.036		0.37583	0.007	-0.034
0.37667	0.0019	-0.04		0.37667	0.0053	-0.038		0.37667	0.0074	-0.036		0.37667	0.007	-0.034
0.3775	0.0019	-0.04		0.3775	0.0053	-0.039		0.3775	0.0074	-0.036		0.3775	0.007	-0.034
0.37833	0.0019	-0.04		0.37833	0.0053	-0.039		0.37833	0.0074	-0.036		0.37833	0.007	-0.034
0.37917	0.0019	-0.04		0.37917	0.0053	-0.039		0.37917	0.0074	-0.036		0.37917	0.0071	-0.035
0.38	0.0019	-0.04		0.38	0.0053	-0.039		0.38	0.0074	-0.036		0.38	0.0071	-0.035
0.38083	0.0019	-0.04		0.38083	0.0053	-0.039		0.38083	0.0074	-0.035		0.38083	0.0071	-0.036
0.38167	0.0019	-0.04		0.38167	0.0053	-0.039		0.38167	0.0074	-0.035		0.38167	0.0071	-0.036
0.3825	0.0019	-0.04		0.3825	0.0053	-0.039		0.3825	0.0074	-0.035		0.3825	0.0071	-0.036
0.38333	0.0019	-0.04		0.38333	0.0053	-0.04		0.38333	0.0074	-0.035		0.38333	0.0071	-0.037
0.38417	0.0018	-0.04		0.38417	0.0053	-0.04		0.38417	0.0074	-0.035		0.38417	0.0071	-0.037
0.385	0.0018	-0.04		0.385	0.0054	-0.041		0.385	0.0074	-0.035		0.385	0.0072	-0.038
0.38583	0.0018	-0.04		0.38583	0.0054	-0.042		0.38583	0.0075	-0.035		0.38583	0.0072	-0.038
0.38667	0.0018	-0.04		0.38667	0.0054	-0.042		0.38667	0.0075	-0.035		0.38667	0.0072	-0.038
0.3875	0.0019	-0.04		0.3875	0.0054	-0.042		0.3875	0.0075	-0.035		0.3875	0.0072	-0.038
0.38833	0.0019	-0.039		0.38833	0.0054	-0.042		0.38833	0.0075	-0.035		0.38833	0.0072	-0.038
0.38917	0.0018	-0.039		0.38917	0.0054	-0.042		0.38917	0.0075	-0.035		0.38917	0.0073	-0.037
0.39	0.0018	-0.039		0.39	0.0054	-0.042		0.39	0.0075	-0.034		0.39	0.0073	-0.037
0.39083	0.0018	-0.039		0.39083	0.0054	-0.042		0.39083	0.0075	-0.034		0.39083	0.0073	-0.037
0.39167	0.0018	-0.04		0.39167	0.0054	-0.042		0.39167	0.0075	-0.034		0.39167	0.0073	-0.037
0.3925	0.0018	-0.04		0.3925	0.0054	-0.042		0.3925	0.0075	-0.034		0.3925	0.0073	-0.037
0.39333	0.0018	-0.04		0.39333	0.0054	-0.042		0.39333	0.0075	-0.034		0.39333	0.0073	-0.036
0.39417	0.0018	-0.04		0.39417	0.0054	-0.042		0.39417	0.0076	-0.034		0.39417	0.0073	-0.036
0.395	0.0018	-0.04		0.395	0.0055	-0.042		0.395	0.0076	-0.035		0.395	0.0074	-0.035
0.39583	0.0018	-0.041		0.39583	0.0055	-0.042		0.39583	0.0076	-0.035		0.39583	0.0074	-0.035
0.39667	0.0018	-0.041		0.39667	0.0055	-0.041		0.39667	0.0076	-0.035		0.39667	0.0074	-0.035
0.3975	0.0018	-0.041		0.3975	0.0055	-0.041		0.3975	0.0076	-0.035		0.3975	0.0074	-0.035
0.39833	0.0018	-0.041		0.39833	0.0055	-0.041		0.39833	0.0076	-0.034		0.39833	0.0074	-0.035
0.39917	0.0018	-0.041		0.39917	0.0055	-0.041		0.39917	0.0076	-0.034		0.39917	0.0074	-0.035
0.4	0.0018	-0.041		0.4	0.0055	-0.04		0.4	0.0076	-0.034		0.4	0.0074	-0.035
0.40083	0.0018	-0.042		0.40083	0.0055	-0.04		0.40083	0.0076	-0.034		0.40083	0.0075	-0.034
0.40167	0.0018	-0.042		0.40167	0.0055	-0.04		0.40167	0.0076	-0.034		0.40167	0.0075	-0.034
0.4025	0.0018	-0.042		0.4025	0.0055	-0.04		0.4025	0.0076	-0.034		0.4025	0.0075	-0.034
0.40333	0.0018	-0.042		0.40333	0.0056	-0.04		0.40333	0.0076	-0.034		0.40333	0.0075	-0.034
0.40417	0.0018	-0.042		0.40417	0.0056	-0.04		0.40417	0.0076	-0.035		0.40417	0.0075	-0.035
0.405	0.0018	-0.042		0.405	0.0056	-0.04		0.405	0.0076	-0.035		0.405	0.0075	-0.035
0.40583	0.0018	-0.042		0.40583	0.0056	-0.039		0.40583	0.0077	-0.035		0.40583	0.0076	-0.035
0.40667	0.0018	-0.042		0.40667	0.0056	-0.04		0.40667	0.0077	-0.035		0.40667	0.0076	-0.034
0.4075	0.0018	-0.042		0.4075	0.0056	-0.04		0.4075	0.0077	-0.035		0.4075	0.0076	-0.035
0.40833	0.0018	-0.041		0.40833	0.0056	-0.041		0.40833	0.0077	-0.036		0.40833	0.0076	-0.035
0.40917	0.0018	-0.041		0.40917	0.0056	-0.041		0.40917	0.0077	-0.036		0.40917	0.0076	-0.035
0.41	0.0018	-0.041		0.41	0.0056	-0.041		0.41	0.0077	-0.036		0.41	0.0076	-0.035
0.41083	0.0018	-0.04		0.41083	0.0056	-0.041		0.41083	0.0077	-0.036		0.41083	0.0077	-0.036
0.41167	0.0018	-0.039		0.41167	0.0056	-0.041		0.41167	0.0077	-0.036		0.41167	0.0077	-0.036
0.4125	0.0018	-0.039		0.4125	0.0057	-0.041		0.4125	0.0077	-0.036		0.4125	0.0077	-0.036
0.41333	0.0018	-0.039		0.41333	0.0057	-0.041		0.41333	0.0077	-0.035		0.41333	0.0077	-0.036
0.41417	0.0018	-0.039		0.41417	0.0057	-0.042		0.41417	0.0077	-0.036		0.41417	0.0077	-0.036
0.415	0.0018	-0.04		0.415	0.0057	-0.041		0.415	0.0077	-0.035		0.415	0.0077	-0.037
0.41583	0.0018	-0.04		0.41583	0.0057	-0.041		0.41583	0.0077	-0.035		0.41583	0.0077	-0.038
0.41667	0.0018	-0.04		0.41667	0.0057	-0.041		0.41667	0.0078	-0.035		0.41667	0.0077	-0.038
0.4175	0.0018	-0.04		0.4175	0.0057	-0.041		0.4175	0.0078	-0.035		0.4175	0.0078	-0.037
0.41833	0.0017	-0.041		0.41833	0.0057	-0.041		0.41833	0.0078	-0.035		0.41833	0.0078	-0.037
0.41917	0.0017	-0.042		0.41917	0.0057	-0.041		0.41917	0.0078	-0.035		0.41917	0.0078	-0.037
0.42	0.0017	-0.042		0.42	0.0057	-0.041		0.42	0.0078	-0.035		0.42	0.0078	-0.037
0.42083	0.0017	-0.042		0.42083	0.0058	-0.041		0.42083	0.0078	-0.035		0.42083	0.0078	-0.037
0.42167	0.0017	-0.042		0.42167	0.0058	-0.041		0.42167	0.0078	-0.036		0.42167	0.0079	-0.037
0.4225	0.0017	-0.042		0.4225	0.0058	-0.041		0.4225	0.0078	-0.036		0.4225	0.0079	-0.037
0.42333	0.0017	-0.042		0.42333	0.0058	-0.041		0.42333	0.0078	-0.036		0.42333	0.0079	-0.037
0.42417	0.0017	-0.042		0.42417	0.0058	-0.041		0.42417	0.0078	-0.036		0.42417	0.0079	-0.037
0.425	0.0017	-0.042		0.425	0.0058	-0.041		0.425	0.0078	-0.036		0.425	0.0079	-0.037
0.42583	0.0017	-0.042		0.42583	0.0058	-0.041		0.42583	0.0078	-0.036		0.42583	0.0079	-0.037
0.42667	0.0017	-0.042		0.42667	0.0058	-0.041		0.42667	0.0079	-0.036		0.42667	0.0079	-0.037
0.4275	0.0017	-0.042		0.4275	0.0058	-0.041		0.4275	0.0079	-0.036		0.4275	0.0079	-0.037
0.42833	0.0017	-0.042		0.42833	0.0058	-0.041		0.42833	0.0079	-0.035		0.42833	0.008	-0.038
0.42917	0.0017	-0.042		0.42917	0.0058	-0.041		0.42917	0.0079	-0.035		0.42917	0.008	-0.038
0.43	0.0017	-0.041		0.43	0.0058	-0.041		0.43	0.0079	-0.035		0.43	0.008	-0.038
0.43083	0.0017	-0.041		0.43083	0.0059	-0.041		0.43083	0.0079	-0.035		0.43083	0.008	-0.038
0.43167	0.0017	-0.041		0.43167	0.0059	-0.041		0.43167	0.0079	-0.035		0.43167	0.008	-0.038
0.4325	0.0017	-0.04		0.4325	0.0059	-0.041		0.4325	0.0079	-0.035		0.4325	0.0081	-0.038
0.43333	0.0017	-0.04		0.43333	0.0059	-0.041		0.43333	0.0079	-0.036		0.43333	0.0081	-0.038
0.43417	0.0017	-0.04		0.43417	0.0059	-0.041		0.43417	0.0079	-0.036		0.43417	0.0081	-0.038
0.435	0.0017	-0.04		0.435	0.0059	-0.04		0.435	0.0079	-0.036		0.435	0.0081	-0.037
0.43583	0.0017	-0.041		0.43583	0.0059	-0.04		0.43583	0.0079	-0.037		0.43583	0.0081	-0.037
0.43667	0.0017	-0.041		0.43667	0.006	-0.04		0.43667	0.0079	-0.037		0.43667	0.0081	-0.036
0.4375	0.0017	-0.041		0.4375	0.006	-0.04		0.4375	0.0079	-0.038		0.4375	0.0082	-0.036
0.43833	0.0017	-0.041		0.43833	0.006	-0.041		0.43833	0.0079	-0.038		0.43833	0.0082	-0.036
0.43917	0.0017	-0.041		0.43917	0.006	-0.041		0.43917	0.008	-0.038		0.43917	0.0082	-0.037
0.44	0.0017	-0.041		0.44	0.006	-0.042		0.44	0.008	-0.037		0.44	0.0082	-0.037
0.44083	0.0017	-0.041		0.44083	0.006	-0.042		0.44083	0.008	-0.038		0.44083	0.0082	-0.037
0.44167	0.0017	-0.042		0.44167	0.006	-0.042		0.44167	0.008	-0.038		0.44167	0.0082	-0.037
0.4425	0.0017	-0.042		0.4425	0.0061	-0.042		0.4425	0.008	-0.038		0.4425	0.0083	-0.037
0.44333	0.0017	-0.042		0.44333	0.0061	-0.042		0.44333	0.008	-0.038		0.44333	0.0083	-0.037
0.44417	0.0017	-0.042		0.44417	0.0061	-0.042		0.44417	0.008	-0.038		0.44417	0.0083	-0.037
0.445	0.0017	-0.043		0.445	0.0061	-0.043		0.445	0.008	-0.039		0.445	0.0083	-0.037
0.44583	0.0017	-0.043		0.44583	0.0061	-0.043		0.44583	0.008	-0.039		0.44583	0.0083	-0.037
0.44667	0.0017	-0.043		0.44667	0.0061	-0.043		0.44667	0.008	-0.039		0.44667	0.0083	-0.038
0.4475	0.0017	-0.043		0.4475	0.0061	-0.043		0.4475	0.008	-0.04		0.4475	0.0084	-0.038
0.44833	0.0017	-0.044		0.44833	0.0061	-0.043		0.44833	0.008	-0.04		0.44833	0.0084	-0.038
0.44917	0.0017	-0.044		0.44917	0.0061	-0.042		0.44917	0.008	-0.04		0.44917	0.0084	-0.039
0.45	0.0017	-0.044		0.45	0.0062	-0.043		0.45	0.008	-0.04		0.45	0.0084	-0.039
0.45083	0.0017	-0.044		0.45083	0.0062	-0.044		0.45083	0.008	-0.039		0.45083	0.0084	-0.039
0.45167	0.0017	-0.044		0.45167	0.0062	-0.044		0.45167	0.008	-0.039		0.45167	0.0084	-0.039
0.4525	0.0017	-0.043		0.4525	0.0062	-0.044		0.4525	0.008	-0.039		0.4525	0.0084	-0.039
0.45333	0.0017	-0.043		0.45333	0.0062	-0.044		0.45333	0.008	-0.039		0.45333	0.0084	-0.039
0.45417	0.0017	-0.044		0.45417	0.0062	-0.043		0.45417	0.008	-0.039		0.45417	0.0085	-0.04
0.455	0.0017	-0.043		0.455	0.0062	-0.043		0.455	0.008	-0.039		0.455	0.0085	-0.039
0.45583	0.0017	-0.043		0.45583	0.0063	-0.043		0.45583	0.008	-0.039		0.45583	0.0085	-0.039
0.45667	0.0017	-0.043		0.45667	0.0063	-0.043		0.45667	0.008	-0.039		0.45667	0.0085	-0.039
0.4575	0.0017	-0.043		0.4575	0.0063	-0.042		0.4575	0.008	-0.039		0.4575	0.0085	-0.039
0.45833	0.0018	-0.043		0.45833	0.0063	-0.042		0.45833	0.008	-0.039		0.45833	0.0085	-0.039
0.45917	0.0018	-0.043		0.45917	0.0063	-0.042		0.45917	0.008	-0.039		0.45917	0.0085	-0.038
0.46	0.0018	-0.042		0.46	0.0063	-0.042		0.46	0.008	-0.04		0.46	0.0085	-0.038
0.46083	0.0018	-0.042		0.46083	0.0064	-0.043		0.46083	0.008	-0.04		0.46083	0.0086	-0.038
0.46167	0.0018	-0.042		0.46167	0.0064	-0.043		0.46167	0.0081	-0.04		0.46167	0.0086	-0.038
0.4625	0.0018	-0.042		0.4625	0.0064	-0.043		0.4625	0.0081	-0.04		0.4625	0.0086	-0.038
0.46333	0.0018	-0.042		0.46333	0.0064	-0.043		0.46333	0.0081	-0.04		0.46333	0.0086	-0.038
0.46417	0.0018	-0.042		0.46417	0.0064	-0.043		0.46417	0.0081	-0.039		0.46417	0.0086	-0.038
0.465	0.0018	-0.043		0.465	0.0064	-0.043		0.465	0.0081	-0.039		0.465	0.0086	-0.038
0.46583	0.0018	-0.044		0.46583	0.0064	-0.044		0.46583	0.0081	-0.039		0.46583	0.0086	-0.037
0.46667	0.0018	-0.044		0.46667	0.0065	-0.044		0.46667	0.0081	-0.039		0.46667	0.0086	-0.037
0.4675	0.0018	-0.044		0.4675	0.0065	-0.044		0.4675	0.0081	-0.039		0.4675	0.0086	-0.037
0.46833	0.0018	-0.045		0.46833	0.0065	-0.044		0.46833	0.0081	-0.039		0.46833	0.0087	-0.037
0.46917	0.0018	-0.045		0.46917	0.0065	-0.043		0.46917	0.0081	-0.04		0.46917	0.0087	-0.038
0.47	0.0018	-0.045		0.47	0.0065	-0.043		0.47	0.0081	-0.04		0.47	0.0087	-0.038
0.47083	0.0018	-0.045		0.47083	0.0065	-0.044		0.47083	0.0081	-0.04		0.47083	0.0087	-0.039
0.47167	0.0018	-0.045		0.47167	0.0065	-0.044		0.47167	0.0081	-0.04		0.47167	0.0087	-0.039
0.4725	0.0018	-0.045		0.4725	0.0066	-0.044		0.4725	0.0081	-0.04		0.4725	0.0087	-0.039
0.47333	0.0018	-0.045		0.47333	0.0066	-0.043		0.47333	0.0081	-0.04		0.47333	0.0088	-0.039
0.47417	0.0018	-0.045		0.47417	0.0066	-0.043		0.47417	0.0081	-0.039		0.47417	0.0088	-0.039
0.475	0.0018	-0.046		0.475	0.0066	-0.043		0.475	0.0081	-0.039		0.475	0.0088	-0.039
0.47583	0.0018	-0.046		0.47583	0.0066	-0.043		0.47583	0.0081	-0.039		0.47583	0.0088	-0.039
0.47667	0.0018	-0.046		0.47667	0.0066	-0.042		0.47667	0.0081	-0.039		0.47667	0.0088	-0.038
0.4775	0.0018	-0.046		0.4775	0.0066	-0.042		0.4775	0.0081	-0.039		0.4775	0.0088	-0.038
0.47833	0.0018	-0.046		0.47833	0.0066	-0.042		0.47833	0.0081	-0.04		0.47833	0.0088	-0.038
0.47917	0.0018	-0.046		0.47917	0.0066	-0.042		0.47917	0.0081	-0.04		0.47917	0.0088	-0.038
0.48	0.0018	-0.046		0.48	0.0066	-0.043		0.48	0.0081	-0.04		0.48	0.0088	-0.038
0.48083	0.0018	-0.047		0.48083	0.0067	-0.043		0.48083	0.0081	-0.041		0.48083	0.0089	-0.038
0.48167	0.0018	-0.047		0.48167	0.0067	-0.043		0.48167	0.0081	-0.041		0.48167	0.0089	-0.038
0.4825	0.0018	-0.048		0.4825	0.0067	-0.045		0.4825	0.0081	-0.042		0.4825	0.0089	-0.039
0.48333	0.0018	-0.048		0.48333	0.0067	-0.045		0.48333	0.0081	-0.042		0.48333	0.0089	-0.039
0.48417	0.0018	-0.047		0.48417	0.0067	-0.046		0.48417	0.0081	-0.042		0.48417	0.0089	-0.039
0.485	0.0018	-0.048		0.485	0.0067	-0.047		0.485	0.0081	-0.043		0.485	0.0089	-0.039
0.48583	0.0018	-0.048		0.48583	0.0068	-0.047		0.48583	0.0081	-0.043		0.48583	0.0089	-0.039
0.48667	0.0018	-0.048		0.48667	0.0068	-0.048		0.48667	0.0081	-0.043		0.48667	0.0089	-0.038
0.4875	0.0018	-0.048		0.4875	0.0068	-0.047		0.4875	0.0081	-0.044		0.4875	0.0089	-0.038
0.48833	0.0018	-0.048		0.48833	0.0068	-0.047		0.48833	0.0081	-0.044		0.48833	0.0089	-0.038
0.48917	0.0018	-0.048		0.48917	0.0068	-0.047		0.48917	0.0081	-0.043		0.48917	0.009	-0.038
0.49	0.0018	-0.048		0.49	0.0068	-0.048		0.49	0.0081	-0.043		0.49	0.009	-0.038
0.49083	0.0018	-0.049		0.49083	0.0068	-0.048		0.49083	0.0081	-0.043		0.49083	0.009	-0.039
0.49167	0.0018	-0.049		0.49167	0.0068	-0.048		0.49167	0.0082	-0.042		0.49167	0.009	-0.039
0.4925	0.0018	-0.049		0.4925	0.0068	-0.048		0.4925	0.0082	-0.042		0.4925	0.009	-0.039
0.49333	0.0018	-0.048		0.49333	0.0068	-0.048		0.49333	0.0082	-0.042		0.49333	0.009	-0.039
0.49417	0.0018	-0.048		0.49417	0.0068	-0.049		0.49417	0.0082	-0.042		0.49417	0.009	-0.039
0.495	0.0018	-0.048		0.495	0.0069	-0.049		0.495	0.0081	-0.042		0.495	0.009	-0.038
0.49583	0.0018	-0.048		0.49583	0.0069	-0.05		0.49583	0.0082	-0.042		0.49583	0.009	-0.038
0.49667	0.0018	-0.049		0.49667	0.0069	-0.05		0.49667	0.0082	-0.042		0.49667	0.0091	-0.038
0.4975	0.0018	-0.049		0.4975	0.0069	-0.05		0.4975	0.0082	-0.042		0.4975	0.0091	-0.038
0.49833	0.0018	-0.05		0.49833	0.0069	-0.049		0.49833	0.0082	-0.042		0.49833	0.0091	-0.038
0.49917	0.0018	-0.05		0.49917	0.0069	-0.048		0.49917	0.0082	-0.042		0.49917	0.0091	-0.039
0.5	0.0018	-0.05		0.5	0.0069	-0.048		0.5	0.0082	-0.043		0.5	0.0091	-0.039
0.50083	0.0018	-0.05		0.50083	0.0069	-0.047		0.50083	0.0082	-0.043		0.50083	0.0091	-0.038
0.50167	0.0018	-0.05		0.50167	0.0069	-0.048		0.50167	0.0082	-0.043		0.50167	0.0091	-0.039
0.5025	0.0018	-0.049		0.5025	0.0069	-0.048		0.5025	0.0082	-0.043		0.5025	0.0091	-0.039
0.50333	0.0018	-0.048		0.50333	0.0069	-0.048		0.50333	0.0082	-0.044		0.50333	0.0091	-0.039
0.50417	0.0018	-0.047		0.50417	0.0069	-0.048		0.50417	0.0082	-0.044		0.50417	0.0091	-0.039
0.505	0.0018	-0.048		0.505	0.0069	-0.049		0.505	0.0082	-0.044		0.505	0.0092	-0.039
0.50583	0.0019	-0.048		0.50583	0.007	-0.049		0.50583	0.0082	-0.044		0.50583	0.0092	-0.039
0.50667	0.0019	-0.048		0.50667	0.007	-0.049		0.50667	0.0082	-0.044		0.50667	0.0092	-0.039
0.5075	0.0019	-0.048		0.5075	0.007	-0.048		0.5075	0.0082	-0.043		0.5075	0.0092	-0.039
0.50833	0.0019	-0.048		0.50833	0.007	-0.048		0.50833	0.0082	-0.043		0.50833	0.0092	-0.039
0.50917	0.0019	-0.047		0.50917	0.007	-0.048		0.50917	0.0082	-0.042		0.50917	0.0092	-0.039
0.51	0.0019	-0.047		0.51	0.007	-0.048		0.51	0.0082	-0.043		0.51	0.0092	-0.039
0.51083	0.0019	-0.047		0.51083	0.007	-0.048		0.51083	0.0082	-0.043		0.51083	0.0092	-0.039
0.51167	0.0019	-0.047		0.51167	0.007	-0.049		0.51167	0.0082	-0.043		0.51167	0.0093	-0.039
0.5125	0.0019	-0.047		0.5125	0.007	-0.049		0.5125	0.0082	-0.043		0.5125	0.0093	-0.039
0.51333	0.0019	-0.047		0.51333	0.0071	-0.049		0.51333	0.0082	-0.044		0.51333	0.0093	-0.039
0.51417	0.0019	-0.047		0.51417	0.0071	-0.049		0.51417	0.0082	-0.044		0.51417	0.0093	-0.04
0.515	0.0019	-0.047		0.515	0.0071	-0.049		0.515	0.0082	-0.044		0.515	0.0093	-0.039
0.51583	0.0019	-0.047		0.51583	0.0071	-0.049		0.51583	0.0082	-0.044		0.51583	0.0093	-0.039
0.51667	0.0019	-0.047		0.51667	0.0071	-0.049		0.51667	0.0082	-0.044		0.51667	0.0093	-0.039
0.5175	0.0019	-0.048		0.5175	0.0071	-0.049		0.5175	0.0082	-0.044		0.5175	0.0093	-0.039
0.51833	0.0019	-0.049		0.51833	0.0071	-0.049		0.51833	0.0082	-0.045		0.51833	0.0093	-0.039
0.51917	0.0019	-0.049		0.51917	0.0071	-0.049		0.51917	0.0082	-0.045		0.51917	0.0093	-0.038
0.52	0.0019	-0.049		0.52	0.0071	-0.049		0.52	0.0083	-0.046		0.52	0.0093	-0.038
0.52083	0.0019	-0.048		0.52083	0.0071	-0.048		0.52083	0.0083	-0.046		0.52083	0.0093	-0.038
0.52167	0.0019	-0.048		0.52167	0.0071	-0.048		0.52167	0.0083	-0.046		0.52167	0.0093	-0.039
0.5225	0.0019	-0.048		0.5225	0.0071	-0.048		0.5225	0.0083	-0.046		0.5225	0.0094	-0.039
0.52333	0.0019	-0.048		0.52333	0.0071	-0.047		0.52333	0.0083	-0.047		0.52333	0.0094	-0.04
0.52417	0.0019	-0.048		0.52417	0.0071	-0.047		0.52417	0.0083	-0.047		0.52417	0.0094	-0.04
0.525	0.0019	-0.048		0.525	0.0071	-0.048		0.525	0.0083	-0.047		0.525	0.0094	-0.041
0.52583	0.0019	-0.047		0.52583	0.0072	-0.048		0.52583	0.0083	-0.048		0.52583	0.0094	-0.041
0.52667	0.0019	-0.047		0.52667	0.0072	-0.048		0.52667	0.0083	-0.048		0.52667	0.0094	-0.04
0.5275	0.0019	-0.046		0.5275	0.0072	-0.048		0.5275	0.0083	-0.048		0.5275	0.0094	-0.04
0.52833	0.0019	-0.047		0.52833	0.0072	-0.048		0.52833	0.0083	-0.047		0.52833	0.0094	-0.041
0.52917	0.0019	-0.047		0.52917	0.0072	-0.047		0.52917	0.0083	-0.047		0.52917	0.0094	-0.041
0.53	0.0019	-0.047		0.53	0.0072	-0.047		0.53	0.0083	-0.045		0.53	0.0094	-0.041
0.53083	0.0019	-0.047		0.53083	0.0072	-0.047		0.53083	0.0083	-0.045		0.53083	0.0095	-0.041
0.53167	0.0018	-0.046		0.53167	0.0072	-0.047		0.53167	0.0083	-0.044		0.53167	0.0095	-0.042
0.5325	0.0018	-0.046		0.5325	0.0072	-0.047		0.5325	0.0083	-0.043		0.5325	0.0095	-0.042
0.53333	0.0018	-0.046		0.53333	0.0072	-0.047		0.53333	0.0083	-0.043		0.53333	0.0095	-0.042
0.53417	0.0018	-0.046		0.53417	0.0072	-0.046		0.53417	0.0084	-0.043		0.53417	0.0095	-0.042
0.535	0.0018	-0.047		0.535	0.0072	-0.047		0.535	0.0084	-0.042		0.535	0.0095	-0.043
0.53583	0.0018	-0.047		0.53583	0.0073	-0.047		0.53583	0.0084	-0.042		0.53583	0.0095	-0.043
0.53667	0.0018	-0.047		0.53667	0.0073	-0.047		0.53667	0.0084	-0.043		0.53667	0.0095	-0.043
0.5375	0.0018	-0.048		0.5375	0.0073	-0.047		0.5375	0.0084	-0.043		0.5375	0.0095	-0.043
0.53833	0.0018	-0.048		0.53833	0.0073	-0.047		0.53833	0.0084	-0.043		0.53833	0.0095	-0.043
0.53917	0.0018	-0.049		0.53917	0.0073	-0.047		0.53917	0.0084	-0.043		0.53917	0.0096	-0.043
0.54	0.0018	-0.049		0.54	0.0073	-0.047		0.54	0.0084	-0.043		0.54	0.0096	-0.043
0.54083	0.0018	-0.049		0.54083	0.0073	-0.048		0.54083	0.0084	-0.043		0.54083	0.0096	-0.043
0.54167	0.0018	-0.049		0.54167	0.0073	-0.048		0.54167	0.0084	-0.044		0.54167	0.0096	-0.043
0.5425	0.0018	-0.05		0.5425	0.0073	-0.048		0.5425	0.0084	-0.045		0.5425	0.0096	-0.043
0.54333	0.0018	-0.05		0.54333	0.0073	-0.048		0.54333	0.0084	-0.045		0.54333	0.0096	-0.043
0.54417	0.0018	-0.05		0.54417	0.0073	-0.048		0.54417	0.0084	-0.045		0.54417	0.0096	-0.044
0.545	0.0018	-0.05		0.545	0.0074	-0.048		0.545	0.0085	-0.045		0.545	0.0096	-0.043
0.54583	0.0018	-0.05		0.54583	0.0074	-0.048		0.54583	0.0085	-0.045		0.54583	0.0096	-0.043
0.54667	0.0018	-0.05		0.54667	0.0074	-0.048		0.54667	0.0085	-0.045		0.54667	0.0096	-0.044
0.5475	0.0018	-0.05		0.5475	0.0074	-0.048		0.5475	0.0085	-0.044		0.5475	0.0096	-0.044
0.54833	0.0018	-0.05		0.54833	0.0074	-0.048		0.54833	0.0085	-0.044		0.54833	0.0096	-0.044
0.54917	0.0018	-0.05		0.54917	0.0074	-0.048		0.54917	0.0085	-0.044		0.54917	0.0096	-0.044
0.55	0.0018	-0.05		0.55	0.0074	-0.049		0.55	0.0085	-0.044		0.55	0.0097	-0.044
0.55083	0.0018	-0.05		0.55083	0.0074	-0.048		0.55083	0.0085	-0.044		0.55083	0.0097	-0.044
0.55167	0.0018	-0.05		0.55167	0.0074	-0.048		0.55167	0.0085	-0.044		0.55167	0.0097	-0.044
0.5525	0.0018	-0.05		0.5525	0.0074	-0.048		0.5525	0.0085	-0.044		0.5525	0.0097	-0.044
0.55333	0.0018	-0.05		0.55333	0.0074	-0.048		0.55333	0.0085	-0.044		0.55333	0.0097	-0.044
0.55417	0.0018	-0.05		0.55417	0.0075	-0.048		0.55417	0.0085	-0.044		0.55417	0.0097	-0.044
0.555	0.0018	-0.05		0.555	0.0075	-0.049		0.555	0.0085	-0.044		0.555	0.0097	-0.044
0.55583	0.0018	-0.051		0.55583	0.0075	-0.049		0.55583	0.0085	-0.043		0.55583	0.0097	-0.044
0.55667	0.0018	-0.051		0.55667	0.0075	-0.049		0.55667	0.0085	-0.044		0.55667	0.0097	-0.044
0.5575	0.0018	-0.051		0.5575	0.0075	-0.049		0.5575	0.0085	-0.044		0.5575	0.0097	-0.044
0.55833	0.0018	-0.052		0.55833	0.0075	-0.05		0.55833	0.0086	-0.044		0.55833	0.0097	-0.044
0.55917	0.0018	-0.052		0.55917	0.0075	-0.051		0.55917	0.0086	-0.044		0.55917	0.0097	-0.044
0.56	0.0017	-0.052		0.56	0.0075	-0.051		0.56	0.0086	-0.044		0.56	0.0097	-0.044
0.56083	0.0017	-0.052		0.56083	0.0075	-0.051		0.56083	0.0086	-0.044		0.56083	0.0097	-0.044
0.56167	0.0017	-0.052		0.56167	0.0075	-0.051		0.56167	0.0086	-0.045		0.56167	0.0098	-0.044
0.5625	0.0017	-0.052		0.5625	0.0076	-0.051		0.5625	0.0086	-0.045		0.5625	0.0098	-0.045
0.56333	0.0017	-0.052		0.56333	0.0076	-0.052		0.56333	0.0086	-0.045		0.56333	0.0098	-0.045
0.56417	0.0017	-0.052		0.56417	0.0076	-0.052		0.56417	0.0086	-0.045		0.56417	0.0098	-0.045
0.565	0.0017	-0.052		0.565	0.0076	-0.053		0.565	0.0086	-0.045		0.565	0.0098	-0.045
0.56583	0.0017	-0.053		0.56583	0.0076	-0.053		0.56583	0.0086	-0.045		0.56583	0.0098	-0.045
0.56667	0.0017	-0.053		0.56667	0.0076	-0.054		0.56667	0.0086	-0.046		0.56667	0.0098	-0.044
0.5675	0.0017	-0.053		0.5675	0.0076	-0.054		0.5675	0.0086	-0.046		0.5675	0.0098	-0.044
0.56833	0.0017	-0.053		0.56833	0.0076	-0.053		0.56833	0.0086	-0.047		0.56833	0.0098	-0.044
0.56917	0.0017	-0.054		0.56917	0.0076	-0.053		0.56917	0.0086	-0.047		0.56917	0.0098	-0.043
0.57	0.0017	-0.054		0.57	0.0076	-0.054		0.57	0.0087	-0.047		0.57	0.0099	-0.043
0.57083	0.0017	-0.054		0.57083	0.0077	-0.054		0.57083	0.0087	-0.047		0.57083	0.0099	-0.043
0.57167	0.0017	-0.054		0.57167	0.0077	-0.053		0.57167	0.0087	-0.048		0.57167	0.0099	-0.043
0.5725	0.0017	-0.054		0.5725	0.0077	-0.054		0.5725	0.0087	-0.048		0.5725	0.0099	-0.043
0.57333	0.0017	-0.055		0.57333	0.0077	-0.053		0.57333	0.0087	-0.049		0.57333	0.0099	-0.043
0.57417	0.0017	-0.054		0.57417	0.0077	-0.054		0.57417	0.0087	-0.049		0.57417	0.0099	-0.043
0.575	0.0017	-0.054		0.575	0.0077	-0.055		0.575	0.0087	-0.048		0.575	0.0099	-0.043
0.57583	0.0017	-0.054		0.57583	0.0077	-0.054		0.57583	0.0087	-0.048		0.57583	0.0099	-0.043
0.57667	0.0017	-0.054		0.57667	0.0078	-0.054		0.57667	0.0087	-0.048		0.57667	0.0099	-0.043
0.5775	0.0017	-0.054		0.5775	0.0078	-0.054		0.5775	0.0087	-0.048		0.5775	0.0099	-0.043
0.57833	0.0017	-0.054		0.57833	0.0078	-0.053		0.57833	0.0087	-0.048		0.57833	0.0099	-0.043
0.57917	0.0017	-0.053		0.57917	0.0078	-0.052		0.57917	0.0087	-0.047		0.57917	0.0099	-0.043
0.58	0.0017	-0.053		0.58	0.0078	-0.052		0.58	0.0088	-0.048		0.58	0.0099	-0.044
0.58083	0.0017	-0.053		0.58083	0.0078	-0.052		0.58083	0.0088	-0.048		0.58083	0.01	-0.043
0.58167	0.0017	-0.053		0.58167	0.0078	-0.052		0.58167	0.0088	-0.048		0.58167	0.01	-0.043
0.5825	0.0017	-0.053		0.5825	0.0079	-0.052		0.5825	0.0088	-0.048		0.5825	0.01	-0.044
0.58333	0.0017	-0.053		0.58333	0.0079	-0.051		0.58333	0.0088	-0.047		0.58333	0.01	-0.044
0.58417	0.0017	-0.053		0.58417	0.0079	-0.051		0.58417	0.0088	-0.048		0.58417	0.01	-0.045
0.585	0.0017	-0.053		0.585	0.0079	-0.051		0.585	0.0088	-0.048		0.585	0.01	-0.045
0.58583	0.0017	-0.053		0.58583	0.0079	-0.051		0.58583	0.0088	-0.048		0.58583	0.01	-0.045
0.58667	0.0017	-0.053		0.58667	0.0079	-0.051		0.58667	0.0088	-0.048		0.58667	0.01	-0.045
0.5875	0.0017	-0.052		0.5875	0.0079	-0.051		0.5875	0.0088	-0.048		0.5875	0.01	-0.045
0.58833	0.0017	-0.052		0.58833	0.0079	-0.051		0.58833	0.0088	-0.048		0.58833	0.01	-0.045
0.58917	0.0017	-0.052		0.58917	0.008	-0.052		0.58917	0.0089	-0.049		0.58917	0.01	-0.045
0.59	0.0017	-0.051		0.59	0.008	-0.052		0.59	0.0089	-0.049		0.59	0.01	-0.045
0.59083	0.0017	-0.051		0.59083	0.008	-0.052		0.59083	0.0089	-0.049		0.59083	0.01	-0.045
0.59167	0.0017	-0.051		0.59167	0.008	-0.052		0.59167	0.0089	-0.049		0.59167	0.01	-0.045
0.5925	0.0016	-0.051		0.5925	0.008	-0.052		0.5925	0.0089	-0.049		0.5925	0.01	-0.045
0.59333	0.0016	-0.051		0.59333	0.008	-0.051		0.59333	0.0089	-0.05		0.59333	0.01	-0.045
0.59417	0.0016	-0.051		0.59417	0.008	-0.051		0.59417	0.0089	-0.05		0.59417	0.01	-0.045
0.595	0.0016	-0.051		0.595	0.008	-0.052		0.595	0.0089	-0.051		0.595	0.01	-0.045
0.59583	0.0016	-0.051		0.59583	0.008	-0.052		0.59583	0.0089	-0.051		0.59583	0.01	-0.045
0.59667	0.0016	-0.051		0.59667	0.0081	-0.052		0.59667	0.0089	-0.051		0.59667	0.0101	-0.044
0.5975	0.0016	-0.051		0.5975	0.0081	-0.052		0.5975	0.009	-0.05		0.5975	0.0101	-0.044
0.59833	0.0016	-0.051		0.59833	0.0081	-0.052		0.59833	0.009	-0.05		0.59833	0.0101	-0.044
0.59917	0.0016	-0.052		0.59917	0.0081	-0.053		0.59917	0.009	-0.05		0.59917	0.0101	-0.044
0.6	0.0016	-0.052		0.6	0.0081	-0.053		0.6	0.009	-0.05		0.6	0.0101	-0.044
0.60083	0.0016	-0.052		0.60083	0.0082	-0.053		0.60083	0.009	-0.049		0.60083	0.0101	-0.044
0.60167	0.0017	-0.052		0.60167	0.0082	-0.053		0.60167	0.009	-0.049		0.60167	0.0101	-0.044
0.6025	0.0017	-0.052		0.6025	0.0082	-0.053		0.6025	0.009	-0.049		0.6025	0.0101	-0.044
0.60333	0.0017	-0.053		0.60333	0.0082	-0.053		0.60333	0.009	-0.049		0.60333	0.0101	-0.044
0.60417	0.0017	-0.053		0.60417	0.0082	-0.054		0.60417	0.009	-0.048		0.60417	0.0101	-0.045
0.605	0.0017	-0.053		0.605	0.0082	-0.054		0.605	0.0091	-0.048		0.605	0.0101	-0.045
0.60583	0.0017	-0.053		0.60583	0.0082	-0.054		0.60583	0.0091	-0.049		0.60583	0.0101	-0.045
0.60667	0.0017	-0.054		0.60667	0.0082	-0.054		0.60667	0.0091	-0.049		0.60667	0.0101	-0.045
0.6075	0.0017	-0.054		0.6075	0.0083	-0.054		0.6075	0.0091	-0.049		0.6075	0.0101	-0.045
0.60833	0.0017	-0.054		0.60833	0.0083	-0.054		0.60833	0.0091	-0.049		0.60833	0.0101	-0.045
0.60917	0.0017	-0.054		0.60917	0.0083	-0.054		0.60917	0.0091	-0.049		0.60917	0.0101	-0.046
0.61	0.0017	-0.054		0.61	0.0083	-0.054		0.61	0.0091	-0.05		0.61	0.0102	-0.046
0.61083	0.0017	-0.054		0.61083	0.0083	-0.054		0.61083	0.0091	-0.05		0.61083	0.0102	-0.046
0.61167	0.0017	-0.054		0.61167	0.0083	-0.054		0.61167	0.0092	-0.05		0.61167	0.0102	-0.046
0.6125	0.0017	-0.054		0.6125	0.0083	-0.054		0.6125	0.0092	-0.05		0.6125	0.0102	-0.046
0.61333	0.0017	-0.054		0.61333	0.0084	-0.053		0.61333	0.0092	-0.05		0.61333	0.0102	-0.046
0.61417	0.0017	-0.054		0.61417	0.0084	-0.053		0.61417	0.0092	-0.05		0.61417	0.0102	-0.046
0.615	0.0017	-0.054		0.615	0.0084	-0.054		0.615	0.0092	-0.05		0.615	0.0102	-0.046
0.61583	0.0017	-0.054		0.61583	0.0084	-0.054		0.61583	0.0092	-0.05		0.61583	0.0102	-0.047
0.61667	0.0017	-0.054		0.61667	0.0084	-0.054		0.61667	0.0092	-0.05		0.61667	0.0102	-0.046
0.6175	0.0017	-0.054		0.6175	0.0084	-0.053		0.6175	0.0092	-0.05		0.6175	0.0102	-0.046
0.61833	0.0017	-0.054		0.61833	0.0084	-0.053		0.61833	0.0093	-0.05		0.61833	0.0102	-0.046
0.61917	0.0017	-0.054		0.61917	0.0085	-0.053		0.61917	0.0093	-0.05		0.61917	0.0102	-0.045
0.62	0.0017	-0.054		0.62	0.0085	-0.052		0.62	0.0093	-0.049		0.62	0.0102	-0.045
0.62083	0.0017	-0.054		0.62083	0.0085	-0.052		0.62083	0.0093	-0.049		0.62083	0.0102	-0.044
0.62167	0.0017	-0.054		0.62167	0.0085	-0.052		0.62167	0.0093	-0.05		0.62167	0.0102	-0.044
0.6225	0.0017	-0.054		0.6225	0.0085	-0.052		0.6225	0.0093	-0.051		0.6225	0.0102	-0.044
0.62333	0.0017	-0.054		0.62333	0.0086	-0.052		0.62333	0.0093	-0.051		0.62333	0.0102	-0.044
0.62417	0.0017	-0.054		0.62417	0.0086	-0.052		0.62417	0.0093	-0.051		0.62417	0.0103	-0.044
0.625	0.0017	-0.054		0.625	0.0086	-0.052		0.625	0.0094	-0.051		0.625	0.0103	-0.044
0.62583	0.0017	-0.054		0.62583	0.0086	-0.052		0.62583	0.0094	-0.051		0.62583	0.0103	-0.044
0.62667	0.0017	-0.054		0.62667	0.0086	-0.052		0.62667	0.0094	-0.05		0.62667	0.0103	-0.044
0.6275	0.0018	-0.054		0.6275	0.0086	-0.052		0.6275	0.0094	-0.05		0.6275	0.0103	-0.044
0.62833	0.0018	-0.053		0.62833	0.0087	-0.052		0.62833	0.0094	-0.05		0.62833	0.0103	-0.044
0.62917	0.0018	-0.053		0.62917	0.0087	-0.052		0.62917	0.0094	-0.05		0.62917	0.0103	-0.044
0.63	0.0018	-0.053		0.63	0.0087	-0.052		0.63	0.0094	-0.05		0.63	0.0103	-0.044
0.63083	0.0018	-0.054		0.63083	0.0087	-0.052		0.63083	0.0094	-0.05		0.63083	0.0103	-0.044
0.63167	0.0018	-0.053		0.63167	0.0087	-0.052		0.63167	0.0095	-0.05		0.63167	0.0103	-0.044
0.6325	0.0018	-0.053		0.6325	0.0087	-0.052		0.6325	0.0095	-0.05		0.6325	0.0103	-0.045
0.63333	0.0018	-0.053		0.63333	0.0087	-0.053		0.63333	0.0095	-0.05		0.63333	0.0103	-0.045
0.63417	0.0018	-0.052		0.63417	0.0088	-0.053		0.63417	0.0095	-0.05		0.63417	0.0103	-0.046
0.635	0.0018	-0.052		0.635	0.0088	-0.053		0.635	0.0095	-0.05		0.635	0.0103	-0.047
0.63583	0.0018	-0.052		0.63583	0.0088	-0.053		0.63583	0.0095	-0.05		0.63583	0.0103	-0.046
0.63667	0.0018	-0.052		0.63667	0.0088	-0.053		0.63667	0.0095	-0.049		0.63667	0.0103	-0.046
0.6375	0.0018	-0.053		0.6375	0.0089	-0.054		0.6375	0.0096	-0.049		0.6375	0.0103	-0.046
0.63833	0.0018	-0.053		0.63833	0.0089	-0.054		0.63833	0.0096	-0.049		0.63833	0.0104	-0.045
0.63917	0.0019	-0.053		0.63917	0.0089	-0.054		0.63917	0.0096	-0.048		0.63917	0.0104	-0.045
0.64	0.0019	-0.054		0.64	0.0089	-0.054		0.64	0.0096	-0.048		0.64	0.0104	-0.044
0.64083	0.0019	-0.054		0.64083	0.0089	-0.053		0.64083	0.0096	-0.049		0.64083	0.0104	-0.044
0.64167	0.0019	-0.054		0.64167	0.0089	-0.053		0.64167	0.0096	-0.05		0.64167	0.0104	-0.044
0.6425	0.0019	-0.054		0.6425	0.0089	-0.052		0.6425	0.0096	-0.05		0.6425	0.0104	-0.044
0.64333	0.0019	-0.054		0.64333	0.0089	-0.052		0.64333	0.0096	-0.05		0.64333	0.0104	-0.044
0.64417	0.0019	-0.054		0.64417	0.0089	-0.052		0.64417	0.0097	-0.05		0.64417	0.0104	-0.044
0.645	0.002	-0.054		0.645	0.0089	-0.052		0.645	0.0097	-0.05		0.645	0.0104	-0.045
0.64583	0.002	-0.054		0.64583	0.009	-0.051		0.64583	0.0097	-0.05		0.64583	0.0104	-0.045
0.64667	0.002	-0.054		0.64667	0.009	-0.051		0.64667	0.0097	-0.05		0.64667	0.0104	-0.045
0.6475	0.002	-0.054		0.6475	0.009	-0.051		0.6475	0.0097	-0.051		0.6475	0.0104	-0.046
0.64833	0.002	-0.054		0.64833	0.009	-0.051		0.64833	0.0097	-0.051		0.64833	0.0104	-0.046
0.64917	0.002	-0.054		0.64917	0.009	-0.051		0.64917	0.0097	-0.052		0.64917	0.0104	-0.047
0.65	0.0021	-0.054		0.65	0.009	-0.051		0.65	0.0097	-0.052		0.65	0.0104	-0.047
0.65083	0.0021	-0.054		0.65083	0.009	-0.052		0.65083	0.0097	-0.053		0.65083	0.0104	-0.047
0.65167	0.0021	-0.054		0.65167	0.009	-0.052		0.65167	0.0097	-0.053		0.65167	0.0104	-0.047
0.6525	0.0021	-0.054		0.6525	0.0091	-0.053		0.6525	0.0097	-0.053		0.6525	0.0104	-0.048
0.65333	0.0021	-0.055		0.65333	0.0091	-0.053		0.65333	0.0097	-0.053		0.65333	0.0104	-0.048
0.65417	0.0021	-0.055		0.65417	0.0091	-0.053		0.65417	0.0098	-0.053		0.65417	0.0104	-0.049
0.655	0.0021	-0.055		0.655	0.0091	-0.053		0.655	0.0098	-0.053		0.655	0.0104	-0.048
0.65583	0.0021	-0.056		0.65583	0.0091	-0.053		0.65583	0.0098	-0.053		0.65583	0.0105	-0.049
0.65667	0.0022	-0.056		0.65667	0.0091	-0.053		0.65667	0.0098	-0.053		0.65667	0.0105	-0.049
0.6575	0.0022	-0.056		0.6575	0.0092	-0.053		0.6575	0.0098	-0.053		0.6575	0.0105	-0.049
0.65833	0.0022	-0.056		0.65833	0.0092	-0.053		0.65833	0.0098	-0.054		0.65833	0.0105	-0.049
0.65917	0.0022	-0.056		0.65917	0.0092	-0.053		0.65917	0.0098	-0.054		0.65917	0.0105	-0.049
0.66	0.0022	-0.056		0.66	0.0092	-0.053		0.66	0.0098	-0.054		0.66	0.0105	-0.049
0.66083	0.0022	-0.056		0.66083	0.0092	-0.053		0.66083	0.0098	-0.054		0.66083	0.0105	-0.049
0.66167	0.0022	-0.056		0.66167	0.0092	-0.053		0.66167	0.0098	-0.054		0.66167	0.0105	-0.049
0.6625	0.0022	-0.055		0.6625	0.0092	-0.053		0.6625	0.0099	-0.054		0.6625	0.0105	-0.049
0.66333	0.0022	-0.055		0.66333	0.0092	-0.053		0.66333	0.0099	-0.054		0.66333	0.0105	-0.048
0.66417	0.0022	-0.054		0.66417	0.0093	-0.053		0.66417	0.0099	-0.054		0.66417	0.0105	-0.048
0.665	0.0022	-0.054		0.665	0.0093	-0.053		0.665	0.0099	-0.054		0.665	0.0105	-0.049
0.66583	0.0022	-0.053		0.66583	0.0093	-0.053		0.66583	0.0099	-0.055		0.66583	0.0105	-0.049
0.66667	0.0022	-0.053		0.66667	0.0093	-0.053		0.66667	0.0099	-0.055		0.66667	0.0105	-0.049
0.6675	0.0022	-0.053		0.6675	0.0093	-0.053		0.6675	0.0099	-0.055		0.6675	0.0105	-0.049
0.66833	0.0022	-0.054		0.66833	0.0093	-0.054		0.66833	0.0099	-0.055		0.66833	0.0105	-0.049
0.66917	0.0022	-0.054		0.66917	0.0093	-0.053		0.66917	0.01	-0.056		0.66917	0.0105	-0.049
0.67	0.0022	-0.054		0.67	0.0093	-0.053		0.67	0.01	-0.056		0.67	0.0106	-0.049
0.67083	0.0021	-0.053		0.67083	0.0093	-0.053		0.67083	0.01	-0.056		0.67083	0.0106	-0.049
0.67167	0.0021	-0.053		0.67167	0.0094	-0.053		0.67167	0.01	-0.056		0.67167	0.0106	-0.049
0.6725	0.0021	-0.053		0.6725	0.0094	-0.053		0.6725	0.01	-0.056		0.6725	0.0106	-0.05
0.67333	0.0021	-0.053		0.67333	0.0094	-0.053		0.67333	0.01	-0.056		0.67333	0.0106	-0.05
0.67417	0.0022	-0.053		0.67417	0.0094	-0.054		0.67417	0.01	-0.056		0.67417	0.0106	-0.05
0.675	0.0022	-0.054		0.675	0.0094	-0.054		0.675	0.01	-0.056		0.675	0.0106	-0.05
0.67583	0.0022	-0.054		0.67583	0.0094	-0.055		0.67583	0.01	-0.056		0.67583	0.0106	-0.05
0.67667	0.0022	-0.054		0.67667	0.0094	-0.055		0.67667	0.0101	-0.055		0.67667	0.0106	-0.05
0.6775	0.0022	-0.054		0.6775	0.0095	-0.056		0.6775	0.0101	-0.055		0.6775	0.0106	-0.05
0.67833	0.0022	-0.055		0.67833	0.0095	-0.056		0.67833	0.0101	-0.055		0.67833	0.0106	-0.05
0.67917	0.0022	-0.055		0.67917	0.0095	-0.056		0.67917	0.0101	-0.055		0.67917	0.0106	-0.05
0.68	0.0022	-0.055		0.68	0.0095	-0.056		0.68	0.0101	-0.055		0.68	0.0106	-0.05
0.68083	0.0022	-0.055		0.68083	0.0095	-0.056		0.68083	0.0101	-0.055		0.68083	0.0106	-0.049
0.68167	0.0022	-0.055		0.68167	0.0095	-0.056		0.68167	0.0101	-0.054		0.68167	0.0106	-0.049
0.6825	0.0022	-0.055		0.6825	0.0095	-0.055		0.6825	0.0101	-0.054		0.6825	0.0106	-0.049
0.68333	0.0022	-0.055		0.68333	0.0095	-0.055		0.68333	0.0101	-0.054		0.68333	0.0106	-0.05
0.68417	0.0022	-0.055		0.68417	0.0095	-0.055		0.68417	0.0101	-0.054		0.68417	0.0106	-0.05
0.685	0.0022	-0.055		0.685	0.0095	-0.055		0.685	0.0102	-0.054		0.685	0.0106	-0.051
0.68583	0.0022	-0.055		0.68583	0.0095	-0.055		0.68583	0.0102	-0.054		0.68583	0.0106	-0.05
0.68667	0.0022	-0.055		0.68667	0.0096	-0.055		0.68667	0.0102	-0.054		0.68667	0.0106	-0.051
0.6875	0.0022	-0.055		0.6875	0.0096	-0.055		0.6875	0.0102	-0.054		0.6875	0.0106	-0.051
0.68833	0.0022	-0.055		0.68833	0.0096	-0.055		0.68833	0.0102	-0.055		0.68833	0.0107	-0.052
0.68917	0.0022	-0.055		0.68917	0.0096	-0.055		0.68917	0.0102	-0.055		0.68917	0.0107	-0.052
0.69	0.0022	-0.055		0.69	0.0096	-0.055		0.69	0.0102	-0.054		0.69	0.0107	-0.052
0.69083	0.0022	-0.055		0.69083	0.0096	-0.055		0.69083	0.0102	-0.054		0.69083	0.0107	-0.052
0.69167	0.0022	-0.055		0.69167	0.0096	-0.056		0.69167	0.0102	-0.054		0.69167	0.0107	-0.052
0.6925	0.0022	-0.056		0.6925	0.0096	-0.056		0.6925	0.0102	-0.054		0.6925	0.0107	-0.052
0.69333	0.0022	-0.057		0.69333	0.0096	-0.056		0.69333	0.0102	-0.054		0.69333	0.0107	-0.052
0.69417	0.0022	-0.057		0.69417	0.0096	-0.055		0.69417	0.0103	-0.054		0.69417	0.0107	-0.052
0.695	0.0022	-0.057		0.695	0.0096	-0.055		0.695	0.0103	-0.053		0.695	0.0107	-0.052
0.69583	0.0022	-0.057		0.69583	0.0097	-0.055		0.69583	0.0103	-0.053		0.69583	0.0107	-0.052
0.69667	0.0022	-0.057		0.69667	0.0097	-0.055		0.69667	0.0103	-0.053		0.69667	0.0107	-0.052
0.6975	0.0023	-0.056		0.6975	0.0097	-0.055		0.6975	0.0103	-0.054		0.6975	0.0107	-0.052
0.69833	0.0023	-0.056		0.69833	0.0097	-0.056		0.69833	0.0103	-0.054		0.69833	0.0107	-0.052
0.69917	0.0023	-0.056		0.69917	0.0097	-0.056		0.69917	0.0103	-0.054		0.69917	0.0107	-0.052
0.7	0.0023	-0.056		0.7	0.0097	-0.056		0.7	0.0103	-0.055		0.7	0.0107	-0.052
0.70083	0.0023	-0.056		0.70083	0.0097	-0.056		0.70083	0.0103	-0.055		0.70083	0.0107	-0.052
0.70167	0.0023	-0.056		0.70167	0.0097	-0.056		0.70167	0.0104	-0.056		0.70167	0.0107	-0.053
0.7025	0.0023	-0.055		0.7025	0.0097	-0.056		0.7025	0.0104	-0.056		0.7025	0.0107	-0.053
0.70333	0.0023	-0.055		0.70333	0.0097	-0.057		0.70333	0.0104	-0.057		0.70333	0.0107	-0.053
0.70417	0.0023	-0.056		0.70417	0.0097	-0.057		0.70417	0.0104	-0.058		0.70417	0.0107	-0.053
0.705	0.0023	-0.056		0.705	0.0098	-0.058		0.705	0.0104	-0.058		0.705	0.0107	-0.053
0.70583	0.0023	-0.056		0.70583	0.0098	-0.058		0.70583	0.0104	-0.058		0.70583	0.0107	-0.053
0.70667	0.0023	-0.055		0.70667	0.0098	-0.058		0.70667	0.0104	-0.058		0.70667	0.0107	-0.053
0.7075	0.0023	-0.056		0.7075	0.0098	-0.058		0.7075	0.0104	-0.058		0.7075	0.0108	-0.053
0.70833	0.0023	-0.056		0.70833	0.0098	-0.058		0.70833	0.0104	-0.058		0.70833	0.0108	-0.053
0.70917	0.0023	-0.056		0.70917	0.0098	-0.058		0.70917	0.0104	-0.058		0.70917	0.0108	-0.053
0.71	0.0023	-0.056		0.71	0.0098	-0.058		0.71	0.0105	-0.058		0.71	0.0108	-0.053
0.71083	0.0023	-0.056		0.71083	0.0098	-0.059		0.71083	0.0105	-0.058		0.71083	0.0108	-0.053
0.71167	0.0023	-0.057		0.71167	0.0099	-0.059		0.71167	0.0105	-0.058		0.71167	0.0108	-0.054
0.7125	0.0024	-0.057		0.7125	0.0099	-0.059		0.7125	0.0105	-0.058		0.7125	0.0108	-0.054
0.71333	0.0024	-0.057		0.71333	0.0099	-0.058		0.71333	0.0105	-0.058		0.71333	0.0108	-0.054
0.71417	0.0024	-0.058		0.71417	0.0099	-0.058		0.71417	0.0105	-0.059		0.71417	0.0108	-0.054
0.715	0.0024	-0.058		0.715	0.0099	-0.059		0.715	0.0105	-0.059		0.715	0.0108	-0.054
0.71583	0.0024	-0.059		0.71583	0.0099	-0.059		0.71583	0.0105	-0.059		0.71583	0.0108	-0.054
0.71667	0.0024	-0.059		0.71667	0.0099	-0.059		0.71667	0.0105	-0.059		0.71667	0.0108	-0.055
0.7175	0.0024	-0.059		0.7175	0.0099	-0.059		0.7175	0.0105	-0.06		0.7175	0.0108	-0.055
0.71833	0.0024	-0.059		0.71833	0.0099	-0.059		0.71833	0.0105	-0.06		0.71833	0.0108	-0.056
0.71917	0.0024	-0.059		0.71917	0.0099	-0.059		0.71917	0.0105	-0.06		0.71917	0.0109	-0.055
0.72	0.0024	-0.06		0.72	0.0099	-0.059		0.72	0.0105	-0.06		0.72	0.0109	-0.055
0.72083	0.0024	-0.061		0.72083	0.01	-0.059		0.72083	0.0106	-0.06		0.72083	0.0109	-0.055
0.72167	0.0024	-0.061		0.72167	0.01	-0.059		0.72167	0.0106	-0.06		0.72167	0.0109	-0.055
0.7225	0.0024	-0.061		0.7225	0.01	-0.059		0.7225	0.0106	-0.06		0.7225	0.0109	-0.055
0.72333	0.0024	-0.062		0.72333	0.01	-0.058		0.72333	0.0106	-0.06		0.72333	0.0109	-0.055
0.72417	0.0024	-0.062		0.72417	0.01	-0.058		0.72417	0.0106	-0.06		0.72417	0.0109	-0.055
0.725	0.0024	-0.062		0.725	0.01	-0.058		0.725	0.0106	-0.06		0.725	0.0109	-0.055
0.72583	0.0024	-0.061		0.72583	0.01	-0.058		0.72583	0.0106	-0.059		0.72583	0.0109	-0.055
0.72667	0.0024	-0.061		0.72667	0.01	-0.058		0.72667	0.0106	-0.059		0.72667	0.0109	-0.055
0.7275	0.0025	-0.062		0.7275	0.01	-0.059		0.7275	0.0106	-0.059		0.7275	0.0109	-0.056
0.72833	0.0025	-0.062		0.72833	0.0101	-0.059		0.72833	0.0106	-0.059		0.72833	0.0109	-0.056
0.72917	0.0025	-0.062		0.72917	0.0101	-0.059		0.72917	0.0106	-0.059		0.72917	0.0109	-0.056
0.73	0.0025	-0.062		0.73	0.0101	-0.059		0.73	0.0107	-0.059		0.73	0.0109	-0.056
0.73083	0.0025	-0.062		0.73083	0.0101	-0.059		0.73083	0.0107	-0.059		0.73083	0.0109	-0.055
0.73167	0.0025	-0.061		0.73167	0.0101	-0.058		0.73167	0.0107	-0.059		0.73167	0.0109	-0.055
0.7325	0.0025	-0.061		0.7325	0.0101	-0.058		0.7325	0.0107	-0.058		0.7325	0.0109	-0.055
0.73333	0.0025	-0.06		0.73333	0.0101	-0.058		0.73333	0.0107	-0.059		0.73333	0.0109	-0.054
0.73417	0.0025	-0.059		0.73417	0.0101	-0.059		0.73417	0.0107	-0.059		0.73417	0.0109	-0.054
0.735	0.0025	-0.059		0.735	0.0101	-0.058		0.735	0.0107	-0.06		0.735	0.011	-0.054
0.73583	0.0025	-0.059		0.73583	0.0101	-0.058		0.73583	0.0107	-0.06		0.73583	0.011	-0.053
0.73667	0.0025	-0.059		0.73667	0.0102	-0.058		0.73667	0.0107	-0.06		0.73667	0.011	-0.053
0.7375	0.0025	-0.059		0.7375	0.0102	-0.058		0.7375	0.0107	-0.06		0.7375	0.011	-0.054
0.73833	0.0025	-0.06		0.73833	0.0102	-0.058		0.73833	0.0107	-0.06		0.73833	0.011	-0.054
0.73917	0.0025	-0.059		0.73917	0.0102	-0.058		0.73917	0.0107	-0.06		0.73917	0.011	-0.054
0.74	0.0026	-0.059		0.74	0.0102	-0.058		0.74	0.0107	-0.059		0.74	0.011	-0.055
0.74083	0.0026	-0.059		0.74083	0.0102	-0.059		0.74083	0.0107	-0.059		0.74083	0.011	-0.055
0.74167	0.0026	-0.059		0.74167	0.0102	-0.059		0.74167	0.0107	-0.059		0.74167	0.011	-0.055
0.7425	0.0026	-0.058		0.7425	0.0102	-0.06		0.7425	0.0107	-0.059		0.7425	0.011	-0.055
0.74333	0.0026	-0.057		0.74333	0.0103	-0.059		0.74333	0.0107	-0.059		0.74333	0.011	-0.055
0.74417	0.0026	-0.057		0.74417	0.0103	-0.059		0.74417	0.0107	-0.059		0.74417	0.011	-0.055
0.745	0.0026	-0.057		0.745	0.0103	-0.059		0.745	0.0107	-0.059		0.745	0.011	-0.056
0.74583	0.0026	-0.057		0.74583	0.0103	-0.059		0.74583	0.0108	-0.059		0.74583	0.0111	-0.056
0.74667	0.0026	-0.057		0.74667	0.0103	-0.059		0.74667	0.0108	-0.058		0.74667	0.0111	-0.056
0.7475	0.0026	-0.058		0.7475	0.0103	-0.059		0.7475	0.0108	-0.058		0.7475	0.0111	-0.057
0.74833	0.0026	-0.058		0.74833	0.0103	-0.059		0.74833	0.0108	-0.058		0.74833	0.0111	-0.057
0.74917	0.0026	-0.058		0.74917	0.0103	-0.059		0.74917	0.0108	-0.058		0.74917	0.0111	-0.057
0.75	0.0026	-0.057		0.75	0.0104	-0.06		0.75	0.0108	-0.057		0.75	0.0111	-0.057
0.75083	0.0026	-0.057		0.75083	0.0104	-0.06		0.75083	0.0108	-0.057		0.75083	0.0111	-0.057
0.75167	0.0027	-0.057		0.75167	0.0104	-0.06		0.75167	0.0108	-0.057		0.75167	0.0111	-0.057
0.7525	0.0027	-0.057		0.7525	0.0104	-0.059		0.7525	0.0108	-0.057		0.7525	0.0111	-0.057
0.75333	0.0027	-0.057		0.75333	0.0104	-0.059		0.75333	0.0108	-0.057		0.75333	0.0111	-0.058
0.75417	0.0027	-0.057		0.75417	0.0104	-0.059		0.75417	0.0108	-0.057		0.75417	0.0111	-0.057
0.755	0.0027	-0.057		0.755	0.0104	-0.06		0.755	0.0108	-0.057		0.755	0.0111	-0.057
0.75583	0.0027	-0.057		0.75583	0.0105	-0.059		0.75583	0.0108	-0.057		0.75583	0.0111	-0.057
0.75667	0.0027	-0.057		0.75667	0.0105	-0.059		0.75667	0.0108	-0.057		0.75667	0.0112	-0.057
0.7575	0.0027	-0.057		0.7575	0.0105	-0.058		0.7575	0.0108	-0.056		0.7575	0.0112	-0.057
0.75833	0.0027	-0.058		0.75833	0.0105	-0.059		0.75833	0.0108	-0.056		0.75833	0.0112	-0.057
0.75917	0.0027	-0.058		0.75917	0.0105	-0.059		0.75917	0.0108	-0.056		0.75917	0.0112	-0.056
0.76	0.0027	-0.058		0.76	0.0106	-0.06		0.76	0.0108	-0.056		0.76	0.0112	-0.056
0.76083	0.0028	-0.058		0.76083	0.0106	-0.06		0.76083	0.0109	-0.057		0.76083	0.0112	-0.057
0.76167	0.0028	-0.057		0.76167	0.0106	-0.06		0.76167	0.0109	-0.057		0.76167	0.0112	-0.057
0.7625	0.0028	-0.058		0.7625	0.0106	-0.06		0.7625	0.0109	-0.058		0.7625	0.0112	-0.057
0.76333	0.0028	-0.058		0.76333	0.0106	-0.06		0.76333	0.0109	-0.058		0.76333	0.0112	-0.057
0.76417	0.0028	-0.059		0.76417	0.0106	-0.06		0.76417	0.0109	-0.058		0.76417	0.0112	-0.057
0.765	0.0028	-0.059		0.765	0.0106	-0.06		0.765	0.0109	-0.058		0.765	0.0112	-0.057
0.76583	0.0028	-0.06		0.76583	0.0107	-0.059		0.76583	0.0109	-0.058		0.76583	0.0112	-0.057
0.76667	0.0028	-0.06		0.76667	0.0107	-0.058		0.76667	0.0109	-0.058		0.76667	0.0112	-0.056
0.7675	0.0028	-0.06		0.7675	0.0107	-0.058		0.7675	0.0109	-0.058		0.7675	0.0112	-0.056
0.76833	0.0028	-0.061		0.76833	0.0107	-0.057		0.76833	0.0109	-0.058		0.76833	0.0112	-0.056
0.76917	0.0028	-0.061		0.76917	0.0107	-0.057		0.76917	0.011	-0.057		0.76917	0.0112	-0.056
0.77	0.0028	-0.06		0.77	0.0107	-0.057		0.77	0.011	-0.058		0.77	0.0112	-0.056
0.77083	0.0028	-0.06		0.77083	0.0108	-0.057		0.77083	0.011	-0.058		0.77083	0.0113	-0.056
0.77167	0.0029	-0.06		0.77167	0.0108	-0.057		0.77167	0.011	-0.058		0.77167	0.0113	-0.057
0.7725	0.0029	-0.06		0.7725	0.0108	-0.056		0.7725	0.011	-0.058		0.7725	0.0113	-0.057
0.77333	0.0029	-0.059		0.77333	0.0108	-0.056		0.77333	0.011	-0.057		0.77333	0.0113	-0.057
0.77417	0.0029	-0.059		0.77417	0.0108	-0.056		0.77417	0.011	-0.057		0.77417	0.0113	-0.057
0.775	0.0029	-0.058		0.775	0.0108	-0.056		0.775	0.011	-0.057		0.775	0.0113	-0.057
0.77583	0.0029	-0.057		0.77583	0.0108	-0.056		0.77583	0.011	-0.057		0.77583	0.0113	-0.056
0.77667	0.0029	-0.057		0.77667	0.0109	-0.057		0.77667	0.011	-0.057		0.77667	0.0113	-0.056
0.7775	0.0029	-0.056		0.7775	0.0109	-0.057		0.7775	0.0111	-0.057		0.7775	0.0113	-0.056
0.77833	0.0029	-0.056		0.77833	0.0109	-0.058		0.77833	0.0111	-0.057		0.77833	0.0113	-0.055
0.77917	0.0029	-0.056		0.77917	0.0109	-0.058		0.77917	0.0111	-0.057		0.77917	0.0113	-0.055
0.78	0.0029	-0.057		0.78	0.0109	-0.058		0.78	0.0111	-0.057		0.78	0.0113	-0.055
0.78083	0.0029	-0.057		0.78083	0.011	-0.058		0.78083	0.0111	-0.057		0.78083	0.0113	-0.055
0.78167	0.0029	-0.057		0.78167	0.011	-0.058		0.78167	0.0111	-0.057		0.78167	0.0114	-0.055
0.7825	0.0029	-0.057		0.7825	0.011	-0.058		0.7825	0.0111	-0.056		0.7825	0.0114	-0.056
0.78333	0.0029	-0.057		0.78333	0.011	-0.058		0.78333	0.0111	-0.056		0.78333	0.0114	-0.056
0.78417	0.003	-0.057		0.78417	0.011	-0.058		0.78417	0.0111	-0.056		0.78417	0.0114	-0.056
0.785	0.003	-0.057		0.785	0.011	-0.059		0.785	0.0111	-0.056		0.785	0.0114	-0.056
0.78583	0.003	-0.057		0.78583	0.0111	-0.06		0.78583	0.0111	-0.056		0.78583	0.0114	-0.056
0.78667	0.003	-0.058		0.78667	0.0111	-0.059		0.78667	0.0112	-0.056		0.78667	0.0114	-0.056
0.7875	0.003	-0.058		0.7875	0.0111	-0.059		0.7875	0.0112	-0.057		0.7875	0.0114	-0.056
0.78833	0.003	-0.059		0.78833	0.0111	-0.059		0.78833	0.0112	-0.057		0.78833	0.0114	-0.056
0.78917	0.003	-0.06		0.78917	0.0111	-0.058		0.78917	0.0112	-0.057		0.78917	0.0114	-0.056
0.79	0.003	-0.06		0.79	0.0112	-0.058		0.79	0.0112	-0.057		0.79	0.0114	-0.056
0.79083	0.0031	-0.059		0.79083	0.0112	-0.059		0.79083	0.0112	-0.056		0.79083	0.0115	-0.056
0.79167	0.0031	-0.059		0.79167	0.0112	-0.059		0.79167	0.0112	-0.056		0.79167	0.0115	-0.057
0.7925	0.0031	-0.059		0.7925	0.0112	-0.059		0.7925	0.0112	-0.056		0.7925	0.0115	-0.057
0.79333	0.0031	-0.059		0.79333	0.0112	-0.059		0.79333	0.0112	-0.056		0.79333	0.0115	-0.057
0.79417	0.0031	-0.059		0.79417	0.0112	-0.059		0.79417	0.0112	-0.056		0.79417	0.0115	-0.057
0.795	0.0031	-0.06		0.795	0.0113	-0.059		0.795	0.0112	-0.056		0.795	0.0115	-0.057
0.79583	0.0031	-0.06		0.79583	0.0113	-0.059		0.79583	0.0112	-0.055		0.79583	0.0115	-0.057
0.79667	0.0031	-0.06		0.79667	0.0113	-0.058		0.79667	0.0113	-0.055		0.79667	0.0115	-0.057
0.7975	0.0031	-0.06		0.7975	0.0113	-0.059		0.7975	0.0113	-0.055		0.7975	0.0115	-0.057
0.79833	0.0031	-0.061		0.79833	0.0113	-0.059		0.79833	0.0113	-0.056		0.79833	0.0115	-0.058
0.79917	0.0031	-0.061		0.79917	0.0114	-0.06		0.79917	0.0113	-0.056		0.79917	0.0115	-0.058
0.8	0.0032	-0.062		0.8	0.0114	-0.06		0.8	0.0113	-0.056		0.8	0.0115	-0.058
0.80083	0.0032	-0.063		0.80083	0.0114	-0.06		0.80083	0.0113	-0.056		0.80083	0.0115	-0.059
0.80167	0.0032	-0.063		0.80167	0.0114	-0.059		0.80167	0.0113	-0.056		0.80167	0.0116	-0.059
0.8025	0.0032	-0.063		0.8025	0.0114	-0.059		0.8025	0.0113	-0.055		0.8025	0.0116	-0.058
0.80333	0.0032	-0.063		0.80333	0.0114	-0.059		0.80333	0.0113	-0.055		0.80333	0.0116	-0.058
0.80417	0.0032	-0.062		0.80417	0.0115	-0.059		0.80417	0.0113	-0.055		0.80417	0.0116	-0.058
0.805	0.0032	-0.062		0.805	0.0115	-0.059		0.805	0.0113	-0.056		0.805	0.0116	-0.057
0.80583	0.0032	-0.062		0.80583	0.0115	-0.059		0.80583	0.0113	-0.056		0.80583	0.0116	-0.057
0.80667	0.0032	-0.062		0.80667	0.0115	-0.06		0.80667	0.0114	-0.056		0.80667	0.0116	-0.057
0.8075	0.0032	-0.062		0.8075	0.0115	-0.06		0.8075	0.0114	-0.057		0.8075	0.0116	-0.056
0.80833	0.0032	-0.061		0.80833	0.0115	-0.06		0.80833	0.0114	-0.057		0.80833	0.0116	-0.057
0.80917	0.0032	-0.061		0.80917	0.0116	-0.06		0.80917	0.0114	-0.058		0.80917	0.0117	-0.057
0.81	0.0033	-0.06		0.81	0.0116	-0.06		0.81	0.0114	-0.058		0.81	0.0117	-0.057
0.81083	0.0033	-0.06		0.81083	0.0116	-0.061		0.81083	0.0114	-0.058		0.81083	0.0117	-0.058
0.81167	0.0033	-0.061		0.81167	0.0116	-0.061		0.81167	0.0114	-0.058		0.81167	0.0117	-0.058
0.8125	0.0033	-0.061		0.8125	0.0117	-0.061		0.8125	0.0114	-0.058		0.8125	0.0117	-0.058
0.81333	0.0033	-0.061		0.81333	0.0117	-0.062		0.81333	0.0114	-0.057		0.81333	0.0117	-0.058
0.81417	0.0033	-0.061		0.81417	0.0117	-0.062		0.81417	0.0114	-0.057		0.81417	0.0117	-0.059
0.815	0.0033	-0.061		0.815	0.0117	-0.062		0.815	0.0114	-0.058		0.815	0.0117	-0.059
0.81583	0.0033	-0.061		0.81583	0.0117	-0.062		0.81583	0.0115	-0.058		0.81583	0.0117	-0.059
0.81667	0.0033	-0.061		0.81667	0.0117	-0.062		0.81667	0.0115	-0.059		0.81667	0.0117	-0.059
0.8175	0.0033	-0.062		0.8175	0.0117	-0.061		0.8175	0.0115	-0.059		0.8175	0.0117	-0.059
0.81833	0.0033	-0.062		0.81833	0.0117	-0.061		0.81833	0.0115	-0.058		0.81833	0.0117	-0.059
0.81917	0.0033	-0.062		0.81917	0.0117	-0.061		0.81917	0.0115	-0.058		0.81917	0.0117	-0.06
0.82	0.0033	-0.062		0.82	0.0118	-0.061		0.82	0.0115	-0.058		0.82	0.0117	-0.06
0.82083	0.0033	-0.062		0.82083	0.0118	-0.061		0.82083	0.0115	-0.058		0.82083	0.0117	-0.059
0.82167	0.0033	-0.062		0.82167	0.0118	-0.061		0.82167	0.0115	-0.058		0.82167	0.0117	-0.059
0.8225	0.0033	-0.063		0.8225	0.0118	-0.06		0.8225	0.0115	-0.057		0.8225	0.0117	-0.059
0.82333	0.0033	-0.063		0.82333	0.0118	-0.06		0.82333	0.0115	-0.057		0.82333	0.0118	-0.059
0.82417	0.0033	-0.063		0.82417	0.0118	-0.06		0.82417	0.0115	-0.058		0.82417	0.0118	-0.058
0.825	0.0033	-0.063		0.825	0.0118	-0.06		0.825	0.0115	-0.058		0.825	0.0117	-0.058
0.82583	0.0033	-0.063		0.82583	0.0118	-0.06		0.82583	0.0115	-0.058		0.82583	0.0117	-0.058
0.82667	0.0033	-0.063		0.82667	0.0118	-0.06		0.82667	0.0115	-0.058		0.82667	0.0117	-0.058
0.8275	0.0033	-0.062		0.8275	0.0118	-0.06		0.8275	0.0115	-0.058		0.8275	0.0117	-0.058
0.82833	0.0033	-0.062		0.82833	0.0118	-0.06		0.82833	0.0115	-0.058		0.82833	0.0117	-0.058
0.82917	0.0033	-0.063		0.82917	0.0117	-0.06		0.82917	0.0114	-0.059		0.82917	0.0117	-0.058
0.83	0.0032	-0.063		0.83	0.0117	-0.061		0.83	0.0114	-0.059		0.83	0.0117	-0.058
0.83083	0.0032	-0.062		0.83083	0.0117	-0.06		0.83083	0.0114	-0.059		0.83083	0.0116	-0.058
0.83167	0.0032	-0.062		0.83167	0.0117	-0.06		0.83167	0.0113	-0.059		0.83167	0.0116	-0.058
0.8325	0.0031	-0.062		0.8325	0.0117	-0.06		0.8325	0.0113	-0.06		0.8325	0.0116	-0.058
0.83333	0.0031	-0.062		0.83333	0.0116	-0.06		0.83333	0.0113	-0.06		0.83333	0.0115	-0.058
0.83417	0.0031	-0.061		0.83417	0.0115	-0.06		0.83417	0.0112	-0.06		0.83417	0.0114	-0.058
0.835	0.003	-0.062		0.835	0.0115	-0.06		0.835	0.0112	-0.06		0.835	0.0114	-0.058
0.83583	0.0029	-0.061		0.83583	0.0114	-0.06		0.83583	0.0111	-0.06		0.83583	0.0113	-0.058
0.83667	0.0029	-0.061		0.83667	0.0113	-0.06		0.83667	0.011	-0.06		0.83667	0.0112	-0.059
0.8375	0.0027	-0.062		0.8375	0.0112	-0.061		0.8375	0.0109	-0.06		0.8375	0.0111	-0.059
0.83833	0.0026	-0.062		0.83833	0.0111	-0.061		0.83833	0.0108	-0.061		0.83833	0.011	-0.059
0.83917	0.0025	-0.062		0.83917	0.011	-0.061		0.83917	0.0107	-0.061		0.83917	0.0109	-0.059
0.84	0.0024	-0.063		0.84	0.0108	-0.062		0.84	0.0106	-0.06		0.84	0.0108	-0.059
0.84083	0.0023	-0.063		0.84083	0.0107	-0.063		0.84083	0.0104	-0.06		0.84083	0.0106	-0.059
0.84167	0.0021	-0.063		0.84167	0.0106	-0.063		0.84167	0.0103	-0.06		0.84167	0.0104	-0.059
0.8425	0.0019	-0.062		0.8425	0.0103	-0.063		0.8425	0.01	-0.059		0.8425	0.0103	-0.059
0.84333	0.0018	-0.062		0.84333	0.0102	-0.063		0.84333	0.0099	-0.059		0.84333	0.01	-0.06
0.84417	0.0015	-0.062		0.84417	0.0098	-0.063		0.84417	0.0097	-0.059		0.84417	0.0098	-0.06
0.845	0.0013	-0.063		0.845	0.0096	-0.063		0.845	0.0093	-0.059		0.845	0.0094	-0.06
0.84583	0.0011	-0.063		0.84583	0.0094	-0.063		0.84583	0.0091	-0.059		0.84583	0.0092	-0.06
0.84667	0.0006	-0.063		0.84667	0.0089	-0.063		0.84667	0.0089	-0.059		0.84667	0.0089	-0.059
0.8475	0.0004	-0.063		0.8475	0.0087	-0.063		0.8475	0.0084	-0.059		0.8475	0.0084	-0.059
0.84833	-0.0002	-0.063		0.84833	0.0084	-0.063		0.84833	0.0081	-0.059		0.84833	0.0081	-0.059
0.84917	-0.0005	-0.062		0.84917	0.0077	-0.063		0.84917	0.0075	-0.059		0.84917	0.0078	-0.059
0.85	-0.0008	-0.063		0.85	0.0074	-0.063		0.85	0.0071	-0.059		0.85	0.0071	-0.059
0.85083	-0.0015	-0.063		0.85083	0.0066	-0.063		0.85083	0.0068	-0.058		0.85083	0.0067	-0.059
0.85167	-0.0019	-0.063		0.85167	0.0062	-0.063		0.85167	0.0059	-0.058		0.85167	0.0058	-0.059
0.8525	-0.0023	-0.063		0.8525	0.0058	-0.064		0.8525	0.0055	-0.059		0.8525	0.0054	-0.059
0.85333	-0.0033	-0.063		0.85333	0.0048	-0.064		0.85333	0.005	-0.059		0.85333	0.0049	-0.059
0.85417	-0.0038	-0.064		0.85417	0.0042	-0.063		0.85417	0.004	-0.06		0.85417	0.0038	-0.059
0.855	-0.0049	-0.063		0.855	0.0037	-0.063		0.855	0.0034	-0.06		0.855	0.0032	-0.059
0.85583	-0.0055	-0.063		0.85583	0.0024	-0.063		0.85583	0.0028	-0.06		0.85583	0.0026	-0.059
0.85667	-0.0062	-0.063		0.85667	0.0017	-0.063		0.85667	0.0015	-0.06		0.85667	0.0012	-0.058
0.8575	-0.0076	-0.063		0.8575	0.0003	-0.063		0.8575	0.0008	-0.06		0.8575	0.0005	-0.059
0.85833	-0.0083	-0.064		0.85833	-0.0006	-0.062		0.85833	-0.0008	-0.06		0.85833	-0.0003	-0.059
0.85917	-0.0091	-0.064		0.85917	-0.0014	-0.062		0.85917	-0.0017	-0.06		0.85917	-0.002	-0.059
0.86	-0.0109	-0.065		0.86	-0.0033	-0.062		0.86	-0.0026	-0.06		0.86	-0.003	-0.059
0.86083	-0.0118	-0.065		0.86083	-0.0043	-0.062		0.86083	-0.0045	-0.06		0.86083	-0.005	-0.059
0.86167	-0.0139	-0.065		0.86167	-0.0053	-0.062		0.86167	-0.0055	-0.06		0.86167	-0.006	-0.059
0.8625	-0.015	-0.065		0.8625	-0.0076	-0.063		0.8625	-0.0066	-0.06		0.8625	-0.0072	-0.059
0.86333	-0.0162	-0.064		0.86333	-0.0088	-0.063		0.86333	-0.009	-0.06		0.86333	-0.0096	-0.059
0.86417	-0.0187	-0.064		0.86417	-0.0101	-0.062		0.86417	-0.0103	-0.06		0.86417	-0.0109	-0.058
0.865	-0.02	-0.064		0.865	-0.0128	-0.062		0.865	-0.013	-0.059		0.865	-0.0123	-0.058
0.86583	-0.0214	-0.064		0.86583	-0.0143	-0.062		0.86583	-0.0145	-0.059		0.86583	-0.0153	-0.059
0.86667	-0.0244	-0.064		0.86667	-0.0174	-0.063		0.86667	-0.016	-0.059		0.86667	-0.0168	-0.059
0.8675	-0.026	-0.065		0.8675	-0.0191	-0.063		0.8675	-0.0193	-0.059		0.8675	-0.0202	-0.059
0.86833	-0.0278	-0.065		0.86833	-0.0208	-0.062		0.86833	-0.0211	-0.06		0.86833	-0.022	-0.059
0.86917	-0.0314	-0.065		0.86917	-0.0246	-0.062		0.86917	-0.0229	-0.06		0.86917	-0.0239	-0.059
0.87	-0.0333	-0.065		0.87	-0.0266	-0.062		0.87	-0.0268	-0.06		0.87	-0.0279	-0.059
0.87083	-0.0374	-0.065		0.87083	-0.0287	-0.062		0.87083	-0.0289	-0.06		0.87083	-0.03	-0.059
0.87167	-0.0396	-0.066		0.87167	-0.0331	-0.062		0.87167	-0.0333	-0.06		0.87167	-0.0322	-0.059
0.8725	-0.0419	-0.066		0.8725	-0.0354	-0.061		0.8725	-0.0357	-0.061		0.8725	-0.0369	-0.059
0.87333	-0.0467	-0.065		0.87333	-0.0404	-0.061		0.87333	-0.0381	-0.061		0.87333	-0.0394	-0.059
0.87417	-0.0492	-0.065		0.87417	-0.043	-0.062		0.87417	-0.0433	-0.061		0.87417	-0.0447	-0.059
0.875	-0.0519	-0.066		0.875	-0.0458	-0.062		0.875	-0.046	-0.061		0.875	-0.0475	-0.059
0.87583	-0.0575	-0.067		0.87583	-0.0515	-0.062		0.87583	-0.0488	-0.061		0.87583	-0.0504	-0.059
0.87667	-0.0605	-0.067		0.87667	-0.0546	-0.062		0.87667	-0.0548	-0.061		0.87667	-0.0566	-0.059
0.8775	-0.0667	-0.067		0.8775	-0.0577	-0.062		0.8775	-0.058	-0.061		0.8775	-0.0598	-0.059
0.87833	-0.07	-0.067		0.87833	-0.0644	-0.062		0.87833	-0.0613	-0.062		0.87833	-0.0632	-0.059
0.87917	-0.0735	-0.067		0.87917	-0.0679	-0.063		0.87917	-0.0682	-0.062		0.87917	-0.0702	-0.059
0.88	-0.0806	-0.067		0.88	-0.0715	-0.063		0.88	-0.0718	-0.062		0.88	-0.0739	-0.059
0.88083	-0.0844	-0.066		0.88083	-0.0791	-0.063		0.88083	-0.0794	-0.062		0.88083	-0.0778	-0.059
0.88167	-0.0883	-0.066		0.88167	-0.0831	-0.063		0.88167	-0.0834	-0.063		0.88167	-0.0858	-0.058
0.8825	-0.0965	-0.066		0.8825	-0.0915	-0.064		0.8825	-0.0876	-0.064		0.8825	-0.09	-0.058
0.88333	-0.1008	-0.066		0.88333	-0.0958	-0.064		0.88333	-0.0962	-0.064		0.88333	-0.0988	-0.058
0.88417	-0.1052	-0.066		0.88417	-0.1004	-0.064		0.88417	-0.1008	-0.064		0.88417	-0.1034	-0.058
0.885	-0.1145	-0.066		0.885	-0.1098	-0.064		0.885	-0.1054	-0.064		0.885	-0.1082	-0.058
0.88583	-0.1193	-0.066		0.88583	-0.1147	-0.064		0.88583	-0.1151	-0.064		0.88583	-0.1181	-0.058
0.88667	-0.1294	-0.065		0.88667	-0.1197	-0.064		0.88667	-0.1202	-0.064		0.88667	-0.1233	-0.057
0.8875	-0.1347	-0.065		0.8875	-0.1303	-0.064		0.8875	-0.1308	-0.064		0.8875	-0.1286	-0.058
0.88833	-0.1401	-0.065		0.88833	-0.1358	-0.064		0.88833	-0.1364	-0.064		0.88833	-0.1397	-0.058
0.88917	-0.1513	-0.065		0.88917	-0.1472	-0.064		0.88917	-0.142	-0.064		0.88917	-0.1455	-0.058
0.89	-0.1572	-0.065		0.89	-0.1532	-0.065		0.89	-0.1538	-0.065		0.89	-0.1575	-0.058
0.89083	-0.1632	-0.065		0.89083	-0.1593	-0.066		0.89083	-0.16	-0.064		0.89083	-0.1637	-0.059
0.89167	-0.1757	-0.065		0.89167	-0.1719	-0.066		0.89167	-0.1663	-0.065		0.89167	-0.1701	-0.059
0.8925	-0.1822	-0.065		0.8925	-0.1785	-0.067		0.8925	-0.1793	-0.065		0.8925	-0.1834	-0.059
0.89333	-0.1957	-0.065		0.89333	-0.1852	-0.067		0.89333	-0.186	-0.066		0.89333	-0.1902	-0.06
0.89417	-0.2026	-0.066		0.89417	-0.1991	-0.067		0.89417	-0.2001	-0.066		0.89417	-0.1972	-0.06
0.895	-0.2098	-0.066		0.895	-0.2063	-0.067		0.895	-0.2073	-0.066		0.895	-0.2118	-0.06
0.89583	-0.2245	-0.066		0.89583	-0.2212	-0.068		0.89583	-0.2147	-0.066		0.89583	-0.2193	-0.06
0.89667	-0.2321	-0.066		0.89667	-0.2289	-0.068		0.89667	-0.23	-0.066		0.89667	-0.227	-0.06
0.8975	-0.2399	-0.066		0.8975	-0.2367	-0.068		0.8975	-0.2379	-0.066		0.8975	-0.2428	-0.061
0.89833	-0.256	-0.066		0.89833	-0.2529	-0.068		0.89833	-0.246	-0.066		0.89833	-0.251	-0.061
0.89917	-0.2642	-0.066		0.89917	-0.2612	-0.068		0.89917	-0.2625	-0.067		0.89917	-0.2679	-0.062
0.9	-0.2813	-0.066		0.9	-0.2697	-0.069		0.9	-0.2711	-0.067		0.9	-0.2765	-0.063
0.90083	-0.2901	-0.065		0.90083	-0.2872	-0.069		0.90083	-0.2798	-0.067		0.90083	-0.2854	-0.063
0.90167	-0.299	-0.065		0.90167	-0.2962	-0.069		0.90167	-0.2978	-0.067		0.90167	-0.3035	-0.064
0.9025	-0.3174	-0.065		0.9025	-0.3054	-0.069		0.9025	-0.307	-0.067		0.9025	-0.3129	-0.064
0.90333	-0.3269	-0.066		0.90333	-0.3241	-0.069		0.90333	-0.3259	-0.067		0.90333	-0.3224	-0.064
0.90417	-0.3365	-0.066		0.90417	-0.3338	-0.069		0.90417	-0.3356	-0.067		0.90417	-0.3419	-0.064
0.905	-0.3562	-0.066		0.905	-0.3535	-0.069		0.905	-0.3454	-0.067		0.905	-0.3518	-0.064
0.90583	-0.3663	-0.066		0.90583	-0.3636	-0.069		0.90583	-0.3657	-0.067		0.90583	-0.3723	-0.063
0.90667	-0.3765	-0.067		0.90667	-0.3739	-0.07		0.90667	-0.376	-0.067		0.90667	-0.3827	-0.063
0.9075	-0.3975	-0.067		0.9075	-0.3949	-0.07		0.9075	-0.3865	-0.067		0.9075	-0.3934	-0.064
0.90833	-0.4082	-0.068		0.90833	-0.4056	-0.07		0.90833	-0.408	-0.068		0.90833	-0.415	-0.064
0.90917	-0.4301	-0.068		0.90917	-0.4165	-0.07		0.90917	-0.4189	-0.068		0.90917	-0.4261	-0.065
0.91	-0.4413	-0.068		0.91	-0.4387	-0.071		0.91	-0.4413	-0.068		0.91	-0.4374	-0.065
0.91083	-0.4527	-0.068		0.91083	-0.4501	-0.071		0.91083	-0.4527	-0.069		0.91083	-0.4602	-0.065
0.91167	-0.4758	-0.068		0.91167	-0.4731	-0.072		0.91167	-0.4643	-0.069		0.91167	-0.4719	-0.065
0.9125	-0.4875	-0.068		0.9125	-0.4849	-0.072		0.9125	-0.4878	-0.069		0.9125	-0.4957	-0.065
0.91333	-0.4994	-0.069		0.91333	-0.4968	-0.072		0.91333	-0.4997	-0.069		0.91333	-0.5077	-0.065
0.91417	-0.5236	-0.069		0.91417	-0.5209	-0.073		0.91417	-0.5119	-0.07		0.91417	-0.5199	-0.066
0.915	-0.5359	-0.07		0.915	-0.5332	-0.073		0.915	-0.5365	-0.07		0.915	-0.5447	-0.066
0.91583	-0.5609	-0.07		0.91583	-0.5456	-0.073		0.91583	-0.5489	-0.069		0.91583	-0.5573	-0.066
0.91667	-0.5736	-0.071		0.91667	-0.5707	-0.073		0.91667	-0.5615	-0.069		0.91667	-0.57	-0.067
0.9175	-0.5864	-0.071		0.9175	-0.5835	-0.073		0.9175	-0.5871	-0.07		0.9175	-0.5958	-0.067
0.91833	-0.6123	-0.071		0.91833	-0.6093	-0.073		0.91833	-0.6	-0.069		0.91833	-0.6088	-0.068
0.91917	-0.6255	-0.071		0.91917	-0.6223	-0.073		0.91917	-0.6263	-0.069		0.91917	-0.6219	-0.068
0.92	-0.6387	-0.072		0.92	-0.6355	-0.074		0.92	-0.6395	-0.069		0.92	-0.6485	-0.068
0.92083	-0.6655	-0.072		0.92083	-0.6621	-0.074		0.92083	-0.6529	-0.07		0.92083	-0.662	-0.069
0.92167	-0.679	-0.072		0.92167	-0.6755	-0.074		0.92167	-0.6799	-0.07		0.92167	-0.6891	-0.069
0.9225	-0.7063	-0.073		0.9225	-0.6891	-0.075		0.9225	-0.6935	-0.07		0.9225	-0.7028	-0.07
0.92333	-0.72	-0.073		0.92333	-0.7163	-0.075		0.92333	-0.7072	-0.07		0.92333	-0.7166	-0.071
0.92417	-0.7339	-0.074		0.92417	-0.7301	-0.075		0.92417	-0.7348	-0.071		0.92417	-0.7443	-0.071
0.925	-0.7618	-0.074		0.925	-0.7439	-0.075		0.925	-0.7487	-0.072		0.925	-0.7583	-0.071
0.92583	-0.7758	-0.074		0.92583	-0.7716	-0.075		0.92583	-0.7767	-0.072		0.92583	-0.7723	-0.072
0.92667	-0.7899	-0.074		0.92667	-0.7856	-0.075		0.92667	-0.7907	-0.073		0.92667	-0.8005	-0.072
0.9275	-0.8182	-0.074		0.9275	-0.8137	-0.076		0.9275	-0.8048	-0.073		0.9275	-0.8147	-0.073
0.92833	-0.8324	-0.075		0.92833	-0.8277	-0.076		0.92833	-0.8332	-0.073		0.92833	-0.8431	-0.073
0.92917	-0.8466	-0.076		0.92917	-0.8419	-0.077		0.92917	-0.8474	-0.073		0.92917	-0.8574	-0.074
0.93	-0.8752	-0.076		0.93	-0.8702	-0.077		0.93	-0.8616	-0.074		0.93	-0.8716	-0.074
0.93083	-0.8895	-0.076		0.93083	-0.8843	-0.077		0.93083	-0.8901	-0.074		0.93083	-0.9002	-0.075
0.93167	-0.9182	-0.076		0.93167	-0.8985	-0.077		0.93167	-0.9044	-0.074		0.93167	-0.9146	-0.075
0.9325	-0.9325	-0.076		0.9325	-0.9269	-0.077		0.9325	-0.933	-0.074		0.9325	-0.9289	-0.075
0.93333	-0.9468	-0.077		0.93333	-0.9411	-0.077		0.93333	-0.9472	-0.074		0.93333	-0.9575	-0.075
0.93417	-0.9755	-0.077		0.93417	-0.9694	-0.077		0.93417	-0.9615	-0.074		0.93417	-0.9717	-0.075
0.935	-0.9897	-0.077		0.935	-0.9835	-0.077		0.935	-0.9899	-0.074		0.935	-0.986	-0.074
0.93583	-1.004	-0.077		0.93583	-0.9976	-0.077		0.93583	-1.0041	-0.074		0.93583	-1.0144	-0.074
0.93667	-1.0324	-0.077		0.93667	-1.0257	-0.077		0.93667	-1.0183	-0.074		0.93667	-1.0285	-0.075
0.9375	-1.0465	-0.077		0.9375	-1.0397	-0.078		0.9375	-1.0464	-0.074		0.9375	-1.0567	-0.075
0.93833	-1.0747	-0.078		0.93833	-1.0536	-0.078		0.93833	-1.0604	-0.074		0.93833	-1.0707	-0.075
0.93917	-1.0886	-0.078		0.93917	-1.0813	-0.079		0.93917	-1.0744	-0.074		0.93917	-1.0846	-0.075
0.94	-1.1026	-0.079		0.94	-1.095	-0.079		0.94	-1.1021	-0.074		0.94	-1.1123	-0.075
0.94083	-1.1301	-0.079		0.94083	-1.1087	-0.079		0.94083	-1.1158	-0.074		0.94083	-1.126	-0.075
0.94167	-1.1438	-0.079		0.94167	-1.1358	-0.079		0.94167	-1.1431	-0.074		0.94167	-1.1396	-0.075
0.9425	-1.1574	-0.08		0.9425	-1.1492	-0.08		0.9425	-1.1565	-0.074		0.9425	-1.1666	-0.076
0.94333	-1.1844	-0.08		0.94333	-1.1758	-0.08		0.94333	-1.1699	-0.074		0.94333	-1.18	-0.076
0.94417	-1.1977	-0.079		0.94417	-1.189	-0.08		0.94417	-1.1964	-0.074		0.94417	-1.2064	-0.076
0.945	-1.2109	-0.079		0.945	-1.202	-0.08		0.945	-1.2095	-0.075		0.945	-1.2194	-0.076
0.94583	-1.2369	-0.08		0.94583	-1.2277	-0.08		0.94583	-1.2224	-0.075		0.94583	-1.2323	-0.076
0.94667	-1.2497	-0.079		0.94667	-1.2404	-0.081		0.94667	-1.248	-0.076		0.94667	-1.2578	-0.076
0.9475	-1.275	-0.079		0.9475	-1.2529	-0.081		0.9475	-1.2606	-0.076		0.9475	-1.2703	-0.077
0.94833	-1.2875	-0.08		0.94833	-1.2776	-0.081		0.94833	-1.2854	-0.077		0.94833	-1.2827	-0.077
0.94917	-1.2998	-0.08		0.94917	-1.2897	-0.081		0.94917	-1.2975	-0.077		0.94917	-1.3071	-0.076
0.95	-1.324	-0.08		0.95	-1.3136	-0.081		0.95	-1.3095	-0.077		0.95	-1.319	-0.075
0.95083	-1.3358	-0.08		0.95083	-1.3253	-0.081		0.95083	-1.3331	-0.077		0.95083	-1.3425	-0.075
0.95167	-1.3475	-0.08		0.95167	-1.3368	-0.081		0.95167	-1.3447	-0.077		0.95167	-1.3539	-0.075
0.9525	-1.3704	-0.08		0.9525	-1.3594	-0.081		0.9525	-1.356	-0.077		0.9525	-1.3652	-0.075
0.95333	-1.3816	-0.08		0.95333	-1.3704	-0.081		0.95333	-1.3783	-0.077		0.95333	-1.3873	-0.075
0.95417	-1.4034	-0.081		0.95417	-1.3813	-0.081		0.95417	-1.3892	-0.077		0.95417	-1.3981	-0.075
0.955	-1.4141	-0.081		0.955	-1.4025	-0.082		0.955	-1.4104	-0.077		0.955	-1.4087	-0.075
0.95583	-1.4246	-0.081		0.95583	-1.4129	-0.082		0.95583	-1.4207	-0.077		0.95583	-1.4294	-0.075
0.95667	-1.4449	-0.081		0.95667	-1.433	-0.083		0.95667	-1.4308	-0.077		0.95667	-1.4394	-0.076
0.9575	-1.4549	-0.081		0.9575	-1.4427	-0.084		0.9575	-1.4505	-0.077		0.9575	-1.4492	-0.076
0.95833	-1.4646	-0.081		0.95833	-1.4523	-0.084		0.95833	-1.4601	-0.077		0.95833	-1.4683	-0.076
0.95917	-1.4834	-0.08		0.95917	-1.4708	-0.084		0.95917	-1.4694	-0.078		0.95917	-1.4776	-0.076
0.96	-1.4925	-0.08		0.96	-1.4798	-0.084		0.96	-1.4875	-0.078		0.96	-1.4954	-0.076
0.96083	-1.51	-0.08		0.96083	-1.4886	-0.084		0.96083	-1.4962	-0.077		0.96083	-1.504	-0.075
0.96167	-1.5185	-0.08		0.96167	-1.5055	-0.083		0.96167	-1.5048	-0.078		0.96167	-1.5124	-0.075
0.9625	-1.5267	-0.08		0.9625	-1.5137	-0.083		0.9625	-1.5212	-0.079		0.9625	-1.5286	-0.075
0.96333	-1.5425	-0.08		0.96333	-1.5216	-0.083		0.96333	-1.529	-0.08		0.96333	-1.5363	-0.075
0.96417	-1.5501	-0.08		0.96417	-1.5368	-0.082		0.96417	-1.5441	-0.08		0.96417	-1.5439	-0.075
0.965	-1.5575	-0.08		0.965	-1.5441	-0.082		0.965	-1.5514	-0.079		0.965	-1.5583	-0.076
0.96583	-1.5716	-0.08		0.96583	-1.558	-0.082		0.96583	-1.5584	-0.08		0.96583	-1.5651	-0.076
0.96667	-1.5783	-0.08		0.96667	-1.5646	-0.082		0.96667	-1.5717	-0.08		0.96667	-1.5782	-0.076
0.9675	-1.5847	-0.081		0.9675	-1.571	-0.082		0.9675	-1.578	-0.08		0.9675	-1.5844	-0.076
0.96833	-1.597	-0.081		0.96833	-1.5831	-0.082		0.96833	-1.5841	-0.08		0.96833	-1.5903	-0.076
0.96917	-1.6028	-0.081		0.96917	-1.5889	-0.082		0.96917	-1.5956	-0.081		0.96917	-1.6016	-0.076
0.97	-1.6136	-0.081		0.97	-1.5944	-0.081		0.97	-1.601	-0.081		0.97	-1.6068	-0.076
0.97083	-1.6187	-0.081		0.97083	-1.6047	-0.082		0.97083	-1.6112	-0.081		0.97083	-1.6119	-0.076
0.97167	-1.6236	-0.081		0.97167	-1.6095	-0.083		0.97167	-1.6159	-0.081		0.97167	-1.6213	-0.076
0.9725	-1.6326	-0.081		0.9725	-1.6185	-0.084		0.9725	-1.6204	-0.08		0.9725	-1.6256	-0.076
0.97333	-1.6368	-0.081		0.97333	-1.6226	-0.083		0.97333	-1.6287	-0.08		0.97333	-1.6337	-0.076
0.97417	-1.6407	-0.081		0.97417	-1.6266	-0.083		0.97417	-1.6325	-0.08		0.97417	-1.6373	-0.075
0.975	-1.6479	-0.081		0.975	-1.6337	-0.083		0.975	-1.6361	-0.08		0.975	-1.6408	-0.075
0.97583	-1.6512	-0.08		0.97583	-1.637	-0.083		0.97583	-1.6426	-0.08		0.97583	-1.647	-0.075
0.97667	-1.657	-0.08		0.97667	-1.64	-0.083		0.97667	-1.6455	-0.08		0.97667	-1.6497	-0.074
0.9775	-1.6596	-0.08		0.9775	-1.6453	-0.083		0.9775	-1.6481	-0.079		0.9775	-1.6523	-0.074
0.97833	-1.6619	-0.081		0.97833	-1.6477	-0.084		0.97833	-1.6528	-0.079		0.97833	-1.6567	-0.073
0.97917	-1.666	-0.081		0.97917	-1.6517	-0.084		0.97917	-1.6548	-0.079		0.97917	-1.6585	-0.074
0.98	-1.6676	-0.081		0.98	-1.6534	-0.084		0.98	-1.6582	-0.079		0.98	-1.6602	-0.074
0.98083	-1.6691	-0.081		0.98083	-1.6549	-0.083		0.98083	-1.6596	-0.079		0.98083	-1.6628	-0.074
0.98167	-1.6714	-0.081		0.98167	-1.6572	-0.083		0.98167	-1.6607	-0.079		0.98167	-1.6638	-0.074
0.9825	-1.6722	-0.082		0.9825	-1.6581	-0.083		0.9825	-1.6623	-0.079		0.9825	-1.6651	-0.074
0.98333	-1.6732	-0.082		0.98333	-1.6587	-0.082		0.98333	-1.6628	-0.079		0.98333	-1.6654	-0.074
0.98417	-1.6733	-0.081		0.98417	-1.6593	-0.082		0.98417	-1.6631	-0.078		0.98417	-1.6656	-0.074
0.985	-1.6733	-0.082		0.985	-1.6593	-0.082		0.985	-1.663	-0.079		0.985	-1.6652	-0.074
0.98583	-1.6726	-0.081		0.98583	-1.6591	-0.082		0.98583	-1.6626	-0.079		0.98583	-1.6647	-0.074
0.98667	-1.6719	-0.081		0.98667	-1.6581	-0.082		0.98667	-1.6614	-0.079		0.98667	-1.6641	-0.075
0.9875	-1.6711	-0.081		0.9875	-1.6573	-0.082		0.9875	-1.6604	-0.079		0.9875	-1.6621	-0.075
0.98833	-1.6688	-0.081		0.98833	-1.6551	-0.082		0.98833	-1.6593	-0.079		0.98833	-1.6608	-0.075
0.98917	-1.6673	-0.081		0.98917	-1.6538	-0.083		0.98917	-1.6564	-0.079		0.98917	-1.6577	-0.075
0.99	-1.6657	-0.081		0.99	-1.6522	-0.083		0.99	-1.6547	-0.078		0.99	-1.6558	-0.074
0.99083	-1.6619	-0.081		0.99083	-1.6485	-0.082		0.99083	-1.6528	-0.078		0.99083	-1.6538	-0.074
0.99167	-1.6597	-0.081		0.99167	-1.6463	-0.082		0.99167	-1.6484	-0.077		0.99167	-1.6492	-0.074
0.9925	-1.6547	-0.082		0.9925	-1.6441	-0.082		0.9925	-1.646	-0.077		0.9925	-1.6466	-0.074
0.99333	-1.652	-0.082		0.99333	-1.6389	-0.082		0.99333	-1.6405	-0.076		0.99333	-1.6438	-0.074
0.99417	-1.6491	-0.082		0.99417	-1.6361	-0.081		0.99417	-1.6376	-0.076		0.99417	-1.6378	-0.074
0.995	-1.6428	-0.082		0.995	-1.6299	-0.08		0.995	-1.6344	-0.076		0.995	-1.6345	-0.074
0.99583	-1.6394	-0.082		0.99583	-1.6266	-0.079		0.99583	-1.6276	-0.076		0.99583	-1.6311	-0.074
0.99667	-1.6358	-0.082		0.99667	-1.6231	-0.079		0.99667	-1.624	-0.076		0.99667	-1.6237	-0.074
0.9975	-1.6282	-0.082		0.9975	-1.6157	-0.079		0.9975	-1.6202	-0.076		0.9975	-1.6198	-0.074
0.99833	-1.6241	-0.081		0.99833	-1.6117	-0.079		0.99833	-1.6122	-0.076		0.99833	-1.6115	-0.074
0.99917	-1.6156	-0.081		0.99917	-1.6076	-0.079		0.99917	-1.6079	-0.076		0.99917	-1.6072	-0.074
1	-1.6111	-0.082		1	-1.5989	-0.079		1	-1.6035	-0.076		1	-1.6027	-0.074
1.00083	-1.6064	-0.082		1.00083	-1.5944	-0.079		1.00083	-1.5943	-0.075		1.00083	-1.5932	-0.075
1.00167	-1.5967	-0.082		1.00167	-1.5897	-0.079		1.00167	-1.5895	-0.074		1.00167	-1.5883	-0.075
1.0025	-1.5917	-0.083		1.0025	-1.5799	-0.078		1.0025	-1.5794	-0.073		1.0025	-1.5832	-0.075
1.00333	-1.5865	-0.083		1.00333	-1.5748	-0.078		1.00333	-1.5742	-0.072		1.00333	-1.5727	-0.075
1.00417	-1.5757	-0.083		1.00417	-1.5643	-0.077		1.00417	-1.5688	-0.071		1.00417	-1.5672	-0.076
1.005	-1.5701	-0.083		1.005	-1.5588	-0.077		1.005	-1.5578	-0.071		1.005	-1.5559	-0.076
1.00583	-1.5644	-0.083		1.00583	-1.5533	-0.077		1.00583	-1.552	-0.071		1.00583	-1.5501	-0.077
1.00667	-1.5527	-0.082		1.00667	-1.5417	-0.077		1.00667	-1.5462	-0.071		1.00667	-1.5442	-0.077
1.0075	-1.5467	-0.082		1.0075	-1.5358	-0.077		1.0075	-1.5342	-0.072		1.0075	-1.532	-0.077
1.00833	-1.5343	-0.082		1.00833	-1.5298	-0.077		1.00833	-1.528	-0.072		1.00833	-1.5257	-0.077
1.00917	-1.5279	-0.082		1.00917	-1.5174	-0.077		1.00917	-1.5154	-0.072		1.00917	-1.5194	-0.076
1.01	-1.5215	-0.082		1.01	-1.511	-0.077		1.01	-1.5089	-0.071		1.01	-1.5064	-0.076
1.01083	-1.5083	-0.082		1.01083	-1.4981	-0.077		1.01083	-1.5023	-0.071		1.01083	-1.4997	-0.075
1.01167	-1.5015	-0.082		1.01167	-1.4914	-0.076		1.01167	-1.4889	-0.071		1.01167	-1.4861	-0.075
1.0125	-1.4947	-0.082		1.0125	-1.4847	-0.076		1.0125	-1.4821	-0.071		1.0125	-1.4792	-0.074
1.01333	-1.4808	-0.082		1.01333	-1.471	-0.076		1.01333	-1.4752	-0.071		1.01333	-1.4722	-0.074
1.01417	-1.4737	-0.081		1.01417	-1.464	-0.076		1.01417	-1.461	-0.071		1.01417	-1.458	-0.074
1.015	-1.4593	-0.081		1.015	-1.457	-0.076		1.015	-1.4539	-0.071		1.015	-1.4507	-0.073
1.01583	-1.452	-0.081		1.01583	-1.4426	-0.076		1.01583	-1.4393	-0.071		1.01583	-1.4434	-0.073
1.01667	-1.4446	-0.08		1.01667	-1.4354	-0.076		1.01667	-1.4319	-0.071		1.01667	-1.4286	-0.073
1.0175	-1.4297	-0.081		1.0175	-1.4206	-0.076		1.0175	-1.4245	-0.071		1.0175	-1.4211	-0.073
1.01833	-1.4221	-0.081		1.01833	-1.4131	-0.076		1.01833	-1.4094	-0.071		1.01833	-1.4135	-0.072
1.01917	-1.4144	-0.08		1.01917	-1.4056	-0.076		1.01917	-1.4017	-0.07		1.01917	-1.3982	-0.072
1.02	-1.399	-0.08		1.02	-1.3903	-0.076		1.02	-1.394	-0.07		1.02	-1.3904	-0.072
1.02083	-1.3912	-0.08		1.02083	-1.3826	-0.075		1.02083	-1.3785	-0.07		1.02083	-1.3747	-0.072
1.02167	-1.3754	-0.08		1.02167	-1.3749	-0.075		1.02167	-1.3706	-0.069		1.02167	-1.3668	-0.072
1.0225	-1.3675	-0.079		1.0225	-1.3592	-0.075		1.0225	-1.3627	-0.069		1.0225	-1.3589	-0.072
1.02333	-1.3595	-0.079		1.02333	-1.3513	-0.075		1.02333	-1.3468	-0.069		1.02333	-1.3429	-0.072
1.02417	-1.3433	-0.078		1.02417	-1.3434	-0.075		1.02417	-1.3388	-0.068		1.02417	-1.3348	-0.073
1.025	-1.3352	-0.078		1.025	-1.3274	-0.074		1.025	-1.3226	-0.069		1.025	-1.3267	-0.073
1.02583	-1.3271	-0.077		1.02583	-1.3193	-0.074		1.02583	-1.3145	-0.069		1.02583	-1.3103	-0.073
1.02667	-1.3106	-0.076		1.02667	-1.3031	-0.075		1.02667	-1.3063	-0.069		1.02667	-1.3021	-0.073
1.0275	-1.3024	-0.075		1.0275	-1.295	-0.075		1.0275	-1.2899	-0.069		1.0275	-1.2856	-0.073
1.02833	-1.2941	-0.075		1.02833	-1.2868	-0.075		1.02833	-1.2816	-0.07		1.02833	-1.2773	-0.073
1.02917	-1.2775	-0.075		1.02917	-1.2703	-0.075		1.02917	-1.2733	-0.07		1.02917	-1.269	-0.073
1.03	-1.2692	-0.075		1.03	-1.2621	-0.075		1.03	-1.2567	-0.07		1.03	-1.2523	-0.073
1.03083	-1.2525	-0.076		1.03083	-1.2538	-0.076		1.03083	-1.2484	-0.07		1.03083	-1.244	-0.073
1.03167	-1.2441	-0.077		1.03167	-1.2372	-0.076		1.03167	-1.2316	-0.07		1.03167	-1.2356	-0.073
1.0325	-1.2356	-0.077		1.0325	-1.2289	-0.077		1.0325	-1.2233	-0.07		1.0325	-1.2188	-0.072
1.03333	-1.2188	-0.077		1.03333	-1.2122	-0.077		1.03333	-1.2149	-0.071		1.03333	-1.2104	-0.072
1.03417	-1.2104	-0.077		1.03417	-1.2039	-0.077		1.03417	-1.1981	-0.071		1.03417	-1.1935	-0.072
1.035	-1.2019	-0.077		1.035	-1.1955	-0.077		1.035	-1.1896	-0.072		1.035	-1.1851	-0.071
1.03583	-1.1851	-0.078		1.03583	-1.1788	-0.077		1.03583	-1.1812	-0.072		1.03583	-1.1766	-0.071
1.03667	-1.1766	-0.078		1.03667	-1.1704	-0.077		1.03667	-1.1644	-0.071		1.03667	-1.1597	-0.071
1.0375	-1.1597	-0.078		1.0375	-1.162	-0.077		1.0375	-1.156	-0.071		1.0375	-1.1513	-0.071
1.03833	-1.1513	-0.078		1.03833	-1.1453	-0.077		1.03833	-1.1475	-0.071		1.03833	-1.1429	-0.07
1.03917	-1.1428	-0.078		1.03917	-1.1369	-0.077		1.03917	-1.1307	-0.071		1.03917	-1.126	-0.07
1.04	-1.126	-0.078		1.04	-1.1202	-0.077		1.04	-1.1223	-0.071		1.04	-1.1176	-0.071
1.04083	-1.1176	-0.078		1.04083	-1.1118	-0.077		1.04083	-1.1055	-0.071		1.04083	-1.1092	-0.071
1.04167	-1.1091	-0.078		1.04167	-1.1035	-0.077		1.04167	-1.0972	-0.071		1.04167	-1.0924	-0.071
1.0425	-1.0924	-0.078		1.0425	-1.0869	-0.077		1.0425	-1.0888	-0.071		1.0425	-1.084	-0.072
1.04333	-1.084	-0.078		1.04333	-1.0786	-0.077		1.04333	-1.0721	-0.071		1.04333	-1.0673	-0.072
1.04417	-1.0673	-0.078		1.04417	-1.0703	-0.077		1.04417	-1.0638	-0.071		1.04417	-1.059	-0.071
1.045	-1.059	-0.078		1.045	-1.0537	-0.077		1.045	-1.0555	-0.071		1.045	-1.0507	-0.072
1.04583	-1.0507	-0.078		1.04583	-1.0455	-0.076		1.04583	-1.0389	-0.071		1.04583	-1.0342	-0.072
1.04667	-1.0342	-0.078		1.04667	-1.0373	-0.076		1.04667	-1.0307	-0.071		1.04667	-1.0259	-0.072
1.0475	-1.026	-0.077		1.0475	-1.0209	-0.077		1.0475	-1.0143	-0.071		1.0475	-1.0177	-0.072
1.04833	-1.0178	-0.077		1.04833	-1.0127	-0.077		1.04833	-1.0061	-0.071		1.04833	-1.0013	-0.072
1.04917	-1.0014	-0.077		1.04917	-0.9965	-0.076		1.04917	-0.9979	-0.071		1.04917	-0.9932	-0.072
1.05	-0.9933	-0.077		1.05	-0.9884	-0.076		1.05	-0.9817	-0.071		1.05	-0.977	-0.072
1.05083	-0.9852	-0.077		1.05083	-0.9803	-0.076		1.05083	-0.9736	-0.071		1.05083	-0.9689	-0.072
1.05167	-0.969	-0.076		1.05167	-0.9643	-0.075		1.05167	-0.9656	-0.071		1.05167	-0.9609	-0.072
1.0525	-0.961	-0.077		1.0525	-0.9563	-0.075		1.0525	-0.9496	-0.071		1.0525	-0.9449	-0.071
1.05333	-0.9451	-0.077		1.05333	-0.9484	-0.075		1.05333	-0.9416	-0.072		1.05333	-0.9369	-0.071
1.05417	-0.9371	-0.077		1.05417	-0.9326	-0.075		1.05417	-0.9258	-0.072		1.05417	-0.929	-0.071
1.055	-0.9292	-0.077		1.055	-0.9247	-0.075		1.055	-0.918	-0.072		1.055	-0.9133	-0.07
1.05583	-0.9136	-0.077		1.05583	-0.9091	-0.075		1.05583	-0.9101	-0.072		1.05583	-0.9055	-0.07
1.05667	-0.9058	-0.077		1.05667	-0.9014	-0.074		1.05667	-0.8946	-0.072		1.05667	-0.8977	-0.07
1.0575	-0.898	-0.077		1.0575	-0.8936	-0.075		1.0575	-0.8869	-0.072		1.0575	-0.8822	-0.069
1.05833	-0.8826	-0.077		1.05833	-0.8783	-0.075		1.05833	-0.8792	-0.072		1.05833	-0.8746	-0.069
1.05917	-0.875	-0.077		1.05917	-0.8707	-0.075		1.05917	-0.8639	-0.071		1.05917	-0.8593	-0.069
1.06	-0.8598	-0.077		1.06	-0.8631	-0.075		1.06	-0.8564	-0.07		1.06	-0.8518	-0.069
1.06083	-0.8523	-0.077		1.06083	-0.8481	-0.075		1.06083	-0.8488	-0.07		1.06083	-0.8442	-0.069
1.06167	-0.8448	-0.077		1.06167	-0.8406	-0.075		1.06167	-0.8339	-0.069		1.06167	-0.8293	-0.069
1.0625	-0.8299	-0.076		1.0625	-0.8332	-0.075		1.0625	-0.8265	-0.069		1.0625	-0.8219	-0.069
1.06333	-0.8226	-0.076		1.06333	-0.8185	-0.075		1.06333	-0.8117	-0.069		1.06333	-0.8146	-0.069
1.06417	-0.8153	-0.077		1.06417	-0.8112	-0.075		1.06417	-0.8045	-0.069		1.06417	-0.8	-0.069
1.065	-0.8007	-0.076		1.065	-0.7967	-0.075		1.065	-0.7972	-0.068		1.065	-0.7928	-0.069
1.06583	-0.7935	-0.076		1.06583	-0.7895	-0.075		1.06583	-0.7828	-0.068		1.06583	-0.7784	-0.069
1.06667	-0.7864	-0.077		1.06667	-0.7824	-0.076		1.06667	-0.7757	-0.068		1.06667	-0.7713	-0.07
1.0675	-0.7722	-0.076		1.0675	-0.7682	-0.076		1.0675	-0.7686	-0.068		1.0675	-0.7643	-0.071
1.06833	-0.7652	-0.076		1.06833	-0.7612	-0.076		1.06833	-0.7546	-0.067		1.06833	-0.7503	-0.07
1.06917	-0.7513	-0.076		1.06917	-0.7542	-0.075		1.06917	-0.7476	-0.067		1.06917	-0.7433	-0.07
1.07	-0.7444	-0.076		1.07	-0.7404	-0.075		1.07	-0.7339	-0.067		1.07	-0.7364	-0.07
1.07083	-0.7375	-0.075		1.07083	-0.7336	-0.075		1.07083	-0.7271	-0.067		1.07083	-0.7228	-0.07
1.07167	-0.724	-0.075		1.07167	-0.7201	-0.075		1.07167	-0.7203	-0.067		1.07167	-0.7161	-0.07
1.0725	-0.7173	-0.075		1.0725	-0.7134	-0.075		1.0725	-0.7069	-0.067		1.0725	-0.7027	-0.07
1.07333	-0.7106	-0.075		1.07333	-0.7067	-0.075		1.07333	-0.7002	-0.068		1.07333	-0.6961	-0.069
1.07417	-0.6974	-0.075		1.07417	-0.6935	-0.075		1.07417	-0.6936	-0.068		1.07417	-0.6895	-0.068
1.075	-0.6909	-0.075		1.075	-0.687	-0.075		1.075	-0.6806	-0.068		1.075	-0.6765	-0.068
1.07583	-0.678	-0.075		1.07583	-0.6805	-0.075		1.07583	-0.6741	-0.068		1.07583	-0.6701	-0.068
1.07667	-0.6716	-0.074		1.07667	-0.6677	-0.075		1.07667	-0.6677	-0.068		1.07667	-0.6637	-0.068
1.0775	-0.6652	-0.074		1.0775	-0.6614	-0.076		1.0775	-0.6551	-0.069		1.0775	-0.651	-0.069
1.07833	-0.6527	-0.075		1.07833	-0.6488	-0.076		1.07833	-0.6488	-0.069		1.07833	-0.6448	-0.069
1.07917	-0.6465	-0.075		1.07917	-0.6426	-0.076		1.07917	-0.6364	-0.069		1.07917	-0.6386	-0.069
1.08	-0.6403	-0.075		1.08	-0.6365	-0.076		1.08	-0.6302	-0.07		1.08	-0.6263	-0.07
1.08083	-0.6282	-0.075		1.08083	-0.6243	-0.076		1.08083	-0.6242	-0.07		1.08083	-0.6203	-0.07
1.08167	-0.6222	-0.075		1.08167	-0.6183	-0.075		1.08167	-0.6121	-0.071		1.08167	-0.6083	-0.07
1.0825	-0.6103	-0.075		1.0825	-0.6123	-0.075		1.0825	-0.6062	-0.071		1.0825	-0.6023	-0.07
1.08333	-0.6044	-0.076		1.08333	-0.6005	-0.075		1.08333	-0.6003	-0.07		1.08333	-0.5965	-0.07
1.08417	-0.5985	-0.076		1.08417	-0.5946	-0.075		1.08417	-0.5886	-0.07		1.08417	-0.5849	-0.071
1.085	-0.587	-0.076		1.085	-0.5888	-0.075		1.085	-0.5829	-0.07		1.085	-0.5791	-0.07
1.08583	-0.5813	-0.075		1.08583	-0.5774	-0.075		1.08583	-0.5715	-0.07		1.08583	-0.5734	-0.07
1.08667	-0.5757	-0.075		1.08667	-0.5717	-0.075		1.08667	-0.5658	-0.071		1.08667	-0.5622	-0.07
1.0875	-0.5645	-0.075		1.0875	-0.5606	-0.075		1.0875	-0.5603	-0.072		1.0875	-0.5566	-0.071
1.08833	-0.559	-0.074		1.08833	-0.555	-0.075		1.08833	-0.5492	-0.072		1.08833	-0.5456	-0.071
1.08917	-0.5536	-0.074		1.08917	-0.5496	-0.075		1.08917	-0.5438	-0.072		1.08917	-0.5402	-0.071
1.09	-0.5428	-0.074		1.09	-0.5388	-0.075		1.09	-0.5384	-0.073		1.09	-0.5349	-0.071
1.09083	-0.5375	-0.074		1.09083	-0.5334	-0.076		1.09083	-0.5277	-0.073		1.09083	-0.5242	-0.071
1.09167	-0.5269	-0.074		1.09167	-0.5281	-0.075		1.09167	-0.5225	-0.073		1.09167	-0.519	-0.072
1.0925	-0.5217	-0.073		1.0925	-0.5177	-0.075		1.0925	-0.5121	-0.073		1.0925	-0.5138	-0.072
1.09333	-0.5166	-0.073		1.09333	-0.5125	-0.075		1.09333	-0.507	-0.072		1.09333	-0.5036	-0.072
1.09417	-0.5064	-0.073		1.09417	-0.5024	-0.075		1.09417	-0.5019	-0.071		1.09417	-0.4985	-0.072
1.095	-0.5014	-0.073		1.095	-0.4973	-0.075		1.095	-0.4918	-0.07		1.095	-0.4885	-0.072
1.09583	-0.4965	-0.074		1.09583	-0.4923	-0.076		1.09583	-0.4869	-0.069		1.09583	-0.4836	-0.072
1.09667	-0.4866	-0.074		1.09667	-0.4825	-0.076		1.09667	-0.482	-0.069		1.09667	-0.4787	-0.072
1.0975	-0.4818	-0.074		1.0975	-0.4776	-0.076		1.0975	-0.4723	-0.069		1.0975	-0.4691	-0.071
1.09833	-0.4723	-0.074		1.09833	-0.4728	-0.076		1.09833	-0.4675	-0.069		1.09833	-0.4643	-0.071
1.09917	-0.4676	-0.074		1.09917	-0.4633	-0.076		1.09917	-0.4628	-0.069		1.09917	-0.4596	-0.071
1.1	-0.4629	-0.074		1.1	-0.4587	-0.076		1.1	-0.4535	-0.069		1.1	-0.4503	-0.072
1.10083	-0.4537	-0.074		1.10083	-0.4494	-0.076		1.10083	-0.4488	-0.069		1.10083	-0.4457	-0.072
1.10167	-0.4492	-0.073		1.10167	-0.4449	-0.075		1.10167	-0.4398	-0.069		1.10167	-0.4412	-0.072
1.1025	-0.4447	-0.073		1.1025	-0.4403	-0.075		1.1025	-0.4353	-0.069		1.1025	-0.4322	-0.072
1.10333	-0.4358	-0.073		1.10333	-0.4315	-0.075		1.10333	-0.4308	-0.069		1.10333	-0.4278	-0.072
1.10417	-0.4314	-0.073		1.10417	-0.4271	-0.075		1.10417	-0.4221	-0.069		1.10417	-0.4191	-0.072
1.105	-0.4228	-0.073		1.105	-0.4227	-0.074		1.105	-0.4178	-0.069		1.105	-0.4148	-0.072
1.10583	-0.4186	-0.073		1.10583	-0.4142	-0.074		1.10583	-0.4135	-0.07		1.10583	-0.4105	-0.072
1.10667	-0.4144	-0.073		1.10667	-0.4099	-0.074		1.10667	-0.4051	-0.07		1.10667	-0.4021	-0.072
1.1075	-0.4061	-0.073		1.1075	-0.4057	-0.074		1.1075	-0.4009	-0.07		1.1075	-0.398	-0.071
1.10833	-0.402	-0.073		1.10833	-0.3975	-0.074		1.10833	-0.3927	-0.07		1.10833	-0.3939	-0.071
1.10917	-0.3979	-0.073		1.10917	-0.3934	-0.074		1.10917	-0.3887	-0.071		1.10917	-0.3858	-0.071
1.11	-0.3899	-0.073		1.11	-0.3854	-0.073		1.11	-0.3847	-0.071		1.11	-0.3818	-0.071
1.11083	-0.386	-0.074		1.11083	-0.3814	-0.073		1.11083	-0.3768	-0.071		1.11083	-0.374	-0.072
1.11167	-0.3821	-0.073		1.11167	-0.3775	-0.073		1.11167	-0.3729	-0.071		1.11167	-0.3701	-0.072
1.1125	-0.3744	-0.073		1.1125	-0.3698	-0.073		1.1125	-0.3691	-0.071		1.1125	-0.3663	-0.072
1.11333	-0.3706	-0.073		1.11333	-0.366	-0.074		1.11333	-0.3615	-0.072		1.11333	-0.3588	-0.072
1.11417	-0.3632	-0.073		1.11417	-0.3622	-0.074		1.11417	-0.3578	-0.072		1.11417	-0.3551	-0.072
1.115	-0.3595	-0.074		1.115	-0.3548	-0.074		1.115	-0.3504	-0.072		1.115	-0.3514	-0.072
1.11583	-0.3559	-0.073		1.11583	-0.3512	-0.074		1.11583	-0.3468	-0.073		1.11583	-0.3441	-0.072
1.11667	-0.3487	-0.074		1.11667	-0.3439	-0.074		1.11667	-0.3432	-0.073		1.11667	-0.3405	-0.071
1.1175	-0.3452	-0.074		1.1175	-0.3404	-0.074		1.1175	-0.3361	-0.074		1.1175	-0.337	-0.071
1.11833	-0.3417	-0.074		1.11833	-0.3369	-0.074		1.11833	-0.3326	-0.074		1.11833	-0.33	-0.071
1.11917	-0.3348	-0.073		1.11917	-0.33	-0.074		1.11917	-0.3292	-0.074		1.11917	-0.3266	-0.071
1.12	-0.3314	-0.073		1.12	-0.3265	-0.073		1.12	-0.3224	-0.074		1.12	-0.3199	-0.071
1.12083	-0.3247	-0.073		1.12083	-0.3232	-0.073		1.12083	-0.3191	-0.075		1.12083	-0.3165	-0.072
1.12167	-0.3214	-0.073		1.12167	-0.3165	-0.073		1.12167	-0.3158	-0.075		1.12167	-0.3132	-0.071
1.1225	-0.3182	-0.072		1.1225	-0.3133	-0.074		1.1225	-0.3093	-0.074		1.1225	-0.3067	-0.071
1.12333	-0.3118	-0.072		1.12333	-0.31	-0.074		1.12333	-0.306	-0.074		1.12333	-0.3035	-0.071
1.12417	-0.3086	-0.073		1.12417	-0.3036	-0.074		1.12417	-0.2997	-0.073		1.12417	-0.3004	-0.071
1.125	-0.3055	-0.073		1.125	-0.3005	-0.074		1.125	-0.2966	-0.073		1.125	-0.2942	-0.071
1.12583	-0.2994	-0.073		1.12583	-0.2943	-0.074		1.12583	-0.2935	-0.073		1.12583	-0.2911	-0.071
1.12667	-0.2963	-0.073		1.12667	-0.2912	-0.074		1.12667	-0.2874	-0.073		1.12667	-0.2851	-0.071
1.1275	-0.2933	-0.073		1.1275	-0.2882	-0.074		1.1275	-0.2845	-0.073		1.1275	-0.2821	-0.071
1.12833	-0.2875	-0.074		1.12833	-0.2823	-0.075		1.12833	-0.2815	-0.072		1.12833	-0.2791	-0.071
1.12917	-0.2846	-0.074		1.12917	-0.2793	-0.075		1.12917	-0.2757	-0.072		1.12917	-0.2733	-0.071
1.13	-0.2788	-0.073		1.13	-0.2765	-0.075		1.13	-0.2728	-0.071		1.13	-0.2705	-0.071
1.13083	-0.276	-0.074		1.13083	-0.2708	-0.076		1.13083	-0.2672	-0.071		1.13083	-0.2677	-0.071
1.13167	-0.2732	-0.074		1.13167	-0.2679	-0.076		1.13167	-0.2644	-0.071		1.13167	-0.2621	-0.072
1.1325	-0.2677	-0.074		1.1325	-0.2624	-0.076		1.1325	-0.2617	-0.071		1.1325	-0.2594	-0.072
1.13333	-0.2651	-0.074		1.13333	-0.2597	-0.076		1.13333	-0.2562	-0.071		1.13333	-0.254	-0.072
1.13417	-0.2624	-0.074		1.13417	-0.257	-0.077		1.13417	-0.2536	-0.071		1.13417	-0.2513	-0.071
1.135	-0.2571	-0.074		1.135	-0.2517	-0.077		1.135	-0.251	-0.071		1.135	-0.2487	-0.071
1.13583	-0.2545	-0.074		1.13583	-0.2491	-0.077		1.13583	-0.2458	-0.072		1.13583	-0.2436	-0.072
1.13667	-0.2495	-0.074		1.13667	-0.2465	-0.077		1.13667	-0.2432	-0.071		1.13667	-0.241	-0.072
1.1375	-0.247	-0.074		1.1375	-0.2414	-0.076		1.1375	-0.2407	-0.071		1.1375	-0.2385	-0.072
1.13833	-0.2445	-0.074		1.13833	-0.239	-0.076		1.13833	-0.2357	-0.071		1.13833	-0.2336	-0.072
1.13917	-0.2396	-0.075		1.13917	-0.234	-0.076		1.13917	-0.2333	-0.07		1.13917	-0.2311	-0.072
1.14	-0.2372	-0.075		1.14	-0.2316	-0.075		1.14	-0.2285	-0.07		1.14	-0.2287	-0.072
1.14083	-0.2348	-0.075		1.14083	-0.2292	-0.075		1.14083	-0.2261	-0.07		1.14083	-0.224	-0.072
1.14167	-0.2301	-0.076		1.14167	-0.2245	-0.075		1.14167	-0.2237	-0.069		1.14167	-0.2216	-0.072
1.1425	-0.2278	-0.076		1.1425	-0.2222	-0.075		1.1425	-0.2191	-0.069		1.1425	-0.2171	-0.072
1.14333	-0.2233	-0.075		1.14333	-0.2199	-0.076		1.14333	-0.2168	-0.069		1.14333	-0.2148	-0.072
1.14417	-0.2211	-0.075		1.14417	-0.2154	-0.076		1.14417	-0.2146	-0.069		1.14417	-0.2125	-0.072
1.145	-0.2189	-0.075		1.145	-0.2132	-0.076		1.145	-0.2102	-0.069		1.145	-0.2081	-0.072
1.14583	-0.2146	-0.075		1.14583	-0.211	-0.076		1.14583	-0.208	-0.069		1.14583	-0.206	-0.072
1.14667	-0.2124	-0.075		1.14667	-0.2067	-0.076		1.14667	-0.2037	-0.069		1.14667	-0.2038	-0.071
1.1475	-0.2103	-0.075		1.1475	-0.2045	-0.076		1.1475	-0.2016	-0.069		1.1475	-0.1996	-0.072
1.14833	-0.2061	-0.075		1.14833	-0.2003	-0.076		1.14833	-0.1995	-0.069		1.14833	-0.1975	-0.072
1.14917	-0.2041	-0.075		1.14917	-0.1983	-0.075		1.14917	-0.1955	-0.069		1.14917	-0.1935	-0.072
1.15	-0.2021	-0.075		1.15	-0.1962	-0.075		1.15	-0.1934	-0.069		1.15	-0.1915	-0.072
1.15083	-0.1981	-0.075		1.15083	-0.1922	-0.074		1.15083	-0.1914	-0.069		1.15083	-0.1895	-0.072
1.15167	-0.1962	-0.075		1.15167	-0.1903	-0.074		1.15167	-0.1875	-0.069		1.15167	-0.1856	-0.072
1.1525	-0.1923	-0.075		1.1525	-0.1883	-0.074		1.1525	-0.1856	-0.069		1.1525	-0.1836	-0.072
1.15333	-0.1904	-0.075		1.15333	-0.1845	-0.073		1.15333	-0.1818	-0.069		1.15333	-0.1817	-0.072
1.15417	-0.1886	-0.075		1.15417	-0.1826	-0.073		1.15417	-0.1799	-0.069		1.15417	-0.178	-0.071
1.155	-0.1849	-0.075		1.155	-0.1788	-0.073		1.155	-0.1781	-0.069		1.155	-0.1762	-0.071
1.15583	-0.1831	-0.076		1.15583	-0.177	-0.072		1.15583	-0.1744	-0.069		1.15583	-0.1725	-0.071
1.15667	-0.1812	-0.076		1.15667	-0.1752	-0.072		1.15667	-0.1727	-0.069		1.15667	-0.1708	-0.071
1.1575	-0.1777	-0.076		1.1575	-0.1717	-0.072		1.1575	-0.1709	-0.069		1.1575	-0.169	-0.071
1.15833	-0.176	-0.076		1.15833	-0.1699	-0.072		1.15833	-0.1674	-0.069		1.15833	-0.1655	-0.071
1.15917	-0.1726	-0.076		1.15917	-0.1682	-0.072		1.15917	-0.1657	-0.068		1.15917	-0.1638	-0.071
1.16	-0.1709	-0.076		1.16	-0.1647	-0.071		1.16	-0.164	-0.068		1.16	-0.1621	-0.071
1.16083	-0.1692	-0.076		1.16083	-0.1631	-0.072		1.16083	-0.1607	-0.068		1.16083	-0.1588	-0.072
1.16167	-0.1659	-0.076		1.16167	-0.1598	-0.072		1.16167	-0.159	-0.068		1.16167	-0.1572	-0.072
1.1625	-0.1643	-0.077		1.1625	-0.1581	-0.072		1.1625	-0.1558	-0.069		1.1625	-0.1555	-0.073
1.16333	-0.1627	-0.077		1.16333	-0.1565	-0.072		1.16333	-0.1542	-0.069		1.16333	-0.1524	-0.073
1.16417	-0.1596	-0.077		1.16417	-0.1534	-0.071		1.16417	-0.1526	-0.07		1.16417	-0.1508	-0.073
1.165	-0.1581	-0.078		1.165	-0.1518	-0.071		1.165	-0.1495	-0.07		1.165	-0.1477	-0.073
1.16583	-0.155	-0.077		1.16583	-0.1503	-0.072		1.16583	-0.148	-0.07		1.16583	-0.1462	-0.073
1.16667	-0.1535	-0.078		1.16667	-0.1472	-0.072		1.16667	-0.1465	-0.07		1.16667	-0.1447	-0.072
1.1675	-0.152	-0.078		1.1675	-0.1458	-0.073		1.1675	-0.1436	-0.071		1.1675	-0.1417	-0.072
1.16833	-0.1491	-0.078		1.16833	-0.1443	-0.074		1.16833	-0.1421	-0.071		1.16833	-0.1403	-0.072
1.16917	-0.1477	-0.079		1.16917	-0.1414	-0.075		1.16917	-0.1393	-0.071		1.16917	-0.1388	-0.072
1.17	-0.1463	-0.079		1.17	-0.14	-0.075		1.17	-0.1379	-0.071		1.17	-0.136	-0.072
1.17083	-0.1435	-0.079		1.17083	-0.1371	-0.075		1.17083	-0.1365	-0.071		1.17083	-0.1347	-0.072
1.17167	-0.1421	-0.079		1.17167	-0.1358	-0.075		1.17167	-0.1337	-0.071		1.17167	-0.1319	-0.071
1.1725	-0.1408	-0.079		1.1725	-0.1344	-0.075		1.1725	-0.1324	-0.071		1.1725	-0.1306	-0.071
1.17333	-0.1381	-0.079		1.17333	-0.1317	-0.075		1.17333	-0.131	-0.072		1.17333	-0.1292	-0.071
1.17417	-0.1368	-0.079		1.17417	-0.1304	-0.075		1.17417	-0.1284	-0.072		1.17417	-0.1266	-0.071
1.175	-0.1342	-0.079		1.175	-0.1291	-0.075		1.175	-0.1271	-0.072		1.175	-0.1253	-0.071
1.17583	-0.133	-0.078		1.17583	-0.1265	-0.075		1.17583	-0.1246	-0.072		1.17583	-0.1241	-0.071
1.17667	-0.1317	-0.078		1.17667	-0.1253	-0.075		1.17667	-0.1233	-0.073		1.17667	-0.1216	-0.071
1.1775	-0.1292	-0.077		1.1775	-0.1227	-0.075		1.1775	-0.1221	-0.073		1.1775	-0.1203	-0.071
1.17833	-0.128	-0.076		1.17833	-0.1215	-0.075		1.17833	-0.1197	-0.073		1.17833	-0.1191	-0.071
1.17917	-0.1268	-0.076		1.17917	-0.1203	-0.075		1.17917	-0.1185	-0.073		1.17917	-0.1167	-0.071
1.18	-0.1244	-0.076		1.18	-0.1179	-0.075		1.18	-0.1173	-0.073		1.18	-0.1155	-0.072
1.18083	-0.1233	-0.076		1.18083	-0.1168	-0.076		1.18083	-0.115	-0.072		1.18083	-0.1132	-0.072
1.18167	-0.121	-0.075		1.18167	-0.1156	-0.076		1.18167	-0.1138	-0.072		1.18167	-0.112	-0.071
1.1825	-0.1198	-0.075		1.1825	-0.1133	-0.077		1.1825	-0.1127	-0.072		1.1825	-0.1109	-0.071
1.18333	-0.1187	-0.075		1.18333	-0.1122	-0.076		1.18333	-0.1104	-0.072		1.18333	-0.1087	-0.072
1.18417	-0.1165	-0.074		1.18417	-0.1111	-0.076		1.18417	-0.1093	-0.072		1.18417	-0.1076	-0.072
1.185	-0.1154	-0.075		1.185	-0.1089	-0.075		1.185	-0.1072	-0.072		1.185	-0.1065	-0.072
1.18583	-0.1144	-0.075		1.18583	-0.1078	-0.075		1.18583	-0.1061	-0.072		1.18583	-0.1044	-0.071
1.18667	-0.1123	-0.074		1.18667	-0.1057	-0.075		1.18667	-0.1051	-0.071		1.18667	-0.1033	-0.071
1.1875	-0.1112	-0.075		1.1875	-0.1047	-0.075		1.1875	-0.103	-0.071		1.1875	-0.1012	-0.071
1.18833	-0.1102	-0.075		1.18833	-0.1036	-0.075		1.18833	-0.102	-0.071		1.18833	-0.1002	-0.071
1.18917	-0.1082	-0.075		1.18917	-0.1016	-0.075		1.18917	-0.101	-0.071		1.18917	-0.0992	-0.071
1.19	-0.1072	-0.075		1.19	-0.1006	-0.075		1.19	-0.099	-0.071		1.19	-0.0973	-0.071
1.19083	-0.1052	-0.075		1.19083	-0.0996	-0.075		1.19083	-0.098	-0.071		1.19083	-0.0963	-0.072
1.19167	-0.1043	-0.075		1.19167	-0.0977	-0.075		1.19167	-0.0961	-0.072		1.19167	-0.0953	-0.072
1.1925	-0.1033	-0.075		1.1925	-0.0967	-0.076		1.1925	-0.0951	-0.072		1.1925	-0.0934	-0.073
1.19333	-0.1014	-0.074		1.19333	-0.0948	-0.076		1.19333	-0.0942	-0.072		1.19333	-0.0925	-0.073
1.19417	-0.1005	-0.074		1.19417	-0.0939	-0.076		1.19417	-0.0923	-0.072		1.19417	-0.0906	-0.073
1.195	-0.0996	-0.074		1.195	-0.093	-0.076		1.195	-0.0915	-0.071		1.195	-0.0897	-0.073
1.19583	-0.0978	-0.074		1.19583	-0.0912	-0.076		1.19583	-0.0905	-0.071		1.19583	-0.0888	-0.073
1.19667	-0.0969	-0.074		1.19667	-0.0903	-0.076		1.19667	-0.0888	-0.071		1.19667	-0.0871	-0.073
1.1975	-0.0951	-0.074		1.1975	-0.0894	-0.077		1.1975	-0.0879	-0.072		1.1975	-0.0862	-0.073
1.19833	-0.0943	-0.074		1.19833	-0.0877	-0.077		1.19833	-0.0871	-0.072		1.19833	-0.0853	-0.072
1.19917	-0.0934	-0.074		1.19917	-0.0868	-0.076		1.19917	-0.0854	-0.071		1.19917	-0.0836	-0.072
1.2	-0.0917	-0.075		1.2	-0.0851	-0.076		1.2	-0.0846	-0.071		1.2	-0.0828	-0.071
1.20083	-0.0909	-0.075		1.20083	-0.0843	-0.076		1.20083	-0.0829	-0.07		1.20083	-0.082	-0.071
1.20167	-0.0901	-0.076		1.20167	-0.0835	-0.076		1.20167	-0.0821	-0.071		1.20167	-0.0803	-0.071
1.2025	-0.0885	-0.076		1.2025	-0.0819	-0.075		1.2025	-0.0813	-0.071		1.2025	-0.0795	-0.071
1.20333	-0.0877	-0.077		1.20333	-0.0811	-0.075		1.20333	-0.0797	-0.071		1.20333	-0.078	-0.071
1.20417	-0.0861	-0.077		1.20417	-0.0803	-0.075		1.20417	-0.079	-0.071		1.20417	-0.0772	-0.071
1.205	-0.0854	-0.077		1.205	-0.0788	-0.075		1.205	-0.0782	-0.071		1.205	-0.0764	-0.071
1.20583	-0.0846	-0.077		1.20583	-0.078	-0.075		1.20583	-0.0767	-0.071		1.20583	-0.0749	-0.071
1.20667	-0.0831	-0.077		1.20667	-0.0773	-0.075		1.20667	-0.0759	-0.072		1.20667	-0.0742	-0.071
1.2075	-0.0824	-0.077		1.2075	-0.0758	-0.075		1.2075	-0.0745	-0.072		1.2075	-0.0735	-0.071
1.20833	-0.0816	-0.077		1.20833	-0.0751	-0.074		1.20833	-0.0738	-0.072		1.20833	-0.072	-0.072
1.20917	-0.0802	-0.077		1.20917	-0.0736	-0.074		1.20917	-0.0731	-0.072		1.20917	-0.0713	-0.071
1.21	-0.0795	-0.077		1.21	-0.0729	-0.074		1.21	-0.0717	-0.072		1.21	-0.0699	-0.071
1.21083	-0.0788	-0.077		1.21083	-0.0722	-0.074		1.21083	-0.071	-0.072		1.21083	-0.0692	-0.072
1.21167	-0.0774	-0.077		1.21167	-0.0708	-0.074		1.21167	-0.0703	-0.072		1.21167	-0.0685	-0.072
1.2125	-0.0767	-0.077		1.2125	-0.0702	-0.074		1.2125	-0.069	-0.072		1.2125	-0.0672	-0.071
1.21333	-0.0754	-0.077		1.21333	-0.0695	-0.074		1.21333	-0.0683	-0.072		1.21333	-0.0665	-0.071
1.21417	-0.0748	-0.076		1.21417	-0.0682	-0.074		1.21417	-0.067	-0.072		1.21417	-0.0659	-0.071
1.215	-0.0741	-0.076		1.215	-0.0675	-0.074		1.215	-0.0664	-0.072		1.215	-0.0646	-0.072
1.21583	-0.0729	-0.077		1.21583	-0.0663	-0.074		1.21583	-0.0657	-0.072		1.21583	-0.0639	-0.072
1.21667	-0.0722	-0.077		1.21667	-0.0656	-0.074		1.21667	-0.0645	-0.072		1.21667	-0.0627	-0.073
1.2175	-0.0716	-0.076		1.2175	-0.065	-0.074		1.2175	-0.0639	-0.072		1.2175	-0.0621	-0.073
1.21833	-0.0704	-0.076		1.21833	-0.0638	-0.074		1.21833	-0.0633	-0.072		1.21833	-0.0615	-0.073
1.21917	-0.0698	-0.076		1.21917	-0.0632	-0.074		1.21917	-0.0621	-0.072		1.21917	-0.0603	-0.073
1.22	-0.0686	-0.076		1.22	-0.0626	-0.074		1.22	-0.0615	-0.071		1.22	-0.0597	-0.073
1.22083	-0.0681	-0.076		1.22083	-0.0614	-0.074		1.22083	-0.0609	-0.071		1.22083	-0.0591	-0.073
1.22167	-0.0675	-0.076		1.22167	-0.0608	-0.074		1.22167	-0.0597	-0.071		1.22167	-0.058	-0.073
1.2225	-0.0664	-0.076		1.2225	-0.0597	-0.074		1.2225	-0.0592	-0.07		1.2225	-0.0574	-0.072
1.22333	-0.0658	-0.076		1.22333	-0.0591	-0.074		1.22333	-0.0581	-0.07		1.22333	-0.0568	-0.072
1.22417	-0.0653	-0.076		1.22417	-0.0586	-0.074		1.22417	-0.0575	-0.069		1.22417	-0.0557	-0.072
1.225	-0.0642	-0.075		1.225	-0.0575	-0.074		1.225	-0.057	-0.07		1.225	-0.0552	-0.072
1.22583	-0.0636	-0.075		1.22583	-0.057	-0.075		1.22583	-0.0559	-0.07		1.22583	-0.0541	-0.072
1.22667	-0.0626	-0.075		1.22667	-0.0564	-0.075		1.22667	-0.0554	-0.07		1.22667	-0.0536	-0.072
1.2275	-0.0621	-0.075		1.2275	-0.0554	-0.075		1.2275	-0.0548	-0.07		1.2275	-0.0531	-0.072
1.22833	-0.0616	-0.074		1.22833	-0.0549	-0.075		1.22833	-0.0538	-0.07		1.22833	-0.052	-0.072
1.22917	-0.0605	-0.074		1.22917	-0.0543	-0.075		1.22917	-0.0533	-0.07		1.22917	-0.0515	-0.073
1.23	-0.0601	-0.074		1.23	-0.0533	-0.075		1.23	-0.0523	-0.071		1.23	-0.051	-0.073
1.23083	-0.0596	-0.073		1.23083	-0.0528	-0.075		1.23083	-0.0518	-0.072		1.23083	-0.05	-0.073
1.23167	-0.0586	-0.074		1.23167	-0.0519	-0.075		1.23167	-0.0513	-0.072		1.23167	-0.0496	-0.073
1.2325	-0.0581	-0.075		1.2325	-0.0514	-0.075		1.2325	-0.0504	-0.072		1.2325	-0.0486	-0.073
1.23333	-0.0576	-0.075		1.23333	-0.0509	-0.076		1.23333	-0.0499	-0.071		1.23333	-0.0481	-0.073
1.23417	-0.0567	-0.076		1.23417	-0.05	-0.076		1.23417	-0.0495	-0.071		1.23417	-0.0476	-0.073
1.235	-0.0563	-0.076		1.235	-0.0495	-0.076		1.235	-0.0485	-0.071		1.235	-0.0467	-0.073
1.23583	-0.0554	-0.076		1.23583	-0.0491	-0.076		1.23583	-0.0481	-0.072		1.23583	-0.0463	-0.073
1.23667	-0.0549	-0.075		1.23667	-0.0482	-0.076		1.23667	-0.0472	-0.073		1.23667	-0.0458	-0.073
1.2375	-0.0545	-0.075		1.2375	-0.0478	-0.076		1.2375	-0.0467	-0.074		1.2375	-0.0449	-0.073
1.23833	-0.0536	-0.075		1.23833	-0.0469	-0.076		1.23833	-0.0463	-0.074		1.23833	-0.0445	-0.072
1.23917	-0.0532	-0.075		1.23917	-0.0465	-0.077		1.23917	-0.0455	-0.074		1.23917	-0.0441	-0.073
1.24	-0.0527	-0.075		1.24	-0.046	-0.077		1.24	-0.045	-0.073		1.24	-0.0432	-0.072
1.24083	-0.0519	-0.075		1.24083	-0.0452	-0.077		1.24083	-0.0446	-0.073		1.24083	-0.0428	-0.072
1.24167	-0.0515	-0.075		1.24167	-0.0448	-0.077		1.24167	-0.0438	-0.073		1.24167	-0.042	-0.072
1.2425	-0.0507	-0.075		1.2425	-0.0444	-0.077		1.2425	-0.0434	-0.072		1.2425	-0.0416	-0.073
1.24333	-0.0503	-0.076		1.24333	-0.0436	-0.077		1.24333	-0.043	-0.072		1.24333	-0.0412	-0.073
1.24417	-0.0499	-0.076		1.24417	-0.0432	-0.077		1.24417	-0.0422	-0.072		1.24417	-0.0404	-0.073
1.245	-0.0491	-0.076		1.245	-0.0428	-0.077		1.245	-0.0418	-0.072		1.245	-0.04	-0.074
1.24583	-0.0487	-0.075		1.24583	-0.042	-0.076		1.24583	-0.0411	-0.072		1.24583	-0.0396	-0.074
1.24667	-0.0483	-0.075		1.24667	-0.0417	-0.076		1.24667	-0.0407	-0.072		1.24667	-0.0388	-0.074
1.2475	-0.0476	-0.075		1.2475	-0.0409	-0.076		1.2475	-0.0403	-0.072		1.2475	-0.0385	-0.074
1.24833	-0.0472	-0.075		1.24833	-0.0405	-0.077		1.24833	-0.0396	-0.073		1.24833	-0.0377	-0.074
1.24917	-0.0468	-0.075		1.24917	-0.0402	-0.077		1.24917	-0.0392	-0.073		1.24917	-0.0374	-0.074
1.25	-0.0461	-0.075		1.25	-0.0395	-0.077		1.25	-0.0388	-0.073		1.25	-0.037	-0.074
1.25083	-0.0458	-0.075		1.25083	-0.0391	-0.077		1.25083	-0.0381	-0.073		1.25083	-0.0363	-0.075
1.25167	-0.0451	-0.075		1.25167	-0.0388	-0.077		1.25167	-0.0378	-0.073		1.25167	-0.0359	-0.075
1.2525	-0.0447	-0.075		1.2525	-0.0381	-0.077		1.2525	-0.0371	-0.073		1.2525	-0.0356	-0.075
1.25333	-0.0444	-0.076		1.25333	-0.0378	-0.076		1.25333	-0.0368	-0.072		1.25333	-0.0349	-0.074
1.25417	-0.0437	-0.076		1.25417	-0.0371	-0.076		1.25417	-0.0364	-0.072		1.25417	-0.0346	-0.074
1.255	-0.0434	-0.077		1.255	-0.0368	-0.076		1.255	-0.0357	-0.073		1.255	-0.0339	-0.074
1.25583	-0.043	-0.077		1.25583	-0.0364	-0.076		1.25583	-0.0354	-0.073		1.25583	-0.0336	-0.074
1.25667	-0.0424	-0.077		1.25667	-0.0358	-0.077		1.25667	-0.0351	-0.073		1.25667	-0.0332	-0.074
1.2575	-0.0421	-0.077		1.2575	-0.0355	-0.076		1.2575	-0.0345	-0.073		1.2575	-0.0326	-0.073
1.25833	-0.0415	-0.077		1.25833	-0.0352	-0.077		1.25833	-0.0342	-0.074		1.25833	-0.0323	-0.073
1.25917	-0.0411	-0.076		1.25917	-0.0346	-0.077		1.25917	-0.0338	-0.074		1.25917	-0.032	-0.073
1.26	-0.0408	-0.076		1.26	-0.0343	-0.077		1.26	-0.0332	-0.074		1.26	-0.0314	-0.073
1.26083	-0.0402	-0.076		1.26083	-0.0337	-0.076		1.26083	-0.0329	-0.074		1.26083	-0.031	-0.072
1.26167	-0.0399	-0.076		1.26167	-0.0334	-0.077		1.26167	-0.0323	-0.074		1.26167	-0.0307	-0.072
1.2625	-0.0396	-0.076		1.2625	-0.0331	-0.077		1.2625	-0.032	-0.074		1.2625	-0.0301	-0.071
1.26333	-0.0391	-0.077		1.26333	-0.0325	-0.078		1.26333	-0.0317	-0.074		1.26333	-0.0298	-0.072
1.26417	-0.0388	-0.077		1.26417	-0.0322	-0.078		1.26417	-0.0312	-0.074		1.26417	-0.0293	-0.072
1.265	-0.0382	-0.077		1.265	-0.0319	-0.078		1.265	-0.0309	-0.074		1.265	-0.029	-0.072
1.26583	-0.0379	-0.078		1.26583	-0.0314	-0.078		1.26583	-0.0306	-0.075		1.26583	-0.0287	-0.072
1.26667	-0.0377	-0.077		1.26667	-0.0311	-0.078		1.26667	-0.03	-0.075		1.26667	-0.0281	-0.072
1.2675	-0.0371	-0.077		1.2675	-0.0308	-0.078		1.2675	-0.0298	-0.075		1.2675	-0.0279	-0.072
1.26833	-0.0369	-0.078		1.26833	-0.0303	-0.078		1.26833	-0.0292	-0.075		1.26833	-0.0276	-0.072
1.26917	-0.0366	-0.078		1.26917	-0.0301	-0.078		1.26917	-0.029	-0.075		1.26917	-0.0271	-0.073
1.27	-0.0361	-0.078		1.27	-0.0295	-0.077		1.27	-0.0287	-0.075		1.27	-0.0268	-0.073
1.27083	-0.0358	-0.078		1.27083	-0.0293	-0.077		1.27083	-0.0282	-0.075		1.27083	-0.0263	-0.074
1.27167	-0.0356	-0.078		1.27167	-0.029	-0.077		1.27167	-0.0279	-0.075		1.27167	-0.026	-0.074
1.2725	-0.0351	-0.079		1.2725	-0.0285	-0.076		1.2725	-0.0277	-0.076		1.2725	-0.0258	-0.074
1.27333	-0.0348	-0.079		1.27333	-0.0283	-0.077		1.27333	-0.0272	-0.075		1.27333	-0.0253	-0.073
1.27417	-0.0344	-0.078		1.27417	-0.028	-0.076		1.27417	-0.0269	-0.075		1.27417	-0.025	-0.073
1.275	-0.0341	-0.079		1.275	-0.0275	-0.076		1.275	-0.0264	-0.075		1.275	-0.0248	-0.073
1.27583	-0.0339	-0.079		1.27583	-0.0273	-0.076		1.27583	-0.0262	-0.075		1.27583	-0.0243	-0.073
1.27667	-0.0334	-0.079		1.27667	-0.0268	-0.076		1.27667	-0.0259	-0.075		1.27667	-0.0241	-0.072
1.2775	-0.0332	-0.079		1.2775	-0.0266	-0.076		1.2775	-0.0255	-0.075		1.2775	-0.0236	-0.072
1.27833	-0.033	-0.079		1.27833	-0.0264	-0.076		1.27833	-0.0252	-0.075		1.27833	-0.0234	-0.072
1.27917	-0.0325	-0.079		1.27917	-0.0259	-0.075		1.27917	-0.025	-0.075		1.27917	-0.0231	-0.072
1.28	-0.0323	-0.079		1.28	-0.0257	-0.075		1.28	-0.0245	-0.075		1.28	-0.0227	-0.072
1.28083	-0.0319	-0.079		1.28083	-0.0255	-0.075		1.28083	-0.0243	-0.075		1.28083	-0.0225	-0.072
1.28167	-0.0317	-0.079		1.28167	-0.025	-0.076		1.28167	-0.0241	-0.074		1.28167	-0.0223	-0.072
1.2825	-0.0315	-0.079		1.2825	-0.0248	-0.076		1.2825	-0.0236	-0.074		1.2825	-0.0218	-0.072
1.28333	-0.031	-0.079		1.28333	-0.0244	-0.075		1.28333	-0.0234	-0.074		1.28333	-0.0216	-0.072
1.28417	-0.0308	-0.079		1.28417	-0.0242	-0.075		1.28417	-0.023	-0.074		1.28417	-0.0214	-0.072
1.285	-0.0306	-0.079		1.285	-0.024	-0.075		1.285	-0.0228	-0.074		1.285	-0.021	-0.071
1.28583	-0.0302	-0.079		1.28583	-0.0236	-0.075		1.28583	-0.0226	-0.074		1.28583	-0.0208	-0.071
1.28667	-0.03	-0.079		1.28667	-0.0234	-0.075		1.28667	-0.0222	-0.073		1.28667	-0.0204	-0.071
1.2875	-0.0296	-0.079		1.2875	-0.0232	-0.075		1.2875	-0.022	-0.073		1.2875	-0.0201	-0.071
1.28833	-0.0295	-0.079		1.28833	-0.0228	-0.075		1.28833	-0.0218	-0.073		1.28833	-0.02	-0.071
1.28917	-0.0293	-0.079		1.28917	-0.0226	-0.075		1.28917	-0.0214	-0.073		1.28917	-0.0196	-0.071
1.29	-0.0289	-0.079		1.29	-0.0224	-0.075		1.29	-0.0212	-0.073		1.29	-0.0194	-0.07
1.29083	-0.0287	-0.079		1.29083	-0.022	-0.075		1.29083	-0.0208	-0.074		1.29083	-0.0192	-0.07
1.29167	-0.0285	-0.078		1.29167	-0.0218	-0.075		1.29167	-0.0206	-0.074		1.29167	-0.0188	-0.07
1.2925	-0.0282	-0.078		1.2925	-0.0215	-0.075		1.2925	-0.0204	-0.074		1.2925	-0.0186	-0.07
1.29333	-0.028	-0.078		1.29333	-0.0213	-0.075		1.29333	-0.02	-0.073		1.29333	-0.0182	-0.07
1.29417	-0.0278	-0.078		1.29417	-0.0211	-0.075		1.29417	-0.0198	-0.073		1.29417	-0.018	-0.07
1.295	-0.0275	-0.078		1.295	-0.0207	-0.075		1.295	-0.0196	-0.073		1.295	-0.0179	-0.07
1.29583	-0.0273	-0.078		1.29583	-0.0205	-0.075		1.29583	-0.0193	-0.073		1.29583	-0.0175	-0.07
1.29667	-0.0269	-0.078		1.29667	-0.0204	-0.075		1.29667	-0.0191	-0.073		1.29667	-0.0173	-0.07
1.2975	-0.0268	-0.078		1.2975	-0.02	-0.076		1.2975	-0.0187	-0.073		1.2975	-0.0172	-0.069
1.29833	-0.0266	-0.078		1.29833	-0.0198	-0.076		1.29833	-0.0186	-0.074		1.29833	-0.0168	-0.069
1.29917	-0.0263	-0.078		1.29917	-0.0195	-0.077		1.29917	-0.0184	-0.073		1.29917	-0.0166	-0.069
1.3	-0.0261	-0.078		1.3	-0.0193	-0.077		1.3	-0.018	-0.073		1.3	-0.0165	-0.069
1.30083	-0.026	-0.078		1.30083	-0.0192	-0.077		1.30083	-0.0179	-0.073		1.30083	-0.0161	-0.07
1.30167	-0.0257	-0.078		1.30167	-0.0189	-0.076		1.30167	-0.0177	-0.073		1.30167	-0.0159	-0.07
1.3025	-0.0255	-0.078		1.3025	-0.0187	-0.075		1.3025	-0.0174	-0.074		1.3025	-0.0156	-0.07
1.30333	-0.0252	-0.078		1.30333	-0.0185	-0.075		1.30333	-0.0172	-0.074		1.30333	-0.0155	-0.07
1.30417	-0.0251	-0.078		1.30417	-0.0182	-0.075		1.30417	-0.017	-0.074		1.30417	-0.0153	-0.07
1.305	-0.0249	-0.078		1.305	-0.0181	-0.075		1.305	-0.0167	-0.074		1.305	-0.015	-0.07
1.30583	-0.0246	-0.078		1.30583	-0.0179	-0.075		1.30583	-0.0166	-0.074		1.30583	-0.0148	-0.07
1.30667	-0.0245	-0.078		1.30667	-0.0176	-0.075		1.30667	-0.0162	-0.075		1.30667	-0.0147	-0.07
1.3075	-0.0244	-0.079		1.3075	-0.0174	-0.075		1.3075	-0.0161	-0.075		1.3075	-0.0144	-0.07
1.30833	-0.0241	-0.079		1.30833	-0.0171	-0.075		1.30833	-0.0159	-0.075		1.30833	-0.0142	-0.07
1.30917	-0.0239	-0.079		1.30917	-0.017	-0.075		1.30917	-0.0156	-0.075		1.30917	-0.0139	-0.07
1.31	-0.0238	-0.079		1.31	-0.0168	-0.075		1.31	-0.0154	-0.075		1.31	-0.0137	-0.07
1.31083	-0.0235	-0.078		1.31083	-0.0165	-0.075		1.31083	-0.0153	-0.075		1.31083	-0.0136	-0.07
1.31167	-0.0234	-0.078		1.31167	-0.0164	-0.075		1.31167	-0.015	-0.076		1.31167	-0.0133	-0.071
1.3125	-0.0231	-0.078		1.3125	-0.0162	-0.075		1.3125	-0.0148	-0.076		1.3125	-0.0132	-0.071
1.31333	-0.023	-0.078		1.31333	-0.016	-0.075		1.31333	-0.0145	-0.076		1.31333	-0.013	-0.071
1.31417	-0.0229	-0.078		1.31417	-0.0158	-0.075		1.31417	-0.0144	-0.077		1.31417	-0.0127	-0.071
1.315	-0.0226	-0.078		1.315	-0.0155	-0.075		1.315	-0.0142	-0.077		1.315	-0.0126	-0.072
1.31583	-0.0225	-0.078		1.31583	-0.0154	-0.075		1.31583	-0.0139	-0.076		1.31583	-0.0123	-0.072
1.31667	-0.0223	-0.078		1.31667	-0.0153	-0.076		1.31667	-0.0138	-0.077		1.31667	-0.0122	-0.072
1.3175	-0.0221	-0.079		1.3175	-0.015	-0.076		1.3175	-0.0136	-0.076		1.3175	-0.012	-0.073
1.31833	-0.022	-0.079		1.31833	-0.0149	-0.076		1.31833	-0.0134	-0.076		1.31833	-0.0118	-0.073
1.31917	-0.0217	-0.078		1.31917	-0.0147	-0.077		1.31917	-0.0132	-0.076		1.31917	-0.0116	-0.072
1.32	-0.0216	-0.078		1.32	-0.0145	-0.077		1.32	-0.0131	-0.076		1.32	-0.0115	-0.072
1.32083	-0.0215	-0.078		1.32083	-0.0143	-0.077		1.32083	-0.0128	-0.075		1.32083	-0.0113	-0.072
1.32167	-0.0212	-0.078		1.32167	-0.0141	-0.077		1.32167	-0.0127	-0.075		1.32167	-0.0111	-0.072
1.3225	-0.0211	-0.079		1.3225	-0.0139	-0.078		1.3225	-0.0124	-0.074		1.3225	-0.011	-0.072
1.32333	-0.021	-0.079		1.32333	-0.0138	-0.078		1.32333	-0.0123	-0.074		1.32333	-0.0108	-0.071
1.32417	-0.0208	-0.079		1.32417	-0.0136	-0.078		1.32417	-0.0121	-0.074		1.32417	-0.0106	-0.071
1.325	-0.0206	-0.079		1.325	-0.0134	-0.078		1.325	-0.0119	-0.075		1.325	-0.0104	-0.071
1.32583	-0.0204	-0.079		1.32583	-0.0133	-0.077		1.32583	-0.0117	-0.075		1.32583	-0.0103	-0.072
1.32667	-0.0203	-0.079		1.32667	-0.0131	-0.077		1.32667	-0.0116	-0.075		1.32667	-0.0101	-0.073
1.3275	-0.0202	-0.079		1.3275	-0.0129	-0.078		1.3275	-0.0114	-0.076		1.3275	-0.0099	-0.073
1.32833	-0.02	-0.079		1.32833	-0.0128	-0.078		1.32833	-0.0112	-0.077		1.32833	-0.0098	-0.073
1.32917	-0.0198	-0.079		1.32917	-0.0126	-0.079		1.32917	-0.011	-0.077		1.32917	-0.0097	-0.073
1.33	-0.0197	-0.079		1.33	-0.0124	-0.079		1.33	-0.0108	-0.077		1.33	-0.0094	-0.073
1.33083	-0.0195	-0.079		1.33083	-0.0122	-0.079		1.33083	-0.0107	-0.077		1.33083	-0.0093	-0.073
1.33167	-0.0194	-0.08		1.33167	-0.0121	-0.079		1.33167	-0.0105	-0.077		1.33167	-0.0091	-0.073
1.3325	-0.0193	-0.079		1.3325	-0.012	-0.079		1.3325	-0.0104	-0.077		1.3325	-0.009	-0.072
1.33333	-0.0191	-0.08		1.33333	-0.0117	-0.078		1.33333	-0.0102	-0.077		1.33333	-0.0088	-0.073
1.33417	-0.019	-0.08		1.33417	-0.0116	-0.078		1.33417	-0.01	-0.076		1.33417	-0.0086	-0.073
1.335	-0.0188	-0.08		1.335	-0.0115	-0.079		1.335	-0.0099	-0.076		1.335	-0.0085	-0.074
1.33583	-0.0187	-0.08		1.33583	-0.0113	-0.079		1.33583	-0.0096	-0.077		1.33583	-0.0084	-0.074
1.33667	-0.0186	-0.08		1.33667	-0.0112	-0.08		1.33667	-0.0095	-0.077		1.33667	-0.0082	-0.074
1.3375	-0.0183	-0.079		1.3375	-0.0109	-0.081		1.3375	-0.0094	-0.077		1.3375	-0.0081	-0.075
1.33833	-0.0182	-0.079		1.33833	-0.0108	-0.081		1.33833	-0.0092	-0.077		1.33833	-0.0079	-0.075
1.33917	-0.0181	-0.079		1.33917	-0.0107	-0.081		1.33917	-0.009	-0.077		1.33917	-0.0078	-0.074
1.34	-0.0179	-0.079		1.34	-0.0105	-0.081		1.34	-0.0089	-0.076		1.34	-0.0077	-0.074
1.34083	-0.0178	-0.079		1.34083	-0.0104	-0.08		1.34083	-0.0087	-0.077		1.34083	-0.0075	-0.074
1.34167	-0.0176	-0.079		1.34167	-0.0103	-0.08		1.34167	-0.0086	-0.077		1.34167	-0.0074	-0.074
1.3425	-0.0175	-0.08		1.3425	-0.0101	-0.079		1.3425	-0.0085	-0.077		1.3425	-0.0073	-0.074
1.34333	-0.0174	-0.08		1.34333	-0.01	-0.079		1.34333	-0.0083	-0.077		1.34333	-0.0071	-0.074
1.34417	-0.0172	-0.08		1.34417	-0.0099	-0.079		1.34417	-0.0082	-0.077		1.34417	-0.007	-0.074
1.345	-0.0171	-0.081		1.345	-0.0097	-0.079		1.345	-0.0079	-0.077		1.345	-0.0069	-0.075
1.34583	-0.017	-0.08		1.34583	-0.0096	-0.079		1.34583	-0.0078	-0.077		1.34583	-0.0067	-0.076
1.34667	-0.0168	-0.08		1.34667	-0.0094	-0.079		1.34667	-0.0077	-0.077		1.34667	-0.0066	-0.076
1.3475	-0.0167	-0.08		1.3475	-0.0093	-0.079		1.3475	-0.0075	-0.077		1.3475	-0.0064	-0.076
1.34833	-0.0166	-0.08		1.34833	-0.0092	-0.079		1.34833	-0.0074	-0.078		1.34833	-0.0063	-0.076
1.34917	-0.0165	-0.079		1.34917	-0.009	-0.079		1.34917	-0.0073	-0.078		1.34917	-0.0062	-0.077
1.35	-0.0164	-0.079		1.35	-0.0089	-0.079		1.35	-0.0071	-0.078		1.35	-0.006	-0.077
1.35083	-0.0162	-0.079		1.35083	-0.0088	-0.08		1.35083	-0.007	-0.078		1.35083	-0.0059	-0.077
1.35167	-0.0161	-0.079		1.35167	-0.0086	-0.08		1.35167	-0.0068	-0.078		1.35167	-0.0058	-0.077
1.3525	-0.016	-0.079		1.3525	-0.0085	-0.08		1.3525	-0.0067	-0.077		1.3525	-0.0057	-0.077
1.35333	-0.0158	-0.079		1.35333	-0.0083	-0.081		1.35333	-0.0066	-0.077		1.35333	-0.0056	-0.077
1.35417	-0.0157	-0.079		1.35417	-0.0082	-0.081		1.35417	-0.0065	-0.077		1.35417	-0.0054	-0.077
1.355	-0.0156	-0.078		1.355	-0.0081	-0.081		1.355	-0.0064	-0.078		1.355	-0.0053	-0.076
1.35583	-0.0155	-0.078		1.35583	-0.0079	-0.081		1.35583	-0.0063	-0.078		1.35583	-0.0052	-0.076
1.35667	-0.0154	-0.078		1.35667	-0.0078	-0.08		1.35667	-0.0061	-0.078		1.35667	-0.005	-0.075
1.3575	-0.0152	-0.078		1.3575	-0.0077	-0.081		1.3575	-0.006	-0.078		1.3575	-0.005	-0.075
1.35833	-0.0151	-0.079		1.35833	-0.0075	-0.081		1.35833	-0.0058	-0.078		1.35833	-0.0049	-0.075
1.35917	-0.0151	-0.079		1.35917	-0.0075	-0.081		1.35917	-0.0057	-0.078		1.35917	-0.0047	-0.075
1.36	-0.0149	-0.079		1.36	-0.0073	-0.081		1.36	-0.0056	-0.078		1.36	-0.0046	-0.075
1.36083	-0.0148	-0.079		1.36083	-0.0072	-0.081		1.36083	-0.0054	-0.078		1.36083	-0.0045	-0.075
1.36167	-0.0147	-0.079		1.36167	-0.0071	-0.081		1.36167	-0.0054	-0.077		1.36167	-0.0044	-0.075
1.3625	-0.0145	-0.078		1.3625	-0.0069	-0.081		1.3625	-0.0053	-0.077		1.3625	-0.0043	-0.074
1.36333	-0.0145	-0.078		1.36333	-0.0068	-0.081		1.36333	-0.0051	-0.077		1.36333	-0.0041	-0.074
1.36417	-0.0143	-0.078		1.36417	-0.0068	-0.08		1.36417	-0.005	-0.077		1.36417	-0.004	-0.074
1.365	-0.0142	-0.078		1.365	-0.0066	-0.08		1.365	-0.0049	-0.077		1.365	-0.0039	-0.074
1.36583	-0.0141	-0.078		1.36583	-0.0065	-0.079		1.36583	-0.0048	-0.078		1.36583	-0.0038	-0.074
1.36667	-0.014	-0.078		1.36667	-0.0064	-0.079		1.36667	-0.0047	-0.078		1.36667	-0.0037	-0.073
1.3675	-0.0139	-0.079		1.3675	-0.0062	-0.079		1.3675	-0.0045	-0.078		1.3675	-0.0036	-0.073
1.36833	-0.0138	-0.079		1.36833	-0.0062	-0.079		1.36833	-0.0044	-0.078		1.36833	-0.0035	-0.073
1.36917	-0.0136	-0.079		1.36917	-0.006	-0.079		1.36917	-0.0043	-0.078		1.36917	-0.0034	-0.072
1.37	-0.0136	-0.079		1.37	-0.0059	-0.079		1.37	-0.0042	-0.078		1.37	-0.0033	-0.073
1.37083	-0.0135	-0.079		1.37083	-0.0058	-0.079		1.37083	-0.0041	-0.077		1.37083	-0.0032	-0.072
1.37167	-0.0133	-0.079		1.37167	-0.0057	-0.078		1.37167	-0.004	-0.077		1.37167	-0.0031	-0.072
1.3725	-0.0132	-0.079		1.3725	-0.0056	-0.078		1.3725	-0.0039	-0.076		1.3725	-0.003	-0.073
1.37333	-0.0131	-0.079		1.37333	-0.0055	-0.078		1.37333	-0.0038	-0.077		1.37333	-0.0029	-0.073
1.37417	-0.013	-0.079		1.37417	-0.0054	-0.078		1.37417	-0.0036	-0.077		1.37417	-0.0028	-0.073
1.375	-0.0129	-0.079		1.375	-0.0053	-0.078		1.375	-0.0036	-0.076		1.375	-0.0027	-0.073
1.37583	-0.0128	-0.079		1.37583	-0.0051	-0.078		1.37583	-0.0035	-0.077		1.37583	-0.0026	-0.073
1.37667	-0.0127	-0.079		1.37667	-0.0051	-0.078		1.37667	-0.0034	-0.077		1.37667	-0.0025	-0.073
1.3775	-0.0126	-0.079		1.3775	-0.005	-0.078		1.3775	-0.0033	-0.077		1.3775	-0.0024	-0.072
1.37833	-0.0125	-0.079		1.37833	-0.0048	-0.077		1.37833	-0.0032	-0.077		1.37833	-0.0023	-0.072
1.37917	-0.0124	-0.079		1.37917	-0.0048	-0.077		1.37917	-0.0031	-0.076		1.37917	-0.0022	-0.072
1.38	-0.0122	-0.078		1.38	-0.0047	-0.077		1.38	-0.003	-0.076		1.38	-0.0021	-0.072
1.38083	-0.0122	-0.078		1.38083	-0.0045	-0.077		1.38083	-0.0029	-0.076		1.38083	-0.002	-0.072
1.38167	-0.0121	-0.078		1.38167	-0.0045	-0.077		1.38167	-0.0028	-0.076		1.38167	-0.0019	-0.072
1.3825	-0.0119	-0.078		1.3825	-0.0043	-0.077		1.3825	-0.0027	-0.076		1.3825	-0.0018	-0.073
1.38333	-0.0119	-0.078		1.38333	-0.0043	-0.077		1.38333	-0.0026	-0.076		1.38333	-0.0018	-0.073
1.38417	-0.0118	-0.078		1.38417	-0.0042	-0.077		1.38417	-0.0025	-0.076		1.38417	-0.0016	-0.073
1.385	-0.0117	-0.078		1.385	-0.004	-0.078		1.385	-0.0024	-0.076		1.385	-0.0016	-0.073
1.38583	-0.0116	-0.078		1.38583	-0.004	-0.079		1.38583	-0.0023	-0.076		1.38583	-0.0015	-0.073
1.38667	-0.0115	-0.078		1.38667	-0.0039	-0.079		1.38667	-0.0022	-0.077		1.38667	-0.0014	-0.072
1.3875	-0.0114	-0.079		1.3875	-0.0037	-0.079		1.3875	-0.0022	-0.077		1.3875	-0.0013	-0.072
1.38833	-0.0113	-0.078		1.38833	-0.0037	-0.08		1.38833	-0.002	-0.078		1.38833	-0.0012	-0.072
1.38917	-0.0112	-0.078		1.38917	-0.0036	-0.079		1.38917	-0.002	-0.078		1.38917	-0.0011	-0.073
1.39	-0.0111	-0.077		1.39	-0.0035	-0.079		1.39	-0.0018	-0.078		1.39	-0.0011	-0.074
1.39083	-0.0111	-0.077		1.39083	-0.0034	-0.079		1.39083	-0.0018	-0.079		1.39083	-0.0009	-0.074
1.39167	-0.0109	-0.077		1.39167	-0.0033	-0.079		1.39167	-0.0017	-0.079		1.39167	-0.0009	-0.073
1.3925	-0.0109	-0.077		1.3925	-0.0032	-0.08		1.3925	-0.0016	-0.079		1.3925	-0.0008	-0.073
1.39333	-0.0108	-0.078		1.39333	-0.0031	-0.079		1.39333	-0.0015	-0.079		1.39333	-0.0007	-0.073
1.39417	-0.0107	-0.078		1.39417	-0.003	-0.079		1.39417	-0.0014	-0.079		1.39417	-0.0007	-0.074
1.395	-0.0106	-0.078		1.395	-0.0029	-0.079		1.395	-0.0013	-0.079		1.395	-0.0005	-0.074
1.39583	-0.0105	-0.078		1.39583	-0.0029	-0.079		1.39583	-0.0013	-0.079		1.39583	-0.0005	-0.074
1.39667	-0.0104	-0.079		1.39667	-0.0027	-0.079		1.39667	-0.0011	-0.079		1.39667	-0.0004	-0.073
1.3975	-0.0103	-0.079		1.3975	-0.0026	-0.08		1.3975	-0.0011	-0.08		1.3975	-0.0003	-0.073
1.39833	-0.0102	-0.078		1.39833	-0.0025	-0.08		1.39833	-0.001	-0.08		1.39833	-0.0002	-0.073
1.39917	-0.0101	-0.078		1.39917	-0.0025	-0.08		1.39917	-0.0009	-0.08		1.39917	-0.0001	-0.074
1.4	-0.0101	-0.078		1.4	-0.0024	-0.08		1.4	-0.0008	-0.08		1.4	0	-0.074
1.40083	-0.0099	-0.078		1.40083	-0.0023	-0.08		1.40083	-0.0008	-0.08		1.40083	0	-0.074
1.40167	-0.0099	-0.078		1.40167	-0.0022	-0.079		1.40167	-0.0007	-0.08		1.40167	0.0002	-0.074
1.4025	-0.0098	-0.078		1.4025	-0.0021	-0.08		1.4025	-0.0006	-0.08		1.4025	0.0002	-0.074
1.40333	-0.0097	-0.077		1.40333	-0.002	-0.08		1.40333	-0.0005	-0.081		1.40333	0.0003	-0.074
1.40417	-0.0097	-0.077		1.40417	-0.0019	-0.08		1.40417	-0.0004	-0.081		1.40417	0.0004	-0.074
1.405	-0.0095	-0.077		1.405	-0.0019	-0.081		1.405	-0.0004	-0.081		1.405	0.0004	-0.075
1.40583	-0.0095	-0.077		1.40583	-0.0017	-0.081		1.40583	-0.0003	-0.081		1.40583	0.0005	-0.075
1.40667	-0.0094	-0.077		1.40667	-0.0017	-0.081		1.40667	-0.0002	-0.081		1.40667	0.0006	-0.076
1.4075	-0.0093	-0.078		1.4075	-0.0016	-0.081		1.4075	-0.0002	-0.081		1.4075	0.0007	-0.076
1.40833	-0.0092	-0.077		1.40833	-0.0015	-0.081		1.40833	0	-0.081		1.40833	0.0008	-0.076
1.40917	-0.0091	-0.077		1.40917	-0.0014	-0.081		1.40917	0	-0.08		1.40917	0.0008	-0.076
1.41	-0.009	-0.077		1.41	-0.0013	-0.082		1.41	0.0001	-0.08		1.41	0.0009	-0.077
1.41083	-0.009	-0.077		1.41083	-0.0013	-0.082		1.41083	0.0002	-0.08		1.41083	0.001	-0.077
1.41167	-0.0089	-0.077		1.41167	-0.0012	-0.082		1.41167	0.0002	-0.08		1.41167	0.0011	-0.077
1.4125	-0.0088	-0.077		1.4125	-0.0011	-0.082		1.4125	0.0003	-0.08		1.4125	0.0011	-0.076
1.41333	-0.0087	-0.076		1.41333	-0.001	-0.082		1.41333	0.0004	-0.081		1.41333	0.0013	-0.076
1.41417	-0.0086	-0.076		1.41417	-0.0009	-0.081		1.41417	0.0004	-0.08		1.41417	0.0013	-0.075
1.415	-0.0086	-0.077		1.415	-0.0008	-0.081		1.415	0.0005	-0.08		1.415	0.0014	-0.075
1.41583	-0.0085	-0.077		1.41583	-0.0008	-0.081		1.41583	0.0006	-0.08		1.41583	0.0015	-0.075
1.41667	-0.0084	-0.077		1.41667	-0.0007	-0.08		1.41667	0.0006	-0.08		1.41667	0.0015	-0.075
1.4175	-0.0084	-0.076		1.4175	-0.0006	-0.08		1.4175	0.0008	-0.079		1.4175	0.0016	-0.075
1.41833	-0.0082	-0.077		1.41833	-0.0006	-0.08		1.41833	0.0008	-0.079		1.41833	0.0017	-0.075
1.41917	-0.0082	-0.077		1.41917	-0.0004	-0.08		1.41917	0.0009	-0.079		1.41917	0.0017	-0.075
1.42	-0.0081	-0.078		1.42	-0.0004	-0.079		1.42	0.0009	-0.079		1.42	0.0018	-0.075
1.42083	-0.008	-0.078		1.42083	-0.0003	-0.079		1.42083	0.001	-0.079		1.42083	0.0019	-0.074
1.42167	-0.008	-0.078		1.42167	-0.0002	-0.079		1.42167	0.0011	-0.078		1.42167	0.002	-0.074
1.4225	-0.0079	-0.078		1.4225	-0.0002	-0.08		1.4225	0.0012	-0.078		1.4225	0.0021	-0.074
1.42333	-0.0078	-0.079		1.42333	-0.0001	-0.08		1.42333	0.0012	-0.078		1.42333	0.0021	-0.074
1.42417	-0.0077	-0.079		1.42417	0	-0.081		1.42417	0.0013	-0.078		1.42417	0.0022	-0.074
1.425	-0.0076	-0.078		1.425	0.0001	-0.081		1.425	0.0013	-0.078		1.425	0.0023	-0.074
1.42583	-0.0076	-0.078		1.42583	0.0002	-0.081		1.42583	0.0014	-0.078		1.42583	0.0023	-0.074
1.42667	-0.0075	-0.078		1.42667	0.0002	-0.081		1.42667	0.0015	-0.077		1.42667	0.0024	-0.074
1.4275	-0.0074	-0.078		1.4275	0.0003	-0.081		1.4275	0.0016	-0.078		1.4275	0.0025	-0.075
1.42833	-0.0074	-0.078		1.42833	0.0004	-0.081		1.42833	0.0016	-0.078		1.42833	0.0025	-0.075
1.42917	-0.0073	-0.078		1.42917	0.0005	-0.081		1.42917	0.0017	-0.078		1.42917	0.0027	-0.075
1.43	-0.0072	-0.079		1.43	0.0006	-0.081		1.43	0.0017	-0.078		1.43	0.0027	-0.075
1.43083	-0.0071	-0.079		1.43083	0.0006	-0.08		1.43083	0.0018	-0.077		1.43083	0.0028	-0.075
1.43167	-0.0071	-0.079		1.43167	0.0007	-0.08		1.43167	0.0019	-0.077		1.43167	0.0029	-0.075
1.4325	-0.007	-0.08		1.4325	0.0008	-0.08		1.4325	0.0019	-0.077		1.4325	0.0029	-0.076
1.43333	-0.0069	-0.08		1.43333	0.0008	-0.08		1.43333	0.002	-0.077		1.43333	0.003	-0.076
1.43417	-0.0068	-0.08		1.43417	0.0009	-0.08		1.43417	0.0021	-0.076		1.43417	0.0031	-0.076
1.435	-0.0068	-0.08		1.435	0.001	-0.079		1.435	0.0022	-0.076		1.435	0.0031	-0.076
1.43583	-0.0067	-0.079		1.43583	0.0011	-0.079		1.43583	0.0022	-0.076		1.43583	0.0032	-0.075
1.43667	-0.0066	-0.079		1.43667	0.0012	-0.079		1.43667	0.0023	-0.076		1.43667	0.0033	-0.075
1.4375	-0.0066	-0.079		1.4375	0.0012	-0.079		1.4375	0.0023	-0.075		1.4375	0.0034	-0.075
1.43833	-0.0065	-0.079		1.43833	0.0013	-0.08		1.43833	0.0024	-0.075		1.43833	0.0035	-0.075
1.43917	-0.0064	-0.078		1.43917	0.0014	-0.08		1.43917	0.0024	-0.075		1.43917	0.0035	-0.075
1.44	-0.0064	-0.078		1.44	0.0014	-0.08		1.44	0.0025	-0.075		1.44	0.0036	-0.075
1.44083	-0.0063	-0.079		1.44083	0.0015	-0.08		1.44083	0.0026	-0.075		1.44083	0.0036	-0.075
1.44167	-0.0062	-0.079		1.44167	0.0016	-0.08		1.44167	0.0026	-0.075		1.44167	0.0037	-0.075
1.4425	-0.0062	-0.079		1.4425	0.0016	-0.08		1.4425	0.0027	-0.075		1.4425	0.0038	-0.075
1.44333	-0.0061	-0.079		1.44333	0.0017	-0.08		1.44333	0.0027	-0.075		1.44333	0.0038	-0.074
1.44417	-0.006	-0.079		1.44417	0.0018	-0.079		1.44417	0.0028	-0.075		1.44417	0.0039	-0.073
1.445	-0.006	-0.079		1.445	0.0018	-0.079		1.445	0.0029	-0.074		1.445	0.004	-0.073
1.44583	-0.0059	-0.08		1.44583	0.0019	-0.079		1.44583	0.0029	-0.074		1.44583	0.004	-0.073
1.44667	-0.0058	-0.08		1.44667	0.002	-0.079		1.44667	0.003	-0.074		1.44667	0.0041	-0.073
1.4475	-0.0057	-0.08		1.4475	0.002	-0.079		1.4475	0.003	-0.074		1.4475	0.0042	-0.074
1.44833	-0.0057	-0.08		1.44833	0.0021	-0.079		1.44833	0.0031	-0.074		1.44833	0.0042	-0.074
1.44917	-0.0056	-0.079		1.44917	0.0022	-0.08		1.44917	0.0032	-0.074		1.44917	0.0043	-0.074
1.45	-0.0056	-0.079		1.45	0.0022	-0.08		1.45	0.0032	-0.074		1.45	0.0044	-0.074
1.45083	-0.0055	-0.079		1.45083	0.0023	-0.08		1.45083	0.0033	-0.075		1.45083	0.0044	-0.074
1.45167	-0.0055	-0.079		1.45167	0.0023	-0.079		1.45167	0.0033	-0.075		1.45167	0.0045	-0.074
1.4525	-0.0054	-0.08		1.4525	0.0024	-0.079		1.4525	0.0034	-0.075		1.4525	0.0046	-0.074
1.45333	-0.0053	-0.08		1.45333	0.0025	-0.079		1.45333	0.0034	-0.075		1.45333	0.0047	-0.074
1.45417	-0.0053	-0.081		1.45417	0.0025	-0.079		1.45417	0.0035	-0.076		1.45417	0.0047	-0.074
1.455	-0.0052	-0.082		1.455	0.0026	-0.079		1.455	0.0035	-0.076		1.455	0.0048	-0.074
1.45583	-0.0052	-0.082		1.45583	0.0026	-0.08		1.45583	0.0036	-0.076		1.45583	0.0049	-0.074
1.45667	-0.0051	-0.082		1.45667	0.0027	-0.08		1.45667	0.0036	-0.077		1.45667	0.0049	-0.075
1.4575	-0.005	-0.081		1.4575	0.0028	-0.081		1.4575	0.0037	-0.077		1.4575	0.005	-0.075
1.45833	-0.005	-0.081		1.45833	0.0028	-0.081		1.45833	0.0037	-0.077		1.45833	0.0051	-0.075
1.45917	-0.0049	-0.081		1.45917	0.0029	-0.081		1.45917	0.0038	-0.077		1.45917	0.0051	-0.075
1.46	-0.0048	-0.081		1.46	0.003	-0.081		1.46	0.0039	-0.077		1.46	0.0051	-0.075
1.46083	-0.0048	-0.081		1.46083	0.003	-0.081		1.46083	0.0039	-0.077		1.46083	0.0052	-0.075
1.46167	-0.0047	-0.08		1.46167	0.0031	-0.08		1.46167	0.004	-0.077		1.46167	0.0053	-0.074
1.4625	-0.0047	-0.08		1.4625	0.0031	-0.079		1.4625	0.004	-0.078		1.4625	0.0054	-0.074
1.46333	-0.0046	-0.08		1.46333	0.0032	-0.079		1.46333	0.0041	-0.078		1.46333	0.0054	-0.074
1.46417	-0.0045	-0.079		1.46417	0.0033	-0.079		1.46417	0.0041	-0.078		1.46417	0.0055	-0.074
1.465	-0.0045	-0.079		1.465	0.0033	-0.079		1.465	0.0042	-0.078		1.465	0.0055	-0.074
1.46583	-0.0044	-0.079		1.46583	0.0033	-0.08		1.46583	0.0042	-0.078		1.46583	0.0056	-0.075
1.46667	-0.0044	-0.08		1.46667	0.0034	-0.079		1.46667	0.0043	-0.077		1.46667	0.0057	-0.075
1.4675	-0.0043	-0.08		1.4675	0.0035	-0.08		1.4675	0.0043	-0.077		1.4675	0.0057	-0.075
1.46833	-0.0042	-0.08		1.46833	0.0036	-0.08		1.46833	0.0044	-0.077		1.46833	0.0058	-0.076
1.46917	-0.0042	-0.08		1.46917	0.0036	-0.08		1.46917	0.0044	-0.077		1.46917	0.0059	-0.076
1.47	-0.0041	-0.08		1.47	0.0036	-0.081		1.47	0.0045	-0.077		1.47	0.0059	-0.076
1.47083	-0.004	-0.08		1.47083	0.0037	-0.081		1.47083	0.0045	-0.078		1.47083	0.006	-0.076
1.47167	-0.004	-0.08		1.47167	0.0038	-0.081		1.47167	0.0046	-0.078		1.47167	0.0061	-0.076
1.4725	-0.0039	-0.08		1.4725	0.0038	-0.082		1.4725	0.0046	-0.079		1.4725	0.0061	-0.076
1.47333	-0.0038	-0.081		1.47333	0.0039	-0.082		1.47333	0.0047	-0.079		1.47333	0.0062	-0.076
1.47417	-0.0038	-0.081		1.47417	0.0039	-0.082		1.47417	0.0047	-0.079		1.47417	0.0063	-0.077
1.475	-0.0037	-0.08		1.475	0.004	-0.082		1.475	0.0048	-0.079		1.475	0.0063	-0.077
1.47583	-0.0037	-0.081		1.47583	0.0041	-0.082		1.47583	0.0049	-0.079		1.47583	0.0064	-0.076
1.47667	-0.0036	-0.081		1.47667	0.0041	-0.081		1.47667	0.0049	-0.08		1.47667	0.0064	-0.076
1.4775	-0.0035	-0.081		1.4775	0.0042	-0.081		1.4775	0.0049	-0.08		1.4775	0.0065	-0.075
1.47833	-0.0035	-0.08		1.47833	0.0043	-0.081		1.47833	0.005	-0.08		1.47833	0.0066	-0.075
1.47917	-0.0034	-0.08		1.47917	0.0043	-0.081		1.47917	0.0051	-0.081		1.47917	0.0066	-0.075
1.48	-0.0034	-0.08		1.48	0.0044	-0.08		1.48	0.0051	-0.081		1.48	0.0067	-0.075
1.48083	-0.0033	-0.08		1.48083	0.0045	-0.08		1.48083	0.0052	-0.081		1.48083	0.0068	-0.075
1.48167	-0.0032	-0.08		1.48167	0.0045	-0.08		1.48167	0.0052	-0.081		1.48167	0.0068	-0.076
1.4825	-0.0032	-0.08		1.4825	0.0046	-0.08		1.4825	0.0053	-0.082		1.4825	0.0069	-0.076
1.48333	-0.0031	-0.08		1.48333	0.0046	-0.08		1.48333	0.0054	-0.082		1.48333	0.007	-0.076
1.48417	-0.003	-0.08		1.48417	0.0047	-0.08		1.48417	0.0054	-0.083		1.48417	0.007	-0.076
1.485	-0.003	-0.08		1.485	0.0048	-0.08		1.485	0.0055	-0.083		1.485	0.0071	-0.077
1.48583	-0.0029	-0.08		1.48583	0.0048	-0.081		1.48583	0.0055	-0.083		1.48583	0.0071	-0.077
1.48667	-0.0028	-0.08		1.48667	0.0049	-0.081		1.48667	0.0056	-0.083		1.48667	0.0072	-0.076
1.4875	-0.0028	-0.08		1.4875	0.0049	-0.082		1.4875	0.0057	-0.083		1.4875	0.0073	-0.076
1.48833	-0.0027	-0.08		1.48833	0.005	-0.082		1.48833	0.0057	-0.083		1.48833	0.0073	-0.076
1.48917	-0.0026	-0.08		1.48917	0.0051	-0.082		1.48917	0.0058	-0.083		1.48917	0.0074	-0.075
1.49	-0.0026	-0.08		1.49	0.0051	-0.082		1.49	0.0058	-0.083		1.49	0.0075	-0.076
1.49083	-0.0025	-0.08		1.49083	0.0052	-0.082		1.49083	0.0059	-0.083		1.49083	0.0075	-0.076
1.49167	-0.0024	-0.08		1.49167	0.0053	-0.083		1.49167	0.006	-0.083		1.49167	0.0076	-0.076
1.4925	-0.0024	-0.08		1.4925	0.0053	-0.083		1.4925	0.006	-0.083		1.4925	0.0077	-0.076
1.49333	-0.0023	-0.08		1.49333	0.0054	-0.083		1.49333	0.0061	-0.083		1.49333	0.0077	-0.076
1.49417	-0.0022	-0.08		1.49417	0.0054	-0.083		1.49417	0.0062	-0.083		1.49417	0.0078	-0.076
1.495	-0.0021	-0.08		1.495	0.0055	-0.083		1.495	0.0062	-0.083		1.495	0.0079	-0.076
1.49583	-0.0021	-0.081		1.49583	0.0056	-0.083		1.49583	0.0063	-0.083		1.49583	0.0079	-0.075
1.49667	-0.002	-0.081		1.49667	0.0056	-0.083		1.49667	0.0063	-0.083		1.49667	0.008	-0.076
1.4975	-0.0019	-0.081		1.4975	0.0057	-0.083		1.4975	0.0064	-0.083		1.4975	0.0081	-0.076
1.49833	-0.0019	-0.082		1.49833	0.0058	-0.083		1.49833	0.0065	-0.082		1.49833	0.0082	-0.076
1.49917	-0.0018	-0.082		1.49917	0.0058	-0.083		1.49917	0.0065	-0.083		1.49917	0.0082	-0.076
1.5	-0.0017	-0.083		1.5	0.0059	-0.083		1.5	0.0066	-0.083		1.5	0.0083	-0.075
1.50083	-0.0017	-0.083		1.50083	0.006	-0.082		1.50083	0.0067	-0.083		1.50083	0.0084	-0.075
1.50167	-0.0016	-0.082		1.50167	0.006	-0.082		1.50167	0.0067	-0.082		1.50167	0.0084	-0.075
1.5025	-0.0015	-0.082		1.5025	0.0061	-0.082		1.5025	0.0067	-0.082		1.5025	0.0085	-0.075
1.50333	-0.0015	-0.083		1.50333	0.0062	-0.082		1.50333	0.0068	-0.082		1.50333	0.0086	-0.075
1.50417	-0.0014	-0.083		1.50417	0.0063	-0.082		1.50417	0.0069	-0.082		1.50417	0.0086	-0.075
1.505	-0.0013	-0.083		1.505	0.0063	-0.083		1.505	0.007	-0.082		1.505	0.0087	-0.075
1.50583	-0.0013	-0.083		1.50583	0.0064	-0.083		1.50583	0.007	-0.082		1.50583	0.0088	-0.075
1.50667	-0.0012	-0.082		1.50667	0.0065	-0.084		1.50667	0.0071	-0.081		1.50667	0.0088	-0.076
1.5075	-0.0012	-0.082		1.5075	0.0065	-0.084		1.5075	0.0072	-0.081		1.5075	0.0089	-0.075
1.50833	-0.001	-0.081		1.50833	0.0066	-0.084		1.50833	0.0072	-0.081		1.50833	0.009	-0.076
1.50917	-0.001	-0.081		1.50917	0.0067	-0.084		1.50917	0.0073	-0.081		1.50917	0.009	-0.076
1.51	-0.001	-0.08		1.51	0.0067	-0.084		1.51	0.0073	-0.081		1.51	0.0091	-0.076
1.51083	-0.0009	-0.08		1.51083	0.0068	-0.084		1.51083	0.0074	-0.081		1.51083	0.0092	-0.076
1.51167	-0.0008	-0.08		1.51167	0.0069	-0.084		1.51167	0.0075	-0.081		1.51167	0.0092	-0.076
1.5125	-0.0008	-0.08		1.5125	0.0069	-0.084		1.5125	0.0075	-0.082		1.5125	0.0093	-0.076
1.51333	-0.0007	-0.08		1.51333	0.007	-0.084		1.51333	0.0076	-0.081		1.51333	0.0093	-0.076
1.51417	-0.0006	-0.08		1.51417	0.0071	-0.084		1.51417	0.0076	-0.082		1.51417	0.0094	-0.076
1.515	-0.0006	-0.08		1.515	0.0071	-0.084		1.515	0.0077	-0.082		1.515	0.0095	-0.076
1.51583	-0.0005	-0.081		1.51583	0.0072	-0.084		1.51583	0.0077	-0.082		1.51583	0.0095	-0.076
1.51667	-0.0005	-0.081		1.51667	0.0072	-0.084		1.51667	0.0078	-0.082		1.51667	0.0096	-0.076
1.5175	-0.0004	-0.082		1.5175	0.0073	-0.084		1.5175	0.0078	-0.081		1.5175	0.0096	-0.076
1.51833	-0.0003	-0.082		1.51833	0.0074	-0.084		1.51833	0.0079	-0.081		1.51833	0.0097	-0.076
1.51917	-0.0003	-0.082		1.51917	0.0074	-0.084		1.51917	0.008	-0.081		1.51917	0.0098	-0.077
1.52	-0.0002	-0.082		1.52	0.0075	-0.084		1.52	0.008	-0.08		1.52	0.0098	-0.077
1.52083	-0.0002	-0.081		1.52083	0.0076	-0.084		1.52083	0.0081	-0.08		1.52083	0.0099	-0.077
1.52167	-0.0001	-0.081		1.52167	0.0076	-0.084		1.52167	0.0081	-0.08		1.52167	0.0099	-0.077
1.5225	0	-0.081		1.5225	0.0077	-0.085		1.5225	0.0082	-0.08		1.5225	0.01	-0.077
1.52333	0	-0.081		1.52333	0.0077	-0.085		1.52333	0.0082	-0.08		1.52333	0.0101	-0.077
1.52417	0.0001	-0.081		1.52417	0.0077	-0.085		1.52417	0.0083	-0.081		1.52417	0.0101	-0.077
1.525	0.0001	-0.081		1.525	0.0078	-0.085		1.525	0.0083	-0.081		1.525	0.0101	-0.078
1.52583	0.0002	-0.081		1.52583	0.0079	-0.085		1.52583	0.0084	-0.081		1.52583	0.0102	-0.077
1.52667	0.0002	-0.081		1.52667	0.0079	-0.085		1.52667	0.0084	-0.08		1.52667	0.0102	-0.077
1.5275	0.0003	-0.081		1.5275	0.008	-0.086		1.5275	0.0085	-0.08		1.5275	0.0103	-0.077
1.52833	0.0003	-0.082		1.52833	0.008	-0.086		1.52833	0.0085	-0.079		1.52833	0.0103	-0.078
1.52917	0.0004	-0.082		1.52917	0.0081	-0.086		1.52917	0.0085	-0.079		1.52917	0.0104	-0.078
1.53	0.0004	-0.082		1.53	0.0081	-0.086		1.53	0.0086	-0.079		1.53	0.0104	-0.078
1.53083	0.0005	-0.082		1.53083	0.0082	-0.086		1.53083	0.0086	-0.079		1.53083	0.0105	-0.078
1.53167	0.0005	-0.081		1.53167	0.0083	-0.085		1.53167	0.0087	-0.079		1.53167	0.0105	-0.079
1.5325	0.0005	-0.081		1.5325	0.0083	-0.085		1.5325	0.0087	-0.079		1.5325	0.0106	-0.079
1.53333	0.0006	-0.082		1.53333	0.0083	-0.084		1.53333	0.0088	-0.079		1.53333	0.0106	-0.079
1.53417	0.0006	-0.082		1.53417	0.0084	-0.084		1.53417	0.0088	-0.08		1.53417	0.0106	-0.078
1.535	0.0007	-0.082		1.535	0.0084	-0.084		1.535	0.0088	-0.08		1.535	0.0107	-0.077
1.53583	0.0007	-0.083		1.53583	0.0085	-0.085		1.53583	0.0089	-0.08		1.53583	0.0107	-0.077
1.53667	0.0007	-0.083		1.53667	0.0085	-0.086		1.53667	0.0089	-0.08		1.53667	0.0107	-0.077
1.5375	0.0008	-0.083		1.5375	0.0085	-0.086		1.5375	0.009	-0.08		1.5375	0.0108	-0.078
1.53833	0.0008	-0.083		1.53833	0.0086	-0.086		1.53833	0.009	-0.08		1.53833	0.0108	-0.078
1.53917	0.0008	-0.083		1.53917	0.0086	-0.085		1.53917	0.009	-0.08		1.53917	0.0109	-0.078
1.54	0.0009	-0.084		1.54	0.0087	-0.085		1.54	0.0091	-0.08		1.54	0.0109	-0.079
1.54083	0.0009	-0.084		1.54083	0.0087	-0.084		1.54083	0.0091	-0.08		1.54083	0.0109	-0.079
1.54167	0.0009	-0.084		1.54167	0.0087	-0.084		1.54167	0.0091	-0.081		1.54167	0.0109	-0.079
1.5425	0.001	-0.084		1.5425	0.0088	-0.083		1.5425	0.0092	-0.081		1.5425	0.011	-0.079
1.54333	0.001	-0.084		1.54333	0.0088	-0.083		1.54333	0.0092	-0.081		1.54333	0.011	-0.078
1.54417	0.001	-0.084		1.54417	0.0088	-0.083		1.54417	0.0092	-0.081		1.54417	0.011	-0.078
1.545	0.0011	-0.085		1.545	0.0089	-0.083		1.545	0.0093	-0.081		1.545	0.011	-0.078
1.54583	0.0011	-0.086		1.54583	0.0089	-0.084		1.54583	0.0093	-0.081		1.54583	0.0111	-0.078
1.54667	0.0011	-0.085		1.54667	0.0089	-0.084		1.54667	0.0093	-0.08		1.54667	0.0111	-0.078
1.5475	0.0011	-0.085		1.5475	0.009	-0.084		1.5475	0.0093	-0.08		1.5475	0.0111	-0.077
1.54833	0.0011	-0.085		1.54833	0.009	-0.085		1.54833	0.0094	-0.08		1.54833	0.0112	-0.077
1.54917	0.0012	-0.085		1.54917	0.009	-0.084		1.54917	0.0094	-0.08		1.54917	0.0112	-0.078
1.55	0.0012	-0.085		1.55	0.0091	-0.083		1.55	0.0094	-0.08		1.55	0.0112	-0.078
1.55083	0.0012	-0.085		1.55083	0.0091	-0.083		1.55083	0.0094	-0.079		1.55083	0.0112	-0.078
1.55167	0.0013	-0.085		1.55167	0.0091	-0.083		1.55167	0.0095	-0.079		1.55167	0.0112	-0.078
1.5525	0.0013	-0.085		1.5525	0.0092	-0.083		1.5525	0.0095	-0.079		1.5525	0.0113	-0.078
1.55333	0.0013	-0.085		1.55333	0.0092	-0.083		1.55333	0.0095	-0.079		1.55333	0.0113	-0.077
1.55417	0.0013	-0.085		1.55417	0.0092	-0.083		1.55417	0.0095	-0.079		1.55417	0.0113	-0.077
1.555	0.0013	-0.085		1.555	0.0092	-0.084		1.555	0.0095	-0.079		1.555	0.0113	-0.077
1.55583	0.0013	-0.085		1.55583	0.0092	-0.084		1.55583	0.0096	-0.079		1.55583	0.0113	-0.077
1.55667	0.0014	-0.084		1.55667	0.0093	-0.084		1.55667	0.0096	-0.079		1.55667	0.0113	-0.077
1.5575	0.0014	-0.084		1.5575	0.0093	-0.084		1.5575	0.0096	-0.08		1.5575	0.0113	-0.076
1.55833	0.0014	-0.084		1.55833	0.0093	-0.084		1.55833	0.0096	-0.08		1.55833	0.0113	-0.076
1.55917	0.0014	-0.084		1.55917	0.0093	-0.084		1.55917	0.0096	-0.08		1.55917	0.0114	-0.076
1.56	0.0014	-0.084		1.56	0.0093	-0.084		1.56	0.0096	-0.081		1.56	0.0114	-0.076
1.56083	0.0014	-0.084		1.56083	0.0094	-0.084		1.56083	0.0096	-0.081		1.56083	0.0114	-0.076
1.56167	0.0014	-0.084		1.56167	0.0094	-0.084		1.56167	0.0097	-0.08		1.56167	0.0114	-0.077
1.5625	0.0015	-0.084		1.5625	0.0094	-0.083		1.5625	0.0097	-0.08		1.5625	0.0114	-0.077
1.56333	0.0015	-0.084		1.56333	0.0094	-0.083		1.56333	0.0097	-0.08		1.56333	0.0114	-0.077
1.56417	0.0015	-0.084		1.56417	0.0094	-0.083		1.56417	0.0097	-0.081		1.56417	0.0114	-0.077
1.565	0.0015	-0.084		1.565	0.0095	-0.083		1.565	0.0097	-0.081		1.565	0.0115	-0.078
1.56583	0.0015	-0.084		1.56583	0.0095	-0.083		1.56583	0.0098	-0.081		1.56583	0.0115	-0.078
1.56667	0.0015	-0.084		1.56667	0.0095	-0.083		1.56667	0.0098	-0.081		1.56667	0.0115	-0.078
1.5675	0.0015	-0.084		1.5675	0.0095	-0.083		1.5675	0.0098	-0.082		1.5675	0.0115	-0.078
1.56833	0.0015	-0.084		1.56833	0.0095	-0.084		1.56833	0.0098	-0.082		1.56833	0.0115	-0.078
1.56917	0.0016	-0.084		1.56917	0.0096	-0.083		1.56917	0.0098	-0.082		1.56917	0.0115	-0.077
1.57	0.0016	-0.083		1.57	0.0096	-0.083		1.57	0.0098	-0.082		1.57	0.0115	-0.077
1.57083	0.0016	-0.083		1.57083	0.0096	-0.083		1.57083	0.0098	-0.081		1.57083	0.0115	-0.077
1.57167	0.0016	-0.083		1.57167	0.0096	-0.083		1.57167	0.0098	-0.081		1.57167	0.0115	-0.077
1.5725	0.0016	-0.083		1.5725	0.0096	-0.084		1.5725	0.0099	-0.081		1.5725	0.0115	-0.077
1.57333	0.0016	-0.083		1.57333	0.0096	-0.084		1.57333	0.0099	-0.08		1.57333	0.0115	-0.077
1.57417	0.0016	-0.083		1.57417	0.0097	-0.083		1.57417	0.0099	-0.08		1.57417	0.0115	-0.077
1.575	0.0017	-0.082		1.575	0.0097	-0.083		1.575	0.0099	-0.08		1.575	0.0116	-0.077
1.57583	0.0017	-0.083		1.57583	0.0097	-0.083		1.57583	0.0099	-0.08		1.57583	0.0116	-0.076
1.57667	0.0017	-0.083		1.57667	0.0097	-0.082		1.57667	0.0099	-0.08		1.57667	0.0116	-0.076
1.5775	0.0017	-0.083		1.5775	0.0097	-0.082		1.5775	0.0099	-0.08		1.5775	0.0116	-0.076
1.57833	0.0017	-0.083		1.57833	0.0097	-0.082		1.57833	0.0099	-0.08		1.57833	0.0116	-0.077
1.57917	0.0017	-0.083		1.57917	0.0098	-0.082		1.57917	0.01	-0.08		1.57917	0.0116	-0.076
1.58	0.0017	-0.083		1.58	0.0098	-0.081		1.58	0.01	-0.08		1.58	0.0116	-0.076
1.58083	0.0017	-0.084		1.58083	0.0098	-0.081		1.58083	0.01	-0.081		1.58083	0.0116	-0.075
1.58167	0.0017	-0.084		1.58167	0.0098	-0.081		1.58167	0.01	-0.081		1.58167	0.0116	-0.075
1.5825	0.0017	-0.084		1.5825	0.0098	-0.081		1.5825	0.01	-0.081		1.5825	0.0116	-0.075
1.58333	0.0018	-0.084		1.58333	0.0098	-0.082		1.58333	0.01	-0.081		1.58333	0.0117	-0.075
1.58417	0.0018	-0.084		1.58417	0.0099	-0.082		1.58417	0.0101	-0.081		1.58417	0.0117	-0.075
1.585	0.0018	-0.084		1.585	0.0099	-0.082		1.585	0.0101	-0.081		1.585	0.0117	-0.076
1.58583	0.0018	-0.084		1.58583	0.0099	-0.081		1.58583	0.0101	-0.082		1.58583	0.0117	-0.076
1.58667	0.0018	-0.084		1.58667	0.0099	-0.081		1.58667	0.0101	-0.082		1.58667	0.0117	-0.076
1.5875	0.0018	-0.084		1.5875	0.0099	-0.081		1.5875	0.0101	-0.083		1.5875	0.0117	-0.075
1.58833	0.0018	-0.085		1.58833	0.0099	-0.081		1.58833	0.0101	-0.083		1.58833	0.0117	-0.075
1.58917	0.0018	-0.085		1.58917	0.0099	-0.081		1.58917	0.0102	-0.083		1.58917	0.0117	-0.075
1.59	0.0018	-0.084		1.59	0.01	-0.081		1.59	0.0102	-0.083		1.59	0.0117	-0.075
1.59083	0.0018	-0.084		1.59083	0.01	-0.081		1.59083	0.0102	-0.083		1.59083	0.0117	-0.075
1.59167	0.0018	-0.085		1.59167	0.01	-0.082		1.59167	0.0102	-0.082		1.59167	0.0118	-0.075
1.5925	0.0019	-0.084		1.5925	0.01	-0.082		1.5925	0.0102	-0.082		1.5925	0.0118	-0.075
1.59333	0.0019	-0.084		1.59333	0.01	-0.082		1.59333	0.0102	-0.083		1.59333	0.0118	-0.075
1.59417	0.0019	-0.084		1.59417	0.01	-0.083		1.59417	0.0102	-0.083		1.59417	0.0118	-0.075
1.595	0.0019	-0.084		1.595	0.0101	-0.083		1.595	0.0103	-0.083		1.595	0.0118	-0.075
1.59583	0.0019	-0.085		1.59583	0.0101	-0.083		1.59583	0.0103	-0.083		1.59583	0.0118	-0.076
1.59667	0.0019	-0.085		1.59667	0.0101	-0.083		1.59667	0.0103	-0.083		1.59667	0.0118	-0.076
1.5975	0.0019	-0.086		1.5975	0.0101	-0.083		1.5975	0.0103	-0.083		1.5975	0.0118	-0.077
1.59833	0.0019	-0.086		1.59833	0.0101	-0.084		1.59833	0.0103	-0.083		1.59833	0.0118	-0.077
1.59917	0.0019	-0.086		1.59917	0.0101	-0.084		1.59917	0.0103	-0.083		1.59917	0.0118	-0.076
1.6	0.0019	-0.086		1.6	0.0101	-0.084		1.6	0.0104	-0.083		1.6	0.0119	-0.077
1.60083	0.0019	-0.085		1.60083	0.0102	-0.084		1.60083	0.0104	-0.083		1.60083	0.0119	-0.076
1.60167	0.0019	-0.085		1.60167	0.0102	-0.084		1.60167	0.0104	-0.083		1.60167	0.0119	-0.076
1.6025	0.0019	-0.085		1.6025	0.0102	-0.084		1.6025	0.0104	-0.083		1.6025	0.0119	-0.076
1.60333	0.002	-0.085		1.60333	0.0102	-0.084		1.60333	0.0104	-0.083		1.60333	0.0119	-0.076
1.60417	0.002	-0.084		1.60417	0.0102	-0.084		1.60417	0.0104	-0.083		1.60417	0.0119	-0.076
1.605	0.002	-0.084		1.605	0.0102	-0.084		1.605	0.0105	-0.083		1.605	0.0119	-0.075
1.60583	0.002	-0.084		1.60583	0.0103	-0.084		1.60583	0.0105	-0.082		1.60583	0.012	-0.075
1.60667	0.002	-0.085		1.60667	0.0103	-0.083		1.60667	0.0105	-0.082		1.60667	0.012	-0.075
1.6075	0.002	-0.085		1.6075	0.0103	-0.083		1.6075	0.0105	-0.081		1.6075	0.012	-0.075
1.60833	0.002	-0.084		1.60833	0.0103	-0.083		1.60833	0.0105	-0.081		1.60833	0.012	-0.075
1.60917	0.002	-0.084		1.60917	0.0103	-0.084		1.60917	0.0105	-0.081		1.60917	0.012	-0.076
1.61	0.0021	-0.084		1.61	0.0103	-0.084		1.61	0.0105	-0.081		1.61	0.012	-0.076
1.61083	0.0021	-0.084		1.61083	0.0104	-0.085		1.61083	0.0106	-0.081		1.61083	0.012	-0.076
1.61167	0.0021	-0.084		1.61167	0.0104	-0.085		1.61167	0.0106	-0.08		1.61167	0.0121	-0.076
1.6125	0.0021	-0.084		1.6125	0.0104	-0.085		1.6125	0.0106	-0.08		1.6125	0.0121	-0.076
1.61333	0.0021	-0.085		1.61333	0.0104	-0.084		1.61333	0.0106	-0.079		1.61333	0.0121	-0.076
1.61417	0.0021	-0.086		1.61417	0.0104	-0.084		1.61417	0.0106	-0.08		1.61417	0.0121	-0.076
1.615	0.0021	-0.086		1.615	0.0105	-0.084		1.615	0.0107	-0.08		1.615	0.0121	-0.076
1.61583	0.0021	-0.086		1.61583	0.0105	-0.084		1.61583	0.0107	-0.08		1.61583	0.0121	-0.076
1.61667	0.0021	-0.087		1.61667	0.0105	-0.084		1.61667	0.0107	-0.08		1.61667	0.0122	-0.076
1.6175	0.0021	-0.087		1.6175	0.0105	-0.084		1.6175	0.0107	-0.08		1.6175	0.0122	-0.076
1.61833	0.0021	-0.087		1.61833	0.0105	-0.084		1.61833	0.0107	-0.081		1.61833	0.0122	-0.076
1.61917	0.0022	-0.087		1.61917	0.0105	-0.084		1.61917	0.0107	-0.081		1.61917	0.0122	-0.076
1.62	0.0022	-0.087		1.62	0.0106	-0.084		1.62	0.0108	-0.08		1.62	0.0122	-0.076
1.62083	0.0022	-0.087		1.62083	0.0106	-0.084		1.62083	0.0108	-0.08		1.62083	0.0123	-0.077
1.62167	0.0022	-0.087		1.62167	0.0106	-0.085		1.62167	0.0108	-0.08		1.62167	0.0123	-0.077
1.6225	0.0022	-0.088		1.6225	0.0106	-0.084		1.6225	0.0108	-0.08		1.6225	0.0123	-0.077
1.62333	0.0022	-0.088		1.62333	0.0106	-0.085		1.62333	0.0108	-0.08		1.62333	0.0123	-0.077
1.62417	0.0022	-0.088		1.62417	0.0106	-0.085		1.62417	0.0108	-0.08		1.62417	0.0123	-0.078
1.625	0.0022	-0.087		1.625	0.0106	-0.085		1.625	0.0109	-0.079		1.625	0.0124	-0.078
1.62583	0.0022	-0.087		1.62583	0.0107	-0.084		1.62583	0.0109	-0.079		1.62583	0.0124	-0.078
1.62667	0.0023	-0.086		1.62667	0.0107	-0.085		1.62667	0.0109	-0.079		1.62667	0.0124	-0.077
1.6275	0.0023	-0.086		1.6275	0.0107	-0.085		1.6275	0.0109	-0.079		1.6275	0.0124	-0.076
1.62833	0.0023	-0.086		1.62833	0.0107	-0.085		1.62833	0.0109	-0.08		1.62833	0.0124	-0.076
1.62917	0.0023	-0.086		1.62917	0.0107	-0.085		1.62917	0.011	-0.08		1.62917	0.0125	-0.076
1.63	0.0023	-0.086		1.63	0.0107	-0.085		1.63	0.011	-0.08		1.63	0.0125	-0.076
1.63083	0.0023	-0.086		1.63083	0.0108	-0.085		1.63083	0.011	-0.08		1.63083	0.0125	-0.076
1.63167	0.0024	-0.086		1.63167	0.0108	-0.085		1.63167	0.011	-0.08		1.63167	0.0125	-0.076
1.6325	0.0024	-0.086		1.6325	0.0108	-0.085		1.6325	0.011	-0.08		1.6325	0.0125	-0.076
1.63333	0.0024	-0.085		1.63333	0.0108	-0.085		1.63333	0.0111	-0.079		1.63333	0.0125	-0.077
1.63417	0.0024	-0.085		1.63417	0.0108	-0.085		1.63417	0.0111	-0.079		1.63417	0.0126	-0.076
1.635	0.0024	-0.085		1.635	0.0108	-0.085		1.635	0.0111	-0.079		1.635	0.0126	-0.076
1.63583	0.0024	-0.084		1.63583	0.0108	-0.085		1.63583	0.0111	-0.079		1.63583	0.0126	-0.076
1.63667	0.0024	-0.084		1.63667	0.0108	-0.085		1.63667	0.0111	-0.079		1.63667	0.0126	-0.077
1.6375	0.0025	-0.084		1.6375	0.0109	-0.085		1.6375	0.0111	-0.08		1.6375	0.0126	-0.077
1.63833	0.0025	-0.084		1.63833	0.0109	-0.085		1.63833	0.0112	-0.08		1.63833	0.0127	-0.077
1.63917	0.0025	-0.084		1.63917	0.0109	-0.085		1.63917	0.0112	-0.08		1.63917	0.0127	-0.077
1.64	0.0025	-0.084		1.64	0.0109	-0.086		1.64	0.0112	-0.08		1.64	0.0127	-0.077
1.64083	0.0025	-0.084		1.64083	0.0109	-0.086		1.64083	0.0112	-0.08		1.64083	0.0127	-0.077
1.64167	0.0025	-0.084		1.64167	0.0109	-0.086		1.64167	0.0112	-0.08		1.64167	0.0127	-0.076
1.6425	0.0025	-0.084		1.6425	0.0109	-0.087		1.6425	0.0112	-0.079		1.6425	0.0127	-0.076
1.64333	0.0025	-0.084		1.64333	0.011	-0.087		1.64333	0.0113	-0.079		1.64333	0.0128	-0.076
1.64417	0.0025	-0.085		1.64417	0.011	-0.086		1.64417	0.0113	-0.08		1.64417	0.0128	-0.076
1.645	0.0025	-0.085		1.645	0.011	-0.086		1.645	0.0113	-0.08		1.645	0.0128	-0.076
1.64583	0.0026	-0.085		1.64583	0.011	-0.086		1.64583	0.0113	-0.08		1.64583	0.0128	-0.077
1.64667	0.0026	-0.085		1.64667	0.011	-0.085		1.64667	0.0113	-0.08		1.64667	0.0129	-0.077
1.6475	0.0026	-0.085		1.6475	0.011	-0.085		1.6475	0.0114	-0.08		1.6475	0.0129	-0.077
1.64833	0.0026	-0.085		1.64833	0.011	-0.085		1.64833	0.0114	-0.08		1.64833	0.0129	-0.077
1.64917	0.0026	-0.086		1.64917	0.0111	-0.085		1.64917	0.0114	-0.08		1.64917	0.0129	-0.077
1.65	0.0026	-0.086		1.65	0.0111	-0.085		1.65	0.0114	-0.08		1.65	0.013	-0.077
1.65083	0.0026	-0.086		1.65083	0.0111	-0.086		1.65083	0.0114	-0.08		1.65083	0.013	-0.077
1.65167	0.0027	-0.086		1.65167	0.0111	-0.086		1.65167	0.0115	-0.081		1.65167	0.013	-0.077
1.6525	0.0027	-0.086		1.6525	0.0111	-0.086		1.6525	0.0115	-0.082		1.6525	0.013	-0.077
1.65333	0.0027	-0.086		1.65333	0.0111	-0.086		1.65333	0.0115	-0.082		1.65333	0.013	-0.077
1.65417	0.0027	-0.086		1.65417	0.0111	-0.085		1.65417	0.0115	-0.082		1.65417	0.0131	-0.076
1.655	0.0027	-0.086		1.655	0.0111	-0.085		1.655	0.0115	-0.082		1.655	0.0131	-0.077
1.65583	0.0027	-0.086		1.65583	0.0112	-0.085		1.65583	0.0115	-0.082		1.65583	0.0131	-0.077
1.65667	0.0027	-0.087		1.65667	0.0112	-0.085		1.65667	0.0116	-0.082		1.65667	0.0131	-0.077
1.6575	0.0028	-0.087		1.6575	0.0112	-0.086		1.6575	0.0116	-0.082		1.6575	0.0132	-0.077
1.65833	0.0028	-0.087		1.65833	0.0112	-0.086		1.65833	0.0116	-0.082		1.65833	0.0132	-0.077
1.65917	0.0028	-0.087		1.65917	0.0112	-0.086		1.65917	0.0116	-0.083		1.65917	0.0132	-0.078
1.66	0.0028	-0.088		1.66	0.0112	-0.086		1.66	0.0116	-0.083		1.66	0.0132	-0.078
1.66083	0.0028	-0.088		1.66083	0.0112	-0.086		1.66083	0.0117	-0.083		1.66083	0.0133	-0.077
1.66167	0.0028	-0.088		1.66167	0.0113	-0.086		1.66167	0.0117	-0.083		1.66167	0.0133	-0.077
[truncated: 2,806 more rows]

## Sheet: 16μM
Orijinal IC Data of Figure 2B
Experimental Day: 2023_0408
16 mM NaOCl
																1st
1st				2nd				3rd				4th				Peak No	Retention Time	Component	Area	Area	Height	Conc.	Stock Sol. Conc.
Time [min]	IC signal [μS]	UV [mabs]		Time [min]	IC signal [μS]	UV [mabs]		Time [min]	IC signal [μS]	UV [mabs]		Time [min]	IC signal [μS]	UV [mabs]			[min]		[uS s] / [mABU s]	[%]	[uS] / [mABU]	[ppm]	[ppm]	[mM]
0	0.0012	-0.009		0	0.0012	-0.007		0	0.0011	-0.006		0	0.0009	-0.006		CM
0.00083	0.0012	-0.01		0.00083	0.0012	-0.007		0.00083	0.0011	-0.005		0.00083	0.0009	-0.007		1	1.183		36.549	94.841	1.182
0.00167	0.0012	-0.01		0.00167	0.0012	-0.007		0.00167	0.0011	-0.005		0.00167	0.0009	-0.006		2	2.422	Cl	1.798	4.665	0.351	0.149034	149.034	4.19814
0.0025	0.0012	-0.009		0.0025	0.0012	-0.007		0.0025	0.0011	-0.004		0.0025	0.0009	-0.006		3	3.599	ClO3	0.19	0.494	0.029	0.060267	60.267
0.00333	0.0012	-0.009		0.00333	0.0012	-0.007		0.00333	0.0011	-0.004		0.00333	0.001	-0.007		ALL			1.988	100	0.38	0.209301
0.00417	0.0012	-0.009		0.00417	0.0012	-0.007		0.00417	0.0011	-0.004		0.00417	0.001	-0.007
0.005	0.0013	-0.009		0.005	0.0012	-0.007		0.005	0.0011	-0.005		0.005	0.001	-0.007
0.00583	0.0013	-0.009		0.00583	0.0012	-0.008		0.00583	0.0011	-0.005		0.00583	0.001	-0.007		2nd
0.00667	0.0013	-0.009		0.00667	0.0012	-0.008		0.00667	0.0011	-0.005		0.00667	0.001	-0.007		Peak No	Retention Time	Component	Area	Area	Height	Conc.	Stock Sol. Conc.
0.0075	0.0013	-0.009		0.0075	0.0012	-0.008		0.0075	0.0011	-0.005		0.0075	0.001	-0.007			[min]		[uS s] / [mABU s]	[%]	[uS] / [mABU]	[ppm]	[ppm]	[mM]
0.00833	0.0013	-0.01		0.00833	0.0012	-0.009		0.00833	0.0011	-0.005		0.00833	0.001	-0.007		CM
0.00917	0.0013	-0.01		0.00917	0.0013	-0.009		0.00917	0.0011	-0.005		0.00917	0.001	-0.007		1	1.181		36.406	95.194	1.181
0.01	0.0014	-0.01		0.01	0.0013	-0.009		0.01	0.0012	-0.006		0.01	0.001	-0.008		2	2.423	Cl	1.647	4.308	0.323	0.131235	131.235	3.69676
0.01083	0.0014	-0.011		0.01083	0.0013	-0.01		0.01083	0.0012	-0.005		0.01083	0.001	-0.008		3	3.602	ClO3	0.191	0.499	0.029	0.060351	60.351
0.01167	0.0014	-0.011		0.01167	0.0013	-0.01		0.01167	0.0012	-0.005		0.01167	0.001	-0.008		ALL			1.838	100	0.351	0.191586
0.0125	0.0014	-0.011		0.0125	0.0013	-0.01		0.0125	0.0012	-0.005		0.0125	0.001	-0.008
0.01333	0.0014	-0.011		0.01333	0.0014	-0.01		0.01333	0.0012	-0.006		0.01333	0.001	-0.009		3rd
0.01417	0.0015	-0.01		0.01417	0.0014	-0.01		0.01417	0.0012	-0.006		0.01417	0.001	-0.009		Peak No	Retention Time	Component	Area	Area	Height	Conc.	Stock Sol. Conc.
0.015	0.0015	-0.011		0.015	0.0014	-0.011		0.015	0.0012	-0.006		0.015	0.0011	-0.01			[min]		[uS s] / [mABU s]	[%]	[uS] / [mABU]	[ppm]	[ppm]	[mM]
0.01583	0.0015	-0.011		0.01583	0.0014	-0.011		0.01583	0.0012	-0.006		0.01583	0.0011	-0.01		CM
0.01667	0.0015	-0.011		0.01667	0.0015	-0.011		0.01667	0.0012	-0.007		0.01667	0.0011	-0.01		1	1.185		36.269	95.33	1.183
0.0175	0.0015	-0.011		0.0175	0.0015	-0.011		0.0175	0.0013	-0.007		0.0175	0.0011	-0.01		2	2.425	Cl	1.574	4.136	0.313	0.122492	122.492	3.45048
0.01833	0.0015	-0.012		0.01833	0.0015	-0.011		0.01833	0.0013	-0.007		0.01833	0.0011	-0.01		3	3.603	ClO3	0.203	0.533	0.03	0.064094	64.094
0.01917	0.0016	-0.012		0.01917	0.0015	-0.012		0.01917	0.0013	-0.008		0.01917	0.0011	-0.01		ALL			1.777	100	0.342	0.186586
0.02	0.0016	-0.012		0.02	0.0016	-0.012		0.02	0.0013	-0.008		0.02	0.0011	-0.01
0.02083	0.0016	-0.012		0.02083	0.0016	-0.012		0.02083	0.0013	-0.008		0.02083	0.0012	-0.01		4th
0.02167	0.0017	-0.013		0.02167	0.0016	-0.013		0.02167	0.0013	-0.008		0.02167	0.0012	-0.009		Peak No	Retention Time	Component	Area	Area	Height	Conc.	Stock Sol. Conc.
0.0225	0.0017	-0.013		0.0225	0.0016	-0.013		0.0225	0.0014	-0.007		0.0225	0.0012	-0.009			[min]		[uS s] / [mABU s]	[%]	[uS] / [mABU]	[ppm]	[ppm]	[mM]
0.02333	0.0017	-0.013		0.02333	0.0017	-0.013		0.02333	0.0014	-0.008		0.02333	0.0012	-0.009		CM
0.02417	0.0017	-0.013		0.02417	0.0017	-0.013		0.02417	0.0014	-0.009		0.02417	0.0012	-0.009		1	1.181		35.544	95.225	1.179
0.025	0.0017	-0.013		0.025	0.0017	-0.013		0.025	0.0014	-0.009		0.025	0.0012	-0.009		2	2.427	Cl	1.602	4.291	0.309	0.125821	125.821	3.54425
0.02583	0.0018	-0.014		0.02583	0.0017	-0.013		0.02583	0.0014	-0.01		0.02583	0.0012	-0.008		3	3.608	ClO3	0.181	0.484	0.028	0.057303	57.303
0.02667	0.0018	-0.014		0.02667	0.0017	-0.013		0.02667	0.0014	-0.01		0.02667	0.0012	-0.009		ALL			1.782	100	0.337	0.183124
0.0275	0.0018	-0.014		0.0275	0.0018	-0.013		0.0275	0.0015	-0.01		0.0275	0.0012	-0.009
0.02833	0.0018	-0.014		0.02833	0.0018	-0.012		0.02833	0.0015	-0.01		0.02833	0.0013	-0.009
0.02917	0.0018	-0.013		0.02917	0.0018	-0.012		0.02917	0.0015	-0.01		0.02917	0.0013	-0.01
0.03	0.0018	-0.013		0.03	0.0018	-0.012		0.03	0.0015	-0.01		0.03	0.0013	-0.01
0.03083	0.0019	-0.013		0.03083	0.0018	-0.012		0.03083	0.0015	-0.011		0.03083	0.0013	-0.01
0.03167	0.0019	-0.013		0.03167	0.0019	-0.012		0.03167	0.0015	-0.01		0.03167	0.0013	-0.01
0.0325	0.0019	-0.014		0.0325	0.0019	-0.013		0.0325	0.0015	-0.01		0.0325	0.0013	-0.01
0.03333	0.0019	-0.014		0.03333	0.0019	-0.013		0.03333	0.0015	-0.01		0.03333	0.0013	-0.01
0.03417	0.0019	-0.015		0.03417	0.0019	-0.013		0.03417	0.0015	-0.01		0.03417	0.0013	-0.01
0.035	0.0019	-0.014		0.035	0.002	-0.014		0.035	0.0015	-0.01		0.035	0.0013	-0.01
0.03583	0.0019	-0.014		0.03583	0.002	-0.014		0.03583	0.0016	-0.01		0.03583	0.0013	-0.01
0.03667	0.002	-0.014		0.03667	0.002	-0.014		0.03667	0.0016	-0.009		0.03667	0.0013	-0.009
0.0375	0.002	-0.014		0.0375	0.002	-0.014		0.0375	0.0016	-0.009		0.0375	0.0013	-0.009
0.03833	0.002	-0.014		0.03833	0.002	-0.014		0.03833	0.0016	-0.009		0.03833	0.0013	-0.009
0.03917	0.002	-0.014		0.03917	0.002	-0.014		0.03917	0.0016	-0.009		0.03917	0.0014	-0.008
0.04	0.002	-0.014		0.04	0.002	-0.014		0.04	0.0016	-0.009		0.04	0.0014	-0.008
0.04083	0.002	-0.014		0.04083	0.002	-0.014		0.04083	0.0016	-0.009		0.04083	0.0014	-0.009
0.04167	0.002	-0.014		0.04167	0.002	-0.014		0.04167	0.0016	-0.009		0.04167	0.0014	-0.01
0.0425	0.002	-0.014		0.0425	0.002	-0.014		0.0425	0.0016	-0.009		0.0425	0.0013	-0.01
0.04333	0.002	-0.014		0.04333	0.0021	-0.014		0.04333	0.0015	-0.009		0.04333	0.0013	-0.01
0.04417	0.002	-0.013		0.04417	0.0021	-0.014		0.04417	0.0015	-0.009		0.04417	0.0013	-0.01
0.045	0.002	-0.014		0.045	0.0021	-0.014		0.045	0.0015	-0.009		0.045	0.0013	-0.01
0.04583	0.002	-0.014		0.04583	0.0021	-0.015		0.04583	0.0015	-0.01		0.04583	0.0013	-0.01
0.04667	0.002	-0.014		0.04667	0.0021	-0.015		0.04667	0.0015	-0.01		0.04667	0.0013	-0.01
0.0475	0.002	-0.014		0.0475	0.0021	-0.016		0.0475	0.0015	-0.01		0.0475	0.0013	-0.01
0.04833	0.002	-0.014		0.04833	0.0021	-0.016		0.04833	0.0015	-0.011		0.04833	0.0013	-0.01
0.04917	0.002	-0.014		0.04917	0.0021	-0.015		0.04917	0.0015	-0.011		0.04917	0.0013	-0.01
0.05	0.0021	-0.014		0.05	0.0021	-0.015		0.05	0.0015	-0.012		0.05	0.0013	-0.01
0.05083	0.0021	-0.014		0.05083	0.0021	-0.016		0.05083	0.0015	-0.013		0.05083	0.0013	-0.011
0.05167	0.0021	-0.015		0.05167	0.0021	-0.016		0.05167	0.0015	-0.013		0.05167	0.0013	-0.011
0.0525	0.0021	-0.015		0.0525	0.0021	-0.016		0.0525	0.0015	-0.014		0.0525	0.0013	-0.012
0.05333	0.0021	-0.016		0.05333	0.0021	-0.016		0.05333	0.0015	-0.013		0.05333	0.0013	-0.012
0.05417	0.0021	-0.016		0.05417	0.0021	-0.017		0.05417	0.0015	-0.013		0.05417	0.0013	-0.012
0.055	0.0021	-0.016		0.055	0.0022	-0.017		0.055	0.0015	-0.014		0.055	0.0013	-0.012
0.05583	0.0021	-0.016		0.05583	0.0022	-0.017		0.05583	0.0015	-0.014		0.05583	0.0013	-0.012
0.05667	0.0021	-0.017		0.05667	0.0022	-0.018		0.05667	0.0015	-0.013		0.05667	0.0013	-0.013
0.0575	0.0021	-0.016		0.0575	0.0022	-0.018		0.0575	0.0016	-0.013		0.0575	0.0013	-0.013
0.05833	0.0022	-0.017		0.05833	0.0022	-0.018		0.05833	0.0016	-0.013		0.05833	0.0013	-0.012
0.05917	0.0022	-0.017		0.05917	0.0023	-0.018		0.05917	0.0016	-0.013		0.05917	0.0014	-0.012
0.06	0.0022	-0.017		0.06	0.0023	-0.019		0.06	0.0016	-0.013		0.06	0.0014	-0.012
0.06083	0.0022	-0.017		0.06083	0.0024	-0.019		0.06083	0.0016	-0.013		0.06083	0.0014	-0.012
0.06167	0.0023	-0.017		0.06167	0.0024	-0.019		0.06167	0.0017	-0.012		0.06167	0.0014	-0.012
0.0625	0.0023	-0.017		0.0625	0.0024	-0.019		0.0625	0.0017	-0.012		0.0625	0.0015	-0.012
0.06333	0.0023	-0.017		0.06333	0.0025	-0.019		0.06333	0.0017	-0.012		0.06333	0.0015	-0.012
0.06417	0.0024	-0.016		0.06417	0.0025	-0.019		0.06417	0.0017	-0.012		0.06417	0.0015	-0.012
0.065	0.0024	-0.016		0.065	0.0025	-0.018		0.065	0.0018	-0.012		0.065	0.0016	-0.012
0.06583	0.0024	-0.015		0.06583	0.0026	-0.018		0.06583	0.0018	-0.012		0.06583	0.0016	-0.012
0.06667	0.0025	-0.015		0.06667	0.0026	-0.017		0.06667	0.0018	-0.012		0.06667	0.0016	-0.012
0.0675	0.0025	-0.015		0.0675	0.0027	-0.017		0.0675	0.0019	-0.012		0.0675	0.0017	-0.012
0.06833	0.0025	-0.015		0.06833	0.0027	-0.016		0.06833	0.0019	-0.012		0.06833	0.0017	-0.012
0.06917	0.0026	-0.016		0.06917	0.0027	-0.016		0.06917	0.0019	-0.012		0.06917	0.0017	-0.012
0.07	0.0026	-0.016		0.07	0.0028	-0.017		0.07	0.002	-0.013		0.07	0.0018	-0.012
0.07083	0.0026	-0.016		0.07083	0.0028	-0.018		0.07083	0.002	-0.014		0.07083	0.0018	-0.013
0.07167	0.0027	-0.016		0.07167	0.0029	-0.018		0.07167	0.002	-0.014		0.07167	0.0018	-0.014
0.0725	0.0027	-0.016		0.0725	0.0029	-0.018		0.0725	0.0021	-0.014		0.0725	0.0019	-0.014
0.07333	0.0027	-0.016		0.07333	0.0029	-0.018		0.07333	0.0021	-0.014		0.07333	0.0019	-0.014
0.07417	0.0027	-0.017		0.07417	0.003	-0.018		0.07417	0.0021	-0.014		0.07417	0.0019	-0.014
0.075	0.0028	-0.017		0.075	0.003	-0.018		0.075	0.0022	-0.014		0.075	0.002	-0.014
0.07583	0.0028	-0.017		0.07583	0.0031	-0.018		0.07583	0.0022	-0.014		0.07583	0.002	-0.014
0.07667	0.0028	-0.017		0.07667	0.0031	-0.018		0.07667	0.0022	-0.014		0.07667	0.0021	-0.014
0.0775	0.0029	-0.017		0.0775	0.0031	-0.018		0.0775	0.0022	-0.014		0.0775	0.0021	-0.014
0.07833	0.0029	-0.018		0.07833	0.0031	-0.018		0.07833	0.0022	-0.015		0.07833	0.0021	-0.014
0.07917	0.0029	-0.018		0.07917	0.0032	-0.019		0.07917	0.0023	-0.015		0.07917	0.0021	-0.014
0.08	0.0029	-0.018		0.08	0.0032	-0.019		0.08	0.0023	-0.016		0.08	0.0022	-0.013
0.08083	0.003	-0.018		0.08083	0.0032	-0.02		0.08083	0.0023	-0.016		0.08083	0.0022	-0.013
0.08167	0.003	-0.018		0.08167	0.0033	-0.02		0.08167	0.0023	-0.017		0.08167	0.0022	-0.013
0.0825	0.003	-0.017		0.0825	0.0033	-0.02		0.0825	0.0023	-0.017		0.0825	0.0022	-0.013
0.08333	0.003	-0.018		0.08333	0.0033	-0.02		0.08333	0.0024	-0.016		0.08333	0.0022	-0.013
0.08417	0.003	-0.018		0.08417	0.0033	-0.021		0.08417	0.0024	-0.017		0.08417	0.0023	-0.014
0.085	0.003	-0.018		0.085	0.0033	-0.02		0.085	0.0024	-0.017		0.085	0.0023	-0.014
0.08583	0.0031	-0.018		0.08583	0.0034	-0.02		0.08583	0.0024	-0.017		0.08583	0.0023	-0.014
0.08667	0.0031	-0.019		0.08667	0.0034	-0.021		0.08667	0.0025	-0.018		0.08667	0.0023	-0.015
0.0875	0.0031	-0.019		0.0875	0.0034	-0.021		0.0875	0.0025	-0.018		0.0875	0.0023	-0.015
0.08833	0.0031	-0.019		0.08833	0.0034	-0.02		0.08833	0.0025	-0.017		0.08833	0.0024	-0.015
0.08917	0.0031	-0.02		0.08917	0.0034	-0.021		0.08917	0.0025	-0.017		0.08917	0.0024	-0.016
0.09	0.0031	-0.02		0.09	0.0035	-0.02		0.09	0.0025	-0.017		0.09	0.0024	-0.016
0.09083	0.0031	-0.02		0.09083	0.0035	-0.02		0.09083	0.0025	-0.017		0.09083	0.0024	-0.016
0.09167	0.0031	-0.02		0.09167	0.0035	-0.02		0.09167	0.0025	-0.017		0.09167	0.0024	-0.016
0.0925	0.0031	-0.021		0.0925	0.0035	-0.02		0.0925	0.0025	-0.017		0.0925	0.0024	-0.015
0.09333	0.0031	-0.021		0.09333	0.0035	-0.019		0.09333	0.0025	-0.017		0.09333	0.0024	-0.016
0.09417	0.0032	-0.021		0.09417	0.0035	-0.019		0.09417	0.0025	-0.017		0.09417	0.0024	-0.016
0.095	0.0032	-0.021		0.095	0.0035	-0.019		0.095	0.0026	-0.017		0.095	0.0025	-0.016
0.09583	0.0032	-0.021		0.09583	0.0035	-0.019		0.09583	0.0026	-0.017		0.09583	0.0025	-0.016
0.09667	0.0032	-0.02		0.09667	0.0036	-0.019		0.09667	0.0026	-0.017		0.09667	0.0025	-0.016
0.0975	0.0032	-0.02		0.0975	0.0036	-0.019		0.0975	0.0026	-0.017		0.0975	0.0025	-0.017
0.09833	0.0032	-0.02		0.09833	0.0036	-0.019		0.09833	0.0026	-0.017		0.09833	0.0025	-0.017
0.09917	0.0032	-0.02		0.09917	0.0036	-0.019		0.09917	0.0026	-0.018		0.09917	0.0025	-0.017
0.1	0.0032	-0.02		0.1	0.0036	-0.02		0.1	0.0026	-0.018		0.1	0.0025	-0.017
0.10083	0.0032	-0.021		0.10083	0.0036	-0.02		0.10083	0.0026	-0.018		0.10083	0.0025	-0.017
0.10167	0.0032	-0.021		0.10167	0.0036	-0.021		0.10167	0.0026	-0.017		0.10167	0.0025	-0.017
0.1025	0.0032	-0.022		0.1025	0.0036	-0.021		0.1025	0.0026	-0.017		0.1025	0.0025	-0.017
0.10333	0.0032	-0.022		0.10333	0.0036	-0.021		0.10333	0.0026	-0.016		0.10333	0.0025	-0.016
0.10417	0.0032	-0.022		0.10417	0.0036	-0.022		0.10417	0.0026	-0.015		0.10417	0.0025	-0.017
0.105	0.0032	-0.021		0.105	0.0036	-0.022		0.105	0.0026	-0.015		0.105	0.0025	-0.017
0.10583	0.0032	-0.022		0.10583	0.0036	-0.022		0.10583	0.0026	-0.015		0.10583	0.0025	-0.017
0.10667	0.0032	-0.022		0.10667	0.0036	-0.02		0.10667	0.0026	-0.015		0.10667	0.0025	-0.017
0.1075	0.0032	-0.022		0.1075	0.0036	-0.02		0.1075	0.0026	-0.016		0.1075	0.0025	-0.018
0.10833	0.0032	-0.023		0.10833	0.0036	-0.02		0.10833	0.0026	-0.016		0.10833	0.0025	-0.018
0.10917	0.0032	-0.023		0.10917	0.0037	-0.02		0.10917	0.0026	-0.016		0.10917	0.0025	-0.017
0.11	0.0032	-0.023		0.11	0.0037	-0.021		0.11	0.0026	-0.016		0.11	0.0025	-0.018
0.11083	0.0032	-0.023		0.11083	0.0037	-0.021		0.11083	0.0026	-0.017		0.11083	0.0025	-0.017
0.11167	0.0032	-0.023		0.11167	0.0037	-0.021		0.11167	0.0026	-0.017		0.11167	0.0025	-0.017
0.1125	0.0032	-0.024		0.1125	0.0037	-0.021		0.1125	0.0026	-0.017		0.1125	0.0026	-0.017
0.11333	0.0032	-0.024		0.11333	0.0037	-0.021		0.11333	0.0026	-0.017		0.11333	0.0026	-0.017
0.11417	0.0032	-0.025		0.11417	0.0037	-0.021		0.11417	0.0026	-0.016		0.11417	0.0026	-0.017
0.115	0.0032	-0.024		0.115	0.0037	-0.021		0.115	0.0026	-0.016		0.115	0.0026	-0.017
0.11583	0.0032	-0.024		0.11583	0.0037	-0.022		0.11583	0.0026	-0.016		0.11583	0.0026	-0.017
0.11667	0.0032	-0.024		0.11667	0.0037	-0.022		0.11667	0.0026	-0.016		0.11667	0.0026	-0.017
0.1175	0.0032	-0.024		0.1175	0.0037	-0.022		0.1175	0.0026	-0.016		0.1175	0.0026	-0.017
0.11833	0.0032	-0.023		0.11833	0.0037	-0.022		0.11833	0.0027	-0.016		0.11833	0.0026	-0.017
0.11917	0.0032	-0.023		0.11917	0.0037	-0.022		0.11917	0.0027	-0.016		0.11917	0.0026	-0.017
0.12	0.0032	-0.022		0.12	0.0037	-0.022		0.12	0.0027	-0.016		0.12	0.0026	-0.017
0.12083	0.0032	-0.022		0.12083	0.0037	-0.022		0.12083	0.0027	-0.016		0.12083	0.0026	-0.017
0.12167	0.0032	-0.021		0.12167	0.0037	-0.022		0.12167	0.0027	-0.017		0.12167	0.0026	-0.017
0.1225	0.0032	-0.021		0.1225	0.0037	-0.021		0.1225	0.0027	-0.017		0.1225	0.0026	-0.018
0.12333	0.0032	-0.021		0.12333	0.0037	-0.021		0.12333	0.0027	-0.017		0.12333	0.0026	-0.017
0.12417	0.0032	-0.022		0.12417	0.0037	-0.021		0.12417	0.0027	-0.017		0.12417	0.0026	-0.017
0.125	0.0032	-0.021		0.125	0.0037	-0.021		0.125	0.0027	-0.017		0.125	0.0026	-0.017
0.12583	0.0032	-0.021		0.12583	0.0037	-0.021		0.12583	0.0027	-0.016		0.12583	0.0026	-0.018
0.12667	0.0032	-0.021		0.12667	0.0037	-0.021		0.12667	0.0027	-0.016		0.12667	0.0026	-0.018
0.1275	0.0032	-0.021		0.1275	0.0037	-0.021		0.1275	0.0027	-0.016		0.1275	0.0026	-0.018
0.12833	0.0032	-0.021		0.12833	0.0037	-0.021		0.12833	0.0027	-0.017		0.12833	0.0026	-0.018
0.12917	0.0032	-0.021		0.12917	0.0037	-0.022		0.12917	0.0027	-0.017		0.12917	0.0026	-0.019
0.13	0.0032	-0.021		0.13	0.0037	-0.022		0.13	0.0027	-0.017		0.13	0.0026	-0.02
0.13083	0.0032	-0.02		0.13083	0.0037	-0.022		0.13083	0.0027	-0.017		0.13083	0.0026	-0.02
0.13167	0.0032	-0.021		0.13167	0.0037	-0.022		0.13167	0.0027	-0.018		0.13167	0.0026	-0.02
0.1325	0.0032	-0.021		0.1325	0.0037	-0.022		0.1325	0.0027	-0.018		0.1325	0.0026	-0.02
0.13333	0.0032	-0.021		0.13333	0.0037	-0.023		0.13333	0.0027	-0.018		0.13333	0.0026	-0.02
0.13417	0.0032	-0.022		0.13417	0.0037	-0.023		0.13417	0.0027	-0.018		0.13417	0.0026	-0.019
0.135	0.0031	-0.022		0.135	0.0037	-0.023		0.135	0.0027	-0.018		0.135	0.0026	-0.019
0.13583	0.0031	-0.023		0.13583	0.0037	-0.023		0.13583	0.0027	-0.018		0.13583	0.0026	-0.019
0.13667	0.0031	-0.023		0.13667	0.0037	-0.022		0.13667	0.0027	-0.018		0.13667	0.0026	-0.019
0.1375	0.0031	-0.023		0.1375	0.0037	-0.022		0.1375	0.0027	-0.018		0.1375	0.0026	-0.019
0.13833	0.0031	-0.023		0.13833	0.0037	-0.022		0.13833	0.0027	-0.017		0.13833	0.0026	-0.019
0.13917	0.0031	-0.023		0.13917	0.0037	-0.022		0.13917	0.0028	-0.017		0.13917	0.0026	-0.019
0.14	0.0031	-0.022		0.14	0.0037	-0.022		0.14	0.0028	-0.018		0.14	0.0026	-0.019
0.14083	0.0031	-0.022		0.14083	0.0037	-0.023		0.14083	0.0028	-0.018		0.14083	0.0026	-0.019
0.14167	0.0031	-0.022		0.14167	0.0037	-0.023		0.14167	0.0028	-0.018		0.14167	0.0026	-0.019
0.1425	0.0031	-0.022		0.1425	0.0037	-0.023		0.1425	0.0028	-0.019		0.1425	0.0026	-0.019
0.14333	0.0031	-0.022		0.14333	0.0037	-0.023		0.14333	0.0028	-0.02		0.14333	0.0027	-0.019
0.14417	0.0031	-0.023		0.14417	0.0037	-0.023		0.14417	0.0028	-0.02		0.14417	0.0027	-0.019
0.145	0.0031	-0.023		0.145	0.0037	-0.024		0.145	0.0028	-0.021		0.145	0.0027	-0.02
0.14583	0.0031	-0.024		0.14583	0.0037	-0.024		0.14583	0.0028	-0.021		0.14583	0.0027	-0.02
0.14667	0.0031	-0.024		0.14667	0.0037	-0.023		0.14667	0.0028	-0.021		0.14667	0.0027	-0.02
0.1475	0.0031	-0.025		0.1475	0.0037	-0.023		0.1475	0.0028	-0.021		0.1475	0.0027	-0.019
0.14833	0.0031	-0.025		0.14833	0.0037	-0.023		0.14833	0.0029	-0.021		0.14833	0.0027	-0.019
0.14917	0.0031	-0.025		0.14917	0.0038	-0.023		0.14917	0.0029	-0.021		0.14917	0.0027	-0.019
0.15	0.0031	-0.026		0.15	0.0038	-0.023		0.15	0.0029	-0.022		0.15	0.0027	-0.019
0.15083	0.003	-0.026		0.15083	0.0038	-0.024		0.15083	0.0029	-0.022		0.15083	0.0027	-0.019
0.15167	0.003	-0.027		0.15167	0.0038	-0.024		0.15167	0.0029	-0.022		0.15167	0.0027	-0.019
0.1525	0.0031	-0.027		0.1525	0.0038	-0.024		0.1525	0.0029	-0.023		0.1525	0.0027	-0.02
0.15333	0.0031	-0.027		0.15333	0.0038	-0.024		0.15333	0.003	-0.023		0.15333	0.0028	-0.02
0.15417	0.0031	-0.027		0.15417	0.0038	-0.025		0.15417	0.003	-0.024		0.15417	0.0028	-0.02
0.155	0.0031	-0.027		0.155	0.0038	-0.025		0.155	0.003	-0.024		0.155	0.0028	-0.02
0.15583	0.0031	-0.027		0.15583	0.0038	-0.025		0.15583	0.003	-0.024		0.15583	0.0028	-0.02
0.15667	0.0031	-0.027		0.15667	0.0038	-0.025		0.15667	0.003	-0.024		0.15667	0.0028	-0.021
0.1575	0.0031	-0.026		0.1575	0.0038	-0.025		0.1575	0.0031	-0.024		0.1575	0.0028	-0.021
0.15833	0.0031	-0.026		0.15833	0.0038	-0.025		0.15833	0.0031	-0.024		0.15833	0.0028	-0.021
0.15917	0.0031	-0.026		0.15917	0.0038	-0.025		0.15917	0.0031	-0.024		0.15917	0.0028	-0.022
0.16	0.0031	-0.026		0.16	0.0039	-0.026		0.16	0.0032	-0.023		0.16	0.0028	-0.022
0.16083	0.0031	-0.026		0.16083	0.0039	-0.026		0.16083	0.0032	-0.023		0.16083	0.0028	-0.022
0.16167	0.0031	-0.026		0.16167	0.0039	-0.026		0.16167	0.0032	-0.023		0.16167	0.0029	-0.022
0.1625	0.0031	-0.026		0.1625	0.0039	-0.026		0.1625	0.0032	-0.023		0.1625	0.0029	-0.021
0.16333	0.0031	-0.026		0.16333	0.0039	-0.026		0.16333	0.0032	-0.023		0.16333	0.0029	-0.021
0.16417	0.0031	-0.026		0.16417	0.0039	-0.026		0.16417	0.0033	-0.023		0.16417	0.0029	-0.021
0.165	0.0031	-0.026		0.165	0.0039	-0.026		0.165	0.0033	-0.023		0.165	0.0029	-0.022
0.16583	0.0031	-0.026		0.16583	0.004	-0.026		0.16583	0.0033	-0.022		0.16583	0.0029	-0.022
0.16667	0.0032	-0.026		0.16667	0.004	-0.026		0.16667	0.0034	-0.022		0.16667	0.003	-0.023
0.1675	0.0032	-0.025		0.1675	0.004	-0.025		0.1675	0.0034	-0.022		0.1675	0.003	-0.023
0.16833	0.0032	-0.025		0.16833	0.004	-0.025		0.16833	0.0034	-0.022		0.16833	0.003	-0.023
0.16917	0.0032	-0.025		0.16917	0.004	-0.025		0.16917	0.0035	-0.022		0.16917	0.003	-0.023
0.17	0.0032	-0.025		0.17	0.0041	-0.025		0.17	0.0035	-0.022		0.17	0.003	-0.022
0.17083	0.0032	-0.025		0.17083	0.0041	-0.025		0.17083	0.0035	-0.022		0.17083	0.0031	-0.022
0.17167	0.0032	-0.025		0.17167	0.0041	-0.025		0.17167	0.0035	-0.022		0.17167	0.0031	-0.022
0.1725	0.0032	-0.025		0.1725	0.0041	-0.025		0.1725	0.0036	-0.022		0.1725	0.0031	-0.022
0.17333	0.0033	-0.025		0.17333	0.0041	-0.024		0.17333	0.0036	-0.022		0.17333	0.0031	-0.022
0.17417	0.0033	-0.025		0.17417	0.0042	-0.024		0.17417	0.0036	-0.021		0.17417	0.0032	-0.022
0.175	0.0033	-0.025		0.175	0.0042	-0.024		0.175	0.0037	-0.021		0.175	0.0032	-0.021
0.17583	0.0033	-0.025		0.17583	0.0042	-0.024		0.17583	0.0037	-0.021		0.17583	0.0032	-0.021
0.17667	0.0033	-0.025		0.17667	0.0042	-0.024		0.17667	0.0037	-0.021		0.17667	0.0032	-0.021
0.1775	0.0034	-0.026		0.1775	0.0042	-0.025		0.1775	0.0038	-0.021		0.1775	0.0033	-0.021
0.17833	0.0034	-0.026		0.17833	0.0043	-0.025		0.17833	0.0038	-0.021		0.17833	0.0033	-0.021
0.17917	0.0034	-0.027		0.17917	0.0043	-0.025		0.17917	0.0039	-0.021		0.17917	0.0033	-0.021
0.18	0.0034	-0.028		0.18	0.0043	-0.026		0.18	0.0039	-0.022		0.18	0.0033	-0.021
0.18083	0.0034	-0.028		0.18083	0.0043	-0.026		0.18083	0.0039	-0.022		0.18083	0.0034	-0.022
0.18167	0.0034	-0.028		0.18167	0.0044	-0.026		0.18167	0.004	-0.022		0.18167	0.0034	-0.023
0.1825	0.0035	-0.029		0.1825	0.0044	-0.026		0.1825	0.004	-0.021		0.1825	0.0034	-0.023
0.18333	0.0035	-0.029		0.18333	0.0044	-0.026		0.18333	0.0041	-0.021		0.18333	0.0034	-0.023
0.18417	0.0035	-0.028		0.18417	0.0045	-0.026		0.18417	0.0041	-0.021		0.18417	0.0035	-0.023
0.185	0.0035	-0.028		0.185	0.0045	-0.026		0.185	0.0041	-0.021		0.185	0.0035	-0.023
0.18583	0.0035	-0.028		0.18583	0.0045	-0.026		0.18583	0.0042	-0.021		0.18583	0.0035	-0.023
0.18667	0.0036	-0.028		0.18667	0.0046	-0.026		0.18667	0.0042	-0.021		0.18667	0.0036	-0.023
0.1875	0.0036	-0.028		0.1875	0.0046	-0.025		0.1875	0.0043	-0.02		0.1875	0.0036	-0.022
0.18833	0.0036	-0.029		0.18833	0.0046	-0.025		0.18833	0.0043	-0.02		0.18833	0.0036	-0.021
0.18917	0.0036	-0.029		0.18917	0.0046	-0.026		0.18917	0.0044	-0.021		0.18917	0.0036	-0.021
0.19	0.0037	-0.029		0.19	0.0047	-0.027		0.19	0.0044	-0.021		0.19	0.0037	-0.021
0.19083	0.0037	-0.03		0.19083	0.0047	-0.027		0.19083	0.0044	-0.021		0.19083	0.0037	-0.022
0.19167	0.0037	-0.03		0.19167	0.0048	-0.027		0.19167	0.0045	-0.021		0.19167	0.0037	-0.022
0.1925	0.0037	-0.031		0.1925	0.0048	-0.027		0.1925	0.0045	-0.021		0.1925	0.0038	-0.022
0.19333	0.0037	-0.031		0.19333	0.0048	-0.027		0.19333	0.0045	-0.021		0.19333	0.0038	-0.023
0.19417	0.0038	-0.031		0.19417	0.0048	-0.028		0.19417	0.0046	-0.021		0.19417	0.0038	-0.023
0.195	0.0038	-0.03		0.195	0.0049	-0.029		0.195	0.0046	-0.021		0.195	0.0038	-0.023
0.19583	0.0038	-0.031		0.19583	0.0049	-0.029		0.19583	0.0047	-0.02		0.19583	0.0038	-0.023
0.19667	0.0038	-0.031		0.19667	0.0049	-0.029		0.19667	0.0047	-0.02		0.19667	0.0039	-0.023
0.1975	0.0039	-0.032		0.1975	0.005	-0.029		0.1975	0.0047	-0.02		0.1975	0.0039	-0.023
0.19833	0.0039	-0.032		0.19833	0.005	-0.028		0.19833	0.0048	-0.021		0.19833	0.0039	-0.023
0.19917	0.0039	-0.032		0.19917	0.005	-0.029		0.19917	0.0048	-0.02		0.19917	0.004	-0.023
0.2	0.0039	-0.031		0.2	0.005	-0.029		0.2	0.0049	-0.021		0.2	0.004	-0.023
0.20083	0.004	-0.031		0.20083	0.0051	-0.029		0.20083	0.0049	-0.021		0.20083	0.004	-0.024
0.20167	0.004	-0.031		0.20167	0.0051	-0.028		0.20167	0.0049	-0.021		0.20167	0.004	-0.024
0.2025	0.004	-0.031		0.2025	0.0051	-0.028		0.2025	0.005	-0.021		0.2025	0.0041	-0.025
0.20333	0.004	-0.031		0.20333	0.0052	-0.028		0.20333	0.005	-0.021		0.20333	0.0041	-0.024
0.20417	0.004	-0.031		0.20417	0.0052	-0.028		0.20417	0.0051	-0.022		0.20417	0.0041	-0.024
0.205	0.0041	-0.031		0.205	0.0052	-0.028		0.205	0.0051	-0.022		0.205	0.0041	-0.025
0.20583	0.0041	-0.031		0.20583	0.0053	-0.028		0.20583	0.0051	-0.023		0.20583	0.0042	-0.024
0.20667	0.0041	-0.032		0.20667	0.0053	-0.028		0.20667	0.0051	-0.023		0.20667	0.0042	-0.024
0.2075	0.0041	-0.032		0.2075	0.0053	-0.028		0.2075	0.0052	-0.023		0.2075	0.0042	-0.024
0.20833	0.0042	-0.032		0.20833	0.0053	-0.028		0.20833	0.0052	-0.023		0.20833	0.0042	-0.024
0.20917	0.0042	-0.031		0.20917	0.0054	-0.028		0.20917	0.0052	-0.023		0.20917	0.0043	-0.024
0.21	0.0042	-0.031		0.21	0.0054	-0.028		0.21	0.0053	-0.023		0.21	0.0043	-0.025
0.21083	0.0042	-0.032		0.21083	0.0054	-0.028		0.21083	0.0053	-0.023		0.21083	0.0043	-0.026
0.21167	0.0042	-0.032		0.21167	0.0054	-0.028		0.21167	0.0054	-0.023		0.21167	0.0043	-0.026
0.2125	0.0043	-0.032		0.2125	0.0055	-0.028		0.2125	0.0054	-0.022		0.2125	0.0044	-0.025
0.21333	0.0043	-0.033		0.21333	0.0055	-0.027		0.21333	0.0054	-0.022		0.21333	0.0044	-0.026
0.21417	0.0043	-0.033		0.21417	0.0055	-0.028		0.21417	0.0055	-0.022		0.21417	0.0044	-0.026
0.215	0.0043	-0.033		0.215	0.0055	-0.028		0.215	0.0055	-0.021		0.215	0.0044	-0.026
0.21583	0.0043	-0.033		0.21583	0.0055	-0.028		0.21583	0.0055	-0.021		0.21583	0.0044	-0.027
0.21667	0.0044	-0.034		0.21667	0.0056	-0.028		0.21667	0.0056	-0.022		0.21667	0.0045	-0.027
0.2175	0.0044	-0.034		0.2175	0.0056	-0.029		0.2175	0.0056	-0.022		0.2175	0.0045	-0.027
0.21833	0.0044	-0.034		0.21833	0.0056	-0.03		0.21833	0.0056	-0.023		0.21833	0.0045	-0.027
0.21917	0.0044	-0.034		0.21917	0.0056	-0.03		0.21917	0.0056	-0.023		0.21917	0.0045	-0.027
0.22	0.0045	-0.034		0.22	0.0057	-0.029		0.22	0.0057	-0.023		0.22	0.0045	-0.027
0.22083	0.0045	-0.034		0.22083	0.0057	-0.029		0.22083	0.0057	-0.023		0.22083	0.0046	-0.027
0.22167	0.0045	-0.034		0.22167	0.0057	-0.029		0.22167	0.0057	-0.023		0.22167	0.0046	-0.027
0.2225	0.0045	-0.034		0.2225	0.0057	-0.03		0.2225	0.0057	-0.023		0.2225	0.0046	-0.027
0.22333	0.0045	-0.034		0.22333	0.0057	-0.03		0.22333	0.0058	-0.023		0.22333	0.0046	-0.027
0.22417	0.0046	-0.034		0.22417	0.0057	-0.03		0.22417	0.0058	-0.024		0.22417	0.0046	-0.027
0.225	0.0046	-0.034		0.225	0.0058	-0.031		0.225	0.0058	-0.024		0.225	0.0047	-0.027
0.22583	0.0046	-0.034		0.22583	0.0058	-0.031		0.22583	0.0059	-0.024		0.22583	0.0047	-0.027
0.22667	0.0046	-0.034		0.22667	0.0058	-0.03		0.22667	0.0059	-0.024		0.22667	0.0047	-0.027
0.2275	0.0046	-0.034		0.2275	0.0058	-0.031		0.2275	0.0059	-0.024		0.2275	0.0047	-0.027
0.22833	0.0046	-0.034		0.22833	0.0058	-0.03		0.22833	0.0059	-0.024		0.22833	0.0047	-0.028
0.22917	0.0047	-0.034		0.22917	0.0058	-0.029		0.22917	0.0059	-0.025		0.22917	0.0047	-0.028
0.23	0.0047	-0.033		0.23	0.0059	-0.029		0.23	0.006	-0.025		0.23	0.0047	-0.028
0.23083	0.0047	-0.034		0.23083	0.0059	-0.029		0.23083	0.006	-0.025		0.23083	0.0047	-0.028
0.23167	0.0047	-0.034		0.23167	0.0059	-0.029		0.23167	0.006	-0.025		0.23167	0.0047	-0.028
0.2325	0.0047	-0.033		0.2325	0.0059	-0.029		0.2325	0.006	-0.025		0.2325	0.0048	-0.028
0.23333	0.0047	-0.034		0.23333	0.0059	-0.029		0.23333	0.006	-0.025		0.23333	0.0048	-0.028
0.23417	0.0047	-0.034		0.23417	0.0059	-0.029		0.23417	0.0061	-0.024		0.23417	0.0048	-0.027
0.235	0.0047	-0.034		0.235	0.0059	-0.029		0.235	0.0061	-0.024		0.235	0.0048	-0.027
0.23583	0.0048	-0.034		0.23583	0.006	-0.03		0.23583	0.0061	-0.024		0.23583	0.0048	-0.027
0.23667	0.0048	-0.033		0.23667	0.006	-0.03		0.23667	0.0061	-0.024		0.23667	0.0048	-0.027
0.2375	0.0048	-0.033		0.2375	0.006	-0.03		0.2375	0.0061	-0.025		0.2375	0.0048	-0.027
0.23833	0.0048	-0.032		0.23833	0.006	-0.03		0.23833	0.0061	-0.025		0.23833	0.0048	-0.027
0.23917	0.0048	-0.032		0.23917	0.006	-0.03		0.23917	0.0062	-0.026		0.23917	0.0048	-0.027
0.24	0.0048	-0.032		0.24	0.0061	-0.03		0.24	0.0062	-0.026		0.24	0.0048	-0.026
0.24083	0.0049	-0.032		0.24083	0.0061	-0.03		0.24083	0.0062	-0.026		0.24083	0.0048	-0.026
0.24167	0.0049	-0.032		0.24167	0.0061	-0.03		0.24167	0.0062	-0.026		0.24167	0.0049	-0.026
0.2425	0.0049	-0.032		0.2425	0.0061	-0.031		0.2425	0.0062	-0.026		0.2425	0.0049	-0.026
0.24333	0.0049	-0.032		0.24333	0.0061	-0.031		0.24333	0.0063	-0.026		0.24333	0.0049	-0.026
0.24417	0.0049	-0.032		0.24417	0.0061	-0.031		0.24417	0.0063	-0.026		0.24417	0.0049	-0.026
0.245	0.0049	-0.032		0.245	0.0061	-0.031		0.245	0.0063	-0.026		0.245	0.0049	-0.025
0.24583	0.0049	-0.032		0.24583	0.0061	-0.032		0.24583	0.0063	-0.026		0.24583	0.0049	-0.026
0.24667	0.0049	-0.033		0.24667	0.0061	-0.032		0.24667	0.0063	-0.026		0.24667	0.0049	-0.025
0.2475	0.005	-0.033		0.2475	0.0062	-0.032		0.2475	0.0063	-0.026		0.2475	0.0049	-0.026
0.24833	0.005	-0.033		0.24833	0.0062	-0.032		0.24833	0.0063	-0.027		0.24833	0.0049	-0.026
0.24917	0.005	-0.033		0.24917	0.0062	-0.031		0.24917	0.0063	-0.027		0.24917	0.0049	-0.026
0.25	0.005	-0.033		0.25	0.0062	-0.031		0.25	0.0064	-0.027		0.25	0.0049	-0.026
0.25083	0.005	-0.032		0.25083	0.0062	-0.032		0.25083	0.0064	-0.028		0.25083	0.005	-0.027
0.25167	0.005	-0.033		0.25167	0.0062	-0.032		0.25167	0.0064	-0.028		0.25167	0.005	-0.027
0.2525	0.005	-0.033		0.2525	0.0062	-0.032		0.2525	0.0064	-0.029		0.2525	0.005	-0.028
0.25333	0.005	-0.033		0.25333	0.0062	-0.032		0.25333	0.0064	-0.029		0.25333	0.005	-0.028
0.25417	0.0051	-0.034		0.25417	0.0062	-0.032		0.25417	0.0064	-0.029		0.25417	0.005	-0.029
0.255	0.0051	-0.033		0.255	0.0063	-0.031		0.255	0.0065	-0.029		0.255	0.005	-0.029
0.25583	0.0051	-0.033		0.25583	0.0063	-0.031		0.25583	0.0065	-0.029		0.25583	0.005	-0.029
0.25667	0.0051	-0.034		0.25667	0.0063	-0.031		0.25667	0.0065	-0.029		0.25667	0.005	-0.029
0.2575	0.0051	-0.034		0.2575	0.0063	-0.031		0.2575	0.0065	-0.03		0.2575	0.005	-0.029
0.25833	0.0051	-0.034		0.25833	0.0063	-0.031		0.25833	0.0065	-0.03		0.25833	0.005	-0.029
0.25917	0.0051	-0.034		0.25917	0.0064	-0.031		0.25917	0.0065	-0.03		0.25917	0.005	-0.029
0.26	0.0052	-0.034		0.26	0.0064	-0.031		0.26	0.0065	-0.03		0.26	0.005	-0.03
0.26083	0.0052	-0.034		0.26083	0.0064	-0.031		0.26083	0.0066	-0.03		0.26083	0.005	-0.03
0.26167	0.0052	-0.033		0.26167	0.0064	-0.031		0.26167	0.0066	-0.03		0.26167	0.005	-0.031
0.2625	0.0052	-0.033		0.2625	0.0064	-0.03		0.2625	0.0066	-0.03		0.2625	0.005	-0.031
0.26333	0.0052	-0.033		0.26333	0.0064	-0.03		0.26333	0.0066	-0.031		0.26333	0.0051	-0.031
0.26417	0.0053	-0.034		0.26417	0.0064	-0.03		0.26417	0.0066	-0.03		0.26417	0.0051	-0.031
0.265	0.0053	-0.034		0.265	0.0065	-0.03		0.265	0.0066	-0.03		0.265	0.0051	-0.031
0.26583	0.0053	-0.034		0.26583	0.0065	-0.03		0.26583	0.0066	-0.03		0.26583	0.0051	-0.031
0.26667	0.0053	-0.034		0.26667	0.0065	-0.03		0.26667	0.0066	-0.03		0.26667	0.0051	-0.031
0.2675	0.0053	-0.035		0.2675	0.0065	-0.03		0.2675	0.0066	-0.03		0.2675	0.0051	-0.031
0.26833	0.0053	-0.035		0.26833	0.0065	-0.03		0.26833	0.0066	-0.031		0.26833	0.0051	-0.031
0.26917	0.0053	-0.036		0.26917	0.0065	-0.03		0.26917	0.0067	-0.03		0.26917	0.0051	-0.032
0.27	0.0053	-0.036		0.27	0.0065	-0.03		0.27	0.0067	-0.03		0.27	0.0051	-0.032
0.27083	0.0054	-0.036		0.27083	0.0066	-0.03		0.27083	0.0067	-0.031		0.27083	0.0051	-0.032
0.27167	0.0054	-0.037		0.27167	0.0066	-0.031		0.27167	0.0067	-0.031		0.27167	0.0051	-0.032
0.2725	0.0054	-0.037		0.2725	0.0066	-0.031		0.2725	0.0067	-0.031		0.2725	0.0051	-0.033
0.27333	0.0054	-0.037		0.27333	0.0066	-0.031		0.27333	0.0067	-0.031		0.27333	0.0051	-0.033
0.27417	0.0054	-0.037		0.27417	0.0066	-0.031		0.27417	0.0067	-0.031		0.27417	0.0051	-0.033
0.275	0.0054	-0.037		0.275	0.0067	-0.031		0.275	0.0067	-0.031		0.275	0.0052	-0.033
0.27583	0.0055	-0.037		0.27583	0.0067	-0.032		0.27583	0.0067	-0.031		0.27583	0.0052	-0.034
0.27667	0.0055	-0.037		0.27667	0.0067	-0.032		0.27667	0.0067	-0.031		0.27667	0.0052	-0.034
0.2775	0.0055	-0.037		0.2775	0.0067	-0.033		0.2775	0.0068	-0.031		0.2775	0.0052	-0.034
0.27833	0.0055	-0.038		0.27833	0.0067	-0.033		0.27833	0.0068	-0.032		0.27833	0.0052	-0.034
0.27917	0.0056	-0.038		0.27917	0.0067	-0.033		0.27917	0.0068	-0.032		0.27917	0.0052	-0.033
0.28	0.0056	-0.038		0.28	0.0068	-0.033		0.28	0.0068	-0.032		0.28	0.0052	-0.033
0.28083	0.0056	-0.038		0.28083	0.0068	-0.033		0.28083	0.0068	-0.032		0.28083	0.0052	-0.033
0.28167	0.0056	-0.037		0.28167	0.0068	-0.033		0.28167	0.0068	-0.032		0.28167	0.0052	-0.032
0.2825	0.0056	-0.037		0.2825	0.0068	-0.034		0.2825	0.0068	-0.032		0.2825	0.0052	-0.032
0.28333	0.0056	-0.037		0.28333	0.0068	-0.034		0.28333	0.0068	-0.032		0.28333	0.0052	-0.033
0.28417	0.0056	-0.037		0.28417	0.0069	-0.034		0.28417	0.0069	-0.033		0.28417	0.0053	-0.032
0.285	0.0057	-0.037		0.285	0.0069	-0.034		0.285	0.0069	-0.033		0.285	0.0053	-0.033
0.28583	0.0057	-0.038		0.28583	0.0069	-0.034		0.28583	0.0069	-0.033		0.28583	0.0053	-0.033
0.28667	0.0057	-0.038		0.28667	0.0069	-0.034		0.28667	0.0069	-0.033		0.28667	0.0053	-0.033
0.2875	0.0057	-0.038		0.2875	0.0069	-0.034		0.2875	0.0069	-0.034		0.2875	0.0053	-0.033
0.28833	0.0057	-0.038		0.28833	0.0069	-0.034		0.28833	0.0069	-0.034		0.28833	0.0053	-0.033
0.28917	0.0058	-0.038		0.28917	0.0069	-0.035		0.28917	0.0069	-0.034		0.28917	0.0053	-0.033
0.29	0.0058	-0.038		0.29	0.007	-0.035		0.29	0.0069	-0.035		0.29	0.0053	-0.033
0.29083	0.0058	-0.038		0.29083	0.007	-0.035		0.29083	0.007	-0.035		0.29083	0.0053	-0.033
0.29167	0.0058	-0.038		0.29167	0.007	-0.035		0.29167	0.007	-0.035		0.29167	0.0053	-0.033
0.2925	0.0058	-0.038		0.2925	0.007	-0.035		0.2925	0.007	-0.035		0.2925	0.0053	-0.032
0.29333	0.0058	-0.038		0.29333	0.007	-0.035		0.29333	0.007	-0.036		0.29333	0.0053	-0.032
0.29417	0.0059	-0.038		0.29417	0.007	-0.035		0.29417	0.007	-0.036		0.29417	0.0053	-0.032
0.295	0.0059	-0.038		0.295	0.0071	-0.034		0.295	0.007	-0.036		0.295	0.0053	-0.032
0.29583	0.0059	-0.039		0.29583	0.0071	-0.034		0.29583	0.007	-0.036		0.29583	0.0053	-0.032
0.29667	0.0059	-0.039		0.29667	0.0071	-0.035		0.29667	0.007	-0.036		0.29667	0.0053	-0.032
0.2975	0.0059	-0.039		0.2975	0.0071	-0.035		0.2975	0.007	-0.036		0.2975	0.0053	-0.033
0.29833	0.006	-0.04		0.29833	0.0071	-0.035		0.29833	0.007	-0.036		0.29833	0.0054	-0.033
0.29917	0.006	-0.04		0.29917	0.0071	-0.036		0.29917	0.007	-0.036		0.29917	0.0054	-0.033
0.3	0.006	-0.04		0.3	0.0071	-0.037		0.3	0.007	-0.036		0.3	0.0054	-0.033
0.30083	0.006	-0.041		0.30083	0.0071	-0.037		0.30083	0.0071	-0.036		0.30083	0.0054	-0.033
0.30167	0.006	-0.041		0.30167	0.0072	-0.038		0.30167	0.0071	-0.036		0.30167	0.0054	-0.033
0.3025	0.006	-0.041		0.3025	0.0072	-0.038		0.3025	0.0071	-0.036		0.3025	0.0054	-0.033
0.30333	0.0061	-0.041		0.30333	0.0072	-0.038		0.30333	0.0071	-0.035		0.30333	0.0054	-0.033
0.30417	0.0061	-0.041		0.30417	0.0072	-0.038		0.30417	0.0071	-0.035		0.30417	0.0054	-0.033
0.305	0.0061	-0.041		0.305	0.0072	-0.037		0.305	0.0071	-0.035		0.305	0.0054	-0.033
0.30583	0.0061	-0.041		0.30583	0.0072	-0.037		0.30583	0.0071	-0.035		0.30583	0.0054	-0.034
0.30667	0.0061	-0.041		0.30667	0.0073	-0.036		0.30667	0.0071	-0.035		0.30667	0.0054	-0.033
0.3075	0.0061	-0.042		0.3075	0.0073	-0.036		0.3075	0.0071	-0.035		0.3075	0.0054	-0.033
0.30833	0.0062	-0.042		0.30833	0.0073	-0.036		0.30833	0.0071	-0.035		0.30833	0.0054	-0.033
0.30917	0.0062	-0.042		0.30917	0.0073	-0.036		0.30917	0.0071	-0.035		0.30917	0.0054	-0.033
0.31	0.0062	-0.041		0.31	0.0073	-0.037		0.31	0.0071	-0.035		0.31	0.0054	-0.033
0.31083	0.0062	-0.041		0.31083	0.0073	-0.037		0.31083	0.0072	-0.035		0.31083	0.0055	-0.033
0.31167	0.0062	-0.041		0.31167	0.0073	-0.037		0.31167	0.0072	-0.035		0.31167	0.0055	-0.033
0.3125	0.0062	-0.04		0.3125	0.0074	-0.037		0.3125	0.0072	-0.035		0.3125	0.0055	-0.033
0.31333	0.0062	-0.04		0.31333	0.0074	-0.037		0.31333	0.0072	-0.035		0.31333	0.0055	-0.033
0.31417	0.0062	-0.039		0.31417	0.0074	-0.037		0.31417	0.0072	-0.035		0.31417	0.0055	-0.033
0.315	0.0062	-0.039		0.315	0.0074	-0.037		0.315	0.0072	-0.035		0.315	0.0055	-0.034
0.31583	0.0063	-0.04		0.31583	0.0074	-0.038		0.31583	0.0072	-0.035		0.31583	0.0055	-0.034
0.31667	0.0063	-0.04		0.31667	0.0074	-0.038		0.31667	0.0072	-0.035		0.31667	0.0055	-0.034
0.3175	0.0063	-0.04		0.3175	0.0074	-0.038		0.3175	0.0072	-0.035		0.3175	0.0055	-0.034
0.31833	0.0063	-0.041		0.31833	0.0075	-0.038		0.31833	0.0072	-0.035		0.31833	0.0055	-0.034
0.31917	0.0063	-0.041		0.31917	0.0075	-0.038		0.31917	0.0072	-0.036		0.31917	0.0055	-0.034
0.32	0.0063	-0.041		0.32	0.0075	-0.038		0.32	0.0072	-0.036		0.32	0.0055	-0.034
0.32083	0.0063	-0.041		0.32083	0.0075	-0.037		0.32083	0.0072	-0.037		0.32083	0.0055	-0.033
0.32167	0.0063	-0.043		0.32167	0.0075	-0.037		0.32167	0.0072	-0.037		0.32167	0.0056	-0.033
0.3225	0.0064	-0.043		0.3225	0.0075	-0.038		0.3225	0.0072	-0.038		0.3225	0.0056	-0.033
0.32333	0.0064	-0.042		0.32333	0.0075	-0.038		0.32333	0.0072	-0.038		0.32333	0.0056	-0.033
0.32417	0.0064	-0.042		0.32417	0.0075	-0.037		0.32417	0.0072	-0.038		0.32417	0.0056	-0.033
0.325	0.0064	-0.042		0.325	0.0075	-0.038		0.325	0.0072	-0.038		0.325	0.0056	-0.033
0.32583	0.0064	-0.041		0.32583	0.0076	-0.038		0.32583	0.0072	-0.038		0.32583	0.0056	-0.033
0.32667	0.0064	-0.041		0.32667	0.0076	-0.038		0.32667	0.0072	-0.038		0.32667	0.0056	-0.033
0.3275	0.0064	-0.041		0.3275	0.0076	-0.038		0.3275	0.0072	-0.038		0.3275	0.0056	-0.032
0.32833	0.0064	-0.041		0.32833	0.0076	-0.038		0.32833	0.0072	-0.038		0.32833	0.0056	-0.032
0.32917	0.0064	-0.041		0.32917	0.0076	-0.037		0.32917	0.0072	-0.038		0.32917	0.0056	-0.033
0.33	0.0065	-0.041		0.33	0.0076	-0.037		0.33	0.0072	-0.037		0.33	0.0056	-0.033
0.33083	0.0065	-0.041		0.33083	0.0076	-0.036		0.33083	0.0072	-0.037		0.33083	0.0056	-0.034
0.33167	0.0065	-0.041		0.33167	0.0076	-0.036		0.33167	0.0072	-0.037		0.33167	0.0056	-0.034
0.3325	0.0065	-0.041		0.3325	0.0076	-0.037		0.3325	0.0072	-0.037		0.3325	0.0056	-0.034
0.33333	0.0065	-0.041		0.33333	0.0077	-0.037		0.33333	0.0072	-0.037		0.33333	0.0057	-0.034
0.33417	0.0065	-0.041		0.33417	0.0077	-0.037		0.33417	0.0072	-0.037		0.33417	0.0057	-0.034
0.335	0.0065	-0.041		0.335	0.0077	-0.037		0.335	0.0072	-0.037		0.335	0.0057	-0.034
0.33583	0.0065	-0.041		0.33583	0.0077	-0.037		0.33583	0.0072	-0.037		0.33583	0.0057	-0.033
0.33667	0.0065	-0.041		0.33667	0.0077	-0.037		0.33667	0.0072	-0.038		0.33667	0.0057	-0.033
0.3375	0.0065	-0.041		0.3375	0.0077	-0.037		0.3375	0.0072	-0.038		0.3375	0.0057	-0.033
0.33833	0.0066	-0.041		0.33833	0.0077	-0.037		0.33833	0.0072	-0.038		0.33833	0.0057	-0.033
0.33917	0.0066	-0.041		0.33917	0.0078	-0.037		0.33917	0.0072	-0.038		0.33917	0.0057	-0.033
0.34	0.0066	-0.041		0.34	0.0078	-0.037		0.34	0.0072	-0.038		0.34	0.0057	-0.033
0.34083	0.0066	-0.041		0.34083	0.0078	-0.037		0.34083	0.0072	-0.039		0.34083	0.0057	-0.034
0.34167	0.0066	-0.042		0.34167	0.0078	-0.037		0.34167	0.0072	-0.04		0.34167	0.0057	-0.034
0.3425	0.0066	-0.042		0.3425	0.0078	-0.037		0.3425	0.0072	-0.04		0.3425	0.0058	-0.033
0.34333	0.0066	-0.042		0.34333	0.0078	-0.037		0.34333	0.0072	-0.041		0.34333	0.0058	-0.034
0.34417	0.0066	-0.042		0.34417	0.0078	-0.038		0.34417	0.0072	-0.041		0.34417	0.0058	-0.034
0.345	0.0067	-0.042		0.345	0.0079	-0.038		0.345	0.0072	-0.041		0.345	0.0058	-0.034
0.34583	0.0067	-0.042		0.34583	0.0079	-0.038		0.34583	0.0072	-0.042		0.34583	0.0058	-0.035
0.34667	0.0067	-0.043		0.34667	0.0079	-0.039		0.34667	0.0072	-0.042		0.34667	0.0058	-0.035
0.3475	0.0067	-0.043		0.3475	0.0079	-0.039		0.3475	0.0072	-0.041		0.3475	0.0058	-0.035
0.34833	0.0067	-0.043		0.34833	0.0079	-0.039		0.34833	0.0072	-0.041		0.34833	0.0058	-0.035
0.34917	0.0067	-0.043		0.34917	0.0079	-0.039		0.34917	0.0072	-0.041		0.34917	0.0058	-0.035
0.35	0.0067	-0.043		0.35	0.0079	-0.039		0.35	0.0072	-0.04		0.35	0.0058	-0.036
0.35083	0.0067	-0.043		0.35083	0.0079	-0.039		0.35083	0.0072	-0.04		0.35083	0.0058	-0.036
0.35167	0.0067	-0.043		0.35167	0.008	-0.039		0.35167	0.0072	-0.04		0.35167	0.0058	-0.036
0.3525	0.0067	-0.043		0.3525	0.008	-0.039		0.3525	0.0072	-0.04		0.3525	0.0058	-0.035
0.35333	0.0068	-0.043		0.35333	0.008	-0.04		0.35333	0.0072	-0.039		0.35333	0.0058	-0.035
0.35417	0.0068	-0.043		0.35417	0.008	-0.04		0.35417	0.0072	-0.039		0.35417	0.0058	-0.035
0.355	0.0068	-0.043		0.355	0.008	-0.04		0.355	0.0072	-0.039		0.355	0.0059	-0.035
0.35583	0.0068	-0.043		0.35583	0.008	-0.04		0.35583	0.0072	-0.039		0.35583	0.0059	-0.035
0.35667	0.0068	-0.043		0.35667	0.008	-0.04		0.35667	0.0072	-0.039		0.35667	0.0059	-0.035
0.3575	0.0068	-0.043		0.3575	0.0081	-0.04		0.3575	0.0072	-0.039		0.3575	0.0059	-0.035
0.35833	0.0068	-0.043		0.35833	0.0081	-0.04		0.35833	0.0072	-0.039		0.35833	0.0059	-0.034
0.35917	0.0068	-0.043		0.35917	0.0081	-0.041		0.35917	0.0072	-0.038		0.35917	0.0059	-0.034
0.36	0.0068	-0.043		0.36	0.0081	-0.041		0.36	0.0072	-0.038		0.36	0.0059	-0.033
0.36083	0.0069	-0.044		0.36083	0.0081	-0.042		0.36083	0.0072	-0.038		0.36083	0.0059	-0.033
0.36167	0.0069	-0.044		0.36167	0.0081	-0.042		0.36167	0.0072	-0.039		0.36167	0.0059	-0.033
0.3625	0.0069	-0.044		0.3625	0.0081	-0.042		0.3625	0.0072	-0.039		0.3625	0.0059	-0.033
0.36333	0.0069	-0.043		0.36333	0.0081	-0.042		0.36333	0.0072	-0.038		0.36333	0.0059	-0.034
0.36417	0.0069	-0.043		0.36417	0.0081	-0.042		0.36417	0.0072	-0.038		0.36417	0.0059	-0.034
0.365	0.0069	-0.043		0.365	0.0082	-0.042		0.365	0.0072	-0.038		0.365	0.0059	-0.033
0.36583	0.0069	-0.043		0.36583	0.0082	-0.041		0.36583	0.0072	-0.039		0.36583	0.0059	-0.033
0.36667	0.0069	-0.043		0.36667	0.0082	-0.041		0.36667	0.0072	-0.039		0.36667	0.0059	-0.033
0.3675	0.0069	-0.043		0.3675	0.0082	-0.041		0.3675	0.0072	-0.039		0.3675	0.006	-0.033
0.36833	0.007	-0.043		0.36833	0.0082	-0.041		0.36833	0.0072	-0.039		0.36833	0.006	-0.032
0.36917	0.007	-0.043		0.36917	0.0082	-0.041		0.36917	0.0072	-0.039		0.36917	0.006	-0.032
0.37	0.007	-0.043		0.37	0.0082	-0.041		0.37	0.0072	-0.038		0.37	0.006	-0.031
0.37083	0.007	-0.044		0.37083	0.0083	-0.042		0.37083	0.0072	-0.038		0.37083	0.006	-0.031
0.37167	0.007	-0.045		0.37167	0.0083	-0.042		0.37167	0.0072	-0.038		0.37167	0.006	-0.032
0.3725	0.007	-0.045		0.3725	0.0083	-0.041		0.3725	0.0072	-0.038		0.3725	0.006	-0.033
0.37333	0.0071	-0.045		0.37333	0.0083	-0.041		0.37333	0.0072	-0.038		0.37333	0.006	-0.033
0.37417	0.0071	-0.045		0.37417	0.0083	-0.042		0.37417	0.0072	-0.039		0.37417	0.006	-0.033
0.375	0.0071	-0.045		0.375	0.0083	-0.043		0.375	0.0072	-0.039		0.375	0.006	-0.034
0.37583	0.0071	-0.046		0.37583	0.0083	-0.043		0.37583	0.0072	-0.039		0.37583	0.006	-0.034
0.37667	0.0071	-0.046		0.37667	0.0084	-0.043		0.37667	0.0072	-0.039		0.37667	0.006	-0.034
0.3775	0.0071	-0.046		0.3775	0.0084	-0.043		0.3775	0.0072	-0.04		0.3775	0.0061	-0.035
0.37833	0.0071	-0.046		0.37833	0.0084	-0.043		0.37833	0.0072	-0.04		0.37833	0.0061	-0.035
0.37917	0.0071	-0.046		0.37917	0.0084	-0.043		0.37917	0.0072	-0.041		0.37917	0.0061	-0.036
0.38	0.0071	-0.046		0.38	0.0084	-0.043		0.38	0.0072	-0.041		0.38	0.0061	-0.036
0.38083	0.0072	-0.046		0.38083	0.0084	-0.043		0.38083	0.0072	-0.04		0.38083	0.0061	-0.036
0.38167	0.0072	-0.046		0.38167	0.0084	-0.043		0.38167	0.0072	-0.04		0.38167	0.0061	-0.036
0.3825	0.0072	-0.046		0.3825	0.0084	-0.043		0.3825	0.0072	-0.04		0.3825	0.0061	-0.036
0.38333	0.0072	-0.047		0.38333	0.0085	-0.043		0.38333	0.0073	-0.041		0.38333	0.0061	-0.036
0.38417	0.0072	-0.046		0.38417	0.0085	-0.043		0.38417	0.0073	-0.04		0.38417	0.0061	-0.036
0.385	0.0072	-0.046		0.385	0.0085	-0.042		0.385	0.0073	-0.04		0.385	0.0061	-0.036
0.38583	0.0072	-0.046		0.38583	0.0085	-0.042		0.38583	0.0073	-0.04		0.38583	0.0062	-0.036
0.38667	0.0072	-0.046		0.38667	0.0085	-0.042		0.38667	0.0073	-0.04		0.38667	0.0062	-0.036
0.3875	0.0073	-0.046		0.3875	0.0085	-0.042		0.3875	0.0073	-0.039		0.3875	0.0062	-0.036
0.38833	0.0073	-0.047		0.38833	0.0085	-0.043		0.38833	0.0073	-0.04		0.38833	0.0062	-0.036
0.38917	0.0073	-0.047		0.38917	0.0085	-0.043		0.38917	0.0073	-0.04		0.38917	0.0062	-0.036
0.39	0.0073	-0.047		0.39	0.0086	-0.043		0.39	0.0073	-0.04		0.39	0.0062	-0.036
0.39083	0.0073	-0.047		0.39083	0.0086	-0.043		0.39083	0.0073	-0.041		0.39083	0.0062	-0.036
0.39167	0.0074	-0.047		0.39167	0.0086	-0.043		0.39167	0.0073	-0.041		0.39167	0.0062	-0.036
0.3925	0.0074	-0.047		0.3925	0.0086	-0.043		0.3925	0.0073	-0.041		0.3925	0.0062	-0.036
0.39333	0.0074	-0.047		0.39333	0.0086	-0.043		0.39333	0.0073	-0.04		0.39333	0.0062	-0.036
0.39417	0.0074	-0.047		0.39417	0.0086	-0.043		0.39417	0.0073	-0.04		0.39417	0.0062	-0.036
0.395	0.0074	-0.046		0.395	0.0086	-0.044		0.395	0.0073	-0.039		0.395	0.0063	-0.036
0.39583	0.0074	-0.046		0.39583	0.0087	-0.043		0.39583	0.0073	-0.039		0.39583	0.0063	-0.037
0.39667	0.0074	-0.046		0.39667	0.0087	-0.044		0.39667	0.0073	-0.039		0.39667	0.0063	-0.037
0.3975	0.0075	-0.047		0.3975	0.0087	-0.044		0.3975	0.0073	-0.039		0.3975	0.0063	-0.036
0.39833	0.0075	-0.047		0.39833	0.0087	-0.044		0.39833	0.0073	-0.039		0.39833	0.0063	-0.037
0.39917	0.0075	-0.047		0.39917	0.0087	-0.044		0.39917	0.0073	-0.039		0.39917	0.0063	-0.037
0.4	0.0075	-0.047		0.4	0.0087	-0.044		0.4	0.0073	-0.038		0.4	0.0063	-0.037
0.40083	0.0075	-0.047		0.40083	0.0087	-0.043		0.40083	0.0073	-0.039		0.40083	0.0063	-0.036
0.40167	0.0075	-0.047		0.40167	0.0088	-0.043		0.40167	0.0073	-0.039		0.40167	0.0063	-0.036
0.4025	0.0075	-0.046		0.4025	0.0088	-0.042		0.4025	0.0073	-0.04		0.4025	0.0063	-0.036
0.40333	0.0075	-0.046		0.40333	0.0088	-0.043		0.40333	0.0073	-0.04		0.40333	0.0063	-0.036
0.40417	0.0076	-0.046		0.40417	0.0088	-0.042		0.40417	0.0074	-0.04		0.40417	0.0063	-0.036
0.405	0.0076	-0.046		0.405	0.0088	-0.041		0.405	0.0074	-0.04		0.405	0.0064	-0.036
0.40583	0.0076	-0.046		0.40583	0.0088	-0.041		0.40583	0.0074	-0.04		0.40583	0.0064	-0.037
0.40667	0.0076	-0.046		0.40667	0.0088	-0.041		0.40667	0.0074	-0.04		0.40667	0.0064	-0.037
0.4075	0.0076	-0.046		0.4075	0.0088	-0.041		0.4075	0.0074	-0.041		0.4075	0.0064	-0.037
0.40833	0.0077	-0.045		0.40833	0.0088	-0.042		0.40833	0.0074	-0.04		0.40833	0.0064	-0.037
0.40917	0.0077	-0.045		0.40917	0.0088	-0.042		0.40917	0.0074	-0.04		0.40917	0.0064	-0.037
0.41	0.0077	-0.045		0.41	0.0089	-0.043		0.41	0.0074	-0.041		0.41	0.0064	-0.038
0.41083	0.0077	-0.045		0.41083	0.0089	-0.043		0.41083	0.0074	-0.041		0.41083	0.0064	-0.038
0.41167	0.0077	-0.044		0.41167	0.0089	-0.043		0.41167	0.0074	-0.042		0.41167	0.0064	-0.037
0.4125	0.0077	-0.044		0.4125	0.0089	-0.043		0.4125	0.0074	-0.042		0.4125	0.0065	-0.037
0.41333	0.0078	-0.044		0.41333	0.0089	-0.043		0.41333	0.0074	-0.042		0.41333	0.0065	-0.036
0.41417	0.0078	-0.045		0.41417	0.0089	-0.043		0.41417	0.0074	-0.042		0.41417	0.0065	-0.036
0.415	0.0078	-0.045		0.415	0.0089	-0.043		0.415	0.0074	-0.042		0.415	0.0065	-0.036
0.41583	0.0078	-0.045		0.41583	0.0089	-0.042		0.41583	0.0075	-0.043		0.41583	0.0065	-0.037
0.41667	0.0078	-0.045		0.41667	0.0089	-0.043		0.41667	0.0075	-0.043		0.41667	0.0065	-0.036
0.4175	0.0078	-0.046		0.4175	0.009	-0.043		0.4175	0.0075	-0.042		0.4175	0.0065	-0.036
0.41833	0.0079	-0.046		0.41833	0.009	-0.043		0.41833	0.0075	-0.042		0.41833	0.0065	-0.037
0.41917	0.0079	-0.046		0.41917	0.009	-0.044		0.41917	0.0075	-0.041		0.41917	0.0065	-0.037
0.42	0.0079	-0.046		0.42	0.009	-0.044		0.42	0.0075	-0.041		0.42	0.0066	-0.038
0.42083	0.0079	-0.045		0.42083	0.009	-0.043		0.42083	0.0075	-0.041		0.42083	0.0066	-0.038
0.42167	0.0079	-0.046		0.42167	0.009	-0.043		0.42167	0.0075	-0.041		0.42167	0.0066	-0.037
0.4225	0.008	-0.046		0.4225	0.009	-0.043		0.4225	0.0075	-0.041		0.4225	0.0066	-0.037
0.42333	0.008	-0.047		0.42333	0.009	-0.043		0.42333	0.0075	-0.042		0.42333	0.0066	-0.037
0.42417	0.008	-0.047		0.42417	0.009	-0.043		0.42417	0.0076	-0.041		0.42417	0.0066	-0.037
0.425	0.008	-0.047		0.425	0.0091	-0.044		0.425	0.0076	-0.041		0.425	0.0066	-0.037
0.42583	0.008	-0.047		0.42583	0.0091	-0.044		0.42583	0.0076	-0.041		0.42583	0.0066	-0.037
0.42667	0.0081	-0.047		0.42667	0.0091	-0.044		0.42667	0.0076	-0.04		0.42667	0.0066	-0.037
0.4275	0.0081	-0.046		0.4275	0.0091	-0.044		0.4275	0.0076	-0.04		0.4275	0.0066	-0.036
0.42833	0.0081	-0.046		0.42833	0.0091	-0.044		0.42833	0.0076	-0.04		0.42833	0.0067	-0.036
0.42917	0.0081	-0.046		0.42917	0.0091	-0.045		0.42917	0.0076	-0.039		0.42917	0.0067	-0.036
0.43	0.0081	-0.047		0.43	0.0091	-0.045		0.43	0.0076	-0.039		0.43	0.0067	-0.036
0.43083	0.0081	-0.047		0.43083	0.0091	-0.045		0.43083	0.0076	-0.038		0.43083	0.0067	-0.035
0.43167	0.0081	-0.048		0.43167	0.0092	-0.046		0.43167	0.0076	-0.038		0.43167	0.0067	-0.035
0.4325	0.0081	-0.048		0.4325	0.0092	-0.046		0.4325	0.0076	-0.038		0.4325	0.0067	-0.035
0.43333	0.0082	-0.048		0.43333	0.0092	-0.046		0.43333	0.0076	-0.039		0.43333	0.0067	-0.035
0.43417	0.0082	-0.049		0.43417	0.0092	-0.046		0.43417	0.0076	-0.039		0.43417	0.0067	-0.035
0.435	0.0082	-0.049		0.435	0.0092	-0.046		0.435	0.0077	-0.039		0.435	0.0067	-0.035
0.43583	0.0082	-0.05		0.43583	0.0092	-0.047		0.43583	0.0077	-0.039		0.43583	0.0068	-0.036
0.43667	0.0082	-0.05		0.43667	0.0092	-0.047		0.43667	0.0077	-0.039		0.43667	0.0068	-0.036
0.4375	0.0083	-0.05		0.4375	0.0092	-0.047		0.4375	0.0077	-0.039		0.4375	0.0068	-0.036
0.43833	0.0083	-0.049		0.43833	0.0093	-0.046		0.43833	0.0077	-0.039		0.43833	0.0068	-0.037
0.43917	0.0083	-0.049		0.43917	0.0093	-0.046		0.43917	0.0077	-0.039		0.43917	0.0068	-0.037
0.44	0.0083	-0.049		0.44	0.0093	-0.046		0.44	0.0077	-0.04		0.44	0.0068	-0.038
0.44083	0.0083	-0.048		0.44083	0.0093	-0.046		0.44083	0.0077	-0.04		0.44083	0.0068	-0.038
0.44167	0.0084	-0.049		0.44167	0.0093	-0.046		0.44167	0.0078	-0.04		0.44167	0.0068	-0.038
0.4425	0.0084	-0.049		0.4425	0.0093	-0.046		0.4425	0.0078	-0.041		0.4425	0.0068	-0.039
0.44333	0.0084	-0.048		0.44333	0.0093	-0.046		0.44333	0.0078	-0.041		0.44333	0.0068	-0.039
0.44417	0.0084	-0.048		0.44417	0.0093	-0.046		0.44417	0.0078	-0.041		0.44417	0.0069	-0.039
0.445	0.0084	-0.049		0.445	0.0093	-0.046		0.445	0.0078	-0.041		0.445	0.0069	-0.039
0.44583	0.0085	-0.049		0.44583	0.0093	-0.047		0.44583	0.0078	-0.041		0.44583	0.0069	-0.039
0.44667	0.0085	-0.049		0.44667	0.0094	-0.047		0.44667	0.0078	-0.041		0.44667	0.0069	-0.039
0.4475	0.0085	-0.049		0.4475	0.0094	-0.047		0.4475	0.0078	-0.041		0.4475	0.0069	-0.039
0.44833	0.0085	-0.049		0.44833	0.0094	-0.046		0.44833	0.0078	-0.041		0.44833	0.0069	-0.039
0.44917	0.0085	-0.05		0.44917	0.0094	-0.045		0.44917	0.0078	-0.041		0.44917	0.0069	-0.039
0.45	0.0085	-0.049		0.45	0.0094	-0.045		0.45	0.0078	-0.041		0.45	0.0069	-0.039
0.45083	0.0086	-0.049		0.45083	0.0094	-0.045		0.45083	0.0078	-0.041		0.45083	0.0069	-0.039
0.45167	0.0086	-0.049		0.45167	0.0094	-0.045		0.45167	0.0079	-0.041		0.45167	0.0069	-0.04
0.4525	0.0086	-0.049		0.4525	0.0094	-0.045		0.4525	0.0079	-0.04		0.4525	0.0069	-0.04
0.45333	0.0086	-0.049		0.45333	0.0095	-0.045		0.45333	0.0079	-0.04		0.45333	0.007	-0.04
0.45417	0.0086	-0.049		0.45417	0.0095	-0.045		0.45417	0.0079	-0.04		0.45417	0.007	-0.04
0.455	0.0086	-0.049		0.455	0.0095	-0.045		0.455	0.0079	-0.039		0.455	0.007	-0.04
0.45583	0.0087	-0.05		0.45583	0.0095	-0.044		0.45583	0.0079	-0.039		0.45583	0.007	-0.04
0.45667	0.0087	-0.051		0.45667	0.0095	-0.044		0.45667	0.0079	-0.038		0.45667	0.007	-0.04
0.4575	0.0087	-0.051		0.4575	0.0095	-0.044		0.4575	0.0079	-0.038		0.4575	0.007	-0.04
0.45833	0.0087	-0.051		0.45833	0.0095	-0.044		0.45833	0.0079	-0.038		0.45833	0.007	-0.04
0.45917	0.0088	-0.05		0.45917	0.0095	-0.045		0.45917	0.0079	-0.038		0.45917	0.007	-0.04
0.46	0.0088	-0.05		0.46	0.0096	-0.045		0.46	0.008	-0.039		0.46	0.007	-0.04
0.46083	0.0088	-0.05		0.46083	0.0096	-0.046		0.46083	0.008	-0.039		0.46083	0.007	-0.04
0.46167	0.0088	-0.05		0.46167	0.0096	-0.046		0.46167	0.008	-0.04		0.46167	0.007	-0.04
0.4625	0.0089	-0.05		0.4625	0.0096	-0.047		0.4625	0.008	-0.042		0.4625	0.007	-0.04
0.46333	0.0089	-0.05		0.46333	0.0096	-0.047		0.46333	0.008	-0.042		0.46333	0.0071	-0.04
0.46417	0.0089	-0.049		0.46417	0.0096	-0.047		0.46417	0.008	-0.042		0.46417	0.0071	-0.04
0.465	0.0089	-0.049		0.465	0.0096	-0.048		0.465	0.008	-0.042		0.465	0.0071	-0.041
0.46583	0.0089	-0.05		0.46583	0.0096	-0.048		0.46583	0.008	-0.042		0.46583	0.0071	-0.041
0.46667	0.0089	-0.05		0.46667	0.0096	-0.049		0.46667	0.008	-0.042		0.46667	0.0071	-0.042
0.4675	0.009	-0.05		0.4675	0.0096	-0.049		0.4675	0.008	-0.042		0.4675	0.0071	-0.042
0.46833	0.009	-0.05		0.46833	0.0096	-0.049		0.46833	0.008	-0.042		0.46833	0.0071	-0.042
0.46917	0.009	-0.049		0.46917	0.0097	-0.049		0.46917	0.0081	-0.042		0.46917	0.0071	-0.042
0.47	0.009	-0.049		0.47	0.0097	-0.047		0.47	0.0081	-0.042		0.47	0.0072	-0.042
0.47083	0.009	-0.049		0.47083	0.0097	-0.047		0.47083	0.0081	-0.042		0.47083	0.0072	-0.042
0.47167	0.009	-0.049		0.47167	0.0097	-0.047		0.47167	0.0081	-0.042		0.47167	0.0072	-0.042
0.4725	0.0091	-0.049		0.4725	0.0097	-0.047		0.4725	0.0081	-0.041		0.4725	0.0072	-0.042
0.47333	0.0091	-0.05		0.47333	0.0097	-0.047		0.47333	0.0081	-0.041		0.47333	0.0072	-0.042
0.47417	0.0091	-0.051		0.47417	0.0097	-0.047		0.47417	0.0081	-0.041		0.47417	0.0072	-0.042
0.475	0.0091	-0.052		0.475	0.0097	-0.047		0.475	0.0082	-0.041		0.475	0.0072	-0.042
0.47583	0.0091	-0.052		0.47583	0.0097	-0.047		0.47583	0.0082	-0.04		0.47583	0.0072	-0.042
0.47667	0.0091	-0.053		0.47667	0.0097	-0.047		0.47667	0.0082	-0.04		0.47667	0.0072	-0.042
0.4775	0.0092	-0.053		0.4775	0.0097	-0.047		0.4775	0.0082	-0.04		0.4775	0.0072	-0.042
0.47833	0.0092	-0.053		0.47833	0.0098	-0.047		0.47833	0.0082	-0.041		0.47833	0.0073	-0.043
0.47917	0.0092	-0.053		0.47917	0.0098	-0.047		0.47917	0.0082	-0.041		0.47917	0.0073	-0.043
0.48	0.0092	-0.053		0.48	0.0098	-0.047		0.48	0.0082	-0.042		0.48	0.0073	-0.043
0.48083	0.0092	-0.053		0.48083	0.0098	-0.047		0.48083	0.0082	-0.042		0.48083	0.0073	-0.043
0.48167	0.0093	-0.052		0.48167	0.0098	-0.047		0.48167	0.0082	-0.042		0.48167	0.0073	-0.043
0.4825	0.0093	-0.053		0.4825	0.0098	-0.047		0.4825	0.0082	-0.042		0.4825	0.0073	-0.043
0.48333	0.0093	-0.053		0.48333	0.0098	-0.047		0.48333	0.0083	-0.042		0.48333	0.0073	-0.044
0.48417	0.0093	-0.053		0.48417	0.0098	-0.047		0.48417	0.0083	-0.042		0.48417	0.0073	-0.044
0.485	0.0093	-0.054		0.485	0.0098	-0.046		0.485	0.0083	-0.042		0.485	0.0074	-0.044
0.48583	0.0093	-0.053		0.48583	0.0098	-0.047		0.48583	0.0083	-0.042		0.48583	0.0074	-0.044
0.48667	0.0094	-0.053		0.48667	0.0099	-0.047		0.48667	0.0083	-0.042		0.48667	0.0074	-0.043
0.4875	0.0094	-0.053		0.4875	0.0099	-0.047		0.4875	0.0083	-0.042		0.4875	0.0074	-0.042
0.48833	0.0094	-0.054		0.48833	0.0099	-0.047		0.48833	0.0083	-0.042		0.48833	0.0074	-0.042
0.48917	0.0094	-0.053		0.48917	0.0099	-0.047		0.48917	0.0083	-0.042		0.48917	0.0074	-0.042
0.49	0.0094	-0.053		0.49	0.0099	-0.047		0.49	0.0083	-0.042		0.49	0.0074	-0.043
0.49083	0.0094	-0.054		0.49083	0.0099	-0.047		0.49083	0.0084	-0.042		0.49083	0.0074	-0.043
0.49167	0.0095	-0.054		0.49167	0.0099	-0.047		0.49167	0.0084	-0.041		0.49167	0.0075	-0.043
0.4925	0.0095	-0.054		0.4925	0.0099	-0.047		0.4925	0.0084	-0.042		0.4925	0.0075	-0.042
0.49333	0.0095	-0.054		0.49333	0.0099	-0.047		0.49333	0.0084	-0.042		0.49333	0.0075	-0.042
0.49417	0.0095	-0.054		0.49417	0.0099	-0.047		0.49417	0.0084	-0.042		0.49417	0.0075	-0.042
0.495	0.0095	-0.054		0.495	0.0099	-0.047		0.495	0.0084	-0.042		0.495	0.0075	-0.042
0.49583	0.0095	-0.054		0.49583	0.0099	-0.048		0.49583	0.0084	-0.041		0.49583	0.0075	-0.042
0.49667	0.0096	-0.054		0.49667	0.0099	-0.049		0.49667	0.0085	-0.042		0.49667	0.0075	-0.042
0.4975	0.0096	-0.054		0.4975	0.0099	-0.048		0.4975	0.0085	-0.042		0.4975	0.0075	-0.042
0.49833	0.0096	-0.055		0.49833	0.0099	-0.048		0.49833	0.0085	-0.043		0.49833	0.0075	-0.042
0.49917	0.0096	-0.055		0.49917	0.0099	-0.048		0.49917	0.0085	-0.043		0.49917	0.0075	-0.042
0.5	0.0096	-0.055		0.5	0.0099	-0.048		0.5	0.0085	-0.043		0.5	0.0076	-0.043
0.50083	0.0097	-0.055		0.50083	0.0099	-0.048		0.50083	0.0085	-0.044		0.50083	0.0076	-0.043
0.50167	0.0097	-0.055		0.50167	0.0099	-0.048		0.50167	0.0085	-0.044		0.50167	0.0076	-0.043
0.5025	0.0097	-0.055		0.5025	0.0099	-0.048		0.5025	0.0085	-0.044		0.5025	0.0076	-0.044
0.50333	0.0097	-0.055		0.50333	0.0099	-0.048		0.50333	0.0086	-0.043		0.50333	0.0076	-0.044
0.50417	0.0097	-0.056		0.50417	0.0099	-0.048		0.50417	0.0086	-0.043		0.50417	0.0076	-0.044
0.505	0.0097	-0.056		0.505	0.0099	-0.048		0.505	0.0086	-0.043		0.505	0.0076	-0.044
0.50583	0.0098	-0.055		0.50583	0.0099	-0.048		0.50583	0.0086	-0.042		0.50583	0.0077	-0.044
0.50667	0.0098	-0.055		0.50667	0.0099	-0.049		0.50667	0.0086	-0.042		0.50667	0.0077	-0.044
0.5075	0.0098	-0.056		0.5075	0.0099	-0.049		0.5075	0.0086	-0.042		0.5075	0.0077	-0.044
0.50833	0.0098	-0.056		0.50833	0.01	-0.049		0.50833	0.0086	-0.042		0.50833	0.0077	-0.044
0.50917	0.0098	-0.056		0.50917	0.01	-0.049		0.50917	0.0087	-0.042		0.50917	0.0077	-0.044
0.51	0.0098	-0.057		0.51	0.01	-0.05		0.51	0.0087	-0.042		0.51	0.0077	-0.045
0.51083	0.0099	-0.057		0.51083	0.01	-0.05		0.51083	0.0087	-0.043		0.51083	0.0077	-0.045
0.51167	0.0099	-0.058		0.51167	0.01	-0.05		0.51167	0.0087	-0.043		0.51167	0.0077	-0.046
0.5125	0.0099	-0.058		0.5125	0.01	-0.05		0.5125	0.0087	-0.043		0.5125	0.0078	-0.047
0.51333	0.0099	-0.058		0.51333	0.01	-0.05		0.51333	0.0087	-0.044		0.51333	0.0078	-0.047
0.51417	0.0099	-0.058		0.51417	0.01	-0.05		0.51417	0.0087	-0.045		0.51417	0.0078	-0.048
0.515	0.0099	-0.058		0.515	0.01	-0.051		0.515	0.0087	-0.046		0.515	0.0078	-0.048
0.51583	0.0099	-0.057		0.51583	0.01	-0.051		0.51583	0.0087	-0.045		0.51583	0.0078	-0.048
0.51667	0.0099	-0.057		0.51667	0.01	-0.051		0.51667	0.0087	-0.045		0.51667	0.0078	-0.048
0.5175	0.01	-0.057		0.5175	0.01	-0.052		0.5175	0.0088	-0.045		0.5175	0.0078	-0.048
0.51833	0.01	-0.057		0.51833	0.0099	-0.052		0.51833	0.0088	-0.046		0.51833	0.0078	-0.048
0.51917	0.01	-0.057		0.51917	0.0099	-0.052		0.51917	0.0088	-0.046		0.51917	0.0078	-0.048
0.52	0.01	-0.058		0.52	0.0099	-0.052		0.52	0.0088	-0.045		0.52	0.0079	-0.048
0.52083	0.01	-0.058		0.52083	0.01	-0.052		0.52083	0.0088	-0.045		0.52083	0.0079	-0.048
0.52167	0.01	-0.057		0.52167	0.01	-0.053		0.52167	0.0088	-0.045		0.52167	0.0079	-0.047
0.5225	0.01	-0.057		0.5225	0.01	-0.053		0.5225	0.0089	-0.045		0.5225	0.0079	-0.047
0.52333	0.01	-0.057		0.52333	0.01	-0.053		0.52333	0.0089	-0.045		0.52333	0.0079	-0.047
0.52417	0.0101	-0.056		0.52417	0.01	-0.052		0.52417	0.0089	-0.045		0.52417	0.0079	-0.046
0.525	0.0101	-0.056		0.525	0.01	-0.052		0.525	0.0089	-0.045		0.525	0.0079	-0.046
0.52583	0.0101	-0.056		0.52583	0.01	-0.051		0.52583	0.0089	-0.046		0.52583	0.0079	-0.046
0.52667	0.0101	-0.056		0.52667	0.01	-0.051		0.52667	0.0089	-0.045		0.52667	0.008	-0.047
0.5275	0.0101	-0.056		0.5275	0.01	-0.051		0.5275	0.0089	-0.045		0.5275	0.008	-0.046
0.52833	0.0101	-0.056		0.52833	0.01	-0.05		0.52833	0.009	-0.045		0.52833	0.008	-0.046
0.52917	0.0101	-0.056		0.52917	0.01	-0.051		0.52917	0.009	-0.045		0.52917	0.008	-0.046
0.53	0.0102	-0.057		0.53	0.01	-0.051		0.53	0.009	-0.045		0.53	0.008	-0.046
0.53083	0.0102	-0.056		0.53083	0.01	-0.052		0.53083	0.009	-0.045		0.53083	0.008	-0.045
0.53167	0.0102	-0.056		0.53167	0.01	-0.052		0.53167	0.009	-0.045		0.53167	0.008	-0.045
0.5325	0.0102	-0.056		0.5325	0.01	-0.052		0.5325	0.009	-0.045		0.5325	0.008	-0.045
0.53333	0.0102	-0.056		0.53333	0.01	-0.052		0.53333	0.009	-0.045		0.53333	0.008	-0.045
0.53417	0.0102	-0.055		0.53417	0.01	-0.052		0.53417	0.009	-0.045		0.53417	0.0081	-0.045
0.535	0.0103	-0.055		0.535	0.01	-0.052		0.535	0.0091	-0.044		0.535	0.0081	-0.045
0.53583	0.0103	-0.055		0.53583	0.01	-0.053		0.53583	0.0091	-0.044		0.53583	0.0081	-0.045
0.53667	0.0103	-0.054		0.53667	0.01	-0.053		0.53667	0.0091	-0.045		0.53667	0.0081	-0.046
0.5375	0.0103	-0.054		0.5375	0.01	-0.053		0.5375	0.0091	-0.045		0.5375	0.0081	-0.046
0.53833	0.0103	-0.054		0.53833	0.01	-0.053		0.53833	0.0091	-0.045		0.53833	0.0082	-0.046
0.53917	0.0103	-0.054		0.53917	0.01	-0.053		0.53917	0.0091	-0.045		0.53917	0.0082	-0.046
0.54	0.0103	-0.054		0.54	0.01	-0.053		0.54	0.0091	-0.045		0.54	0.0082	-0.045
0.54083	0.0104	-0.054		0.54083	0.01	-0.053		0.54083	0.0091	-0.045		0.54083	0.0082	-0.045
0.54167	0.0104	-0.054		0.54167	0.01	-0.053		0.54167	0.0091	-0.045		0.54167	0.0082	-0.044
0.5425	0.0104	-0.054		0.5425	0.01	-0.053		0.5425	0.0091	-0.046		0.5425	0.0082	-0.044
0.54333	0.0104	-0.053		0.54333	0.01	-0.054		0.54333	0.0092	-0.046		0.54333	0.0082	-0.045
0.54417	0.0104	-0.054		0.54417	0.01	-0.053		0.54417	0.0092	-0.046		0.54417	0.0082	-0.045
0.545	0.0104	-0.054		0.545	0.01	-0.053		0.545	0.0092	-0.047		0.545	0.0083	-0.046
0.54583	0.0105	-0.054		0.54583	0.01	-0.052		0.54583	0.0092	-0.048		0.54583	0.0083	-0.046
0.54667	0.0105	-0.054		0.54667	0.01	-0.052		0.54667	0.0092	-0.048		0.54667	0.0083	-0.046
0.5475	0.0105	-0.054		0.5475	0.01	-0.052		0.5475	0.0092	-0.048		0.5475	0.0083	-0.046
0.54833	0.0105	-0.054		0.54833	0.01	-0.052		0.54833	0.0092	-0.048		0.54833	0.0083	-0.047
0.54917	0.0105	-0.055		0.54917	0.01	-0.052		0.54917	0.0092	-0.048		0.54917	0.0083	-0.048
0.55	0.0105	-0.055		0.55	0.01	-0.052		0.55	0.0093	-0.048		0.55	0.0084	-0.048
0.55083	0.0105	-0.055		0.55083	0.01	-0.052		0.55083	0.0093	-0.049		0.55083	0.0084	-0.049
0.55167	0.0105	-0.055		0.55167	0.01	-0.053		0.55167	0.0093	-0.049		0.55167	0.0084	-0.049
0.5525	0.0106	-0.055		0.5525	0.01	-0.053		0.5525	0.0093	-0.049		0.5525	0.0084	-0.049
0.55333	0.0106	-0.055		0.55333	0.01	-0.053		0.55333	0.0093	-0.05		0.55333	0.0084	-0.049
0.55417	0.0106	-0.055		0.55417	0.01	-0.053		0.55417	0.0093	-0.05		0.55417	0.0084	-0.049
0.555	0.0106	-0.055		0.555	0.01	-0.053		0.555	0.0093	-0.05		0.555	0.0084	-0.049
0.55583	0.0106	-0.056		0.55583	0.01	-0.054		0.55583	0.0093	-0.05		0.55583	0.0084	-0.049
0.55667	0.0106	-0.055		0.55667	0.01	-0.054		0.55667	0.0093	-0.05		0.55667	0.0084	-0.049
0.5575	0.0107	-0.055		0.5575	0.01	-0.054		0.5575	0.0093	-0.05		0.5575	0.0084	-0.049
0.55833	0.0107	-0.055		0.55833	0.01	-0.054		0.55833	0.0094	-0.05		0.55833	0.0084	-0.049
0.55917	0.0107	-0.056		0.55917	0.01	-0.054		0.55917	0.0094	-0.05		0.55917	0.0085	-0.049
0.56	0.0107	-0.056		0.56	0.01	-0.054		0.56	0.0094	-0.05		0.56	0.0085	-0.049
0.56083	0.0107	-0.056		0.56083	0.01	-0.054		0.56083	0.0094	-0.049		0.56083	0.0085	-0.049
0.56167	0.0107	-0.055		0.56167	0.01	-0.054		0.56167	0.0094	-0.049		0.56167	0.0085	-0.049
0.5625	0.0108	-0.055		0.5625	0.01	-0.054		0.5625	0.0094	-0.049		0.5625	0.0085	-0.049
0.56333	0.0108	-0.055		0.56333	0.01	-0.054		0.56333	0.0094	-0.049		0.56333	0.0085	-0.049
0.56417	0.0108	-0.055		0.56417	0.01	-0.054		0.56417	0.0094	-0.049		0.56417	0.0085	-0.049
0.565	0.0108	-0.055		0.565	0.01	-0.054		0.565	0.0094	-0.049		0.565	0.0085	-0.048
0.56583	0.0108	-0.055		0.56583	0.01	-0.053		0.56583	0.0094	-0.049		0.56583	0.0086	-0.048
0.56667	0.0108	-0.055		0.56667	0.01	-0.053		0.56667	0.0094	-0.049		0.56667	0.0086	-0.048
0.5675	0.0108	-0.055		0.5675	0.01	-0.053		0.5675	0.0094	-0.049		0.5675	0.0086	-0.047
0.56833	0.0109	-0.055		0.56833	0.01	-0.053		0.56833	0.0094	-0.049		0.56833	0.0086	-0.047
0.56917	0.0109	-0.055		0.56917	0.01	-0.054		0.56917	0.0094	-0.049		0.56917	0.0086	-0.047
0.57	0.0109	-0.056		0.57	0.01	-0.054		0.57	0.0094	-0.049		0.57	0.0086	-0.047
0.57083	0.0109	-0.056		0.57083	0.01	-0.055		0.57083	0.0094	-0.049		0.57083	0.0086	-0.047
0.57167	0.0109	-0.057		0.57167	0.01	-0.055		0.57167	0.0094	-0.049		0.57167	0.0087	-0.047
0.5725	0.0109	-0.058		0.5725	0.01	-0.055		0.5725	0.0095	-0.049		0.5725	0.0087	-0.047
0.57333	0.011	-0.058		0.57333	0.01	-0.056		0.57333	0.0095	-0.049		0.57333	0.0087	-0.047
0.57417	0.011	-0.058		0.57417	0.01	-0.056		0.57417	0.0095	-0.049		0.57417	0.0087	-0.047
0.575	0.011	-0.059		0.575	0.01	-0.056		0.575	0.0095	-0.049		0.575	0.0087	-0.047
0.57583	0.011	-0.059		0.57583	0.01	-0.056		0.57583	0.0095	-0.049		0.57583	0.0087	-0.047
0.57667	0.011	-0.059		0.57667	0.01	-0.056		0.57667	0.0095	-0.048		0.57667	0.0087	-0.046
0.5775	0.011	-0.059		0.5775	0.01	-0.056		0.5775	0.0095	-0.048		0.5775	0.0087	-0.046
0.57833	0.011	-0.059		0.57833	0.01	-0.056		0.57833	0.0095	-0.049		0.57833	0.0087	-0.046
0.57917	0.0111	-0.059		0.57917	0.01	-0.055		0.57917	0.0095	-0.049		0.57917	0.0087	-0.046
0.58	0.0111	-0.059		0.58	0.01	-0.055		0.58	0.0095	-0.048		0.58	0.0087	-0.046
0.58083	0.0111	-0.059		0.58083	0.01	-0.055		0.58083	0.0096	-0.048		0.58083	0.0087	-0.046
0.58167	0.0111	-0.059		0.58167	0.01	-0.055		0.58167	0.0096	-0.048		0.58167	0.0088	-0.046
0.5825	0.0111	-0.06		0.5825	0.01	-0.055		0.5825	0.0096	-0.049		0.5825	0.0088	-0.047
0.58333	0.0111	-0.059		0.58333	0.01	-0.056		0.58333	0.0096	-0.049		0.58333	0.0088	-0.047
0.58417	0.0111	-0.059		0.58417	0.01	-0.055		0.58417	0.0096	-0.05		0.58417	0.0088	-0.047
0.585	0.0112	-0.059		0.585	0.01	-0.056		0.585	0.0096	-0.05		0.585	0.0088	-0.047
0.58583	0.0112	-0.059		0.58583	0.01	-0.056		0.58583	0.0096	-0.051		0.58583	0.0088	-0.047
0.58667	0.0112	-0.058		0.58667	0.01	-0.056		0.58667	0.0096	-0.051		0.58667	0.0088	-0.047
0.5875	0.0112	-0.058		0.5875	0.01	-0.056		0.5875	0.0096	-0.052		0.5875	0.0088	-0.048
0.58833	0.0112	-0.058		0.58833	0.01	-0.056		0.58833	0.0096	-0.052		0.58833	0.0088	-0.047
0.58917	0.0112	-0.058		0.58917	0.01	-0.056		0.58917	0.0096	-0.052		0.58917	0.0089	-0.047
0.59	0.0112	-0.058		0.59	0.01	-0.057		0.59	0.0096	-0.052		0.59	0.0089	-0.048
0.59083	0.0113	-0.058		0.59083	0.01	-0.056		0.59083	0.0096	-0.051		0.59083	0.0089	-0.047
0.59167	0.0113	-0.058		0.59167	0.01	-0.056		0.59167	0.0096	-0.051		0.59167	0.0089	-0.047
0.5925	0.0113	-0.058		0.5925	0.01	-0.056		0.5925	0.0096	-0.051		0.5925	0.0089	-0.047
0.59333	0.0113	-0.058		0.59333	0.01	-0.056		0.59333	0.0096	-0.051		0.59333	0.0089	-0.048
0.59417	0.0113	-0.058		0.59417	0.01	-0.056		0.59417	0.0096	-0.052		0.59417	0.0089	-0.049
0.595	0.0114	-0.058		0.595	0.01	-0.056		0.595	0.0096	-0.052		0.595	0.0089	-0.049
0.59583	0.0114	-0.059		0.59583	0.01	-0.055		0.59583	0.0096	-0.052		0.59583	0.0089	-0.049
0.59667	0.0114	-0.059		0.59667	0.01	-0.055		0.59667	0.0096	-0.053		0.59667	0.0089	-0.049
0.5975	0.0114	-0.059		0.5975	0.01	-0.055		0.5975	0.0097	-0.053		0.5975	0.0089	-0.049
0.59833	0.0114	-0.06		0.59833	0.01	-0.056		0.59833	0.0097	-0.053		0.59833	0.0089	-0.049
0.59917	0.0114	-0.06		0.59917	0.01	-0.056		0.59917	0.0097	-0.053		0.59917	0.0089	-0.049
0.6	0.0114	-0.059		0.6	0.01	-0.056		0.6	0.0097	-0.053		0.6	0.0089	-0.05
0.60083	0.0115	-0.06		0.60083	0.01	-0.056		0.60083	0.0097	-0.053		0.60083	0.0089	-0.05
0.60167	0.0115	-0.06		0.60167	0.01	-0.056		0.60167	0.0097	-0.052		0.60167	0.0089	-0.05
0.6025	0.0115	-0.06		0.6025	0.01	-0.056		0.6025	0.0097	-0.052		0.6025	0.0089	-0.05
0.60333	0.0115	-0.06		0.60333	0.01	-0.056		0.60333	0.0097	-0.052		0.60333	0.0089	-0.051
0.60417	0.0115	-0.06		0.60417	0.0101	-0.056		0.60417	0.0097	-0.052		0.60417	0.0089	-0.051
0.605	0.0115	-0.06		0.605	0.0101	-0.055		0.605	0.0097	-0.052		0.605	0.0089	-0.051
0.60583	0.0115	-0.06		0.60583	0.0101	-0.055		0.60583	0.0097	-0.052		0.60583	0.0089	-0.051
0.60667	0.0115	-0.06		0.60667	0.0101	-0.055		0.60667	0.0097	-0.052		0.60667	0.0089	-0.051
0.6075	0.0115	-0.06		0.6075	0.0101	-0.056		0.6075	0.0097	-0.051		0.6075	0.0089	-0.052
0.60833	0.0115	-0.06		0.60833	0.0101	-0.056		0.60833	0.0097	-0.051		0.60833	0.009	-0.052
0.60917	0.0116	-0.06		0.60917	0.0101	-0.056		0.60917	0.0097	-0.05		0.60917	0.009	-0.052
0.61	0.0116	-0.06		0.61	0.0101	-0.055		0.61	0.0097	-0.05		0.61	0.009	-0.052
0.61083	0.0116	-0.06		0.61083	0.0101	-0.055		0.61083	0.0097	-0.051		0.61083	0.009	-0.052
0.61167	0.0116	-0.06		0.61167	0.0101	-0.055		0.61167	0.0097	-0.051		0.61167	0.009	-0.051
0.6125	0.0116	-0.06		0.6125	0.0101	-0.055		0.6125	0.0097	-0.051		0.6125	0.009	-0.051
0.61333	0.0116	-0.059		0.61333	0.0101	-0.055		0.61333	0.0097	-0.051		0.61333	0.009	-0.051
0.61417	0.0116	-0.059		0.61417	0.0101	-0.054		0.61417	0.0097	-0.052		0.61417	0.009	-0.051
0.615	0.0117	-0.059		0.615	0.0101	-0.054		0.615	0.0097	-0.052		0.615	0.009	-0.052
0.61583	0.0117	-0.059		0.61583	0.0101	-0.055		0.61583	0.0097	-0.052		0.61583	0.009	-0.051
0.61667	0.0117	-0.059		0.61667	0.0101	-0.055		0.61667	0.0097	-0.052		0.61667	0.009	-0.051
0.6175	0.0117	-0.059		0.6175	0.0101	-0.055		0.6175	0.0097	-0.052		0.6175	0.009	-0.051
0.61833	0.0117	-0.058		0.61833	0.0101	-0.055		0.61833	0.0097	-0.052		0.61833	0.009	-0.05
0.61917	0.0117	-0.058		0.61917	0.0101	-0.055		0.61917	0.0097	-0.052		0.61917	0.009	-0.05
0.62	0.0117	-0.058		0.62	0.0101	-0.055		0.62	0.0098	-0.052		0.62	0.009	-0.05
0.62083	0.0117	-0.058		0.62083	0.0101	-0.055		0.62083	0.0098	-0.052		0.62083	0.009	-0.051
0.62167	0.0117	-0.058		0.62167	0.0101	-0.055		0.62167	0.0098	-0.052		0.62167	0.009	-0.05
0.6225	0.0117	-0.058		0.6225	0.0101	-0.056		0.6225	0.0098	-0.052		0.6225	0.009	-0.05
0.62333	0.0117	-0.058		0.62333	0.0101	-0.055		0.62333	0.0098	-0.052		0.62333	0.0089	-0.049
0.62417	0.0118	-0.058		0.62417	0.0101	-0.054		0.62417	0.0098	-0.053		0.62417	0.0089	-0.049
0.625	0.0118	-0.058		0.625	0.0101	-0.054		0.625	0.0098	-0.053		0.625	0.0089	-0.049
0.62583	0.0118	-0.057		0.62583	0.0101	-0.054		0.62583	0.0098	-0.053		0.62583	0.0089	-0.049
0.62667	0.0118	-0.057		0.62667	0.0101	-0.054		0.62667	0.0098	-0.054		0.62667	0.0089	-0.049
0.6275	0.0118	-0.057		0.6275	0.0101	-0.055		0.6275	0.0098	-0.054		0.6275	0.0089	-0.049
0.62833	0.0118	-0.058		0.62833	0.0101	-0.055		0.62833	0.0098	-0.054		0.62833	0.0089	-0.049
0.62917	0.0118	-0.057		0.62917	0.0101	-0.055		0.62917	0.0098	-0.055		0.62917	0.0089	-0.049
0.63	0.0118	-0.057		0.63	0.0101	-0.055		0.63	0.0098	-0.055		0.63	0.0089	-0.048
0.63083	0.0118	-0.057		0.63083	0.0101	-0.055		0.63083	0.0098	-0.055		0.63083	0.0089	-0.048
0.63167	0.0119	-0.056		0.63167	0.0101	-0.055		0.63167	0.0098	-0.055		0.63167	0.0089	-0.049
0.6325	0.0119	-0.056		0.6325	0.0101	-0.055		0.6325	0.0098	-0.055		0.6325	0.0089	-0.049
0.63333	0.0119	-0.056		0.63333	0.0101	-0.055		0.63333	0.0098	-0.055		0.63333	0.0089	-0.049
0.63417	0.0119	-0.056		0.63417	0.0101	-0.055		0.63417	0.0098	-0.055		0.63417	0.0089	-0.05
0.635	0.0119	-0.056		0.635	0.0101	-0.055		0.635	0.0098	-0.055		0.635	0.0089	-0.05
0.63583	0.0119	-0.056		0.63583	0.0101	-0.055		0.63583	0.0098	-0.055		0.63583	0.0089	-0.05
0.63667	0.0119	-0.057		0.63667	0.0101	-0.056		0.63667	0.0098	-0.056		0.63667	0.0089	-0.049
0.6375	0.0119	-0.058		0.6375	0.0101	-0.056		0.6375	0.0098	-0.056		0.6375	0.0089	-0.049
0.63833	0.0119	-0.058		0.63833	0.0101	-0.057		0.63833	0.0098	-0.056		0.63833	0.0089	-0.049
0.63917	0.0119	-0.059		0.63917	0.0101	-0.057		0.63917	0.0098	-0.056		0.63917	0.0089	-0.05
0.64	0.0119	-0.059		0.64	0.0101	-0.057		0.64	0.0098	-0.056		0.64	0.0089	-0.05
0.64083	0.012	-0.06		0.64083	0.0102	-0.057		0.64083	0.0098	-0.056		0.64083	0.0089	-0.05
0.64167	0.012	-0.06		0.64167	0.0102	-0.057		0.64167	0.0098	-0.056		0.64167	0.0089	-0.05
0.6425	0.012	-0.06		0.6425	0.0102	-0.057		0.6425	0.0098	-0.057		0.6425	0.0089	-0.05
0.64333	0.012	-0.06		0.64333	0.0102	-0.057		0.64333	0.0098	-0.057		0.64333	0.0089	-0.05
0.64417	0.012	-0.06		0.64417	0.0102	-0.057		0.64417	0.0098	-0.057		0.64417	0.0089	-0.05
0.645	0.012	-0.06		0.645	0.0102	-0.057		0.645	0.0098	-0.057		0.645	0.0089	-0.05
0.64583	0.012	-0.061		0.64583	0.0102	-0.057		0.64583	0.0098	-0.057		0.64583	0.0089	-0.05
0.64667	0.012	-0.06		0.64667	0.0102	-0.057		0.64667	0.0098	-0.057		0.64667	0.0089	-0.05
0.6475	0.012	-0.06		0.6475	0.0102	-0.057		0.6475	0.0098	-0.056		0.6475	0.0089	-0.051
0.64833	0.0121	-0.06		0.64833	0.0102	-0.057		0.64833	0.0098	-0.056		0.64833	0.0089	-0.051
0.64917	0.0121	-0.06		0.64917	0.0102	-0.057		0.64917	0.0098	-0.056		0.64917	0.0089	-0.051
0.65	0.0121	-0.06		0.65	0.0102	-0.058		0.65	0.0098	-0.057		0.65	0.0089	-0.051
0.65083	0.0121	-0.06		0.65083	0.0102	-0.058		0.65083	0.0098	-0.057		0.65083	0.0089	-0.052
0.65167	0.0121	-0.061		0.65167	0.0102	-0.058		0.65167	0.0098	-0.057		0.65167	0.0089	-0.052
0.6525	0.0121	-0.061		0.6525	0.0102	-0.058		0.6525	0.0098	-0.057		0.6525	0.0089	-0.052
0.65333	0.0121	-0.06		0.65333	0.0102	-0.057		0.65333	0.0098	-0.057		0.65333	0.0089	-0.052
0.65417	0.0121	-0.06		0.65417	0.0102	-0.058		0.65417	0.0099	-0.057		0.65417	0.0089	-0.053
0.655	0.0121	-0.06		0.655	0.0102	-0.058		0.655	0.0099	-0.057		0.655	0.0089	-0.053
0.65583	0.0121	-0.06		0.65583	0.0102	-0.058		0.65583	0.0099	-0.058		0.65583	0.0089	-0.053
0.65667	0.0121	-0.061		0.65667	0.0102	-0.057		0.65667	0.0099	-0.058		0.65667	0.0089	-0.053
0.6575	0.0121	-0.061		0.6575	0.0102	-0.057		0.6575	0.0099	-0.058		0.6575	0.0089	-0.052
0.65833	0.0121	-0.061		0.65833	0.0102	-0.057		0.65833	0.0099	-0.058		0.65833	0.0089	-0.052
0.65917	0.0121	-0.062		0.65917	0.0102	-0.058		0.65917	0.0099	-0.058		0.65917	0.0089	-0.052
0.66	0.0121	-0.062		0.66	0.0102	-0.058		0.66	0.0099	-0.058		0.66	0.0089	-0.052
0.66083	0.0121	-0.062		0.66083	0.0102	-0.058		0.66083	0.0099	-0.057		0.66083	0.0089	-0.053
0.66167	0.0121	-0.061		0.66167	0.0103	-0.057		0.66167	0.0099	-0.057		0.66167	0.0089	-0.053
0.6625	0.0121	-0.061		0.6625	0.0103	-0.057		0.6625	0.0099	-0.056		0.6625	0.0089	-0.054
0.66333	0.0122	-0.061		0.66333	0.0103	-0.057		0.66333	0.0099	-0.056		0.66333	0.0089	-0.054
0.66417	0.0122	-0.061		0.66417	0.0103	-0.058		0.66417	0.0099	-0.056		0.66417	0.009	-0.054
0.665	0.0122	-0.061		0.665	0.0103	-0.057		0.665	0.0099	-0.055		0.665	0.009	-0.054
0.66583	0.0122	-0.061		0.66583	0.0103	-0.057		0.66583	0.0099	-0.055		0.66583	0.009	-0.055
0.66667	0.0122	-0.061		0.66667	0.0103	-0.057		0.66667	0.0099	-0.055		0.66667	0.009	-0.055
0.6675	0.0122	-0.061		0.6675	0.0103	-0.057		0.6675	0.0099	-0.055		0.6675	0.009	-0.054
0.66833	0.0122	-0.061		0.66833	0.0103	-0.057		0.66833	0.0099	-0.055		0.66833	0.009	-0.054
0.66917	0.0122	-0.061		0.66917	0.0103	-0.057		0.66917	0.0099	-0.055		0.66917	0.009	-0.054
0.67	0.0122	-0.061		0.67	0.0103	-0.057		0.67	0.0099	-0.054		0.67	0.009	-0.054
0.67083	0.0122	-0.06		0.67083	0.0103	-0.057		0.67083	0.0099	-0.054		0.67083	0.009	-0.054
0.67167	0.0122	-0.061		0.67167	0.0103	-0.056		0.67167	0.0099	-0.054		0.67167	0.009	-0.054
0.6725	0.0122	-0.062		0.6725	0.0103	-0.056		0.6725	0.0099	-0.054		0.6725	0.009	-0.054
0.67333	0.0122	-0.062		0.67333	0.0103	-0.056		0.67333	0.0099	-0.054		0.67333	0.009	-0.054
0.67417	0.0123	-0.062		0.67417	0.0103	-0.055		0.67417	0.0099	-0.054		0.67417	0.009	-0.054
0.675	0.0123	-0.063		0.675	0.0103	-0.055		0.675	0.01	-0.054		0.675	0.009	-0.055
0.67583	0.0123	-0.063		0.67583	0.0103	-0.055		0.67583	0.01	-0.054		0.67583	0.009	-0.056
0.67667	0.0123	-0.063		0.67667	0.0103	-0.056		0.67667	0.01	-0.054		0.67667	0.009	-0.055
0.6775	0.0123	-0.064		0.6775	0.0103	-0.056		0.6775	0.01	-0.053		0.6775	0.009	-0.055
0.67833	0.0123	-0.064		0.67833	0.0104	-0.056		0.67833	0.01	-0.053		0.67833	0.009	-0.055
0.67917	0.0123	-0.064		0.67917	0.0104	-0.056		0.67917	0.01	-0.054		0.67917	0.009	-0.055
0.68	0.0123	-0.064		0.68	0.0104	-0.056		0.68	0.01	-0.054		0.68	0.009	-0.056
0.68083	0.0123	-0.063		0.68083	0.0104	-0.057		0.68083	0.01	-0.054		0.68083	0.009	-0.056
0.68167	0.0124	-0.063		0.68167	0.0104	-0.057		0.68167	0.01	-0.053		0.68167	0.009	-0.056
0.6825	0.0124	-0.062		0.6825	0.0104	-0.057		0.6825	0.01	-0.053		0.6825	0.009	-0.056
0.68333	0.0124	-0.062		0.68333	0.0104	-0.058		0.68333	0.01	-0.054		0.68333	0.009	-0.056
0.68417	0.0124	-0.062		0.68417	0.0104	-0.058		0.68417	0.01	-0.054		0.68417	0.0091	-0.056
0.685	0.0124	-0.062		0.685	0.0104	-0.058		0.685	0.01	-0.054		0.685	0.0091	-0.056
0.68583	0.0124	-0.062		0.68583	0.0104	-0.058		0.68583	0.01	-0.054		0.68583	0.0091	-0.056
0.68667	0.0124	-0.061		0.68667	0.0104	-0.058		0.68667	0.01	-0.054		0.68667	0.0091	-0.056
0.6875	0.0124	-0.061		0.6875	0.0104	-0.058		0.6875	0.01	-0.054		0.6875	0.0091	-0.056
0.68833	0.0124	-0.061		0.68833	0.0104	-0.058		0.68833	0.0101	-0.054		0.68833	0.0091	-0.056
0.68917	0.0124	-0.061		0.68917	0.0105	-0.058		0.68917	0.0101	-0.054		0.68917	0.0091	-0.056
0.69	0.0124	-0.061		0.69	0.0105	-0.058		0.69	0.0101	-0.054		0.69	0.0091	-0.056
0.69083	0.0124	-0.062		0.69083	0.0105	-0.058		0.69083	0.0101	-0.054		0.69083	0.0091	-0.056
0.69167	0.0124	-0.062		0.69167	0.0105	-0.058		0.69167	0.0101	-0.054		0.69167	0.0091	-0.056
0.6925	0.0125	-0.062		0.6925	0.0105	-0.058		0.6925	0.0101	-0.055		0.6925	0.0091	-0.057
0.69333	0.0125	-0.062		0.69333	0.0105	-0.058		0.69333	0.0101	-0.055		0.69333	0.0091	-0.057
0.69417	0.0125	-0.062		0.69417	0.0105	-0.058		0.69417	0.0101	-0.055		0.69417	0.0091	-0.057
0.695	0.0125	-0.061		0.695	0.0105	-0.058		0.695	0.0101	-0.055		0.695	0.0092	-0.057
0.69583	0.0125	-0.061		0.69583	0.0105	-0.058		0.69583	0.0101	-0.055		0.69583	0.0092	-0.057
0.69667	0.0125	-0.061		0.69667	0.0105	-0.058		0.69667	0.0101	-0.054		0.69667	0.0092	-0.057
0.6975	0.0125	-0.06		0.6975	0.0105	-0.059		0.6975	0.0101	-0.054		0.6975	0.0092	-0.057
0.69833	0.0125	-0.06		0.69833	0.0105	-0.058		0.69833	0.0101	-0.054		0.69833	0.0092	-0.056
0.69917	0.0125	-0.06		0.69917	0.0106	-0.058		0.69917	0.0101	-0.054		0.69917	0.0092	-0.056
0.7	0.0126	-0.06		0.7	0.0106	-0.058		0.7	0.0102	-0.054		0.7	0.0092	-0.056
0.70083	0.0126	-0.06		0.70083	0.0106	-0.057		0.70083	0.0102	-0.055		0.70083	0.0092	-0.056
0.70167	0.0126	-0.061		0.70167	0.0106	-0.057		0.70167	0.0102	-0.056		0.70167	0.0092	-0.055
0.7025	0.0126	-0.061		0.7025	0.0106	-0.057		0.7025	0.0102	-0.056		0.7025	0.0092	-0.055
0.70333	0.0126	-0.061		0.70333	0.0106	-0.057		0.70333	0.0102	-0.056		0.70333	0.0093	-0.054
0.70417	0.0126	-0.061		0.70417	0.0106	-0.057		0.70417	0.0102	-0.055		0.70417	0.0093	-0.054
0.705	0.0126	-0.061		0.705	0.0106	-0.058		0.705	0.0102	-0.055		0.705	0.0093	-0.054
0.70583	0.0126	-0.062		0.70583	0.0106	-0.058		0.70583	0.0102	-0.055		0.70583	0.0093	-0.054
0.70667	0.0126	-0.063		0.70667	0.0106	-0.058		0.70667	0.0102	-0.055		0.70667	0.0093	-0.054
0.7075	0.0126	-0.062		0.7075	0.0107	-0.058		0.7075	0.0102	-0.055		0.7075	0.0093	-0.054
0.70833	0.0127	-0.063		0.70833	0.0107	-0.059		0.70833	0.0102	-0.054		0.70833	0.0093	-0.054
0.70917	0.0127	-0.063		0.70917	0.0107	-0.059		0.70917	0.0103	-0.054		0.70917	0.0093	-0.054
0.71	0.0127	-0.063		0.71	0.0107	-0.06		0.71	0.0103	-0.054		0.71	0.0093	-0.054
0.71083	0.0127	-0.064		0.71083	0.0107	-0.06		0.71083	0.0103	-0.054		0.71083	0.0094	-0.055
0.71167	0.0127	-0.064		0.71167	0.0107	-0.06		0.71167	0.0103	-0.055		0.71167	0.0094	-0.056
0.7125	0.0127	-0.063		0.7125	0.0107	-0.06		0.7125	0.0103	-0.055		0.7125	0.0094	-0.056
0.71333	0.0127	-0.063		0.71333	0.0107	-0.06		0.71333	0.0103	-0.055		0.71333	0.0094	-0.056
0.71417	0.0127	-0.063		0.71417	0.0107	-0.06		0.71417	0.0103	-0.055		0.71417	0.0094	-0.057
0.715	0.0127	-0.063		0.715	0.0107	-0.06		0.715	0.0104	-0.056		0.715	0.0094	-0.057
0.71583	0.0127	-0.064		0.71583	0.0107	-0.06		0.71583	0.0104	-0.056		0.71583	0.0094	-0.057
0.71667	0.0128	-0.064		0.71667	0.0107	-0.06		0.71667	0.0104	-0.056		0.71667	0.0095	-0.057
0.7175	0.0128	-0.064		0.7175	0.0107	-0.059		0.7175	0.0104	-0.057		0.7175	0.0095	-0.056
0.71833	0.0128	-0.065		0.71833	0.0107	-0.059		0.71833	0.0104	-0.057		0.71833	0.0095	-0.056
0.71917	0.0128	-0.065		0.71917	0.0108	-0.059		0.71917	0.0104	-0.056		0.71917	0.0095	-0.057
0.72	0.0128	-0.066		0.72	0.0108	-0.059		0.72	0.0104	-0.056		0.72	0.0095	-0.057
0.72083	0.0128	-0.066		0.72083	0.0108	-0.059		0.72083	0.0104	-0.056		0.72083	0.0095	-0.057
0.72167	0.0128	-0.067		0.72167	0.0108	-0.059		0.72167	0.0104	-0.056		0.72167	0.0095	-0.057
0.7225	0.0128	-0.067		0.7225	0.0108	-0.059		0.7225	0.0105	-0.056		0.7225	0.0095	-0.056
0.72333	0.0129	-0.067		0.72333	0.0108	-0.06		0.72333	0.0105	-0.056		0.72333	0.0096	-0.056
0.72417	0.0129	-0.067		0.72417	0.0108	-0.06		0.72417	0.0105	-0.057		0.72417	0.0096	-0.056
0.725	0.0129	-0.067		0.725	0.0108	-0.06		0.725	0.0105	-0.057		0.725	0.0096	-0.056
0.72583	0.0129	-0.066		0.72583	0.0108	-0.06		0.72583	0.0105	-0.057		0.72583	0.0096	-0.056
0.72667	0.0129	-0.067		0.72667	0.0108	-0.061		0.72667	0.0105	-0.057		0.72667	0.0096	-0.057
0.7275	0.0129	-0.067		0.7275	0.0108	-0.061		0.7275	0.0105	-0.057		0.7275	0.0096	-0.057
0.72833	0.013	-0.067		0.72833	0.0109	-0.061		0.72833	0.0106	-0.056		0.72833	0.0097	-0.058
0.72917	0.013	-0.068		0.72917	0.0109	-0.061		0.72917	0.0106	-0.057		0.72917	0.0097	-0.058
0.73	0.013	-0.068		0.73	0.0109	-0.061		0.73	0.0106	-0.057		0.73	0.0097	-0.058
0.73083	0.013	-0.068		0.73083	0.0109	-0.06		0.73083	0.0106	-0.057		0.73083	0.0097	-0.057
0.73167	0.013	-0.068		0.73167	0.0109	-0.06		0.73167	0.0106	-0.057		0.73167	0.0097	-0.057
0.7325	0.013	-0.068		0.7325	0.0109	-0.06		0.7325	0.0106	-0.056		0.7325	0.0097	-0.057
0.73333	0.013	-0.068		0.73333	0.0109	-0.06		0.73333	0.0107	-0.057		0.73333	0.0097	-0.058
0.73417	0.013	-0.069		0.73417	0.0109	-0.06		0.73417	0.0107	-0.057		0.73417	0.0097	-0.058
0.735	0.0131	-0.069		0.735	0.0109	-0.061		0.735	0.0107	-0.058		0.735	0.0098	-0.058
0.73583	0.0131	-0.069		0.73583	0.0109	-0.062		0.73583	0.0107	-0.058		0.73583	0.0098	-0.057
0.73667	0.0131	-0.069		0.73667	0.011	-0.062		0.73667	0.0107	-0.058		0.73667	0.0098	-0.058
0.7375	0.0131	-0.07		0.7375	0.011	-0.062		0.7375	0.0108	-0.058		0.7375	0.0098	-0.058
0.73833	0.0131	-0.07		0.73833	0.011	-0.063		0.73833	0.0108	-0.058		0.73833	0.0098	-0.058
0.73917	0.0131	-0.07		0.73917	0.011	-0.063		0.73917	0.0108	-0.058		0.73917	0.0098	-0.058
0.74	0.0131	-0.07		0.74	0.011	-0.063		0.74	0.0108	-0.058		0.74	0.0098	-0.058
0.74083	0.0131	-0.069		0.74083	0.011	-0.062		0.74083	0.0108	-0.058		0.74083	0.0098	-0.058
0.74167	0.0131	-0.069		0.74167	0.011	-0.062		0.74167	0.0109	-0.059		0.74167	0.0099	-0.058
0.7425	0.0132	-0.068		0.7425	0.011	-0.062		0.7425	0.0109	-0.059		0.7425	0.0099	-0.057
0.74333	0.0132	-0.067		0.74333	0.0111	-0.062		0.74333	0.0109	-0.059		0.74333	0.0099	-0.057
0.74417	0.0132	-0.067		0.74417	0.0111	-0.061		0.74417	0.0109	-0.058		0.74417	0.0099	-0.057
0.745	0.0132	-0.066		0.745	0.0111	-0.061		0.745	0.0109	-0.058		0.745	0.0099	-0.057
0.74583	0.0132	-0.066		0.74583	0.0111	-0.061		0.74583	0.0109	-0.058		0.74583	0.0099	-0.057
0.74667	0.0132	-0.066		0.74667	0.0111	-0.061		0.74667	0.011	-0.059		0.74667	0.01	-0.057
0.7475	0.0132	-0.067		0.7475	0.0111	-0.061		0.7475	0.011	-0.059		0.7475	0.01	-0.057
0.74833	0.0133	-0.067		0.74833	0.0111	-0.061		0.74833	0.011	-0.06		0.74833	0.01	-0.057
0.74917	0.0133	-0.067		0.74917	0.0111	-0.061		0.74917	0.011	-0.06		0.74917	0.01	-0.058
0.75	0.0133	-0.068		0.75	0.0111	-0.061		0.75	0.011	-0.061		0.75	0.01	-0.058
0.75083	0.0133	-0.068		0.75083	0.0111	-0.061		0.75083	0.0111	-0.06		0.75083	0.01	-0.058
0.75167	0.0134	-0.068		0.75167	0.0112	-0.061		0.75167	0.0111	-0.06		0.75167	0.01	-0.057
0.7525	0.0134	-0.068		0.7525	0.0112	-0.061		0.7525	0.0111	-0.06		0.7525	0.0101	-0.057
0.75333	0.0134	-0.068		0.75333	0.0112	-0.061		0.75333	0.0111	-0.06		0.75333	0.0101	-0.056
0.75417	0.0134	-0.068		0.75417	0.0112	-0.062		0.75417	0.0111	-0.06		0.75417	0.0101	-0.056
0.755	0.0134	-0.068		0.755	0.0112	-0.062		0.755	0.0111	-0.06		0.755	0.0101	-0.056
0.75583	0.0134	-0.068		0.75583	0.0112	-0.062		0.75583	0.0112	-0.06		0.75583	0.0101	-0.056
0.75667	0.0134	-0.068		0.75667	0.0112	-0.062		0.75667	0.0112	-0.061		0.75667	0.0101	-0.056
0.7575	0.0135	-0.068		0.7575	0.0113	-0.062		0.7575	0.0112	-0.06		0.7575	0.0101	-0.056
0.75833	0.0135	-0.068		0.75833	0.0113	-0.062		0.75833	0.0112	-0.06		0.75833	0.0102	-0.056
0.75917	0.0135	-0.068		0.75917	0.0113	-0.062		0.75917	0.0112	-0.06		0.75917	0.0102	-0.056
0.76	0.0135	-0.068		0.76	0.0113	-0.062		0.76	0.0113	-0.059		0.76	0.0102	-0.055
0.76083	0.0135	-0.067		0.76083	0.0113	-0.062		0.76083	0.0113	-0.058		0.76083	0.0102	-0.055
0.76167	0.0136	-0.068		0.76167	0.0113	-0.063		0.76167	0.0113	-0.058		0.76167	0.0102	-0.055
0.7625	0.0136	-0.068		0.7625	0.0114	-0.063		0.7625	0.0113	-0.058		0.7625	0.0102	-0.055
0.76333	0.0136	-0.068		0.76333	0.0114	-0.063		0.76333	0.0113	-0.058		0.76333	0.0102	-0.055
0.76417	0.0136	-0.069		0.76417	0.0114	-0.063		0.76417	0.0113	-0.058		0.76417	0.0102	-0.055
0.765	0.0136	-0.069		0.765	0.0114	-0.064		0.765	0.0114	-0.058		0.765	0.0103	-0.055
0.76583	0.0136	-0.068		0.76583	0.0114	-0.064		0.76583	0.0114	-0.058		0.76583	0.0103	-0.055
0.76667	0.0137	-0.069		0.76667	0.0114	-0.064		0.76667	0.0114	-0.058		0.76667	0.0103	-0.055
0.7675	0.0137	-0.069		0.7675	0.0114	-0.065		0.7675	0.0114	-0.058		0.7675	0.0103	-0.056
0.76833	0.0137	-0.07		0.76833	0.0114	-0.065		0.76833	0.0114	-0.058		0.76833	0.0103	-0.056
0.76917	0.0137	-0.07		0.76917	0.0115	-0.064		0.76917	0.0115	-0.058		0.76917	0.0103	-0.057
0.77	0.0137	-0.07		0.77	0.0115	-0.064		0.77	0.0115	-0.058		0.77	0.0103	-0.057
0.77083	0.0138	-0.069		0.77083	0.0115	-0.064		0.77083	0.0115	-0.058		0.77083	0.0104	-0.057
0.77167	0.0138	-0.069		0.77167	0.0115	-0.064		0.77167	0.0115	-0.057		0.77167	0.0104	-0.057
0.7725	0.0138	-0.07		0.7725	0.0115	-0.064		0.7725	0.0115	-0.057		0.7725	0.0104	-0.058
0.77333	0.0138	-0.07		0.77333	0.0115	-0.064		0.77333	0.0116	-0.056		0.77333	0.0104	-0.058
0.77417	0.0138	-0.07		0.77417	0.0115	-0.065		0.77417	0.0116	-0.056		0.77417	0.0104	-0.058
0.775	0.0139	-0.07		0.775	0.0116	-0.065		0.775	0.0116	-0.056		0.775	0.0104	-0.057
0.77583	0.0139	-0.07		0.77583	0.0116	-0.065		0.77583	0.0116	-0.057		0.77583	0.0104	-0.057
0.77667	0.0139	-0.069		0.77667	0.0116	-0.066		0.77667	0.0116	-0.057		0.77667	0.0104	-0.057
0.7775	0.0139	-0.069		0.7775	0.0116	-0.066		0.7775	0.0117	-0.057		0.7775	0.0104	-0.057
0.77833	0.014	-0.069		0.77833	0.0116	-0.065		0.77833	0.0117	-0.057		0.77833	0.0104	-0.057
0.77917	0.014	-0.07		0.77917	0.0116	-0.065		0.77917	0.0117	-0.057		0.77917	0.0104	-0.057
0.78	0.014	-0.07		0.78	0.0117	-0.065		0.78	0.0117	-0.057		0.78	0.0104	-0.058
0.78083	0.014	-0.069		0.78083	0.0117	-0.065		0.78083	0.0117	-0.057		0.78083	0.0104	-0.059
0.78167	0.0141	-0.069		0.78167	0.0117	-0.065		0.78167	0.0118	-0.057		0.78167	0.0105	-0.059
0.7825	0.0141	-0.069		0.7825	0.0117	-0.065		0.7825	0.0118	-0.057		0.7825	0.0105	-0.06
0.78333	0.0141	-0.069		0.78333	0.0117	-0.064		0.78333	0.0118	-0.057		0.78333	0.0105	-0.061
0.78417	0.0141	-0.069		0.78417	0.0117	-0.064		0.78417	0.0118	-0.057		0.78417	0.0105	-0.061
0.785	0.0141	-0.068		0.785	0.0117	-0.064		0.785	0.0118	-0.058		0.785	0.0105	-0.062
0.78583	0.0142	-0.068		0.78583	0.0118	-0.064		0.78583	0.0118	-0.058		0.78583	0.0105	-0.062
0.78667	0.0142	-0.068		0.78667	0.0118	-0.064		0.78667	0.0119	-0.058		0.78667	0.0105	-0.063
0.7875	0.0142	-0.068		0.7875	0.0118	-0.064		0.7875	0.0119	-0.057		0.7875	0.0105	-0.062
0.78833	0.0142	-0.068		0.78833	0.0118	-0.064		0.78833	0.0119	-0.057		0.78833	0.0105	-0.062
0.78917	0.0143	-0.068		0.78917	0.0118	-0.064		0.78917	0.0119	-0.056		0.78917	0.0105	-0.062
0.79	0.0143	-0.069		0.79	0.0118	-0.065		0.79	0.0119	-0.056		0.79	0.0105	-0.062
0.79083	0.0143	-0.068		0.79083	0.0119	-0.065		0.79083	0.0119	-0.056		0.79083	0.0105	-0.062
0.79167	0.0143	-0.068		0.79167	0.0119	-0.065		0.79167	0.012	-0.056		0.79167	0.0106	-0.062
0.7925	0.0143	-0.067		0.7925	0.0119	-0.065		0.7925	0.012	-0.056		0.7925	0.0106	-0.062
0.79333	0.0143	-0.067		0.79333	0.0119	-0.065		0.79333	0.012	-0.057		0.79333	0.0106	-0.062
0.79417	0.0144	-0.067		0.79417	0.0119	-0.065		0.79417	0.012	-0.056		0.79417	0.0106	-0.062
0.795	0.0144	-0.067		0.795	0.012	-0.065		0.795	0.012	-0.057		0.795	0.0106	-0.062
0.79583	0.0145	-0.067		0.79583	0.012	-0.065		0.79583	0.0121	-0.057		0.79583	0.0106	-0.062
0.79667	0.0145	-0.068		0.79667	0.012	-0.065		0.79667	0.0121	-0.057		0.79667	0.0106	-0.063
0.7975	0.0145	-0.069		0.7975	0.012	-0.065		0.7975	0.0121	-0.058		0.7975	0.0106	-0.063
0.79833	0.0145	-0.069		0.79833	0.012	-0.064		0.79833	0.0121	-0.057		0.79833	0.0106	-0.063
0.79917	0.0145	-0.07		0.79917	0.012	-0.064		0.79917	0.0121	-0.057		0.79917	0.0106	-0.062
0.8	0.0146	-0.07		0.8	0.0121	-0.064		0.8	0.0121	-0.057		0.8	0.0106	-0.062
0.80083	0.0146	-0.069		0.80083	0.0121	-0.064		0.80083	0.0122	-0.058		0.80083	0.0106	-0.062
0.80167	0.0146	-0.069		0.80167	0.0121	-0.063		0.80167	0.0122	-0.058		0.80167	0.0106	-0.063
0.8025	0.0146	-0.069		0.8025	0.0121	-0.063		0.8025	0.0122	-0.058		0.8025	0.0107	-0.063
0.80333	0.0147	-0.07		0.80333	0.0121	-0.063		0.80333	0.0122	-0.058		0.80333	0.0107	-0.062
0.80417	0.0147	-0.07		0.80417	0.0121	-0.062		0.80417	0.0122	-0.058		0.80417	0.0107	-0.062
0.805	0.0147	-0.07		0.805	0.0121	-0.062		0.805	0.0122	-0.058		0.805	0.0107	-0.062
0.80583	0.0147	-0.07		0.80583	0.0122	-0.063		0.80583	0.0122	-0.058		0.80583	0.0107	-0.062
0.80667	0.0147	-0.07		0.80667	0.0122	-0.063		0.80667	0.0123	-0.058		0.80667	0.0107	-0.062
0.8075	0.0148	-0.07		0.8075	0.0122	-0.063		0.8075	0.0123	-0.058		0.8075	0.0107	-0.062
0.80833	0.0148	-0.07		0.80833	0.0122	-0.063		0.80833	0.0123	-0.059		0.80833	0.0107	-0.061
0.80917	0.0148	-0.07		0.80917	0.0122	-0.063		0.80917	0.0123	-0.059		0.80917	0.0107	-0.061
0.81	0.0149	-0.07		0.81	0.0123	-0.063		0.81	0.0123	-0.06		0.81	0.0107	-0.061
0.81083	0.0149	-0.069		0.81083	0.0123	-0.062		0.81083	0.0124	-0.06		0.81083	0.0107	-0.061
0.81167	0.0149	-0.069		0.81167	0.0123	-0.062		0.81167	0.0124	-0.06		0.81167	0.0107	-0.06
0.8125	0.0149	-0.069		0.8125	0.0123	-0.062		0.8125	0.0124	-0.06		0.8125	0.0107	-0.06
0.81333	0.0149	-0.069		0.81333	0.0123	-0.062		0.81333	0.0124	-0.06		0.81333	0.0108	-0.059
0.81417	0.015	-0.069		0.81417	0.0123	-0.062		0.81417	0.0124	-0.061		0.81417	0.0108	-0.059
0.815	0.015	-0.069		0.815	0.0123	-0.062		0.815	0.0124	-0.061		0.815	0.0108	-0.059
0.81583	0.015	-0.069		0.81583	0.0124	-0.062		0.81583	0.0124	-0.061		0.81583	0.0108	-0.059
0.81667	0.015	-0.068		0.81667	0.0124	-0.062		0.81667	0.0124	-0.061		0.81667	0.0108	-0.059
0.8175	0.015	-0.069		0.8175	0.0124	-0.063		0.8175	0.0124	-0.06		0.8175	0.0108	-0.058
0.81833	0.0151	-0.069		0.81833	0.0124	-0.063		0.81833	0.0125	-0.061		0.81833	0.0108	-0.058
0.81917	0.0151	-0.069		0.81917	0.0124	-0.063		0.81917	0.0125	-0.061		0.81917	0.0108	-0.058
0.82	0.0151	-0.069		0.82	0.0124	-0.064		0.82	0.0125	-0.061		0.82	0.0108	-0.058
0.82083	0.0151	-0.069		0.82083	0.0124	-0.064		0.82083	0.0125	-0.061		0.82083	0.0108	-0.058
0.82167	0.0151	-0.069		0.82167	0.0124	-0.064		0.82167	0.0125	-0.062		0.82167	0.0108	-0.058
0.8225	0.0151	-0.069		0.8225	0.0124	-0.064		0.8225	0.0125	-0.062		0.8225	0.0108	-0.058
0.82333	0.0152	-0.069		0.82333	0.0124	-0.064		0.82333	0.0125	-0.062		0.82333	0.0108	-0.058
0.82417	0.0152	-0.068		0.82417	0.0124	-0.064		0.82417	0.0125	-0.062		0.82417	0.0108	-0.058
0.825	0.0152	-0.068		0.825	0.0124	-0.064		0.825	0.0125	-0.062		0.825	0.0108	-0.058
0.82583	0.0152	-0.069		0.82583	0.0124	-0.064		0.82583	0.0125	-0.062		0.82583	0.0107	-0.058
0.82667	0.0152	-0.069		0.82667	0.0124	-0.065		0.82667	0.0125	-0.062		0.82667	0.0107	-0.058
0.8275	0.0152	-0.07		0.8275	0.0124	-0.065		0.8275	0.0125	-0.062		0.8275	0.0107	-0.058
0.82833	0.0152	-0.07		0.82833	0.0124	-0.065		0.82833	0.0125	-0.062		0.82833	0.0107	-0.058
0.82917	0.0152	-0.07		0.82917	0.0124	-0.065		0.82917	0.0125	-0.062		0.82917	0.0107	-0.059
0.83	0.0152	-0.07		0.83	0.0124	-0.065		0.83	0.0124	-0.062		0.83	0.0106	-0.059
0.83083	0.0152	-0.071		0.83083	0.0124	-0.065		0.83083	0.0124	-0.062		0.83083	0.0106	-0.059
0.83167	0.0152	-0.071		0.83167	0.0123	-0.065		0.83167	0.0124	-0.062		0.83167	0.0105	-0.059
0.8325	0.0151	-0.071		0.8325	0.0123	-0.064		0.8325	0.0124	-0.062		0.8325	0.0105	-0.059
0.83333	0.0151	-0.071		0.83333	0.0123	-0.064		0.83333	0.0123	-0.062		0.83333	0.0105	-0.059
0.83417	0.0151	-0.071		0.83417	0.0122	-0.064		0.83417	0.0123	-0.062		0.83417	0.0104	-0.059
0.835	0.015	-0.072		0.835	0.0121	-0.064		0.835	0.0122	-0.062		0.835	0.0103	-0.059
0.83583	0.015	-0.072		0.83583	0.0121	-0.063		0.83583	0.0121	-0.062		0.83583	0.0103	-0.059
0.83667	0.0149	-0.072		0.83667	0.0119	-0.064		0.83667	0.0121	-0.062		0.83667	0.0102	-0.06
0.8375	0.0149	-0.072		0.8375	0.0119	-0.064		0.8375	0.012	-0.062		0.8375	0.0101	-0.06
0.83833	0.0148	-0.072		0.83833	0.0117	-0.064		0.83833	0.0119	-0.062		0.83833	0.0099	-0.06
0.83917	0.0147	-0.072		0.83917	0.0116	-0.064		0.83917	0.0118	-0.062		0.83917	0.0098	-0.06
0.84	0.0146	-0.072		0.84	0.0115	-0.065		0.84	0.0117	-0.062		0.84	0.0097	-0.06
0.84083	0.0144	-0.072		0.84083	0.0113	-0.064		0.84083	0.0115	-0.062		0.84083	0.0095	-0.06
0.84167	0.0143	-0.071		0.84167	0.0111	-0.065		0.84167	0.0113	-0.062		0.84167	0.0093	-0.06
0.8425	0.0142	-0.071		0.8425	0.011	-0.065		0.8425	0.0111	-0.062		0.8425	0.0092	-0.06
0.84333	0.0139	-0.072		0.84333	0.0107	-0.065		0.84333	0.0109	-0.062		0.84333	0.0089	-0.061
0.84417	0.0138	-0.072		0.84417	0.0105	-0.065		0.84417	0.0108	-0.062		0.84417	0.0087	-0.061
0.845	0.0136	-0.072		0.845	0.0101	-0.064		0.845	0.0104	-0.062		0.845	0.0082	-0.061
0.84583	0.0132	-0.072		0.84583	0.0099	-0.064		0.84583	0.0102	-0.062		0.84583	0.008	-0.061
0.84667	0.013	-0.071		0.84667	0.0096	-0.064		0.84667	0.01	-0.061		0.84667	0.0078	-0.061
0.8475	0.0126	-0.071		0.8475	0.009	-0.063		0.8475	0.0095	-0.061		0.8475	0.0072	-0.061
0.84833	0.0123	-0.072		0.84833	0.0087	-0.063		0.84833	0.0092	-0.061		0.84833	0.0069	-0.061
0.84917	0.012	-0.072		0.84917	0.0084	-0.063		0.84917	0.0089	-0.061		0.84917	0.0066	-0.061
0.85	0.0114	-0.072		0.85	0.0077	-0.063		0.85	0.0082	-0.062		0.85	0.0058	-0.061
0.85083	0.0111	-0.072		0.85083	0.0073	-0.063		0.85083	0.0079	-0.062		0.85083	0.0054	-0.061
0.85167	0.0107	-0.072		0.85167	0.0068	-0.063		0.85167	0.007	-0.062		0.85167	0.005	-0.062
0.8525	0.0099	-0.072		0.8525	0.0059	-0.062		0.8525	0.0066	-0.062		0.8525	0.004	-0.062
0.85333	0.0094	-0.072		0.85333	0.0054	-0.062		0.85333	0.0061	-0.062		0.85333	0.0035	-0.062
0.85417	0.0089	-0.072		0.85417	0.0042	-0.062		0.85417	0.0051	-0.062		0.85417	0.0024	-0.061
0.855	0.0079	-0.071		0.855	0.0036	-0.062		0.855	0.0045	-0.062		0.855	0.0018	-0.061
0.85583	0.0073	-0.072		0.85583	0.003	-0.062		0.85583	0.0039	-0.062		0.85583	0.0011	-0.061
0.85667	0.006	-0.072		0.85667	0.0015	-0.062		0.85667	0.0026	-0.062		0.85667	-0.0003	-0.061
0.8575	0.0054	-0.072		0.8575	0.0007	-0.063		0.8575	0.0019	-0.062		0.8575	-0.0011	-0.061
0.85833	0.0046	-0.072		0.85833	-0.0001	-0.063		0.85833	0.0003	-0.062		0.85833	-0.0019	-0.061
0.85917	0.0031	-0.072		0.85917	-0.0019	-0.064		0.85917	-0.0005	-0.062		0.85917	-0.0037	-0.061
0.86	0.0022	-0.071		0.86	-0.0029	-0.064		0.86	-0.0014	-0.062		0.86	-0.0046	-0.061
0.86083	0.0013	-0.071		0.86083	-0.0049	-0.063		0.86083	-0.0034	-0.062		0.86083	-0.0067	-0.061
0.86167	-0.0007	-0.071		0.86167	-0.0061	-0.063		0.86167	-0.0044	-0.062		0.86167	-0.0078	-0.061
0.8625	-0.0017	-0.071		0.8625	-0.0072	-0.063		0.8625	-0.0055	-0.062		0.8625	-0.009	-0.062
0.86333	-0.004	-0.071		0.86333	-0.0098	-0.063		0.86333	-0.0079	-0.062		0.86333	-0.0115	-0.062
0.86417	-0.0052	-0.072		0.86417	-0.0112	-0.063		0.86417	-0.0091	-0.062		0.86417	-0.0129	-0.063
0.865	-0.0065	-0.072		0.865	-0.0126	-0.064		0.865	-0.0119	-0.062		0.865	-0.0143	-0.063
0.86583	-0.0093	-0.072		0.86583	-0.0157	-0.064		0.86583	-0.0133	-0.062		0.86583	-0.0174	-0.063
0.86667	-0.0108	-0.073		0.86667	-0.0173	-0.065		0.86667	-0.0149	-0.062		0.86667	-0.019	-0.064
0.8675	-0.0124	-0.073		0.8675	-0.019	-0.066		0.8675	-0.0182	-0.062		0.8675	-0.0225	-0.064
0.86833	-0.0157	-0.073		0.86833	-0.0227	-0.066		0.86833	-0.0199	-0.062		0.86833	-0.0244	-0.064
0.86917	-0.0175	-0.073		0.86917	-0.0246	-0.066		0.86917	-0.0217	-0.063		0.86917	-0.0263	-0.064
0.87	-0.0193	-0.073		0.87	-0.0288	-0.067		0.87	-0.0256	-0.062		0.87	-0.0305	-0.064
0.87083	-0.0233	-0.073		0.87083	-0.031	-0.067		0.87083	-0.0277	-0.062		0.87083	-0.0327	-0.064
0.87167	-0.0254	-0.073		0.87167	-0.0333	-0.067		0.87167	-0.0299	-0.062		0.87167	-0.035	-0.064
0.8725	-0.0299	-0.074		0.8725	-0.0382	-0.067		0.8725	-0.0345	-0.062		0.8725	-0.0398	-0.063
0.87333	-0.0322	-0.074		0.87333	-0.0408	-0.066		0.87333	-0.0369	-0.062		0.87333	-0.0424	-0.064
0.87417	-0.0347	-0.074		0.87417	-0.0435	-0.066		0.87417	-0.0421	-0.063		0.87417	-0.0451	-0.064
0.875	-0.04	-0.075		0.875	-0.0491	-0.066		0.875	-0.0448	-0.063		0.875	-0.0508	-0.064
0.87583	-0.0427	-0.075		0.87583	-0.0521	-0.066		0.87583	-0.0477	-0.063		0.87583	-0.0538	-0.064
0.87667	-0.0456	-0.075		0.87667	-0.0585	-0.066		0.87667	-0.0537	-0.062		0.87667	-0.0601	-0.064
0.8775	-0.0517	-0.075		0.8775	-0.0618	-0.066		0.8775	-0.0568	-0.063		0.8775	-0.0634	-0.063
0.87833	-0.0549	-0.075		0.87833	-0.0652	-0.066		0.87833	-0.0601	-0.063		0.87833	-0.0669	-0.063
0.87917	-0.0616	-0.076		0.87917	-0.0725	-0.066		0.87917	-0.067	-0.063		0.87917	-0.0741	-0.063
0.88	-0.0652	-0.075		0.88	-0.0763	-0.065		0.88	-0.0706	-0.064		0.88	-0.0779	-0.063
0.88083	-0.0689	-0.075		0.88083	-0.0802	-0.065		0.88083	-0.0783	-0.064		0.88083	-0.0819	-0.063
0.88167	-0.0766	-0.075		0.88167	-0.0885	-0.066		0.88167	-0.0823	-0.063		0.88167	-0.0901	-0.063
0.8825	-0.0806	-0.075		0.8825	-0.0928	-0.066		0.8825	-0.0864	-0.063		0.8825	-0.0945	-0.063
0.88333	-0.0848	-0.075		0.88333	-0.1019	-0.067		0.88333	-0.095	-0.064		0.88333	-0.1035	-0.063
0.88417	-0.0935	-0.074		0.88417	-0.1066	-0.067		0.88417	-0.0996	-0.064		0.88417	-0.1083	-0.062
0.885	-0.0981	-0.074		0.885	-0.1114	-0.067		0.885	-0.1042	-0.064		0.885	-0.1131	-0.062
0.88583	-0.1077	-0.074		0.88583	-0.1216	-0.067		0.88583	-0.114	-0.064		0.88583	-0.1233	-0.062
0.88667	-0.1127	-0.073		0.88667	-0.1269	-0.068		0.88667	-0.1191	-0.064		0.88667	-0.1286	-0.062
0.8875	-0.1178	-0.073		0.8875	-0.1323	-0.068		0.8875	-0.1297	-0.064		0.8875	-0.134	-0.061
0.88833	-0.1285	-0.072		0.88833	-0.1436	-0.068		0.88833	-0.1352	-0.064		0.88833	-0.1454	-0.061
0.88917	-0.1341	-0.073		0.88917	-0.1495	-0.068		0.88917	-0.1409	-0.064		0.88917	-0.1513	-0.061
0.89	-0.1398	-0.073		0.89	-0.1556	-0.069		0.89	-0.1527	-0.064		0.89	-0.1574	-0.061
0.89083	-0.1517	-0.073		0.89083	-0.1681	-0.069		0.89083	-0.1588	-0.064		0.89083	-0.17	-0.061
0.89167	-0.1579	-0.074		0.89167	-0.1746	-0.069		0.89167	-0.1651	-0.065		0.89167	-0.1765	-0.062
0.8925	-0.1643	-0.074		0.8925	-0.1881	-0.069		0.8925	-0.1782	-0.065		0.8925	-0.1901	-0.062
0.89333	-0.1774	-0.075		0.89333	-0.1951	-0.069		0.89333	-0.1849	-0.064		0.89333	-0.1971	-0.062
0.89417	-0.1842	-0.075		0.89417	-0.2022	-0.069		0.89417	-0.1919	-0.065		0.89417	-0.2042	-0.063
0.895	-0.1983	-0.075		0.895	-0.217	-0.07		0.895	-0.2062	-0.065		0.895	-0.2191	-0.062
0.89583	-0.2056	-0.075		0.89583	-0.2246	-0.07		0.89583	-0.2136	-0.065		0.89583	-0.2267	-0.062
0.89667	-0.2131	-0.076		0.89667	-0.2324	-0.07		0.89667	-0.2289	-0.065		0.89667	-0.2346	-0.062
0.8975	-0.2285	-0.076		0.8975	-0.2485	-0.071		0.8975	-0.2368	-0.065		0.8975	-0.2507	-0.063
0.89833	-0.2365	-0.077		0.89833	-0.2567	-0.071		0.89833	-0.2449	-0.064		0.89833	-0.2591	-0.063
0.89917	-0.2446	-0.077		0.89917	-0.2738	-0.071		0.89917	-0.2616	-0.065		0.89917	-0.2762	-0.063
0.9	-0.2613	-0.077		0.9	-0.2826	-0.072		0.9	-0.2701	-0.064		0.9	-0.285	-0.064
0.90083	-0.2699	-0.077		0.90083	-0.2915	-0.072		0.90083	-0.2788	-0.064		0.90083	-0.294	-0.064
0.90167	-0.2876	-0.077		0.90167	-0.3099	-0.072		0.90167	-0.2968	-0.065		0.90167	-0.3125	-0.065
0.9025	-0.2967	-0.077		0.9025	-0.3193	-0.073		0.9025	-0.306	-0.065		0.9025	-0.322	-0.065
0.90333	-0.306	-0.077		0.90333	-0.3289	-0.074		0.90333	-0.325	-0.065		0.90333	-0.3317	-0.064
0.90417	-0.325	-0.077		0.90417	-0.3485	-0.074		0.90417	-0.3347	-0.065		0.90417	-0.3515	-0.065
0.905	-0.3348	-0.077		0.905	-0.3586	-0.073		0.905	-0.3446	-0.066		0.905	-0.3616	-0.065
0.90583	-0.3447	-0.077		0.90583	-0.3792	-0.073		0.90583	-0.3648	-0.066		0.90583	-0.3824	-0.065
0.90667	-0.365	-0.077		0.90667	-0.3897	-0.073		0.90667	-0.3752	-0.066		0.90667	-0.393	-0.065
0.9075	-0.3754	-0.076		0.9075	-0.4004	-0.073		0.9075	-0.3857	-0.067		0.9075	-0.4037	-0.065
0.90833	-0.3967	-0.076		0.90833	-0.4223	-0.074		0.90833	-0.4072	-0.067		0.90833	-0.4257	-0.065
0.90917	-0.4075	-0.076		0.90917	-0.4334	-0.074		0.90917	-0.4182	-0.068		0.90917	-0.4369	-0.065
0.91	-0.4185	-0.076		0.91	-0.4447	-0.074		0.91	-0.4293	-0.068		0.91	-0.4483	-0.064
0.91083	-0.441	-0.076		0.91083	-0.4677	-0.074		0.91083	-0.452	-0.069		0.91083	-0.4715	-0.064
0.91167	-0.4525	-0.076		0.91167	-0.4794	-0.075		0.91167	-0.4636	-0.069		0.91167	-0.4833	-0.065
0.9125	-0.4641	-0.076		0.9125	-0.4912	-0.075		0.9125	-0.4872	-0.07		0.9125	-0.4952	-0.065
0.91333	-0.4877	-0.076		0.91333	-0.5153	-0.075		0.91333	-0.4992	-0.07		0.91333	-0.5195	-0.065
0.91417	-0.4997	-0.076		0.91417	-0.5275	-0.075		0.91417	-0.5113	-0.071		0.91417	-0.5319	-0.065
0.915	-0.5118	-0.076		0.915	-0.5524	-0.076		0.915	-0.5359	-0.071		0.915	-0.5569	-0.064
0.91583	-0.5365	-0.076		0.91583	-0.565	-0.076		0.91583	-0.5484	-0.07		0.91583	-0.5696	-0.064
0.91667	-0.549	-0.077		0.91667	-0.5777	-0.076		0.91667	-0.561	-0.071		0.91667	-0.5825	-0.064
0.9175	-0.5744	-0.077		0.9175	-0.6034	-0.077		0.9175	-0.5867	-0.071		0.9175	-0.6084	-0.064
0.91833	-0.5872	-0.078		0.91833	-0.6165	-0.078		0.91833	-0.5996	-0.071		0.91833	-0.6216	-0.066
0.91917	-0.6002	-0.078		0.91917	-0.6296	-0.078		0.91917	-0.6259	-0.072		0.91917	-0.6348	-0.066
0.92	-0.6265	-0.078		0.92	-0.6562	-0.079		0.92	-0.6392	-0.072		0.92	-0.6616	-0.067
0.92083	-0.6397	-0.078		0.92083	-0.6696	-0.079		0.92083	-0.6525	-0.072		0.92083	-0.6752	-0.067
0.92167	-0.6531	-0.078		0.92167	-0.6967	-0.079		0.92167	-0.6796	-0.072		0.92167	-0.7025	-0.067
0.9225	-0.6801	-0.078		0.9225	-0.7103	-0.081		0.9225	-0.6932	-0.073		0.9225	-0.7163	-0.067
0.92333	-0.6937	-0.078		0.92333	-0.7241	-0.081		0.92333	-0.7069	-0.074		0.92333	-0.7301	-0.067
0.92417	-0.7212	-0.079		0.92417	-0.7517	-0.081		0.92417	-0.7346	-0.075		0.92417	-0.758	-0.068
0.925	-0.735	-0.08		0.925	-0.7656	-0.081		0.925	-0.7485	-0.075		0.925	-0.772	-0.069
0.92583	-0.7489	-0.08		0.92583	-0.7796	-0.081		0.92583	-0.7765	-0.075		0.92583	-0.7861	-0.07
0.92667	-0.7768	-0.08		0.92667	-0.8076	-0.081		0.92667	-0.7906	-0.076		0.92667	-0.8144	-0.07
0.9275	-0.7909	-0.081		0.9275	-0.8217	-0.08		0.9275	-0.8047	-0.076		0.9275	-0.8286	-0.071
0.92833	-0.805	-0.082		0.92833	-0.8358	-0.08		0.92833	-0.8331	-0.076		0.92833	-0.8428	-0.071
0.92917	-0.8332	-0.082		0.92917	-0.8641	-0.08		0.92917	-0.8473	-0.076		0.92917	-0.8714	-0.071
0.93	-0.8474	-0.082		0.93	-0.8783	-0.08		0.93	-0.8616	-0.076		0.93	-0.8857	-0.071
0.93083	-0.8616	-0.082		0.93083	-0.9066	-0.08		0.93083	-0.8902	-0.076		0.93083	-0.9143	-0.071
0.93167	-0.8901	-0.082		0.93167	-0.9208	-0.081		0.93167	-0.9044	-0.075		0.93167	-0.9286	-0.072
0.9325	-0.9043	-0.083		0.9325	-0.935	-0.081		0.9325	-0.9187	-0.075		0.9325	-0.9429	-0.072
0.93333	-0.9328	-0.083		0.93333	-0.9633	-0.081		0.93333	-0.9473	-0.075		0.93333	-0.9715	-0.072
0.93417	-0.947	-0.084		0.93417	-0.9774	-0.08		0.93417	-0.9616	-0.076		0.93417	-0.9857	-0.072
0.935	-0.9612	-0.084		0.935	-0.9915	-0.081		0.935	-0.9901	-0.076		0.935	-0.9999	-0.072
0.93583	-0.9895	-0.084		0.93583	-1.0196	-0.081		0.93583	-1.0043	-0.077		0.93583	-1.0283	-0.072
0.93667	-1.0036	-0.084		0.93667	-1.0336	-0.081		0.93667	-1.0184	-0.077		0.93667	-1.0424	-0.072
0.9375	-1.0177	-0.084		0.9375	-1.0614	-0.081		0.9375	-1.0466	-0.078		0.9375	-1.0704	-0.072
0.93833	-1.0457	-0.084		0.93833	-1.0752	-0.081		0.93833	-1.0606	-0.079		0.93833	-1.0843	-0.073
0.93917	-1.0596	-0.084		0.93917	-1.0889	-0.081		0.93917	-1.0746	-0.079		0.93917	-1.0982	-0.074
0.94	-1.0872	-0.083		0.94	-1.1162	-0.081		0.94	-1.1023	-0.08		0.94	-1.1257	-0.074
0.94083	-1.101	-0.083		0.94083	-1.1297	-0.081		0.94083	-1.116	-0.08		0.94083	-1.1393	-0.075
0.94167	-1.1146	-0.083		0.94167	-1.1431	-0.081		0.94167	-1.1433	-0.08		0.94167	-1.1528	-0.075
0.9425	-1.1417	-0.083		0.9425	-1.1697	-0.081		0.9425	-1.1567	-0.08		0.9425	-1.1796	-0.075
0.94333	-1.155	-0.083		0.94333	-1.1828	-0.081		0.94333	-1.1701	-0.081		0.94333	-1.1929	-0.076
0.94417	-1.1683	-0.083		0.94417	-1.2088	-0.081		0.94417	-1.1966	-0.081		0.94417	-1.219	-0.076
0.945	-1.1946	-0.082		0.945	-1.2216	-0.081		0.945	-1.2097	-0.08		0.945	-1.2319	-0.076
0.94583	-1.2075	-0.082		0.94583	-1.2343	-0.082		0.94583	-1.2226	-0.08		0.94583	-1.2446	-0.076
0.94667	-1.2331	-0.082		0.94667	-1.2592	-0.082		0.94667	-1.2482	-0.081		0.94667	-1.2698	-0.076
0.9475	-1.2457	-0.083		0.9475	-1.2715	-0.082		0.9475	-1.2607	-0.081		0.9475	-1.2821	-0.076
0.94833	-1.2581	-0.083		0.94833	-1.2837	-0.081		0.94833	-1.2855	-0.081		0.94833	-1.2944	-0.076
0.94917	-1.2826	-0.083		0.94917	-1.3075	-0.081		0.94917	-1.2976	-0.082		0.94917	-1.3183	-0.076
0.95	-1.2946	-0.083		0.95	-1.3192	-0.081		0.95	-1.3096	-0.082		0.95	-1.3301	-0.077
0.95083	-1.3065	-0.083		0.95083	-1.3307	-0.081		0.95083	-1.3332	-0.082		0.95083	-1.3417	-0.077
0.95167	-1.3298	-0.083		0.95167	-1.3533	-0.082		0.95167	-1.3447	-0.082		0.95167	-1.3644	-0.078
0.9525	-1.3412	-0.083		0.9525	-1.3644	-0.082		0.9525	-1.3561	-0.082		0.9525	-1.3755	-0.078
0.95333	-1.3524	-0.083		0.95333	-1.3859	-0.082		0.95333	-1.3783	-0.082		0.95333	-1.3972	-0.078
0.95417	-1.3744	-0.083		0.95417	-1.3964	-0.082		0.95417	-1.3891	-0.083		0.95417	-1.4077	-0.078
0.955	-1.3851	-0.083		0.955	-1.4068	-0.083		0.955	-1.3998	-0.083		0.955	-1.4181	-0.078
0.95583	-1.4059	-0.083		0.95583	-1.4269	-0.083		0.95583	-1.4205	-0.082		0.95583	-1.4382	-0.078
0.95667	-1.4161	-0.083		0.95667	-1.4366	-0.083		0.95667	-1.4306	-0.082		0.95667	-1.448	-0.078
0.9575	-1.4261	-0.084		0.9575	-1.4462	-0.083		0.9575	-1.4502	-0.081		0.9575	-1.4576	-0.078
0.95833	-1.4454	-0.084		0.95833	-1.4647	-0.083		0.95833	-1.4597	-0.081		0.95833	-1.4762	-0.078
0.95917	-1.4548	-0.085		0.95917	-1.4737	-0.084		0.95917	-1.4691	-0.081		0.95917	-1.4852	-0.078
0.96	-1.464	-0.085		0.96	-1.491	-0.084		0.96	-1.487	-0.081		0.96	-1.5025	-0.078
0.96083	-1.4817	-0.086		0.96083	-1.4993	-0.084		0.96083	-1.4957	-0.082		0.96083	-1.5108	-0.079
0.96167	-1.4903	-0.086		0.96167	-1.5075	-0.084		0.96167	-1.5042	-0.082		0.96167	-1.519	-0.079
0.9625	-1.5068	-0.087		0.9625	-1.5231	-0.084		0.9625	-1.5205	-0.081		0.9625	-1.5346	-0.078
0.96333	-1.5147	-0.087		0.96333	-1.5306	-0.084		0.96333	-1.5283	-0.081		0.96333	-1.542	-0.078
0.96417	-1.5224	-0.087		0.96417	-1.5378	-0.084		0.96417	-1.5433	-0.081		0.96417	-1.5493	-0.078
0.965	-1.5371	-0.087		0.965	-1.5517	-0.084		0.965	-1.5505	-0.081		0.965	-1.5631	-0.078
0.96583	-1.5442	-0.087		0.96583	-1.5583	-0.084		0.96583	-1.5574	-0.081		0.96583	-1.5696	-0.077
0.96667	-1.551	-0.087		0.96667	-1.5709	-0.084		0.96667	-1.5706	-0.081		0.96667	-1.5821	-0.077
0.9675	-1.564	-0.087		0.9675	-1.5768	-0.084		0.9675	-1.5769	-0.081		0.9675	-1.588	-0.077
0.96833	-1.5701	-0.087		0.96833	-1.5825	-0.085		0.96833	-1.5829	-0.081		0.96833	-1.5936	-0.077
0.96917	-1.5817	-0.087		0.96917	-1.5933	-0.085		0.96917	-1.5943	-0.081		0.96917	-1.6042	-0.077
0.97	-1.5872	-0.087		0.97	-1.5983	-0.085		0.97	-1.5996	-0.08		0.97	-1.6092	-0.077
0.97083	-1.5924	-0.087		0.97083	-1.6031	-0.085		0.97083	-1.6047	-0.08		0.97083	-1.6139	-0.077
0.97167	-1.6022	-0.087		0.97167	-1.612	-0.084		0.97167	-1.6143	-0.08		0.97167	-1.6227	-0.077
0.9725	-1.6068	-0.087		0.9725	-1.6162	-0.084		0.9725	-1.6187	-0.08		0.9725	-1.6268	-0.077
0.97333	-1.6111	-0.087		0.97333	-1.6201	-0.084		0.97333	-1.6269	-0.08		0.97333	-1.6306	-0.077
0.97417	-1.619	-0.087		0.97417	-1.6272	-0.084		0.97417	-1.6306	-0.08		0.97417	-1.6375	-0.077
0.975	-1.6227	-0.086		0.975	-1.6304	-0.084		0.975	-1.6341	-0.08		0.975	-1.6407	-0.077
0.97583	-1.6261	-0.086		0.97583	-1.6362	-0.084		0.97583	-1.6404	-0.079		0.97583	-1.6462	-0.077
0.97667	-1.6322	-0.087		0.97667	-1.6388	-0.085		0.97667	-1.6433	-0.079		0.97667	-1.6487	-0.077
0.9775	-1.635	-0.087		0.9775	-1.6411	-0.085		0.9775	-1.6459	-0.079		0.9775	-1.6509	-0.076
0.97833	-1.6398	-0.087		0.97833	-1.6451	-0.086		0.97833	-1.6504	-0.079		0.97833	-1.6547	-0.076
0.97917	-1.6419	-0.086		0.97917	-1.6468	-0.086		0.97917	-1.6523	-0.078		0.97917	-1.6563	-0.076
0.98	-1.6437	-0.086		0.98	-1.6483	-0.086		0.98	-1.6555	-0.078		0.98	-1.6576	-0.076
0.98083	-1.6468	-0.086		0.98083	-1.6506	-0.085		0.98083	-1.6568	-0.077		0.98083	-1.6597	-0.076
0.98167	-1.648	-0.086		0.98167	-1.6514	-0.085		0.98167	-1.6578	-0.077		0.98167	-1.6604	-0.076
0.9825	-1.6489	-0.086		0.9825	-1.6524	-0.084		0.9825	-1.6593	-0.077		0.9825	-1.6611	-0.077
0.98333	-1.6503	-0.086		0.98333	-1.6526	-0.083		0.98333	-1.6597	-0.077		0.98333	-1.6612	-0.077
0.98417	-1.6506	-0.087		0.98417	-1.6526	-0.083		0.98417	-1.6599	-0.076		0.98417	-1.661	-0.077
0.985	-1.6507	-0.087		0.985	-1.652	-0.082		0.985	-1.6597	-0.076		0.985	-1.6601	-0.076
0.98583	-1.6504	-0.086		0.98583	-1.6513	-0.082		0.98583	-1.6593	-0.075		0.98583	-1.6594	-0.076
0.98667	-1.65	-0.086		0.98667	-1.6505	-0.082		0.98667	-1.6578	-0.076		0.98667	-1.6584	-0.076
0.9875	-1.6484	-0.086		0.9875	-1.6483	-0.082		0.9875	-1.6568	-0.076		0.9875	-1.6559	-0.076
0.98833	-1.6474	-0.086		0.98833	-1.6469	-0.082		0.98833	-1.6556	-0.076		0.98833	-1.6544	-0.076
0.98917	-1.6461	-0.087		0.98917	-1.6453	-0.082		0.98917	-1.6526	-0.077		0.98917	-1.6526	-0.076
0.99	-1.643	-0.087		0.99	-1.6416	-0.081		0.99	-1.6508	-0.077		0.99	-1.6486	-0.075
0.99083	-1.6412	-0.087		0.99083	-1.6395	-0.081		0.99083	-1.6488	-0.077		0.99083	-1.6463	-0.074
0.99167	-1.6392	-0.087		0.99167	-1.6347	-0.081		0.99167	-1.6443	-0.077		0.99167	-1.6412	-0.074
0.9925	-1.6346	-0.088		0.9925	-1.632	-0.081		0.9925	-1.6418	-0.076		0.9925	-1.6384	-0.074
0.99333	-1.6321	-0.088		0.99333	-1.6292	-0.081		0.99333	-1.6391	-0.075		0.99333	-1.6354	-0.073
0.99417	-1.6264	-0.088		0.99417	-1.6231	-0.081		0.99417	-1.6332	-0.075		0.99417	-1.6289	-0.074
0.995	-1.6234	-0.087		0.995	-1.6197	-0.08		0.995	-1.6299	-0.075		0.995	-1.6255	-0.074
0.99583	-1.6201	-0.087		0.99583	-1.6162	-0.08		0.99583	-1.623	-0.075		0.99583	-1.6218	-0.075
0.99667	-1.6132	-0.087		0.99667	-1.6088	-0.08		0.99667	-1.6193	-0.075		0.99667	-1.614	-0.074
0.9975	-1.6095	-0.087		0.9975	-1.6048	-0.081		0.9975	-1.6155	-0.075		0.9975	-1.6099	-0.074
0.99833	-1.6056	-0.087		0.99833	-1.5965	-0.081		0.99833	-1.6073	-0.076		0.99833	-1.6013	-0.074
0.99917	-1.5974	-0.087		0.99917	-1.5921	-0.081		0.99917	-1.603	-0.076		0.99917	-1.5967	-0.074
1	-1.5931	-0.087		1	-1.5875	-0.082		1	-1.5985	-0.076		1	-1.592	-0.074
1.00083	-1.584	-0.087		1.00083	-1.5781	-0.082		1.00083	-1.5892	-0.076		1.00083	-1.5822	-0.075
1.00167	-1.5793	-0.087		1.00167	-1.5731	-0.082		1.00167	-1.5843	-0.077		1.00167	-1.5771	-0.075
1.0025	-1.5744	-0.087		1.0025	-1.568	-0.082		1.0025	-1.5742	-0.077		1.0025	-1.5719	-0.074
1.00333	-1.5643	-0.087		1.00333	-1.5575	-0.082		1.00333	-1.5689	-0.076		1.00333	-1.561	-0.074
1.00417	-1.559	-0.087		1.00417	-1.552	-0.082		1.00417	-1.5635	-0.076		1.00417	-1.5554	-0.074
1.005	-1.5536	-0.086		1.005	-1.5408	-0.081		1.005	-1.5523	-0.076		1.005	-1.5439	-0.074
1.00583	-1.5424	-0.086		1.00583	-1.535	-0.081		1.00583	-1.5465	-0.076		1.00583	-1.5379	-0.073
1.00667	-1.5367	-0.086		1.00667	-1.5291	-0.081		1.00667	-1.5407	-0.076		1.00667	-1.5318	-0.073
1.0075	-1.5249	-0.086		1.0075	-1.5169	-0.081		1.0075	-1.5286	-0.075		1.0075	-1.5194	-0.073
1.00833	-1.5188	-0.086		1.00833	-1.5107	-0.081		1.00833	-1.5224	-0.075		1.00833	-1.513	-0.072
1.00917	-1.5126	-0.086		1.00917	-1.5044	-0.081		1.00917	-1.5097	-0.075		1.00917	-1.5065	-0.072
1.01	-1.4999	-0.086		1.01	-1.4914	-0.081		1.01	-1.5031	-0.075		1.01	-1.4933	-0.072
1.01083	-1.4934	-0.087		1.01083	-1.4848	-0.081		1.01083	-1.4965	-0.075		1.01083	-1.4866	-0.071
1.01167	-1.4868	-0.087		1.01167	-1.4781	-0.081		1.01167	-1.4831	-0.075		1.01167	-1.4797	-0.071
1.0125	-1.4734	-0.087		1.0125	-1.4645	-0.08		1.0125	-1.4762	-0.076		1.0125	-1.4658	-0.071
1.01333	-1.4666	-0.086		1.01333	-1.4575	-0.08		1.01333	-1.4692	-0.076		1.01333	-1.4587	-0.071
1.01417	-1.4597	-0.085		1.01417	-1.4434	-0.08		1.01417	-1.4551	-0.076		1.01417	-1.4443	-0.071
1.015	-1.4456	-0.085		1.015	-1.4362	-0.08		1.015	-1.4479	-0.075		1.015	-1.437	-0.072
1.01583	-1.4384	-0.085		1.01583	-1.429	-0.08		1.01583	-1.4406	-0.075		1.01583	-1.4296	-0.073
1.01667	-1.4238	-0.085		1.01667	-1.4142	-0.08		1.01667	-1.4259	-0.074		1.01667	-1.4147	-0.072
1.0175	-1.4165	-0.084		1.0175	-1.4068	-0.08		1.0175	-1.4184	-0.074		1.0175	-1.4071	-0.072
1.01833	-1.4091	-0.084		1.01833	-1.3993	-0.08		1.01833	-1.4033	-0.074		1.01833	-1.3995	-0.072
1.01917	-1.394	-0.084		1.01917	-1.3841	-0.08		1.01917	-1.3956	-0.074		1.01917	-1.3841	-0.072
1.02	-1.3864	-0.084		1.02	-1.3764	-0.08		1.02	-1.3879	-0.074		1.02	-1.3763	-0.072
1.02083	-1.3787	-0.084		1.02083	-1.3609	-0.08		1.02083	-1.3724	-0.074		1.02083	-1.3605	-0.072
1.02167	-1.3632	-0.084		1.02167	-1.3531	-0.08		1.02167	-1.3645	-0.074		1.02167	-1.3526	-0.072
1.0225	-1.3554	-0.084		1.0225	-1.3453	-0.079		1.0225	-1.3566	-0.074		1.0225	-1.3446	-0.072
1.02333	-1.3396	-0.084		1.02333	-1.3294	-0.079		1.02333	-1.3407	-0.075		1.02333	-1.3286	-0.073
1.02417	-1.3317	-0.083		1.02417	-1.3214	-0.079		1.02417	-1.3326	-0.074		1.02417	-1.3205	-0.073
1.025	-1.3237	-0.082		1.025	-1.3134	-0.079		1.025	-1.3164	-0.074		1.025	-1.3124	-0.073
1.02583	-1.3076	-0.082		1.02583	-1.2972	-0.079		1.02583	-1.3083	-0.073		1.02583	-1.296	-0.074
1.02667	-1.2995	-0.082		1.02667	-1.2891	-0.079		1.02667	-1.3001	-0.073		1.02667	-1.2878	-0.073
1.0275	-1.2914	-0.082		1.0275	-1.2728	-0.079		1.0275	-1.2837	-0.073		1.0275	-1.2713	-0.073
1.02833	-1.275	-0.082		1.02833	-1.2646	-0.079		1.02833	-1.2755	-0.074		1.02833	-1.263	-0.072
1.02917	-1.2668	-0.082		1.02917	-1.2564	-0.078		1.02917	-1.2672	-0.073		1.02917	-1.2547	-0.071
1.03	-1.2504	-0.082		1.03	-1.24	-0.078		1.03	-1.2506	-0.073		1.03	-1.2381	-0.071
1.03083	-1.2421	-0.082		1.03083	-1.2317	-0.079		1.03083	-1.2423	-0.074		1.03083	-1.2298	-0.071
1.03167	-1.2338	-0.082		1.03167	-1.2234	-0.079		1.03167	-1.2339	-0.073		1.03167	-1.2214	-0.071
1.0325	-1.2172	-0.082		1.0325	-1.2068	-0.078		1.0325	-1.2172	-0.073		1.0325	-1.2046	-0.07
1.03333	-1.2089	-0.082		1.03333	-1.1985	-0.078		1.03333	-1.2088	-0.073		1.03333	-1.1963	-0.07
1.03417	-1.2005	-0.082		1.03417	-1.1902	-0.078		1.03417	-1.1921	-0.073		1.03417	-1.1879	-0.07
1.035	-1.1839	-0.082		1.035	-1.1735	-0.078		1.035	-1.1837	-0.072		1.035	-1.1711	-0.07
1.03583	-1.1755	-0.082		1.03583	-1.1652	-0.079		1.03583	-1.1753	-0.072		1.03583	-1.1627	-0.07
1.03667	-1.1671	-0.081		1.03667	-1.1486	-0.079		1.03667	-1.1585	-0.071		1.03667	-1.1459	-0.071
1.0375	-1.1505	-0.081		1.0375	-1.1403	-0.079		1.0375	-1.1501	-0.072		1.0375	-1.1375	-0.071
1.03833	-1.1421	-0.081		1.03833	-1.1319	-0.079		1.03833	-1.1417	-0.072		1.03833	-1.1291	-0.071
1.03917	-1.1254	-0.081		1.03917	-1.1153	-0.079		1.03917	-1.1249	-0.072		1.03917	-1.1124	-0.071
1.04	-1.1171	-0.082		1.04	-1.107	-0.079		1.04	-1.1166	-0.071		1.04	-1.1041	-0.071
1.04083	-1.1087	-0.082		1.04083	-1.0987	-0.078		1.04083	-1.0998	-0.071		1.04083	-1.0957	-0.072
1.04167	-1.0921	-0.082		1.04167	-1.0822	-0.078		1.04167	-1.0915	-0.072		1.04167	-1.0791	-0.072
1.0425	-1.0838	-0.082		1.0425	-1.0739	-0.078		1.0425	-1.0832	-0.071		1.0425	-1.0708	-0.072
1.04333	-1.0755	-0.081		1.04333	-1.0574	-0.078		1.04333	-1.0665	-0.072		1.04333	-1.0542	-0.072
1.04417	-1.059	-0.081		1.04417	-1.0492	-0.078		1.04417	-1.0583	-0.072		1.04417	-1.046	-0.072
1.045	-1.0507	-0.081		1.045	-1.041	-0.079		1.045	-1.05	-0.072		1.045	-1.0377	-0.072
1.04583	-1.0343	-0.08		1.04583	-1.0247	-0.079		1.04583	-1.0335	-0.072		1.04583	-1.0213	-0.072
1.04667	-1.0261	-0.08		1.04667	-1.0166	-0.08		1.04667	-1.0253	-0.072		1.04667	-1.0132	-0.072
1.0475	-1.0179	-0.08		1.0475	-1.0085	-0.08		1.0475	-1.009	-0.072		1.0475	-1.0051	-0.073
1.04833	-1.0017	-0.08		1.04833	-0.9923	-0.08		1.04833	-1.0008	-0.072		1.04833	-0.9888	-0.072
1.04917	-0.9936	-0.079		1.04917	-0.9843	-0.079		1.04917	-0.9927	-0.071		1.04917	-0.9808	-0.072
1.05	-0.9855	-0.079		1.05	-0.9763	-0.079		1.05	-0.9766	-0.071		1.05	-0.9727	-0.072
1.05083	-0.9695	-0.078		1.05083	-0.9604	-0.079		1.05083	-0.9685	-0.071		1.05083	-0.9567	-0.071
1.05167	-0.9615	-0.079		1.05167	-0.9525	-0.079		1.05167	-0.9605	-0.071		1.05167	-0.9488	-0.071
1.0525	-0.9535	-0.079		1.0525	-0.9367	-0.078		1.0525	-0.9446	-0.071		1.0525	-0.933	-0.071
1.05333	-0.9377	-0.08		1.05333	-0.9289	-0.077		1.05333	-0.9367	-0.071		1.05333	-0.9251	-0.07
1.05417	-0.9298	-0.08		1.05417	-0.9211	-0.076		1.05417	-0.9288	-0.071		1.05417	-0.9173	-0.07
1.055	-0.9141	-0.08		1.055	-0.9055	-0.076		1.055	-0.9132	-0.071		1.055	-0.9018	-0.069
1.05583	-0.9064	-0.08		1.05583	-0.8978	-0.076		1.05583	-0.9054	-0.071		1.05583	-0.894	-0.069
1.05667	-0.8986	-0.08		1.05667	-0.8902	-0.076		1.05667	-0.8899	-0.072		1.05667	-0.8864	-0.07
1.0575	-0.8832	-0.08		1.0575	-0.8749	-0.076		1.0575	-0.8822	-0.072		1.0575	-0.8711	-0.07
1.05833	-0.8756	-0.081		1.05833	-0.8674	-0.076		1.05833	-0.8746	-0.072		1.05833	-0.8635	-0.07
1.05917	-0.868	-0.081		1.05917	-0.8523	-0.077		1.05917	-0.8595	-0.072		1.05917	-0.8485	-0.071
1.06	-0.8529	-0.08		1.06	-0.8449	-0.077		1.06	-0.8519	-0.072		1.06	-0.841	-0.071
1.06083	-0.8454	-0.08		1.06083	-0.8375	-0.077		1.06083	-0.8444	-0.071		1.06083	-0.8336	-0.071
1.06167	-0.8305	-0.08		1.06167	-0.8228	-0.077		1.06167	-0.8296	-0.071		1.06167	-0.8189	-0.071
1.0625	-0.8232	-0.079		1.0625	-0.8155	-0.077		1.0625	-0.8222	-0.071		1.0625	-0.8116	-0.071
1.06333	-0.8158	-0.079		1.06333	-0.8082	-0.077		1.06333	-0.8076	-0.07		1.06333	-0.8044	-0.071
1.06417	-0.8013	-0.08		1.06417	-0.7939	-0.077		1.06417	-0.8004	-0.07		1.06417	-0.79	-0.07
1.065	-0.7941	-0.081		1.065	-0.7867	-0.077		1.065	-0.7931	-0.07		1.065	-0.7828	-0.07
1.06583	-0.7869	-0.081		1.06583	-0.7726	-0.076		1.06583	-0.7789	-0.07		1.06583	-0.7687	-0.07
1.06667	-0.7727	-0.081		1.06667	-0.7656	-0.076		1.06667	-0.7718	-0.07		1.06667	-0.7617	-0.071
1.0675	-0.7657	-0.081		1.0675	-0.7586	-0.075		1.0675	-0.7647	-0.07		1.0675	-0.7547	-0.071
1.06833	-0.7517	-0.082		1.06833	-0.7448	-0.075		1.06833	-0.7508	-0.07		1.06833	-0.741	-0.071
1.06917	-0.7448	-0.082		1.06917	-0.738	-0.076		1.06917	-0.7439	-0.071		1.06917	-0.7341	-0.071
1.07	-0.7379	-0.082		1.07	-0.7312	-0.076		1.07	-0.7371	-0.071		1.07	-0.7274	-0.071
1.07083	-0.7243	-0.081		1.07083	-0.7177	-0.077		1.07083	-0.7235	-0.071		1.07083	-0.7139	-0.071
1.07167	-0.7175	-0.081		1.07167	-0.7111	-0.077		1.07167	-0.7168	-0.071		1.07167	-0.7073	-0.072
1.0725	-0.7108	-0.081		1.0725	-0.7045	-0.077		1.0725	-0.7034	-0.071		1.0725	-0.7007	-0.072
1.07333	-0.6976	-0.081		1.07333	-0.6914	-0.077		1.07333	-0.6968	-0.071		1.07333	-0.6876	-0.072
1.07417	-0.691	-0.08		1.07417	-0.6849	-0.077		1.07417	-0.6903	-0.071		1.07417	-0.6811	-0.072
1.075	-0.6845	-0.08		1.075	-0.6721	-0.076		1.075	-0.6773	-0.071		1.075	-0.6683	-0.072
1.07583	-0.6716	-0.08		1.07583	-0.6657	-0.076		1.07583	-0.6709	-0.07		1.07583	-0.662	-0.072
1.07667	-0.6652	-0.08		1.07667	-0.6594	-0.076		1.07667	-0.6646	-0.07		1.07667	-0.6557	-0.072
1.0775	-0.6526	-0.079		1.0775	-0.647	-0.076		1.0775	-0.652	-0.071		1.0775	-0.6433	-0.072
1.07833	-0.6463	-0.079		1.07833	-0.6408	-0.076		1.07833	-0.6457	-0.071		1.07833	-0.6371	-0.071
1.07917	-0.6401	-0.079		1.07917	-0.6347	-0.076		1.07917	-0.6335	-0.071		1.07917	-0.631	-0.071
1.08	-0.6279	-0.079		1.08	-0.6226	-0.075		1.08	-0.6274	-0.07		1.08	-0.619	-0.071
1.08083	-0.6218	-0.08		1.08083	-0.6166	-0.075		1.08083	-0.6213	-0.07		1.08083	-0.613	-0.071
1.08167	-0.6158	-0.08		1.08167	-0.6048	-0.075		1.08167	-0.6094	-0.07		1.08167	-0.6012	-0.071
1.0825	-0.6039	-0.08		1.0825	-0.5989	-0.075		1.0825	-0.6035	-0.07		1.0825	-0.5954	-0.071
1.08333	-0.598	-0.08		1.08333	-0.5931	-0.075		1.08333	-0.5976	-0.07		1.08333	-0.5896	-0.071
1.08417	-0.5864	-0.08		1.08417	-0.5817	-0.075		1.08417	-0.586	-0.07		1.08417	-0.5782	-0.071
1.085	-0.5806	-0.081		1.085	-0.576	-0.075		1.085	-0.5803	-0.07		1.085	-0.5725	-0.071
1.08583	-0.5749	-0.082		1.08583	-0.5704	-0.075		1.08583	-0.569	-0.07		1.08583	-0.5669	-0.071
1.08667	-0.5637	-0.082		1.08667	-0.5593	-0.076		1.08667	-0.5634	-0.071		1.08667	-0.5559	-0.071
1.0875	-0.5581	-0.082		1.0875	-0.5538	-0.075		1.0875	-0.5579	-0.071		1.0875	-0.5504	-0.072
1.08833	-0.5526	-0.082		1.08833	-0.543	-0.075		1.08833	-0.547	-0.071		1.08833	-0.5396	-0.072
1.08917	-0.5417	-0.082		1.08917	-0.5376	-0.075		1.08917	-0.5416	-0.072		1.08917	-0.5343	-0.072
1.09	-0.5363	-0.082		1.09	-0.5323	-0.075		1.09	-0.5362	-0.072		1.09	-0.529	-0.072
1.09083	-0.5257	-0.082		1.09083	-0.5218	-0.075		1.09083	-0.5256	-0.071		1.09083	-0.5186	-0.072
1.09167	-0.5204	-0.082		1.09167	-0.5167	-0.075		1.09167	-0.5204	-0.071		1.09167	-0.5135	-0.073
1.0925	-0.5152	-0.083		1.0925	-0.5115	-0.074		1.0925	-0.5152	-0.071		1.0925	-0.5083	-0.073
1.09333	-0.5049	-0.083		1.09333	-0.5014	-0.074		1.09333	-0.505	-0.07		1.09333	-0.4983	-0.073
1.09417	-0.4998	-0.083		1.09417	-0.4964	-0.074		1.09417	-0.5	-0.07		1.09417	-0.4933	-0.072
1.095	-0.4948	-0.083		1.095	-0.4915	-0.074		1.095	-0.49	-0.07		1.095	-0.4884	-0.071
1.09583	-0.4849	-0.083		1.09583	-0.4817	-0.074		1.09583	-0.4851	-0.07		1.09583	-0.4786	-0.071
1.09667	-0.48	-0.083		1.09667	-0.4769	-0.074		1.09667	-0.4803	-0.07		1.09667	-0.4739	-0.071
1.0975	-0.4752	-0.083		1.0975	-0.4673	-0.075		1.0975	-0.4706	-0.071		1.0975	-0.4644	-0.071
1.09833	-0.4656	-0.083		1.09833	-0.4626	-0.075		1.09833	-0.4659	-0.071		1.09833	-0.4597	-0.07
1.09917	-0.4608	-0.083		1.09917	-0.458	-0.075		1.09917	-0.4612	-0.071		1.09917	-0.4551	-0.07
1.1	-0.4515	-0.083		1.1	-0.4488	-0.075		1.1	-0.4519	-0.071		1.1	-0.446	-0.07
1.10083	-0.4469	-0.083		1.10083	-0.4443	-0.075		1.10083	-0.4473	-0.071		1.10083	-0.4414	-0.07
1.10167	-0.4423	-0.083		1.10167	-0.4398	-0.075		1.10167	-0.4383	-0.07		1.10167	-0.437	-0.07
1.1025	-0.4334	-0.083		1.1025	-0.4309	-0.076		1.1025	-0.4339	-0.07		1.1025	-0.4282	-0.07
1.10333	-0.4289	-0.083		1.10333	-0.4266	-0.076		1.10333	-0.4295	-0.07		1.10333	-0.4238	-0.07
1.10417	-0.4245	-0.083		1.10417	-0.418	-0.076		1.10417	-0.4208	-0.071		1.10417	-0.4153	-0.07
1.105	-0.4159	-0.082		1.105	-0.4137	-0.076		1.105	-0.4165	-0.071		1.105	-0.4111	-0.071
1.10583	-0.4116	-0.082		1.10583	-0.4095	-0.076		1.10583	-0.4123	-0.071		1.10583	-0.4069	-0.071
1.10667	-0.4032	-0.082		1.10667	-0.4012	-0.076		1.10667	-0.4039	-0.071		1.10667	-0.3986	-0.071
1.1075	-0.399	-0.082		1.1075	-0.3971	-0.076		1.1075	-0.3998	-0.072		1.1075	-0.3946	-0.071
1.10833	-0.3949	-0.082		1.10833	-0.3931	-0.076		1.10833	-0.3917	-0.072		1.10833	-0.3905	-0.071
1.10917	-0.3868	-0.082		1.10917	-0.3851	-0.076		1.10917	-0.3877	-0.073		1.10917	-0.3826	-0.071
1.11	-0.3828	-0.081		1.11	-0.3812	-0.076		1.11	-0.3837	-0.073		1.11	-0.3787	-0.071
1.11083	-0.3788	-0.08		1.11083	-0.3773	-0.076		1.11083	-0.3759	-0.073		1.11083	-0.3748	-0.071
1.11167	-0.371	-0.08		1.11167	-0.3696	-0.076		1.11167	-0.372	-0.073		1.11167	-0.3672	-0.072
1.1125	-0.3671	-0.08		1.1125	-0.3658	-0.076		1.1125	-0.3682	-0.073		1.1125	-0.3634	-0.072
1.11333	-0.3633	-0.08		1.11333	-0.3584	-0.076		1.11333	-0.3607	-0.073		1.11333	-0.356	-0.072
1.11417	-0.3558	-0.08		1.11417	-0.3547	-0.076		1.11417	-0.3569	-0.072		1.11417	-0.3524	-0.072
1.115	-0.3521	-0.08		1.115	-0.351	-0.076		1.115	-0.3533	-0.072		1.115	-0.3487	-0.071
1.11583	-0.3448	-0.08		1.11583	-0.3439	-0.075		1.11583	-0.346	-0.072		1.11583	-0.3416	-0.071
1.11667	-0.3412	-0.08		1.11667	-0.3403	-0.075		1.11667	-0.3425	-0.072		1.11667	-0.3381	-0.071
1.1175	-0.3377	-0.08		1.1175	-0.3368	-0.076		1.1175	-0.3355	-0.072		1.1175	-0.3346	-0.071
1.11833	-0.3307	-0.08		1.11833	-0.3299	-0.076		1.11833	-0.332	-0.072		1.11833	-0.3278	-0.071
1.11917	-0.3272	-0.079		1.11917	-0.3265	-0.076		1.11917	-0.3286	-0.072		1.11917	-0.3244	-0.071
1.12	-0.3238	-0.079		1.12	-0.3199	-0.075		1.12	-0.3218	-0.072		1.12	-0.3177	-0.071
1.12083	-0.317	-0.079		1.12083	-0.3166	-0.075		1.12083	-0.3185	-0.072		1.12083	-0.3145	-0.071
1.12167	-0.3137	-0.079		1.12167	-0.3133	-0.075		1.12167	-0.3152	-0.072		1.12167	-0.3112	-0.07
1.1225	-0.3072	-0.08		1.1225	-0.3069	-0.075		1.1225	-0.3087	-0.073		1.1225	-0.3049	-0.07
1.12333	-0.304	-0.08		1.12333	-0.3037	-0.075		1.12333	-0.3055	-0.073		1.12333	-0.3017	-0.07
1.12417	-0.3008	-0.08		1.12417	-0.3006	-0.075		1.12417	-0.2993	-0.073		1.12417	-0.2986	-0.07
1.125	-0.2945	-0.081		1.125	-0.2944	-0.075		1.125	-0.2962	-0.073		1.125	-0.2925	-0.07
1.12583	-0.2914	-0.081		1.12583	-0.2914	-0.075		1.12583	-0.2931	-0.073		1.12583	-0.2895	-0.07
1.12667	-0.2884	-0.081		1.12667	-0.2854	-0.075		1.12667	-0.2871	-0.073		1.12667	-0.2835	-0.07
1.1275	-0.2823	-0.081		1.1275	-0.2825	-0.075		1.1275	-0.2841	-0.073		1.1275	-0.2806	-0.07
1.12833	-0.2794	-0.081		1.12833	-0.2795	-0.075		1.12833	-0.2812	-0.072		1.12833	-0.2777	-0.07
1.12917	-0.2735	-0.081		1.12917	-0.2738	-0.076		1.12917	-0.2754	-0.073		1.12917	-0.272	-0.07
1.13	-0.2707	-0.082		1.13	-0.271	-0.076		1.13	-0.2725	-0.073		1.13	-0.2692	-0.07
1.13083	-0.2678	-0.081		1.13083	-0.2682	-0.076		1.13083	-0.2697	-0.073		1.13083	-0.2664	-0.069
1.13167	-0.2622	-0.081		1.13167	-0.2627	-0.076		1.13167	-0.2642	-0.073		1.13167	-0.261	-0.069
1.1325	-0.2594	-0.08		1.1325	-0.26	-0.076		1.1325	-0.2614	-0.073		1.1325	-0.2583	-0.069
1.13333	-0.2567	-0.08		1.13333	-0.2573	-0.076		1.13333	-0.2561	-0.073		1.13333	-0.2556	-0.069
1.13417	-0.2513	-0.08		1.13417	-0.252	-0.076		1.13417	-0.2534	-0.073		1.13417	-0.2504	-0.069
1.135	-0.2487	-0.08		1.135	-0.2494	-0.077		1.135	-0.2508	-0.073		1.135	-0.2478	-0.069
1.13583	-0.2461	-0.08		1.13583	-0.2443	-0.077		1.13583	-0.2457	-0.073		1.13583	-0.2427	-0.069
1.13667	-0.2409	-0.082		1.13667	-0.2418	-0.077		1.13667	-0.2431	-0.073		1.13667	-0.2402	-0.068
1.1375	-0.2384	-0.082		1.1375	-0.2393	-0.077		1.1375	-0.2406	-0.073		1.1375	-0.2377	-0.068
1.13833	-0.2334	-0.082		1.13833	-0.2344	-0.077		1.13833	-0.2357	-0.073		1.13833	-0.2328	-0.068
1.13917	-0.2309	-0.083		1.13917	-0.232	-0.077		1.13917	-0.2332	-0.073		1.13917	-0.2304	-0.068
1.14	-0.2285	-0.083		1.14	-0.2296	-0.077		1.14	-0.2284	-0.073		1.14	-0.2281	-0.068
1.14083	-0.2237	-0.084		1.14083	-0.2249	-0.077		1.14083	-0.2261	-0.073		1.14083	-0.2234	-0.069
1.14167	-0.2213	-0.084		1.14167	-0.2226	-0.077		1.14167	-0.2237	-0.072		1.14167	-0.2211	-0.069
1.1425	-0.219	-0.084		1.1425	-0.218	-0.077		1.1425	-0.2192	-0.073		1.1425	-0.2166	-0.069
1.14333	-0.2144	-0.084		1.14333	-0.2158	-0.078		1.14333	-0.2169	-0.073		1.14333	-0.2143	-0.068
1.14417	-0.2121	-0.084		1.14417	-0.2136	-0.078		1.14417	-0.2147	-0.073		1.14417	-0.2121	-0.068
1.145	-0.2077	-0.083		1.145	-0.2092	-0.078		1.145	-0.2103	-0.073		1.145	-0.2078	-0.068
1.14583	-0.2055	-0.082		1.14583	-0.207	-0.078		1.14583	-0.2081	-0.073		1.14583	-0.2057	-0.067
1.14667	-0.2033	-0.082		1.14667	-0.2049	-0.078		1.14667	-0.2039	-0.072		1.14667	-0.2036	-0.067
1.1475	-0.1991	-0.081		1.1475	-0.2007	-0.078		1.1475	-0.2018	-0.072		1.1475	-0.1994	-0.067
1.14833	-0.1969	-0.081		1.14833	-0.1987	-0.078		1.14833	-0.1997	-0.072		1.14833	-0.1973	-0.067
1.14917	-0.1949	-0.081		1.14917	-0.1946	-0.078		1.14917	-0.1956	-0.072		1.14917	-0.1933	-0.067
1.15	-0.1908	-0.081		1.15	-0.1926	-0.079		1.15	-0.1936	-0.072		1.15	-0.1913	-0.067
1.15083	-0.1888	-0.08		1.15083	-0.1907	-0.078		1.15083	-0.1916	-0.072		1.15083	-0.1894	-0.067
1.15167	-0.1848	-0.08		1.15167	-0.1868	-0.079		1.15167	-0.1877	-0.072		1.15167	-0.1855	-0.067
1.1525	-0.1829	-0.08		1.1525	-0.1849	-0.079		1.1525	-0.1858	-0.072		1.1525	-0.1836	-0.068
1.15333	-0.1809	-0.08		1.15333	-0.183	-0.079		1.15333	-0.1839	-0.072		1.15333	-0.1817	-0.069
1.15417	-0.1772	-0.081		1.15417	-0.1793	-0.079		1.15417	-0.1801	-0.073		1.15417	-0.1781	-0.069
1.155	-0.1753	-0.081		1.155	-0.1774	-0.079		1.155	-0.1783	-0.073		1.155	-0.1762	-0.069
1.15583	-0.1735	-0.082		1.15583	-0.1756	-0.079		1.15583	-0.1747	-0.074		1.15583	-0.1744	-0.069
1.15667	-0.1698	-0.082		1.15667	-0.1721	-0.08		1.15667	-0.1729	-0.074		1.15667	-0.1709	-0.069
1.1575	-0.168	-0.082		1.1575	-0.1703	-0.079		1.1575	-0.1711	-0.075		1.1575	-0.1692	-0.07
1.15833	-0.1662	-0.081		1.15833	-0.1669	-0.079		1.15833	-0.1676	-0.075		1.15833	-0.1657	-0.069
1.15917	-0.1628	-0.081		1.15917	-0.1652	-0.08		1.15917	-0.1659	-0.075		1.15917	-0.164	-0.069
1.16	-0.1611	-0.081		1.16	-0.1635	-0.08		1.16	-0.1643	-0.075		1.16	-0.1624	-0.069
1.16083	-0.1577	-0.081		1.16083	-0.1602	-0.08		1.16083	-0.1609	-0.075		1.16083	-0.1591	-0.069
1.16167	-0.156	-0.081		1.16167	-0.1586	-0.08		1.16167	-0.1593	-0.074		1.16167	-0.1575	-0.069
1.1625	-0.1544	-0.081		1.1625	-0.1569	-0.08		1.1625	-0.1561	-0.074		1.1625	-0.1559	-0.069
1.16333	-0.1511	-0.081		1.16333	-0.1538	-0.08		1.16333	-0.1545	-0.074		1.16333	-0.1527	-0.069
1.16417	-0.1496	-0.082		1.16417	-0.1522	-0.08		1.16417	-0.1529	-0.074		1.16417	-0.1512	-0.069
1.165	-0.148	-0.082		1.165	-0.1491	-0.08		1.165	-0.1498	-0.075		1.165	-0.1481	-0.069
1.16583	-0.1449	-0.082		1.16583	-0.1476	-0.081		1.16583	-0.1483	-0.075		1.16583	-0.1466	-0.068
1.16667	-0.1433	-0.082		1.16667	-0.1461	-0.081		1.16667	-0.1468	-0.075		1.16667	-0.1452	-0.068
1.1675	-0.1404	-0.081		1.1675	-0.1432	-0.081		1.1675	-0.1439	-0.075		1.1675	-0.1422	-0.068
1.16833	-0.1389	-0.081		1.16833	-0.1418	-0.081		1.16833	-0.1424	-0.075		1.16833	-0.1408	-0.068
1.16917	-0.1374	-0.081		1.16917	-0.1404	-0.08		1.16917	-0.1395	-0.075		1.16917	-0.1394	-0.068
1.17	-0.1345	-0.081		1.17	-0.1375	-0.081		1.17	-0.1381	-0.075		1.17	-0.1366	-0.068
1.17083	-0.1331	-0.082		1.17083	-0.1361	-0.08		1.17083	-0.1367	-0.075		1.17083	-0.1352	-0.068
1.17167	-0.1317	-0.082		1.17167	-0.1348	-0.08		1.17167	-0.134	-0.075		1.17167	-0.1339	-0.068
1.1725	-0.1289	-0.082		1.1725	-0.1321	-0.08		1.1725	-0.1327	-0.075		1.1725	-0.1312	-0.067
1.17333	-0.1276	-0.083		1.17333	-0.1307	-0.08		1.17333	-0.1313	-0.075		1.17333	-0.1299	-0.067
1.17417	-0.1263	-0.082		1.17417	-0.1281	-0.08		1.17417	-0.1287	-0.075		1.17417	-0.1272	-0.067
1.175	-0.1236	-0.082		1.175	-0.1268	-0.08		1.175	-0.1274	-0.076		1.175	-0.126	-0.066
1.17583	-0.1223	-0.081		1.17583	-0.1256	-0.08		1.17583	-0.1262	-0.075		1.17583	-0.1247	-0.066
1.17667	-0.1197	-0.081		1.17667	-0.1231	-0.08		1.17667	-0.1236	-0.075		1.17667	-0.1222	-0.067
1.1775	-0.1185	-0.082		1.1775	-0.1218	-0.08		1.1775	-0.1224	-0.076		1.1775	-0.121	-0.067
1.17833	-0.1172	-0.082		1.17833	-0.1206	-0.079		1.17833	-0.12	-0.075		1.17833	-0.1198	-0.067
1.17917	-0.1148	-0.082		1.17917	-0.1182	-0.079		1.17917	-0.1188	-0.075		1.17917	-0.1174	-0.067
1.18	-0.1135	-0.082		1.18	-0.117	-0.079		1.18	-0.1176	-0.075		1.18	-0.1163	-0.067
1.18083	-0.1124	-0.082		1.18083	-0.1147	-0.079		1.18083	-0.1153	-0.074		1.18083	-0.114	-0.067
1.18167	-0.11	-0.082		1.18167	-0.1136	-0.08		1.18167	-0.1141	-0.075		1.18167	-0.1128	-0.067
1.1825	-0.1088	-0.082		1.1825	-0.1125	-0.08		1.1825	-0.113	-0.076		1.1825	-0.1117	-0.067
1.18333	-0.1066	-0.082		1.18333	-0.1102	-0.08		1.18333	-0.1107	-0.076		1.18333	-0.1095	-0.068
1.18417	-0.1055	-0.081		1.18417	-0.1091	-0.08		1.18417	-0.1096	-0.076		1.18417	-0.1084	-0.067
1.185	-0.1043	-0.081		1.185	-0.108	-0.08		1.185	-0.1075	-0.076		1.185	-0.1073	-0.067
1.18583	-0.1021	-0.081		1.18583	-0.1059	-0.079		1.18583	-0.1064	-0.076		1.18583	-0.1052	-0.067
1.18667	-0.1011	-0.081		1.18667	-0.1048	-0.079		1.18667	-0.1054	-0.076		1.18667	-0.1042	-0.067
1.1875	-0.1	-0.081		1.1875	-0.1028	-0.078		1.1875	-0.1033	-0.076		1.1875	-0.1021	-0.067
1.18833	-0.0979	-0.081		1.18833	-0.1018	-0.078		1.18833	-0.1023	-0.076		1.18833	-0.1011	-0.067
1.18917	-0.0969	-0.08		1.18917	-0.1008	-0.077		1.18917	-0.1012	-0.076		1.18917	-0.1001	-0.067
1.19	-0.0948	-0.08		1.19	-0.0988	-0.077		1.19	-0.0993	-0.076		1.19	-0.0981	-0.066
1.19083	-0.0938	-0.08		1.19083	-0.0978	-0.077		1.19083	-0.0983	-0.076		1.19083	-0.0972	-0.067
1.19167	-0.0928	-0.08		1.19167	-0.0968	-0.078		1.19167	-0.0973	-0.076		1.19167	-0.0962	-0.067
1.1925	-0.0909	-0.08		1.1925	-0.0949	-0.078		1.1925	-0.0954	-0.077		1.1925	-0.0943	-0.067
1.19333	-0.0899	-0.08		1.19333	-0.094	-0.079		1.19333	-0.0945	-0.077		1.19333	-0.0934	-0.066
1.19417	-0.089	-0.08		1.19417	-0.0931	-0.079		1.19417	-0.0926	-0.077		1.19417	-0.0925	-0.066
1.195	-0.0871	-0.08		1.195	-0.0912	-0.078		1.195	-0.0917	-0.077		1.195	-0.0907	-0.066
1.19583	-0.0862	-0.08		1.19583	-0.0903	-0.078		1.19583	-0.0908	-0.076		1.19583	-0.0898	-0.066
1.19667	-0.0853	-0.08		1.19667	-0.0886	-0.078		1.19667	-0.0891	-0.076		1.19667	-0.088	-0.066
1.1975	-0.0835	-0.08		1.1975	-0.0877	-0.078		1.1975	-0.0882	-0.076		1.1975	-0.0872	-0.066
1.19833	-0.0826	-0.08		1.19833	-0.0868	-0.077		1.19833	-0.0873	-0.076		1.19833	-0.0863	-0.067
1.19917	-0.0808	-0.08		1.19917	-0.0851	-0.078		1.19917	-0.0856	-0.076		1.19917	-0.0846	-0.067
1.2	-0.08	-0.08		1.2	-0.0843	-0.078		1.2	-0.0848	-0.076		1.2	-0.0838	-0.066
1.20083	-0.0791	-0.08		1.20083	-0.0835	-0.078		1.20083	-0.0831	-0.076		1.20083	-0.083	-0.066
1.20167	-0.0774	-0.081		1.20167	-0.0819	-0.079		1.20167	-0.0823	-0.075		1.20167	-0.0814	-0.066
1.2025	-0.0766	-0.081		1.2025	-0.081	-0.079		1.2025	-0.0815	-0.075		1.2025	-0.0806	-0.066
1.20333	-0.0758	-0.081		1.20333	-0.0795	-0.079		1.20333	-0.0799	-0.075		1.20333	-0.079	-0.065
1.20417	-0.0742	-0.082		1.20417	-0.0787	-0.079		1.20417	-0.0792	-0.075		1.20417	-0.0783	-0.065
1.205	-0.0734	-0.082		1.205	-0.0779	-0.079		1.205	-0.0784	-0.075		1.205	-0.0775	-0.065
1.20583	-0.0719	-0.082		1.20583	-0.0764	-0.079		1.20583	-0.0769	-0.075		1.20583	-0.076	-0.065
1.20667	-0.0711	-0.083		1.20667	-0.0756	-0.079		1.20667	-0.0761	-0.075		1.20667	-0.0753	-0.066
1.2075	-0.0704	-0.083		1.2075	-0.0749	-0.079		1.2075	-0.0747	-0.075		1.2075	-0.0745	-0.066
1.20833	-0.0689	-0.083		1.20833	-0.0734	-0.079		1.20833	-0.074	-0.075		1.20833	-0.0731	-0.066
1.20917	-0.0681	-0.084		1.20917	-0.0727	-0.079		1.20917	-0.0732	-0.075		1.20917	-0.0724	-0.065
1.21	-0.0674	-0.084		1.21	-0.0713	-0.079		1.21	-0.0718	-0.075		1.21	-0.0717	-0.065
1.21083	-0.066	-0.084		1.21083	-0.0706	-0.079		1.21083	-0.0711	-0.075		1.21083	-0.0703	-0.065
1.21167	-0.0653	-0.083		1.21167	-0.0699	-0.079		1.21167	-0.0704	-0.076		1.21167	-0.0696	-0.065
1.2125	-0.0639	-0.083		1.2125	-0.0686	-0.08		1.2125	-0.0691	-0.076		1.2125	-0.0683	-0.066
1.21333	-0.0632	-0.083		1.21333	-0.0679	-0.08		1.21333	-0.0684	-0.076		1.21333	-0.0676	-0.067
1.21417	-0.0625	-0.084		1.21417	-0.0672	-0.079		1.21417	-0.0678	-0.076		1.21417	-0.067	-0.067
1.215	-0.0612	-0.084		1.215	-0.0659	-0.079		1.215	-0.0664	-0.076		1.215	-0.0657	-0.067
1.21583	-0.0605	-0.084		1.21583	-0.0653	-0.079		1.21583	-0.0658	-0.076		1.21583	-0.0651	-0.068
1.21667	-0.0599	-0.083		1.21667	-0.0646	-0.08		1.21667	-0.0646	-0.075		1.21667	-0.0644	-0.068
1.2175	-0.0586	-0.083		1.2175	-0.0634	-0.08		1.2175	-0.0639	-0.075		1.2175	-0.0632	-0.069
1.21833	-0.058	-0.083		1.21833	-0.0628	-0.08		1.21833	-0.0633	-0.074		1.21833	-0.0626	-0.069
1.21917	-0.0573	-0.083		1.21917	-0.0616	-0.08		1.21917	-0.0621	-0.074		1.21917	-0.0614	-0.069
1.22	-0.0561	-0.083		1.22	-0.061	-0.081		1.22	-0.0615	-0.074		1.22	-0.0608	-0.069
1.22083	-0.0555	-0.083		1.22083	-0.0604	-0.081		1.22083	-0.0609	-0.074		1.22083	-0.0602	-0.068
1.22167	-0.0543	-0.082		1.22167	-0.0592	-0.081		1.22167	-0.0598	-0.074		1.22167	-0.0591	-0.068
1.2225	-0.0537	-0.082		1.2225	-0.0586	-0.081		1.2225	-0.0592	-0.074		1.2225	-0.0585	-0.068
1.22333	-0.0531	-0.082		1.22333	-0.0581	-0.081		1.22333	-0.0581	-0.074		1.22333	-0.058	-0.068
1.22417	-0.052	-0.082		1.22417	-0.0569	-0.081		1.22417	-0.0575	-0.074		1.22417	-0.0569	-0.068
1.225	-0.0514	-0.082		1.225	-0.0564	-0.08		1.225	-0.057	-0.075		1.225	-0.0563	-0.068
1.22583	-0.0509	-0.083		1.22583	-0.0553	-0.08		1.22583	-0.0559	-0.075		1.22583	-0.0552	-0.068
1.22667	-0.0498	-0.083		1.22667	-0.0548	-0.08		1.22667	-0.0553	-0.076		1.22667	-0.0547	-0.067
1.2275	-0.0492	-0.083		1.2275	-0.0542	-0.079		1.2275	-0.0548	-0.076		1.2275	-0.0542	-0.068
1.22833	-0.0482	-0.083		1.22833	-0.0532	-0.079		1.22833	-0.0538	-0.077		1.22833	-0.0532	-0.068
1.22917	-0.0476	-0.083		1.22917	-0.0527	-0.08		1.22917	-0.0533	-0.077		1.22917	-0.0527	-0.068
1.23	-0.0471	-0.083		1.23	-0.0522	-0.081		1.23	-0.0523	-0.077		1.23	-0.0522	-0.068
1.23083	-0.0461	-0.083		1.23083	-0.0512	-0.081		1.23083	-0.0518	-0.077		1.23083	-0.0512	-0.068
1.23167	-0.0455	-0.083		1.23167	-0.0507	-0.081		1.23167	-0.0513	-0.077		1.23167	-0.0507	-0.069
1.2325	-0.0451	-0.083		1.2325	-0.0502	-0.08		1.2325	-0.0503	-0.077		1.2325	-0.0502	-0.069
1.23333	-0.0441	-0.084		1.23333	-0.0492	-0.08		1.23333	-0.0498	-0.077		1.23333	-0.0493	-0.069
1.23417	-0.0436	-0.083		1.23417	-0.0487	-0.08		1.23417	-0.0494	-0.077		1.23417	-0.0488	-0.068
1.235	-0.0431	-0.083		1.235	-0.0478	-0.08		1.235	-0.0484	-0.077		1.235	-0.0479	-0.068
1.23583	-0.0422	-0.083		1.23583	-0.0474	-0.08		1.23583	-0.048	-0.077		1.23583	-0.0474	-0.069
1.23667	-0.0417	-0.083		1.23667	-0.0469	-0.08		1.23667	-0.0475	-0.077		1.23667	-0.047	-0.069
1.2375	-0.0408	-0.083		1.2375	-0.046	-0.08		1.2375	-0.0466	-0.077		1.2375	-0.0461	-0.069
1.23833	-0.0403	-0.083		1.23833	-0.0455	-0.08		1.23833	-0.0462	-0.077		1.23833	-0.0457	-0.069
1.23917	-0.0399	-0.083		1.23917	-0.0451	-0.08		1.23917	-0.0453	-0.077		1.23917	-0.0452	-0.069
1.24	-0.039	-0.083		1.24	-0.0442	-0.081		1.24	-0.0449	-0.077		1.24	-0.0444	-0.069
1.24083	-0.0385	-0.084		1.24083	-0.0438	-0.081		1.24083	-0.0445	-0.077		1.24083	-0.044	-0.069
1.24167	-0.0381	-0.085		1.24167	-0.043	-0.081		1.24167	-0.0436	-0.077		1.24167	-0.0432	-0.069
1.2425	-0.0372	-0.085		1.2425	-0.0425	-0.081		1.2425	-0.0432	-0.077		1.2425	-0.0428	-0.069
1.24333	-0.0368	-0.085		1.24333	-0.0421	-0.081		1.24333	-0.0428	-0.077		1.24333	-0.0424	-0.07
1.24417	-0.036	-0.085		1.24417	-0.0413	-0.081		1.24417	-0.042	-0.076		1.24417	-0.0416	-0.069
1.245	-0.0355	-0.085		1.245	-0.0409	-0.081		1.245	-0.0416	-0.076		1.245	-0.0412	-0.069
1.24583	-0.0351	-0.085		1.24583	-0.0405	-0.081		1.24583	-0.0408	-0.076		1.24583	-0.0408	-0.069
1.24667	-0.0343	-0.085		1.24667	-0.0397	-0.082		1.24667	-0.0404	-0.076		1.24667	-0.04	-0.068
1.2475	-0.0339	-0.086		1.2475	-0.0394	-0.082		1.2475	-0.04	-0.076		1.2475	-0.0397	-0.069
1.24833	-0.0335	-0.086		1.24833	-0.0386	-0.082		1.24833	-0.0393	-0.076		1.24833	-0.0389	-0.069
1.24917	-0.0328	-0.087		1.24917	-0.0382	-0.082		1.24917	-0.0389	-0.075		1.24917	-0.0386	-0.069
1.25	-0.0324	-0.087		1.25	-0.0379	-0.082		1.25	-0.0385	-0.075		1.25	-0.0382	-0.069
1.25083	-0.0316	-0.087		1.25083	-0.0371	-0.082		1.25083	-0.0378	-0.074		1.25083	-0.0375	-0.069
1.25167	-0.0312	-0.088		1.25167	-0.0368	-0.082		1.25167	-0.0374	-0.074		1.25167	-0.0372	-0.07
1.2525	-0.0309	-0.088		1.2525	-0.0364	-0.082		1.2525	-0.0371	-0.074		1.2525	-0.0368	-0.07
1.25333	-0.0302	-0.088		1.25333	-0.0357	-0.082		1.25333	-0.0364	-0.075		1.25333	-0.0361	-0.07
1.25417	-0.0298	-0.088		1.25417	-0.0354	-0.081		1.25417	-0.0361	-0.075		1.25417	-0.0358	-0.071
1.255	-0.0294	-0.088		1.255	-0.0351	-0.082		1.255	-0.0354	-0.075		1.255	-0.0355	-0.071
1.25583	-0.0287	-0.088		1.25583	-0.0344	-0.081		1.25583	-0.035	-0.076		1.25583	-0.0348	-0.073
1.25667	-0.0284	-0.088		1.25667	-0.034	-0.081		1.25667	-0.0347	-0.075		1.25667	-0.0345	-0.073
1.2575	-0.0281	-0.088		1.2575	-0.0334	-0.08		1.2575	-0.0341	-0.075		1.2575	-0.0339	-0.074
1.25833	-0.0274	-0.088		1.25833	-0.0331	-0.08		1.25833	-0.0337	-0.075		1.25833	-0.0335	-0.074
1.25917	-0.0271	-0.088		1.25917	-0.0327	-0.08		1.25917	-0.0334	-0.076		1.25917	-0.0332	-0.074
1.26	-0.0264	-0.088		1.26	-0.0321	-0.08		1.26	-0.0328	-0.075		1.26	-0.0326	-0.074
1.26083	-0.0261	-0.088		1.26083	-0.0318	-0.079		1.26083	-0.0325	-0.075		1.26083	-0.0323	-0.074
1.26167	-0.0258	-0.088		1.26167	-0.0315	-0.079		1.26167	-0.0319	-0.075		1.26167	-0.032	-0.074
1.2625	-0.0251	-0.089		1.2625	-0.0309	-0.079		1.2625	-0.0316	-0.075		1.2625	-0.0314	-0.074
1.26333	-0.0248	-0.089		1.26333	-0.0306	-0.079		1.26333	-0.0313	-0.075		1.26333	-0.0311	-0.075
1.26417	-0.0245	-0.088		1.26417	-0.03	-0.079		1.26417	-0.0307	-0.075		1.26417	-0.0306	-0.075
1.265	-0.0239	-0.088		1.265	-0.0297	-0.079		1.265	-0.0304	-0.075		1.265	-0.0303	-0.075
1.26583	-0.0236	-0.088		1.26583	-0.0294	-0.079		1.26583	-0.0301	-0.075		1.26583	-0.03	-0.075
1.26667	-0.023	-0.088		1.26667	-0.0289	-0.079		1.26667	-0.0295	-0.075		1.26667	-0.0295	-0.074
1.2675	-0.0227	-0.088		1.2675	-0.0286	-0.079		1.2675	-0.0293	-0.075		1.2675	-0.0292	-0.073
1.26833	-0.0224	-0.088		1.26833	-0.0283	-0.079		1.26833	-0.0287	-0.075		1.26833	-0.0289	-0.073
1.26917	-0.0219	-0.088		1.26917	-0.0277	-0.079		1.26917	-0.0284	-0.075		1.26917	-0.0284	-0.073
1.27	-0.0216	-0.088		1.27	-0.0275	-0.08		1.27	-0.0282	-0.075		1.27	-0.0281	-0.072
1.27083	-0.0213	-0.088		1.27083	-0.0269	-0.081		1.27083	-0.0276	-0.075		1.27083	-0.0279	-0.073
1.27167	-0.0208	-0.088		1.27167	-0.0267	-0.081		1.27167	-0.0274	-0.075		1.27167	-0.0274	-0.073
1.2725	-0.0205	-0.088		1.2725	-0.0264	-0.081		1.2725	-0.0271	-0.075		1.2725	-0.0271	-0.073
1.27333	-0.0202	-0.088		1.27333	-0.0259	-0.081		1.27333	-0.0266	-0.075		1.27333	-0.0266	-0.073
1.27417	-0.0197	-0.088		1.27417	-0.0257	-0.082		1.27417	-0.0264	-0.075		1.27417	-0.0264	-0.072
1.275	-0.0195	-0.088		1.275	-0.0254	-0.082		1.275	-0.0261	-0.075		1.275	-0.0261	-0.072
1.27583	-0.0189	-0.088		1.27583	-0.0249	-0.082		1.27583	-0.0256	-0.076		1.27583	-0.0257	-0.072
1.27667	-0.0187	-0.088		1.27667	-0.0247	-0.081		1.27667	-0.0254	-0.076		1.27667	-0.0254	-0.072
1.2775	-0.0184	-0.089		1.2775	-0.0244	-0.081		1.2775	-0.0249	-0.077		1.2775	-0.0252	-0.072
1.27833	-0.0179	-0.089		1.27833	-0.024	-0.081		1.27833	-0.0246	-0.077		1.27833	-0.0247	-0.072
1.27917	-0.0177	-0.089		1.27917	-0.0237	-0.081		1.27917	-0.0244	-0.077		1.27917	-0.0245	-0.072
1.28	-0.0174	-0.089		1.28	-0.0233	-0.081		1.28	-0.0239	-0.077		1.28	-0.0241	-0.072
1.28083	-0.017	-0.089		1.28083	-0.023	-0.081		1.28083	-0.0237	-0.077		1.28083	-0.0238	-0.072
1.28167	-0.0167	-0.089		1.28167	-0.0228	-0.08		1.28167	-0.0235	-0.077		1.28167	-0.0236	-0.072
1.2825	-0.0163	-0.089		1.2825	-0.0224	-0.08		1.2825	-0.023	-0.077		1.2825	-0.0232	-0.072
1.28333	-0.016	-0.089		1.28333	-0.0221	-0.081		1.28333	-0.0228	-0.076		1.28333	-0.023	-0.072
1.28417	-0.0158	-0.089		1.28417	-0.0219	-0.08		1.28417	-0.0224	-0.076		1.28417	-0.0228	-0.072
1.285	-0.0154	-0.089		1.285	-0.0215	-0.081		1.285	-0.0222	-0.076		1.285	-0.0223	-0.072
1.28583	-0.0151	-0.089		1.28583	-0.0213	-0.081		1.28583	-0.0219	-0.076		1.28583	-0.0221	-0.073
1.28667	-0.0149	-0.088		1.28667	-0.0209	-0.081		1.28667	-0.0215	-0.075		1.28667	-0.0217	-0.072
1.2875	-0.0145	-0.088		1.2875	-0.0207	-0.08		1.2875	-0.0213	-0.075		1.2875	-0.0215	-0.073
1.28833	-0.0143	-0.088		1.28833	-0.0205	-0.08		1.28833	-0.0211	-0.075		1.28833	-0.0213	-0.073
1.28917	-0.0138	-0.088		1.28917	-0.0201	-0.08		1.28917	-0.0207	-0.075		1.28917	-0.0209	-0.072
1.29	-0.0136	-0.088		1.29	-0.0199	-0.08		1.29	-0.0205	-0.075		1.29	-0.0207	-0.072
1.29083	-0.0134	-0.088		1.29083	-0.0197	-0.081		1.29083	-0.0201	-0.074		1.29083	-0.0205	-0.072
1.29167	-0.013	-0.088		1.29167	-0.0193	-0.08		1.29167	-0.0199	-0.074		1.29167	-0.0202	-0.072
1.2925	-0.0128	-0.088		1.2925	-0.0191	-0.08		1.2925	-0.0197	-0.073		1.2925	-0.02	-0.071
1.29333	-0.0126	-0.088		1.29333	-0.0189	-0.08		1.29333	-0.0193	-0.073		1.29333	-0.0198	-0.071
1.29417	-0.0122	-0.087		1.29417	-0.0185	-0.079		1.29417	-0.0191	-0.074		1.29417	-0.0194	-0.071
1.295	-0.012	-0.088		1.295	-0.0183	-0.079		1.295	-0.019	-0.074		1.295	-0.0192	-0.071
1.29583	-0.0118	-0.088		1.29583	-0.018	-0.079		1.29583	-0.0186	-0.074		1.29583	-0.0189	-0.071
1.29667	-0.0114	-0.089		1.29667	-0.0178	-0.08		1.29667	-0.0184	-0.073		1.29667	-0.0187	-0.07
1.2975	-0.0112	-0.089		1.2975	-0.0176	-0.08		1.2975	-0.0182	-0.073		1.2975	-0.0185	-0.07
1.29833	-0.0108	-0.089		1.29833	-0.0173	-0.08		1.29833	-0.0178	-0.073		1.29833	-0.0182	-0.07
1.29917	-0.0106	-0.088		1.29917	-0.0171	-0.081		1.29917	-0.0177	-0.074		1.29917	-0.018	-0.07
1.3	-0.0105	-0.088		1.3	-0.0169	-0.082		1.3	-0.0173	-0.074		1.3	-0.0178	-0.07
1.30083	-0.0101	-0.088		1.30083	-0.0166	-0.082		1.30083	-0.0171	-0.074		1.30083	-0.0175	-0.071
1.30167	-0.0099	-0.088		1.30167	-0.0164	-0.082		1.30167	-0.017	-0.074		1.30167	-0.0173	-0.071
1.3025	-0.0097	-0.088		1.3025	-0.0161	-0.082		1.3025	-0.0166	-0.074		1.3025	-0.017	-0.071
1.30333	-0.0094	-0.087		1.30333	-0.0159	-0.082		1.30333	-0.0165	-0.074		1.30333	-0.0168	-0.071
1.30417	-0.0092	-0.087		1.30417	-0.0158	-0.083		1.30417	-0.0163	-0.074		1.30417	-0.0167	-0.071
1.305	-0.0089	-0.087		1.305	-0.0155	-0.083		1.305	-0.016	-0.075		1.305	-0.0164	-0.071
1.30583	-0.0087	-0.087		1.30583	-0.0153	-0.083		1.30583	-0.0158	-0.075		1.30583	-0.0162	-0.071
1.30667	-0.0085	-0.086		1.30667	-0.0151	-0.083		1.30667	-0.0154	-0.076		1.30667	-0.0161	-0.071
1.3075	-0.0082	-0.086		1.3075	-0.0148	-0.083		1.3075	-0.0153	-0.076		1.3075	-0.0157	-0.071
1.30833	-0.008	-0.087		1.30833	-0.0147	-0.082		1.30833	-0.0151	-0.076		1.30833	-0.0156	-0.07
1.30917	-0.0078	-0.087		1.30917	-0.0144	-0.082		1.30917	-0.0148	-0.076		1.30917	-0.0153	-0.07
1.31	-0.0075	-0.087		1.31	-0.0142	-0.082		1.31	-0.0147	-0.077		1.31	-0.0152	-0.071
1.31083	-0.0074	-0.086		1.31083	-0.0141	-0.082		1.31083	-0.0145	-0.077		1.31083	-0.015	-0.07
1.31167	-0.007	-0.085		1.31167	-0.0138	-0.081		1.31167	-0.0142	-0.076		1.31167	-0.0147	-0.07
1.3125	-0.0069	-0.086		1.3125	-0.0136	-0.081		1.3125	-0.0141	-0.076		1.3125	-0.0146	-0.071
1.31333	-0.0067	-0.086		1.31333	-0.0135	-0.081		1.31333	-0.0139	-0.076		1.31333	-0.0144	-0.071
1.31417	-0.0064	-0.086		1.31417	-0.0132	-0.081		1.31417	-0.0136	-0.076		1.31417	-0.0142	-0.071
1.315	-0.0063	-0.086		1.315	-0.0131	-0.081		1.315	-0.0134	-0.077		1.315	-0.014	-0.071
1.31583	-0.0061	-0.087		1.31583	-0.0129	-0.081		1.31583	-0.0131	-0.076		1.31583	-0.0139	-0.071
1.31667	-0.0058	-0.087		1.31667	-0.0127	-0.08		1.31667	-0.013	-0.077		1.31667	-0.0136	-0.072
1.3175	-0.0057	-0.087		1.3175	-0.0125	-0.08		1.3175	-0.0128	-0.077		1.3175	-0.0135	-0.072
1.31833	-0.0055	-0.087		1.31833	-0.0123	-0.08		1.31833	-0.0126	-0.077		1.31833	-0.0132	-0.072
1.31917	-0.0052	-0.087		1.31917	-0.0121	-0.079		1.31917	-0.0124	-0.077		1.31917	-0.0131	-0.072
1.32	-0.0051	-0.087		1.32	-0.012	-0.079		1.32	-0.0123	-0.076		1.32	-0.013	-0.072
1.32083	-0.0048	-0.087		1.32083	-0.0117	-0.079		1.32083	-0.012	-0.076		1.32083	-0.0127	-0.073
1.32167	-0.0047	-0.087		1.32167	-0.0116	-0.079		1.32167	-0.0119	-0.077		1.32167	-0.0126	-0.073
1.3225	-0.0045	-0.087		1.3225	-0.0115	-0.079		1.3225	-0.0116	-0.077		1.3225	-0.0125	-0.073
1.32333	-0.0043	-0.087		1.32333	-0.0112	-0.079		1.32333	-0.0114	-0.077		1.32333	-0.0122	-0.072
1.32417	-0.0041	-0.088		1.32417	-0.0111	-0.08		1.32417	-0.0113	-0.077		1.32417	-0.0121	-0.072
1.325	-0.004	-0.088		1.325	-0.0109	-0.079		1.325	-0.011	-0.077		1.325	-0.0118	-0.072
1.32583	-0.0037	-0.089		1.32583	-0.0108	-0.08		1.32583	-0.0109	-0.077		1.32583	-0.0117	-0.072
1.32667	-0.0036	-0.089		1.32667	-0.0106	-0.08		1.32667	-0.0108	-0.077		1.32667	-0.0116	-0.072
1.3275	-0.0033	-0.089		1.3275	-0.0104	-0.08		1.3275	-0.0105	-0.077		1.3275	-0.0113	-0.072
1.32833	-0.0032	-0.089		1.32833	-0.0103	-0.08		1.32833	-0.0104	-0.077		1.32833	-0.0112	-0.072
1.32917	-0.003	-0.089		1.32917	-0.0102	-0.08		1.32917	-0.0101	-0.077		1.32917	-0.0111	-0.073
1.33	-0.0028	-0.089		1.33	-0.0099	-0.08		1.33	-0.01	-0.076		1.33	-0.0109	-0.073
1.33083	-0.0026	-0.089		1.33083	-0.0098	-0.081		1.33083	-0.0099	-0.076		1.33083	-0.0108	-0.073
1.33167	-0.0025	-0.089		1.33167	-0.0096	-0.081		1.33167	-0.0097	-0.076		1.33167	-0.0107	-0.073
1.3325	-0.0023	-0.089		1.3325	-0.0095	-0.079		1.3325	-0.0095	-0.075		1.3325	-0.0104	-0.073
1.33333	-0.0021	-0.088		1.33333	-0.0094	-0.079		1.33333	-0.0094	-0.075		1.33333	-0.0103	-0.073
1.33417	-0.002	-0.088		1.33417	-0.0092	-0.079		1.33417	-0.0092	-0.075		1.33417	-0.0101	-0.073
1.335	-0.0018	-0.089		1.335	-0.009	-0.08		1.335	-0.009	-0.075		1.335	-0.01	-0.074
1.33583	-0.0016	-0.089		1.33583	-0.0089	-0.08		1.33583	-0.0089	-0.075		1.33583	-0.0099	-0.074
1.33667	-0.0014	-0.089		1.33667	-0.0087	-0.08		1.33667	-0.0087	-0.076		1.33667	-0.0097	-0.075
1.3375	-0.0013	-0.09		1.3375	-0.0086	-0.08		1.3375	-0.0086	-0.076		1.3375	-0.0095	-0.075
1.33833	-0.0012	-0.09		1.33833	-0.0085	-0.08		1.33833	-0.0084	-0.075		1.33833	-0.0094	-0.075
1.33917	-0.0009	-0.09		1.33917	-0.0083	-0.081		1.33917	-0.0083	-0.074		1.33917	-0.0092	-0.075
1.34	-0.0008	-0.09		1.34	-0.0082	-0.082		1.34	-0.0082	-0.074		1.34	-0.0091	-0.075
1.34083	-0.0007	-0.09		1.34083	-0.008	-0.082		1.34083	-0.0079	-0.074		1.34083	-0.0089	-0.074
1.34167	-0.0005	-0.09		1.34167	-0.0079	-0.083		1.34167	-0.0078	-0.073		1.34167	-0.0088	-0.073
1.3425	-0.0004	-0.09		1.3425	-0.0078	-0.083		1.3425	-0.0077	-0.073		1.3425	-0.0087	-0.073
1.34333	-0.0001	-0.089		1.34333	-0.0076	-0.083		1.34333	-0.0075	-0.073		1.34333	-0.0085	-0.073
1.34417	0	-0.088		1.34417	-0.0075	-0.084		1.34417	-0.0074	-0.073		1.34417	-0.0084	-0.074
1.345	0.0001	-0.087		1.345	-0.0074	-0.084		1.345	-0.0072	-0.074		1.345	-0.0083	-0.074
1.34583	0.0003	-0.087		1.34583	-0.0072	-0.084		1.34583	-0.0071	-0.074		1.34583	-0.0081	-0.074
1.34667	0.0004	-0.087		1.34667	-0.0072	-0.084		1.34667	-0.007	-0.074		1.34667	-0.008	-0.074
1.3475	0.0005	-0.087		1.3475	-0.007	-0.084		1.3475	-0.0068	-0.074		1.3475	-0.0078	-0.074
1.34833	0.0007	-0.088		1.34833	-0.0069	-0.084		1.34833	-0.0067	-0.074		1.34833	-0.0077	-0.074
1.34917	0.0008	-0.088		1.34917	-0.0068	-0.084		1.34917	-0.0066	-0.074		1.34917	-0.0076	-0.073
1.35	0.0011	-0.088		1.35	-0.0066	-0.084		1.35	-0.0064	-0.074		1.35	-0.0074	-0.073
1.35083	0.0012	-0.087		1.35083	-0.0065	-0.084		1.35083	-0.0063	-0.074		1.35083	-0.0073	-0.073
1.35167	0.0012	-0.087		1.35167	-0.0064	-0.084		1.35167	-0.0061	-0.074		1.35167	-0.0072	-0.073
1.3525	0.0015	-0.086		1.3525	-0.0063	-0.084		1.3525	-0.006	-0.074		1.3525	-0.007	-0.073
1.35333	0.0016	-0.086		1.35333	-0.0062	-0.084		1.35333	-0.0059	-0.075		1.35333	-0.0069	-0.073
1.35417	0.0017	-0.085		1.35417	-0.0061	-0.083		1.35417	-0.0057	-0.076		1.35417	-0.0069	-0.073
1.355	0.0019	-0.085		1.355	-0.0059	-0.084		1.355	-0.0056	-0.076		1.355	-0.0067	-0.073
1.35583	0.0019	-0.085		1.35583	-0.0058	-0.084		1.35583	-0.0055	-0.076		1.35583	-0.0066	-0.073
1.35667	0.002	-0.085		1.35667	-0.0057	-0.084		1.35667	-0.0053	-0.077		1.35667	-0.0064	-0.073
1.3575	0.0022	-0.085		1.3575	-0.0056	-0.084		1.3575	-0.0052	-0.077		1.3575	-0.0063	-0.072
1.35833	0.0023	-0.085		1.35833	-0.0055	-0.084		1.35833	-0.0051	-0.077		1.35833	-0.0062	-0.072
1.35917	0.0025	-0.085		1.35917	-0.0054	-0.085		1.35917	-0.005	-0.077		1.35917	-0.006	-0.072
1.36	0.0026	-0.085		1.36	-0.0053	-0.085		1.36	-0.0049	-0.077		1.36	-0.006	-0.072
1.36083	0.0027	-0.085		1.36083	-0.0052	-0.085		1.36083	-0.0047	-0.077		1.36083	-0.0059	-0.072
1.36167	0.0028	-0.085		1.36167	-0.005	-0.085		1.36167	-0.0046	-0.077		1.36167	-0.0057	-0.072
1.3625	0.0029	-0.085		1.3625	-0.005	-0.085		1.3625	-0.0045	-0.077		1.3625	-0.0056	-0.072
1.36333	0.003	-0.084		1.36333	-0.0048	-0.084		1.36333	-0.0043	-0.077		1.36333	-0.0054	-0.072
1.36417	0.0032	-0.084		1.36417	-0.0047	-0.086		1.36417	-0.0043	-0.077		1.36417	-0.0054	-0.071
1.365	0.0033	-0.085		1.365	-0.0047	-0.086		1.365	-0.0042	-0.077		1.365	-0.0053	-0.071
1.36583	0.0035	-0.085		1.36583	-0.0045	-0.086		1.36583	-0.004	-0.077		1.36583	-0.0051	-0.072
1.36667	0.0036	-0.085		1.36667	-0.0044	-0.086		1.36667	-0.0039	-0.077		1.36667	-0.005	-0.072
1.3675	0.0036	-0.085		1.3675	-0.0044	-0.085		1.3675	-0.0038	-0.077		1.3675	-0.0049	-0.072
1.36833	0.0038	-0.085		1.36833	-0.0042	-0.084		1.36833	-0.0037	-0.077		1.36833	-0.0048	-0.072
1.36917	0.0039	-0.085		1.36917	-0.0042	-0.084		1.36917	-0.0036	-0.077		1.36917	-0.0047	-0.073
1.37	0.004	-0.085		1.37	-0.004	-0.084		1.37	-0.0034	-0.077		1.37	-0.0046	-0.073
1.37083	0.0041	-0.086		1.37083	-0.004	-0.084		1.37083	-0.0034	-0.077		1.37083	-0.0045	-0.073
1.37167	0.0042	-0.086		1.37167	-0.0039	-0.084		1.37167	-0.0033	-0.077		1.37167	-0.0044	-0.073
1.3725	0.0044	-0.086		1.3725	-0.0037	-0.083		1.3725	-0.0031	-0.077		1.3725	-0.0042	-0.072
1.37333	0.0044	-0.086		1.37333	-0.0037	-0.083		1.37333	-0.003	-0.076		1.37333	-0.0042	-0.072
1.37417	0.0045	-0.086		1.37417	-0.0036	-0.083		1.37417	-0.003	-0.076		1.37417	-0.0041	-0.073
1.375	0.0047	-0.086		1.375	-0.0035	-0.083		1.375	-0.0028	-0.076		1.375	-0.0039	-0.072
1.37583	0.0047	-0.086		1.37583	-0.0034	-0.083		1.37583	-0.0027	-0.076		1.37583	-0.0039	-0.073
1.37667	0.0048	-0.086		1.37667	-0.0033	-0.082		1.37667	-0.0026	-0.076		1.37667	-0.0038	-0.073
1.3775	0.005	-0.086		1.3775	-0.0032	-0.083		1.3775	-0.0025	-0.076		1.3775	-0.0036	-0.074
1.37833	0.005	-0.086		1.37833	-0.0031	-0.083		1.37833	-0.0024	-0.076		1.37833	-0.0036	-0.074
1.37917	0.0051	-0.086		1.37917	-0.003	-0.083		1.37917	-0.0023	-0.077		1.37917	-0.0034	-0.074
1.38	0.0053	-0.086		1.38	-0.0029	-0.082		1.38	-0.0022	-0.076		1.38	-0.0033	-0.074
1.38083	0.0053	-0.087		1.38083	-0.0029	-0.083		1.38083	-0.0021	-0.076		1.38083	-0.0033	-0.074
1.38167	0.0055	-0.087		1.38167	-0.0027	-0.083		1.38167	-0.002	-0.076		1.38167	-0.0031	-0.074
1.3825	0.0056	-0.088		1.3825	-0.0027	-0.083		1.3825	-0.0019	-0.076		1.3825	-0.003	-0.074
1.38333	0.0056	-0.088		1.38333	-0.0026	-0.083		1.38333	-0.0018	-0.076		1.38333	-0.003	-0.073
1.38417	0.0058	-0.089		1.38417	-0.0025	-0.083		1.38417	-0.0017	-0.076		1.38417	-0.0028	-0.072
1.385	0.0058	-0.089		1.385	-0.0024	-0.083		1.385	-0.0017	-0.077		1.385	-0.0028	-0.072
1.38583	0.0059	-0.089		1.38583	-0.0023	-0.083		1.38583	-0.0015	-0.077		1.38583	-0.0026	-0.072
1.38667	0.006	-0.088		1.38667	-0.0023	-0.083		1.38667	-0.0015	-0.077		1.38667	-0.0026	-0.071
1.3875	0.0061	-0.088		1.3875	-0.0022	-0.083		1.3875	-0.0014	-0.077		1.3875	-0.0025	-0.071
1.38833	0.0062	-0.088		1.38833	-0.0021	-0.083		1.38833	-0.0013	-0.077		1.38833	-0.0024	-0.071
1.38917	0.0063	-0.089		1.38917	-0.002	-0.083		1.38917	-0.0012	-0.077		1.38917	-0.0023	-0.071
1.39	0.0064	-0.089		1.39	-0.002	-0.083		1.39	-0.0011	-0.077		1.39	-0.0022	-0.072
1.39083	0.0065	-0.089		1.39083	-0.0019	-0.083		1.39083	-0.001	-0.077		1.39083	-0.0021	-0.072
1.39167	0.0065	-0.088		1.39167	-0.0018	-0.082		1.39167	-0.001	-0.076		1.39167	-0.002	-0.072
1.3925	0.0066	-0.088		1.3925	-0.0017	-0.082		1.3925	-0.0008	-0.076		1.3925	-0.002	-0.072
1.39333	0.0067	-0.088		1.39333	-0.0016	-0.082		1.39333	-0.0008	-0.076		1.39333	-0.0018	-0.072
1.39417	0.0068	-0.088		1.39417	-0.0016	-0.082		1.39417	-0.0007	-0.077		1.39417	-0.0018	-0.071
1.395	0.0069	-0.088		1.395	-0.0015	-0.083		1.395	-0.0006	-0.077		1.395	-0.0017	-0.071
1.39583	0.007	-0.087		1.39583	-0.0014	-0.083		1.39583	-0.0005	-0.077		1.39583	-0.0016	-0.071
1.39667	0.007	-0.087		1.39667	-0.0014	-0.083		1.39667	-0.0005	-0.078		1.39667	-0.0015	-0.071
1.3975	0.0072	-0.087		1.3975	-0.0013	-0.083		1.3975	-0.0003	-0.078		1.3975	-0.0014	-0.071
1.39833	0.0072	-0.087		1.39833	-0.0012	-0.083		1.39833	-0.0003	-0.077		1.39833	-0.0014	-0.072
1.39917	0.0073	-0.087		1.39917	-0.0012	-0.082		1.39917	-0.0002	-0.077		1.39917	-0.0013	-0.072
1.4	0.0074	-0.087		1.4	-0.0011	-0.082		1.4	-0.0001	-0.078		1.4	-0.0012	-0.072
1.40083	0.0075	-0.087		1.40083	-0.001	-0.082		1.40083	0	-0.078		1.40083	-0.0011	-0.073
1.40167	0.0075	-0.088		1.40167	-0.0009	-0.081		1.40167	0.0001	-0.077		1.40167	-0.001	-0.073
1.4025	0.0076	-0.088		1.4025	-0.0008	-0.082		1.4025	0.0001	-0.076		1.4025	-0.0009	-0.072
1.40333	0.0077	-0.088		1.40333	-0.0008	-0.082		1.40333	0.0002	-0.076		1.40333	-0.0009	-0.072
1.40417	0.0078	-0.088		1.40417	-0.0007	-0.082		1.40417	0.0003	-0.076		1.40417	-0.0008	-0.072
1.405	0.0079	-0.088		1.405	-0.0006	-0.081		1.405	0.0004	-0.075		1.405	-0.0007	-0.072
1.40583	0.0079	-0.089		1.40583	-0.0006	-0.081		1.40583	0.0005	-0.075		1.40583	-0.0007	-0.072
1.40667	0.008	-0.088		1.40667	-0.0005	-0.081		1.40667	0.0005	-0.075		1.40667	-0.0005	-0.072
1.4075	0.0081	-0.088		1.4075	-0.0004	-0.081		1.4075	0.0006	-0.075		1.4075	-0.0005	-0.072
1.40833	0.0081	-0.088		1.40833	-0.0003	-0.081		1.40833	0.0007	-0.075		1.40833	-0.0004	-0.071
1.40917	0.0082	-0.087		1.40917	-0.0003	-0.081		1.40917	0.0008	-0.075		1.40917	-0.0003	-0.071
1.41	0.0083	-0.087		1.41	-0.0002	-0.082		1.41	0.0008	-0.075		1.41	-0.0002	-0.071
1.41083	0.0084	-0.088		1.41083	-0.0001	-0.082		1.41083	0.0009	-0.075		1.41083	-0.0001	-0.071
1.41167	0.0085	-0.088		1.41167	-0.0001	-0.082		1.41167	0.001	-0.075		1.41167	-0.0001	-0.071
1.4125	0.0085	-0.088		1.4125	0	-0.083		1.4125	0.001	-0.075		1.4125	0	-0.071
1.41333	0.0086	-0.088		1.41333	0.0001	-0.083		1.41333	0.0011	-0.075		1.41333	0.0001	-0.071
1.41417	0.0087	-0.088		1.41417	0.0002	-0.084		1.41417	0.0012	-0.075		1.41417	0.0002	-0.071
1.415	0.0087	-0.088		1.415	0.0002	-0.084		1.415	0.0013	-0.075		1.415	0.0002	-0.071
1.41583	0.0089	-0.087		1.41583	0.0003	-0.085		1.41583	0.0013	-0.076		1.41583	0.0003	-0.071
1.41667	0.0089	-0.087		1.41667	0.0004	-0.085		1.41667	0.0014	-0.076		1.41667	0.0004	-0.071
1.4175	0.009	-0.087		1.4175	0.0005	-0.085		1.4175	0.0015	-0.076		1.4175	0.0005	-0.071
1.41833	0.0091	-0.088		1.41833	0.0005	-0.085		1.41833	0.0016	-0.076		1.41833	0.0006	-0.071
1.41917	0.0091	-0.087		1.41917	0.0005	-0.086		1.41917	0.0016	-0.076		1.41917	0.0006	-0.071
1.42	0.0092	-0.087		1.42	0.0007	-0.086		1.42	0.0017	-0.076		1.42	0.0007	-0.071
1.42083	0.0093	-0.087		1.42083	0.0007	-0.086		1.42083	0.0018	-0.076		1.42083	0.0008	-0.071
1.42167	0.0093	-0.087		1.42167	0.0007	-0.086		1.42167	0.0019	-0.076		1.42167	0.0008	-0.071
1.4225	0.0094	-0.087		1.4225	0.0008	-0.086		1.4225	0.0019	-0.076		1.4225	0.0009	-0.071
1.42333	0.0095	-0.087		1.42333	0.0009	-0.086		1.42333	0.002	-0.076		1.42333	0.001	-0.071
1.42417	0.0095	-0.086		1.42417	0.001	-0.086		1.42417	0.002	-0.076		1.42417	0.0011	-0.071
1.425	0.0096	-0.085		1.425	0.001	-0.087		1.425	0.0021	-0.077		1.425	0.0012	-0.071
1.42583	0.0097	-0.085		1.42583	0.0011	-0.087		1.42583	0.0022	-0.077		1.42583	0.0012	-0.071
1.42667	0.0098	-0.084		1.42667	0.0012	-0.087		1.42667	0.0022	-0.077		1.42667	0.0013	-0.072
1.4275	0.0098	-0.084		1.4275	0.0012	-0.086		1.4275	0.0023	-0.077		1.4275	0.0014	-0.073
1.42833	0.0099	-0.084		1.42833	0.0013	-0.086		1.42833	0.0024	-0.077		1.42833	0.0014	-0.073
1.42917	0.01	-0.084		1.42917	0.0014	-0.087		1.42917	0.0024	-0.077		1.42917	0.0015	-0.073
1.43	0.01	-0.083		1.43	0.0014	-0.087		1.43	0.0025	-0.077		1.43	0.0016	-0.073
1.43083	0.0101	-0.083		1.43083	0.0015	-0.087		1.43083	0.0026	-0.077		1.43083	0.0017	-0.073
1.43167	0.0102	-0.083		1.43167	0.0016	-0.088		1.43167	0.0026	-0.077		1.43167	0.0017	-0.073
1.4325	0.0102	-0.084		1.4325	0.0016	-0.088		1.4325	0.0027	-0.077		1.4325	0.0018	-0.073
1.43333	0.0103	-0.084		1.43333	0.0017	-0.088		1.43333	0.0028	-0.077		1.43333	0.0019	-0.074
1.43417	0.0104	-0.085		1.43417	0.0017	-0.088		1.43417	0.0028	-0.077		1.43417	0.0019	-0.074
1.435	0.0104	-0.085		1.435	0.0018	-0.088		1.435	0.0028	-0.077		1.435	0.002	-0.074
1.43583	0.0106	-0.086		1.43583	0.0019	-0.088		1.43583	0.0029	-0.077		1.43583	0.0021	-0.075
1.43667	0.0106	-0.086		1.43667	0.0019	-0.088		1.43667	0.003	-0.077		1.43667	0.0021	-0.075
1.4375	0.0106	-0.086		1.4375	0.002	-0.088		1.4375	0.003	-0.077		1.4375	0.0022	-0.075
1.43833	0.0107	-0.086		1.43833	0.0021	-0.088		1.43833	0.0031	-0.076		1.43833	0.0023	-0.075
1.43917	0.0108	-0.087		1.43917	0.0021	-0.088		1.43917	0.0031	-0.077		1.43917	0.0023	-0.075
1.44	0.0108	-0.087		1.44	0.0022	-0.088		1.44	0.0032	-0.077		1.44	0.0024	-0.075
1.44083	0.0109	-0.087		1.44083	0.0022	-0.088		1.44083	0.0033	-0.077		1.44083	0.0025	-0.075
1.44167	0.011	-0.087		1.44167	0.0023	-0.088		1.44167	0.0033	-0.078		1.44167	0.0025	-0.075
1.4425	0.0111	-0.087		1.4425	0.0024	-0.088		1.4425	0.0034	-0.078		1.4425	0.0026	-0.075
1.44333	0.0111	-0.088		1.44333	0.0024	-0.089		1.44333	0.0034	-0.078		1.44333	0.0027	-0.075
1.44417	0.0112	-0.088		1.44417	0.0025	-0.089		1.44417	0.0035	-0.078		1.44417	0.0027	-0.075
1.445	0.0113	-0.088		1.445	0.0026	-0.089		1.445	0.0036	-0.079		1.445	0.0028	-0.075
1.44583	0.0113	-0.088		1.44583	0.0026	-0.089		1.44583	0.0036	-0.079		1.44583	0.0029	-0.074
1.44667	0.0114	-0.088		1.44667	0.0027	-0.089		1.44667	0.0037	-0.079		1.44667	0.003	-0.074
1.4475	0.0115	-0.088		1.4475	0.0028	-0.089		1.4475	0.0037	-0.08		1.4475	0.003	-0.074
1.44833	0.0115	-0.088		1.44833	0.0028	-0.088		1.44833	0.0038	-0.08		1.44833	0.0031	-0.074
1.44917	0.0116	-0.088		1.44917	0.0029	-0.088		1.44917	0.0038	-0.08		1.44917	0.0032	-0.074
1.45	0.0116	-0.088		1.45	0.0029	-0.088		1.45	0.0039	-0.081		1.45	0.0032	-0.073
1.45083	0.0117	-0.088		1.45083	0.003	-0.088		1.45083	0.004	-0.081		1.45083	0.0033	-0.073
1.45167	0.0118	-0.088		1.45167	0.0031	-0.088		1.45167	0.004	-0.081		1.45167	0.0033	-0.073
1.4525	0.0118	-0.089		1.4525	0.0031	-0.088		1.4525	0.004	-0.081		1.4525	0.0034	-0.073
1.45333	0.0119	-0.089		1.45333	0.0032	-0.088		1.45333	0.0041	-0.081		1.45333	0.0034	-0.073
1.45417	0.0119	-0.089		1.45417	0.0032	-0.089		1.45417	0.0041	-0.081		1.45417	0.0035	-0.073
1.455	0.012	-0.09		1.455	0.0033	-0.089		1.455	0.0042	-0.08		1.455	0.0036	-0.073
1.45583	0.012	-0.09		1.45583	0.0034	-0.089		1.45583	0.0042	-0.08		1.45583	0.0037	-0.073
1.45667	0.0121	-0.09		1.45667	0.0034	-0.088		1.45667	0.0043	-0.08		1.45667	0.0037	-0.073
1.4575	0.0122	-0.09		1.4575	0.0035	-0.088		1.4575	0.0043	-0.08		1.4575	0.0037	-0.073
1.45833	0.0122	-0.09		1.45833	0.0036	-0.088		1.45833	0.0044	-0.081		1.45833	0.0038	-0.073
1.45917	0.0123	-0.091		1.45917	0.0036	-0.088		1.45917	0.0044	-0.081		1.45917	0.0039	-0.073
1.46	0.0123	-0.09		1.46	0.0037	-0.088		1.46	0.0045	-0.081		1.46	0.0039	-0.073
1.46083	0.0124	-0.09		1.46083	0.0037	-0.088		1.46083	0.0045	-0.081		1.46083	0.004	-0.073
1.46167	0.0125	-0.091		1.46167	0.0038	-0.088		1.46167	0.0046	-0.081		1.46167	0.0041	-0.073
1.4625	0.0125	-0.091		1.4625	0.0039	-0.088		1.4625	0.0047	-0.081		1.4625	0.0041	-0.073
1.46333	0.0126	-0.091		1.46333	0.0039	-0.089		1.46333	0.0047	-0.081		1.46333	0.0042	-0.073
1.46417	0.0126	-0.091		1.46417	0.004	-0.089		1.46417	0.0047	-0.081		1.46417	0.0042	-0.074
1.465	0.0127	-0.092		1.465	0.004	-0.089		1.465	0.0048	-0.081		1.465	0.0043	-0.074
1.46583	0.0128	-0.091		1.46583	0.0041	-0.089		1.46583	0.0048	-0.081		1.46583	0.0044	-0.075
1.46667	0.0128	-0.091		1.46667	0.0041	-0.089		1.46667	0.0049	-0.081		1.46667	0.0044	-0.075
1.4675	0.0129	-0.091		1.4675	0.0042	-0.089		1.4675	0.0049	-0.082		1.4675	0.0045	-0.075
1.46833	0.0129	-0.091		1.46833	0.0043	-0.089		1.46833	0.005	-0.082		1.46833	0.0045	-0.075
1.46917	0.013	-0.091		1.46917	0.0043	-0.089		1.46917	0.0051	-0.082		1.46917	0.0046	-0.075
1.47	0.0131	-0.091		1.47	0.0044	-0.089		1.47	0.0051	-0.081		1.47	0.0047	-0.075
1.47083	0.0131	-0.091		1.47083	0.0044	-0.089		1.47083	0.0051	-0.081		1.47083	0.0047	-0.075
1.47167	0.0132	-0.091		1.47167	0.0045	-0.089		1.47167	0.0052	-0.081		1.47167	0.0048	-0.075
1.4725	0.0132	-0.091		1.4725	0.0046	-0.089		1.4725	0.0052	-0.081		1.4725	0.0048	-0.076
1.47333	0.0132	-0.091		1.47333	0.0046	-0.089		1.47333	0.0053	-0.082		1.47333	0.0049	-0.075
1.47417	0.0133	-0.091		1.47417	0.0047	-0.089		1.47417	0.0053	-0.081		1.47417	0.005	-0.075
1.475	0.0134	-0.091		1.475	0.0047	-0.088		1.475	0.0054	-0.081		1.475	0.005	-0.075
1.47583	0.0134	-0.091		1.47583	0.0048	-0.088		1.47583	0.0055	-0.081		1.47583	0.0051	-0.075
1.47667	0.0135	-0.091		1.47667	0.0049	-0.088		1.47667	0.0055	-0.081		1.47667	0.0052	-0.075
1.4775	0.0135	-0.092		1.4775	0.0049	-0.088		1.4775	0.0055	-0.081		1.4775	0.0052	-0.075
1.47833	0.0136	-0.092		1.47833	0.005	-0.088		1.47833	0.0056	-0.08		1.47833	0.0053	-0.075
1.47917	0.0137	-0.092		1.47917	0.0051	-0.088		1.47917	0.0056	-0.08		1.47917	0.0053	-0.075
1.48	0.0137	-0.092		1.48	0.0051	-0.088		1.48	0.0057	-0.081		1.48	0.0054	-0.075
1.48083	0.0138	-0.092		1.48083	0.0052	-0.088		1.48083	0.0058	-0.081		1.48083	0.0055	-0.076
1.48167	0.0138	-0.091		1.48167	0.0053	-0.089		1.48167	0.0058	-0.081		1.48167	0.0055	-0.076
1.4825	0.0139	-0.091		1.4825	0.0053	-0.089		1.4825	0.0059	-0.081		1.4825	0.0056	-0.075
1.48333	0.014	-0.091		1.48333	0.0054	-0.09		1.48333	0.0059	-0.082		1.48333	0.0056	-0.075
1.48417	0.014	-0.09		1.48417	0.0054	-0.09		1.48417	0.006	-0.082		1.48417	0.0057	-0.074
1.485	0.0141	-0.09		1.485	0.0055	-0.09		1.485	0.006	-0.082		1.485	0.0058	-0.074
1.48583	0.0141	-0.09		1.48583	0.0056	-0.091		1.48583	0.0061	-0.083		1.48583	0.0058	-0.074
1.48667	0.0142	-0.09		1.48667	0.0057	-0.09		1.48667	0.0061	-0.082		1.48667	0.0059	-0.074
1.4875	0.0142	-0.09		1.4875	0.0058	-0.09		1.4875	0.0062	-0.082		1.4875	0.0059	-0.074
1.48833	0.0143	-0.09		1.48833	0.0058	-0.09		1.48833	0.0062	-0.083		1.48833	0.006	-0.074
1.48917	0.0143	-0.09		1.48917	0.0058	-0.09		1.48917	0.0063	-0.083		1.48917	0.006	-0.073
1.49	0.0144	-0.09		1.49	0.0059	-0.09		1.49	0.0063	-0.083		1.49	0.0061	-0.073
1.49083	0.0145	-0.09		1.49083	0.006	-0.09		1.49083	0.0064	-0.084		1.49083	0.0062	-0.073
1.49167	0.0145	-0.09		1.49167	0.0061	-0.09		1.49167	0.0065	-0.083		1.49167	0.0063	-0.072
1.4925	0.0146	-0.09		1.4925	0.0061	-0.089		1.4925	0.0065	-0.083		1.4925	0.0063	-0.072
1.49333	0.0146	-0.09		1.49333	0.0062	-0.089		1.49333	0.0065	-0.083		1.49333	0.0063	-0.072
1.49417	0.0147	-0.09		1.49417	0.0063	-0.089		1.49417	0.0066	-0.083		1.49417	0.0064	-0.072
1.495	0.0147	-0.089		1.495	0.0063	-0.089		1.495	0.0067	-0.083		1.495	0.0065	-0.072
1.49583	0.0148	-0.089		1.49583	0.0064	-0.089		1.49583	0.0067	-0.083		1.49583	0.0065	-0.071
1.49667	0.0149	-0.089		1.49667	0.0065	-0.089		1.49667	0.0068	-0.084		1.49667	0.0066	-0.071
1.4975	0.0149	-0.09		1.4975	0.0065	-0.089		1.4975	0.0068	-0.083		1.4975	0.0066	-0.07
1.49833	0.015	-0.09		1.49833	0.0066	-0.089		1.49833	0.0069	-0.083		1.49833	0.0067	-0.07
1.49917	0.015	-0.09		1.49917	0.0067	-0.089		1.49917	0.0069	-0.082		1.49917	0.0067	-0.07
1.5	0.0151	-0.09		1.5	0.0067	-0.089		1.5	0.007	-0.082		1.5	0.0068	-0.07
1.50083	0.0151	-0.09		1.50083	0.0068	-0.089		1.50083	0.0071	-0.082		1.50083	0.0069	-0.07
1.50167	0.0152	-0.09		1.50167	0.0069	-0.088		1.50167	0.0071	-0.082		1.50167	0.0069	-0.07
1.5025	0.0153	-0.091		1.5025	0.0069	-0.088		1.5025	0.0072	-0.082		1.5025	0.007	-0.07
1.50333	0.0153	-0.091		1.50333	0.007	-0.088		1.50333	0.0072	-0.082		1.50333	0.007	-0.07
1.50417	0.0154	-0.089		1.50417	0.0071	-0.087		1.50417	0.0073	-0.082		1.50417	0.0071	-0.07
1.505	0.0154	-0.089		1.505	0.0071	-0.086		1.505	0.0074	-0.081		1.505	0.0071	-0.07
1.50583	0.0155	-0.089		1.50583	0.0072	-0.085		1.50583	0.0074	-0.081		1.50583	0.0072	-0.07
1.50667	0.0156	-0.089		1.50667	0.0073	-0.085		1.50667	0.0075	-0.08		1.50667	0.0072	-0.07
1.5075	0.0156	-0.089		1.5075	0.0074	-0.085		1.5075	0.0075	-0.08		1.5075	0.0073	-0.07
1.50833	0.0157	-0.089		1.50833	0.0074	-0.085		1.50833	0.0076	-0.08		1.50833	0.0074	-0.07
1.50917	0.0157	-0.089		1.50917	0.0075	-0.085		1.50917	0.0076	-0.08		1.50917	0.0074	-0.07
1.51	0.0158	-0.089		1.51	0.0076	-0.085		1.51	0.0077	-0.081		1.51	0.0075	-0.07
1.51083	0.0158	-0.089		1.51083	0.0076	-0.085		1.51083	0.0077	-0.081		1.51083	0.0075	-0.07
1.51167	0.0159	-0.089		1.51167	0.0077	-0.085		1.51167	0.0078	-0.081		1.51167	0.0075	-0.07
1.5125	0.016	-0.089		1.5125	0.0078	-0.085		1.5125	0.0079	-0.081		1.5125	0.0076	-0.07
1.51333	0.016	-0.089		1.51333	0.0078	-0.085		1.51333	0.0079	-0.081		1.51333	0.0077	-0.07
1.51417	0.016	-0.089		1.51417	0.0079	-0.085		1.51417	0.008	-0.081		1.51417	0.0077	-0.07
1.515	0.0161	-0.089		1.515	0.008	-0.086		1.515	0.008	-0.082		1.515	0.0078	-0.07
1.51583	0.0161	-0.089		1.51583	0.008	-0.086		1.51583	0.008	-0.082		1.51583	0.0078	-0.07
1.51667	0.0162	-0.089		1.51667	0.0081	-0.086		1.51667	0.0081	-0.082		1.51667	0.0079	-0.07
1.5175	0.0162	-0.087		1.5175	0.0082	-0.086		1.5175	0.0082	-0.082		1.5175	0.0079	-0.071
1.51833	0.0163	-0.087		1.51833	0.0082	-0.086		1.51833	0.0082	-0.082		1.51833	0.0079	-0.071
1.51917	0.0163	-0.087		1.51917	0.0083	-0.086		1.51917	0.0083	-0.083		1.51917	0.008	-0.071
1.52	0.0164	-0.088		1.52	0.0083	-0.087		1.52	0.0083	-0.083		1.52	0.008	-0.071
1.52083	0.0164	-0.088		1.52083	0.0084	-0.087		1.52083	0.0084	-0.082		1.52083	0.0081	-0.071
1.52167	0.0165	-0.088		1.52167	0.0085	-0.087		1.52167	0.0085	-0.082		1.52167	0.0082	-0.072
1.5225	0.0165	-0.088		1.5225	0.0085	-0.087		1.5225	0.0085	-0.082		1.5225	0.0082	-0.072
1.52333	0.0165	-0.089		1.52333	0.0086	-0.086		1.52333	0.0086	-0.082		1.52333	0.0083	-0.072
1.52417	0.0166	-0.088		1.52417	0.0086	-0.087		1.52417	0.0086	-0.082		1.52417	0.0083	-0.072
1.525	0.0166	-0.088		1.525	0.0087	-0.087		1.525	0.0086	-0.082		1.525	0.0083	-0.072
1.52583	0.0167	-0.088		1.52583	0.0088	-0.087		1.52583	0.0087	-0.082		1.52583	0.0084	-0.072
1.52667	0.0167	-0.087		1.52667	0.0088	-0.087		1.52667	0.0087	-0.082		1.52667	0.0084	-0.072
1.5275	0.0167	-0.087		1.5275	0.0089	-0.086		1.5275	0.0088	-0.082		1.5275	0.0084	-0.072
1.52833	0.0168	-0.087		1.52833	0.0089	-0.087		1.52833	0.0089	-0.082		1.52833	0.0085	-0.073
1.52917	0.0168	-0.088		1.52917	0.009	-0.087		1.52917	0.0089	-0.082		1.52917	0.0085	-0.073
1.53	0.0169	-0.088		1.53	0.009	-0.087		1.53	0.009	-0.081		1.53	0.0086	-0.074
1.53083	0.0169	-0.089		1.53083	0.0091	-0.087		1.53083	0.009	-0.081		1.53083	0.0086	-0.073
1.53167	0.0169	-0.089		1.53167	0.0091	-0.087		1.53167	0.009	-0.081		1.53167	0.0087	-0.073
1.5325	0.017	-0.089		1.5325	0.0092	-0.087		1.5325	0.0091	-0.081		1.5325	0.0087	-0.073
1.53333	0.017	-0.089		1.53333	0.0092	-0.087		1.53333	0.0091	-0.08		1.53333	0.0087	-0.073
1.53417	0.017	-0.089		1.53417	0.0093	-0.087		1.53417	0.0091	-0.08		1.53417	0.0088	-0.073
1.535	0.0171	-0.089		1.535	0.0093	-0.087		1.535	0.0092	-0.08		1.535	0.0088	-0.073
1.53583	0.0171	-0.089		1.53583	0.0094	-0.086		1.53583	0.0092	-0.08		1.53583	0.0089	-0.073
1.53667	0.0171	-0.089		1.53667	0.0094	-0.087		1.53667	0.0093	-0.08		1.53667	0.0089	-0.073
1.5375	0.0171	-0.089		1.5375	0.0095	-0.087		1.5375	0.0093	-0.08		1.5375	0.0089	-0.073
1.53833	0.0172	-0.089		1.53833	0.0095	-0.087		1.53833	0.0093	-0.08		1.53833	0.009	-0.073
1.53917	0.0172	-0.089		1.53917	0.0096	-0.087		1.53917	0.0094	-0.08		1.53917	0.009	-0.072
1.54	0.0172	-0.09		1.54	0.0096	-0.088		1.54	0.0094	-0.08		1.54	0.009	-0.072
1.54083	0.0172	-0.09		1.54083	0.0096	-0.087		1.54083	0.0094	-0.08		1.54083	0.009	-0.072
1.54167	0.0173	-0.089		1.54167	0.0097	-0.088		1.54167	0.0095	-0.08		1.54167	0.0091	-0.072
1.5425	0.0173	-0.09		1.5425	0.0097	-0.088		1.5425	0.0095	-0.08		1.5425	0.0091	-0.072
1.54333	0.0173	-0.09		1.54333	0.0097	-0.089		1.54333	0.0096	-0.079		1.54333	0.0091	-0.073
1.54417	0.0173	-0.09		1.54417	0.0098	-0.089		1.54417	0.0096	-0.08		1.54417	0.0092	-0.072
1.545	0.0173	-0.089		1.545	0.0098	-0.089		1.545	0.0096	-0.08		1.545	0.0092	-0.072
1.54583	0.0174	-0.089		1.54583	0.0099	-0.089		1.54583	0.0097	-0.08		1.54583	0.0092	-0.073
1.54667	0.0174	-0.09		1.54667	0.0099	-0.089		1.54667	0.0097	-0.082		1.54667	0.0092	-0.073
1.5475	0.0174	-0.09		1.5475	0.0099	-0.089		1.5475	0.0097	-0.082		1.5475	0.0093	-0.074
1.54833	0.0174	-0.09		1.54833	0.0099	-0.089		1.54833	0.0098	-0.083		1.54833	0.0093	-0.074
1.54917	0.0174	-0.089		1.54917	0.01	-0.088		1.54917	0.0098	-0.083		1.54917	0.0093	-0.073
1.55	0.0174	-0.089		1.55	0.01	-0.088		1.55	0.0098	-0.083		1.55	0.0093	-0.073
1.55083	0.0175	-0.089		1.55083	0.01	-0.089		1.55083	0.0098	-0.083		1.55083	0.0094	-0.072
1.55167	0.0175	-0.088		1.55167	0.0101	-0.089		1.55167	0.0098	-0.083		1.55167	0.0094	-0.071
1.5525	0.0175	-0.088		1.5525	0.0101	-0.089		1.5525	0.0099	-0.083		1.5525	0.0094	-0.071
1.55333	0.0175	-0.089		1.55333	0.0101	-0.088		1.55333	0.0099	-0.084		1.55333	0.0094	-0.072
1.55417	0.0175	-0.089		1.55417	0.0101	-0.089		1.55417	0.0099	-0.084		1.55417	0.0094	-0.072
1.555	0.0175	-0.089		1.555	0.0102	-0.089		1.555	0.01	-0.084		1.555	0.0094	-0.072
1.55583	0.0175	-0.089		1.55583	0.0102	-0.09		1.55583	0.01	-0.083		1.55583	0.0095	-0.072
1.55667	0.0175	-0.089		1.55667	0.0102	-0.09		1.55667	0.01	-0.083		1.55667	0.0095	-0.072
1.5575	0.0176	-0.09		1.5575	0.0102	-0.09		1.5575	0.01	-0.083		1.5575	0.0095	-0.072
1.55833	0.0176	-0.09		1.55833	0.0103	-0.09		1.55833	0.01	-0.083		1.55833	0.0095	-0.072
1.55917	0.0176	-0.09		1.55917	0.0103	-0.09		1.55917	0.0101	-0.082		1.55917	0.0095	-0.072
1.56	0.0176	-0.089		1.56	0.0103	-0.09		1.56	0.0101	-0.082		1.56	0.0095	-0.071
1.56083	0.0176	-0.089		1.56083	0.0103	-0.09		1.56083	0.0101	-0.083		1.56083	0.0096	-0.071
1.56167	0.0176	-0.09		1.56167	0.0104	-0.09		1.56167	0.0101	-0.083		1.56167	0.0096	-0.071
1.5625	0.0176	-0.089		1.5625	0.0104	-0.091		1.5625	0.0102	-0.083		1.5625	0.0096	-0.07
1.56333	0.0176	-0.089		1.56333	0.0104	-0.091		1.56333	0.0102	-0.083		1.56333	0.0096	-0.071
1.56417	0.0176	-0.089		1.56417	0.0104	-0.091		1.56417	0.0102	-0.082		1.56417	0.0096	-0.071
1.565	0.0176	-0.089		1.565	0.0104	-0.091		1.565	0.0102	-0.082		1.565	0.0096	-0.07
1.56583	0.0176	-0.089		1.56583	0.0104	-0.09		1.56583	0.0102	-0.082		1.56583	0.0096	-0.07
1.56667	0.0176	-0.089		1.56667	0.0104	-0.089		1.56667	0.0103	-0.082		1.56667	0.0097	-0.07
1.5675	0.0176	-0.089		1.5675	0.0105	-0.09		1.5675	0.0103	-0.082		1.5675	0.0097	-0.071
1.56833	0.0176	-0.089		1.56833	0.0105	-0.09		1.56833	0.0103	-0.081		1.56833	0.0097	-0.07
1.56917	0.0177	-0.089		1.56917	0.0105	-0.09		1.56917	0.0103	-0.081		1.56917	0.0097	-0.071
1.57	0.0177	-0.088		1.57	0.0105	-0.09		1.57	0.0103	-0.08		1.57	0.0097	-0.07
1.57083	0.0177	-0.088		1.57083	0.0105	-0.09		1.57083	0.0103	-0.079		1.57083	0.0097	-0.071
1.57167	0.0177	-0.087		1.57167	0.0105	-0.091		1.57167	0.0104	-0.078		1.57167	0.0097	-0.071
1.5725	0.0177	-0.087		1.5725	0.0105	-0.091		1.5725	0.0104	-0.078		1.5725	0.0097	-0.07
1.57333	0.0177	-0.087		1.57333	0.0106	-0.091		1.57333	0.0104	-0.078		1.57333	0.0097	-0.07
1.57417	0.0177	-0.087		1.57417	0.0106	-0.09		1.57417	0.0104	-0.077		1.57417	0.0097	-0.07
1.575	0.0177	-0.087		1.575	0.0106	-0.09		1.575	0.0104	-0.077		1.575	0.0098	-0.071
1.57583	0.0177	-0.088		1.57583	0.0106	-0.09		1.57583	0.0104	-0.077		1.57583	0.0098	-0.071
1.57667	0.0177	-0.088		1.57667	0.0107	-0.09		1.57667	0.0105	-0.077		1.57667	0.0098	-0.071
1.5775	0.0177	-0.088		1.5775	0.0107	-0.09		1.5775	0.0105	-0.077		1.5775	0.0098	-0.071
1.57833	0.0177	-0.087		1.57833	0.0107	-0.09		1.57833	0.0105	-0.077		1.57833	0.0098	-0.071
1.57917	0.0177	-0.087		1.57917	0.0107	-0.09		1.57917	0.0105	-0.077		1.57917	0.0098	-0.071
1.58	0.0178	-0.088		1.58	0.0107	-0.089		1.58	0.0105	-0.078		1.58	0.0098	-0.071
1.58083	0.0178	-0.089		1.58083	0.0107	-0.088		1.58083	0.0105	-0.078		1.58083	0.0098	-0.071
1.58167	0.0178	-0.089		1.58167	0.0107	-0.088		1.58167	0.0106	-0.078		1.58167	0.0098	-0.07
1.5825	0.0178	-0.089		1.5825	0.0108	-0.088		1.5825	0.0106	-0.079		1.5825	0.0099	-0.07
1.58333	0.0178	-0.089		1.58333	0.0108	-0.088		1.58333	0.0106	-0.079		1.58333	0.0099	-0.07
1.58417	0.0178	-0.089		1.58417	0.0108	-0.088		1.58417	0.0106	-0.079		1.58417	0.0099	-0.07
1.585	0.0178	-0.09		1.585	0.0108	-0.088		1.585	0.0106	-0.079		1.585	0.0099	-0.07
1.58583	0.0178	-0.09		1.58583	0.0108	-0.088		1.58583	0.0106	-0.079		1.58583	0.0099	-0.071
1.58667	0.0179	-0.09		1.58667	0.0108	-0.088		1.58667	0.0107	-0.079		1.58667	0.0099	-0.071
1.5875	0.0179	-0.089		1.5875	0.0108	-0.088		1.5875	0.0107	-0.078		1.5875	0.0099	-0.07
1.58833	0.0179	-0.09		1.58833	0.0108	-0.088		1.58833	0.0107	-0.078		1.58833	0.0099	-0.071
1.58917	0.0179	-0.09		1.58917	0.0109	-0.089		1.58917	0.0107	-0.078		1.58917	0.0099	-0.071
1.59	0.0179	-0.09		1.59	0.0109	-0.089		1.59	0.0107	-0.078		1.59	0.01	-0.071
1.59083	0.0179	-0.091		1.59083	0.0109	-0.09		1.59083	0.0108	-0.078		1.59083	0.01	-0.071
1.59167	0.0179	-0.09		1.59167	0.0109	-0.09		1.59167	0.0108	-0.077		1.59167	0.01	-0.072
1.5925	0.0179	-0.09		1.5925	0.0109	-0.091		1.5925	0.0108	-0.077		1.5925	0.01	-0.072
1.59333	0.018	-0.091		1.59333	0.0109	-0.091		1.59333	0.0108	-0.077		1.59333	0.01	-0.072
1.59417	0.018	-0.091		1.59417	0.011	-0.091		1.59417	0.0108	-0.077		1.59417	0.01	-0.072
1.595	0.018	-0.091		1.595	0.011	-0.09		1.595	0.0108	-0.077		1.595	0.01	-0.072
1.59583	0.018	-0.091		1.59583	0.011	-0.09		1.59583	0.0108	-0.078		1.59583	0.01	-0.072
1.59667	0.018	-0.091		1.59667	0.011	-0.09		1.59667	0.0109	-0.077		1.59667	0.01	-0.071
1.5975	0.018	-0.091		1.5975	0.011	-0.09		1.5975	0.0109	-0.077		1.5975	0.01	-0.072
1.59833	0.018	-0.091		1.59833	0.011	-0.089		1.59833	0.0109	-0.078		1.59833	0.01	-0.072
1.59917	0.0181	-0.09		1.59917	0.0111	-0.089		1.59917	0.0109	-0.079		1.59917	0.0101	-0.072
1.6	0.0181	-0.09		1.6	0.0111	-0.089		1.6	0.0109	-0.079		1.6	0.0101	-0.072
1.60083	0.0181	-0.09		1.60083	0.0111	-0.089		1.60083	0.0109	-0.079		1.60083	0.0101	-0.072
1.60167	0.0181	-0.09		1.60167	0.0111	-0.089		1.60167	0.011	-0.079		1.60167	0.0101	-0.072
1.6025	0.0181	-0.09		1.6025	0.0111	-0.089		1.6025	0.011	-0.079		1.6025	0.0101	-0.072
1.60333	0.0181	-0.09		1.60333	0.0111	-0.09		1.60333	0.011	-0.079		1.60333	0.0101	-0.071
1.60417	0.0181	-0.09		1.60417	0.0111	-0.09		1.60417	0.011	-0.079		1.60417	0.0101	-0.071
1.605	0.0182	-0.09		1.605	0.0112	-0.091		1.605	0.011	-0.079		1.605	0.0101	-0.071
1.60583	0.0182	-0.09		1.60583	0.0112	-0.091		1.60583	0.0111	-0.078		1.60583	0.0101	-0.071
1.60667	0.0182	-0.09		1.60667	0.0112	-0.091		1.60667	0.0111	-0.078		1.60667	0.0102	-0.071
1.6075	0.0182	-0.09		1.6075	0.0112	-0.092		1.6075	0.0111	-0.077		1.6075	0.0102	-0.071
1.60833	0.0182	-0.09		1.60833	0.0112	-0.092		1.60833	0.0111	-0.077		1.60833	0.0102	-0.071
1.60917	0.0183	-0.09		1.60917	0.0112	-0.092		1.60917	0.0111	-0.077		1.60917	0.0102	-0.071
1.61	0.0183	-0.091		1.61	0.0113	-0.091		1.61	0.0111	-0.078		1.61	0.0102	-0.071
1.61083	0.0183	-0.091		1.61083	0.0113	-0.091		1.61083	0.0111	-0.078		1.61083	0.0102	-0.071
1.61167	0.0183	-0.091		1.61167	0.0113	-0.09		1.61167	0.0112	-0.078		1.61167	0.0102	-0.071
1.6125	0.0184	-0.091		1.6125	0.0113	-0.09		1.6125	0.0112	-0.078		1.6125	0.0102	-0.071
1.61333	0.0184	-0.092		1.61333	0.0113	-0.09		1.61333	0.0112	-0.078		1.61333	0.0102	-0.071
1.61417	0.0184	-0.092		1.61417	0.0113	-0.089		1.61417	0.0112	-0.079		1.61417	0.0102	-0.07
1.615	0.0184	-0.093		1.615	0.0114	-0.089		1.615	0.0112	-0.08		1.615	0.0103	-0.07
1.61583	0.0184	-0.093		1.61583	0.0114	-0.089		1.61583	0.0113	-0.08		1.61583	0.0103	-0.07
1.61667	0.0184	-0.093		1.61667	0.0114	-0.088		1.61667	0.0113	-0.081		1.61667	0.0103	-0.07
1.6175	0.0185	-0.093		1.6175	0.0114	-0.089		1.6175	0.0113	-0.081		1.6175	0.0103	-0.07
1.61833	0.0185	-0.093		1.61833	0.0114	-0.088		1.61833	0.0113	-0.081		1.61833	0.0103	-0.07
1.61917	0.0185	-0.093		1.61917	0.0114	-0.088		1.61917	0.0113	-0.081		1.61917	0.0103	-0.069
1.62	0.0185	-0.093		1.62	0.0114	-0.088		1.62	0.0113	-0.081		1.62	0.0103	-0.069
1.62083	0.0186	-0.093		1.62083	0.0115	-0.088		1.62083	0.0114	-0.081		1.62083	0.0104	-0.07
1.62167	0.0186	-0.093		1.62167	0.0115	-0.087		1.62167	0.0114	-0.081		1.62167	0.0104	-0.07
1.6225	0.0186	-0.093		1.6225	0.0115	-0.087		1.6225	0.0114	-0.081		1.6225	0.0104	-0.07
1.62333	0.0186	-0.094		1.62333	0.0115	-0.087		1.62333	0.0114	-0.081		1.62333	0.0104	-0.071
1.62417	0.0186	-0.094		1.62417	0.0115	-0.087		1.62417	0.0114	-0.08		1.62417	0.0104	-0.071
1.625	0.0187	-0.094		1.625	0.0115	-0.087		1.625	0.0115	-0.081		1.625	0.0104	-0.071
1.62583	0.0187	-0.095		1.62583	0.0116	-0.088		1.62583	0.0115	-0.081		1.62583	0.0104	-0.071
1.62667	0.0187	-0.095		1.62667	0.0116	-0.088		1.62667	0.0115	-0.081		1.62667	0.0104	-0.071
1.6275	0.0188	-0.094		1.6275	0.0116	-0.088		1.6275	0.0115	-0.081		1.6275	0.0104	-0.071
1.62833	0.0188	-0.094		1.62833	0.0116	-0.088		1.62833	0.0115	-0.081		1.62833	0.0105	-0.071
1.62917	0.0188	-0.094		1.62917	0.0116	-0.088		1.62917	0.0116	-0.081		1.62917	0.0105	-0.071
1.63	0.0188	-0.094		1.63	0.0117	-0.088		1.63	0.0116	-0.081		1.63	0.0105	-0.071
1.63083	0.0188	-0.094		1.63083	0.0117	-0.088		1.63083	0.0116	-0.081		1.63083	0.0105	-0.071
1.63167	0.0189	-0.094		1.63167	0.0117	-0.088		1.63167	0.0116	-0.081		1.63167	0.0105	-0.07
1.6325	0.0189	-0.095		1.6325	0.0117	-0.088		1.6325	0.0116	-0.081		1.6325	0.0105	-0.07
1.63333	0.0189	-0.095		1.63333	0.0117	-0.088		1.63333	0.0117	-0.081		1.63333	0.0105	-0.07
1.63417	0.019	-0.095		1.63417	0.0117	-0.088		1.63417	0.0117	-0.081		1.63417	0.0105	-0.07
1.635	0.019	-0.095		1.635	0.0117	-0.088		1.635	0.0117	-0.081		1.635	0.0105	-0.071
1.63583	0.019	-0.095		1.63583	0.0118	-0.088		1.63583	0.0117	-0.081		1.63583	0.0105	-0.071
1.63667	0.0191	-0.096		1.63667	0.0118	-0.087		1.63667	0.0118	-0.082		1.63667	0.0106	-0.071
1.6375	0.0191	-0.097		1.6375	0.0118	-0.087		1.6375	0.0118	-0.082		1.6375	0.0106	-0.07
1.63833	0.0191	-0.097		1.63833	0.0118	-0.087		1.63833	0.0118	-0.082		1.63833	0.0106	-0.07
1.63917	0.0191	-0.098		1.63917	0.0118	-0.087		1.63917	0.0118	-0.083		1.63917	0.0106	-0.071
1.64	0.0191	-0.098		1.64	0.0118	-0.087		1.64	0.0118	-0.083		1.64	0.0106	-0.071
1.64083	0.0192	-0.098		1.64083	0.0119	-0.087		1.64083	0.0118	-0.083		1.64083	0.0106	-0.071
1.64167	0.0192	-0.098		1.64167	0.0119	-0.087		1.64167	0.0119	-0.083		1.64167	0.0106	-0.071
1.6425	0.0192	-0.098		1.6425	0.0119	-0.087		1.6425	0.0119	-0.083		1.6425	0.0107	-0.071
1.64333	0.0193	-0.097		1.64333	0.012	-0.086		1.64333	0.0119	-0.083		1.64333	0.0107	-0.072
1.64417	0.0193	-0.096		1.64417	0.012	-0.087		1.64417	0.0119	-0.083		1.64417	0.0107	-0.073
1.645	0.0193	-0.096		1.645	0.012	-0.087		1.645	0.0119	-0.083		1.645	0.0107	-0.073
1.64583	0.0193	-0.095		1.64583	0.012	-0.087		1.64583	0.012	-0.083		1.64583	0.0107	-0.073
1.64667	0.0194	-0.095		1.64667	0.012	-0.087		1.64667	0.012	-0.082		1.64667	0.0108	-0.073
1.6475	0.0194	-0.095		1.6475	0.0121	-0.087		1.6475	0.012	-0.082		1.6475	0.0108	-0.073
1.64833	0.0194	-0.094		1.64833	0.0121	-0.087		1.64833	0.012	-0.082		1.64833	0.0108	-0.073
1.64917	0.0194	-0.094		1.64917	0.0121	-0.087		1.64917	0.0121	-0.081		1.64917	0.0108	-0.073
1.65	0.0195	-0.094		1.65	0.0121	-0.087		1.65	0.0121	-0.081		1.65	0.0108	-0.073
1.65083	0.0195	-0.093		1.65083	0.0121	-0.087		1.65083	0.0121	-0.081		1.65083	0.0108	-0.073
1.65167	0.0195	-0.093		1.65167	0.0121	-0.087		1.65167	0.0121	-0.081		1.65167	0.0109	-0.072
1.6525	0.0196	-0.094		1.6525	0.0122	-0.087		1.6525	0.0121	-0.081		1.6525	0.0109	-0.073
1.65333	0.0196	-0.094		1.65333	0.0122	-0.087		1.65333	0.0121	-0.082		1.65333	0.0109	-0.074
1.65417	0.0196	-0.094		1.65417	0.0122	-0.087		1.65417	0.0122	-0.082		1.65417	0.0109	-0.074
1.655	0.0196	-0.095		1.655	0.0122	-0.087		1.655	0.0122	-0.083		1.655	0.0109	-0.073
1.65583	0.0197	-0.095		1.65583	0.0122	-0.087		1.65583	0.0122	-0.083		1.65583	0.0109	-0.073
1.65667	0.0197	-0.095		1.65667	0.0123	-0.087		1.65667	0.0122	-0.083		1.65667	0.0109	-0.073
1.6575	0.0197	-0.095		1.6575	0.0123	-0.087		1.6575	0.0122	-0.083		1.6575	0.011	-0.073
1.65833	0.0197	-0.095		1.65833	0.0123	-0.087		1.65833	0.0123	-0.083		1.65833	0.011	-0.074
1.65917	0.0198	-0.095		1.65917	0.0123	-0.087		1.65917	0.0123	-0.083		1.65917	0.011	-0.074
1.66	0.0198	-0.095		1.66	0.0123	-0.087		1.66	0.0123	-0.082		1.66	0.011	-0.075
1.66083	0.0199	-0.096		1.66083	0.0124	-0.087		1.66083	0.0123	-0.083		1.66083	0.011	-0.075
[truncated: 2,807 more rows]

## Sheet: 32μM
Orijinal IC Data of Figure 2B
Experimental Day: 2023_0408
32 mM NaOCl
1st				2nd				3rd				4th				1st
Time [min]	IC signal [μS]	UV [mabs]		Time [min]	IC signal [μS]	UV [mabs]		Time [min]	IC signal [μS]	UV [mabs]		Time [min]	IC signal [μS]	UV [mabs]		Peak No	Retention Time	Component	Area	Area	Height	Conc.	Stock Sol. Conc.
0	0.0012	-0.007		0	0.0014	-0.007		0	0.0012	-0.007		0	0.0008	-0.004			[min]		[uS s] / [mABU s]	[%]	[uS] / [mABU]	[ppm]	[ppm]	[mM]
0.00083	0.0012	-0.008		0.00083	0.0014	-0.006		0.00083	0.0012	-0.008		0.00083	0.0008	-0.004		CM
0.00167	0.0012	-0.008		0.00167	0.0014	-0.006		0.00167	0.0012	-0.008		0.00167	0.0008	-0.004		1	1.183		34.62	90.472	1.174
0.0025	0.0012	-0.008		0.0025	0.0014	-0.006		0.0025	0.0012	-0.008		0.0025	0.0008	-0.004		2	2.423	Cl	3.259	8.518	0.628	0.322353	322.353	9.08037
0.00333	0.0012	-0.008		0.00333	0.0014	-0.007		0.00333	0.0012	-0.008		0.00333	0.0008	-0.004		3	3.598	ClO3	0.386	1.01	0.058	0.120391	120.391
0.00417	0.0012	-0.008		0.00417	0.0015	-0.007		0.00417	0.0012	-0.008		0.00417	0.0008	-0.004		ALL			3.646	100	0.686	0.442744
0.005	0.0012	-0.008		0.005	0.0015	-0.007		0.005	0.0013	-0.008		0.005	0.0008	-0.004
0.00583	0.0012	-0.008		0.00583	0.0015	-0.007		0.00583	0.0013	-0.008		0.00583	0.0009	-0.003
0.00667	0.0012	-0.008		0.00667	0.0015	-0.007		0.00667	0.0013	-0.008		0.00667	0.0009	-0.003		2nd
0.0075	0.0012	-0.007		0.0075	0.0015	-0.008		0.0075	0.0013	-0.007		0.0075	0.0009	-0.002		Peak No	Retention Time	Component	Area	Area	Height	Conc.	Stock Sol. Conc.
0.00833	0.0012	-0.007		0.00833	0.0015	-0.008		0.00833	0.0013	-0.007		0.00833	0.0009	-0.002			[min]		[uS s] / [mABU s]	[%]	[uS] / [mABU]	[ppm]	[ppm]	[mM]
0.00917	0.0013	-0.007		0.00917	0.0016	-0.008		0.00917	0.0013	-0.007		0.00917	0.0009	-0.002		CM
0.01	0.0013	-0.006		0.01	0.0016	-0.008		0.01	0.0014	-0.007		0.01	0.0009	-0.002		1	1.176		34.69	90.656	1.176
0.01083	0.0013	-0.006		0.01083	0.0016	-0.008		0.01083	0.0014	-0.007		0.01083	0.001	-0.002		2	2.423	Cl	3.196	8.352	0.606	0.314818	314.818	8.86811
0.01167	0.0013	-0.006		0.01167	0.0016	-0.008		0.01167	0.0014	-0.007		0.01167	0.001	-0.002		3	3.602	ClO3	0.38	0.992	0.058	0.11828	118.28
0.0125	0.0013	-0.006		0.0125	0.0016	-0.008		0.0125	0.0014	-0.006		0.0125	0.001	-0.002		ALL			3.575	100	0.664	0.433098
0.01333	0.0013	-0.006		0.01333	0.0017	-0.008		0.01333	0.0014	-0.007		0.01333	0.001	-0.002
0.01417	0.0014	-0.006		0.01417	0.0017	-0.008		0.01417	0.0014	-0.007		0.01417	0.0011	-0.002		3rd
0.015	0.0014	-0.006		0.015	0.0017	-0.008		0.015	0.0014	-0.007		0.015	0.0011	-0.003		Peak No	Retention Time	Component	Area	Area	Height	Conc.	Stock Sol. Conc.
0.01583	0.0014	-0.006		0.01583	0.0018	-0.008		0.01583	0.0015	-0.008		0.01583	0.0011	-0.003			[min]		[uS s] / [mABU s]	[%]	[uS] / [mABU]	[ppm]	[ppm]	[mM]
0.01667	0.0014	-0.007		0.01667	0.0018	-0.009		0.01667	0.0015	-0.009		0.01667	0.0012	-0.003		CM
0.0175	0.0014	-0.007		0.0175	0.0018	-0.009		0.0175	0.0015	-0.008		0.0175	0.0012	-0.003		1	1.181		37.782	91.014	1.205
0.01833	0.0014	-0.008		0.01833	0.0019	-0.009		0.01833	0.0015	-0.008		0.01833	0.0012	-0.003		2	2.427	Cl	3.334	8.031	0.644	0.331204	331.204	9.32969
0.01917	0.0015	-0.008		0.01917	0.0019	-0.01		0.01917	0.0015	-0.007		0.01917	0.0012	-0.003		3	3.608	ClO3	0.396	0.954	0.06	0.12337	123.37
0.02	0.0015	-0.008		0.02	0.0019	-0.01		0.02	0.0016	-0.007		0.02	0.0012	-0.003		ALL			3.73	100	0.704	0.454574
0.02083	0.0015	-0.008		0.02083	0.002	-0.01		0.02083	0.0016	-0.008		0.02083	0.0013	-0.003
0.02167	0.0015	-0.008		0.02167	0.002	-0.011		0.02167	0.0016	-0.008		0.02167	0.0013	-0.004		4th
0.0225	0.0015	-0.008		0.0225	0.002	-0.01		0.0225	0.0016	-0.007		0.0225	0.0013	-0.004		Peak No	Retention Time	Component	Area	Area	Height	Conc.	Stock Sol. Conc.
0.02333	0.0016	-0.008		0.02333	0.002	-0.01		0.02333	0.0016	-0.007		0.02333	0.0014	-0.004			[min]		[uS s] / [mABU s]	[%]	[uS] / [mABU]	[ppm]	[ppm]	[mM]
0.02417	0.0016	-0.008		0.02417	0.0021	-0.01		0.02417	0.0017	-0.007		0.02417	0.0014	-0.004		CM
0.025	0.0016	-0.008		0.025	0.0021	-0.01		0.025	0.0017	-0.008		0.025	0.0014	-0.004		1	1.179		37.677	90.852	1.201
0.02583	0.0016	-0.008		0.02583	0.0021	-0.01		0.02583	0.0017	-0.007		0.02583	0.0015	-0.004		2	2.427	Cl	3.395	8.188	0.654	0.338495	338.495	9.53507
0.02667	0.0016	-0.008		0.02667	0.0022	-0.01		0.02667	0.0017	-0.007		0.02667	0.0015	-0.004		3	3.608	ClO3	0.398	0.961	0.061	0.12407	124.07
0.0275	0.0017	-0.009		0.0275	0.0022	-0.01		0.0275	0.0017	-0.006		0.0275	0.0015	-0.004		ALL			3.794	100	0.714	0.462565
0.02833	0.0017	-0.009		0.02833	0.0022	-0.011		0.02833	0.0017	-0.006		0.02833	0.0015	-0.004
0.02917	0.0017	-0.009		0.02917	0.0022	-0.011		0.02917	0.0018	-0.006		0.02917	0.0015	-0.003
0.03	0.0017	-0.01		0.03	0.0023	-0.011		0.03	0.0018	-0.006		0.03	0.0016	-0.004
0.03083	0.0017	-0.01		0.03083	0.0023	-0.011		0.03083	0.0018	-0.006		0.03083	0.0016	-0.004
0.03167	0.0017	-0.01		0.03167	0.0023	-0.01		0.03167	0.0018	-0.006		0.03167	0.0016	-0.005
0.0325	0.0017	-0.01		0.0325	0.0023	-0.01		0.0325	0.0018	-0.006		0.0325	0.0016	-0.005
0.03333	0.0018	-0.011		0.03333	0.0024	-0.01		0.03333	0.0018	-0.007		0.03333	0.0017	-0.005
0.03417	0.0018	-0.011		0.03417	0.0024	-0.011		0.03417	0.0019	-0.007		0.03417	0.0017	-0.005
0.035	0.0018	-0.011		0.035	0.0024	-0.011		0.035	0.0019	-0.007		0.035	0.0017	-0.006
0.03583	0.0018	-0.01		0.03583	0.0024	-0.011		0.03583	0.0019	-0.008		0.03583	0.0017	-0.006
0.03667	0.0018	-0.01		0.03667	0.0025	-0.011		0.03667	0.0019	-0.008		0.03667	0.0017	-0.006
0.0375	0.0018	-0.01		0.0375	0.0025	-0.011		0.0375	0.0019	-0.007		0.0375	0.0018	-0.007
0.03833	0.0018	-0.011		0.03833	0.0025	-0.011		0.03833	0.0019	-0.007		0.03833	0.0018	-0.007
0.03917	0.0018	-0.011		0.03917	0.0025	-0.01		0.03917	0.0019	-0.007		0.03917	0.0018	-0.007
0.04	0.0018	-0.011		0.04	0.0025	-0.011		0.04	0.0019	-0.007		0.04	0.0018	-0.007
0.04083	0.0018	-0.011		0.04083	0.0026	-0.011		0.04083	0.0019	-0.007		0.04083	0.0018	-0.008
0.04167	0.0018	-0.01		0.04167	0.0026	-0.011		0.04167	0.0019	-0.008		0.04167	0.0019	-0.008
0.0425	0.0018	-0.011		0.0425	0.0026	-0.012		0.0425	0.0019	-0.008		0.0425	0.0019	-0.008
0.04333	0.0018	-0.011		0.04333	0.0026	-0.013		0.04333	0.0019	-0.008		0.04333	0.0019	-0.008
0.04417	0.0018	-0.01		0.04417	0.0026	-0.013		0.04417	0.0019	-0.009		0.04417	0.0019	-0.008
0.045	0.0018	-0.01		0.045	0.0026	-0.013		0.045	0.0019	-0.008		0.045	0.0019	-0.008
0.04583	0.0018	-0.01		0.04583	0.0026	-0.013		0.04583	0.0019	-0.008		0.04583	0.0019	-0.008
0.04667	0.0018	-0.01		0.04667	0.0026	-0.013		0.04667	0.0019	-0.008		0.04667	0.0019	-0.008
0.0475	0.0018	-0.011		0.0475	0.0027	-0.013		0.0475	0.0019	-0.009		0.0475	0.0019	-0.008
0.04833	0.0018	-0.011		0.04833	0.0027	-0.012		0.04833	0.0019	-0.01		0.04833	0.0019	-0.008
0.04917	0.0018	-0.011		0.04917	0.0027	-0.012		0.04917	0.0019	-0.01		0.04917	0.002	-0.008
0.05	0.0018	-0.011		0.05	0.0027	-0.013		0.05	0.0019	-0.011		0.05	0.002	-0.009
0.05083	0.0018	-0.011		0.05083	0.0027	-0.013		0.05083	0.0019	-0.011		0.05083	0.002	-0.009
0.05167	0.0018	-0.011		0.05167	0.0027	-0.013		0.05167	0.0019	-0.011		0.05167	0.002	-0.009
0.0525	0.0018	-0.011		0.0525	0.0027	-0.012		0.0525	0.0019	-0.011		0.0525	0.002	-0.009
0.05333	0.0019	-0.011		0.05333	0.0028	-0.012		0.05333	0.0019	-0.011		0.05333	0.002	-0.009
0.05417	0.0019	-0.011		0.05417	0.0028	-0.012		0.05417	0.0019	-0.01		0.05417	0.0021	-0.009
0.055	0.0019	-0.011		0.055	0.0028	-0.012		0.055	0.0019	-0.01		0.055	0.0021	-0.009
0.05583	0.0019	-0.011		0.05583	0.0028	-0.012		0.05583	0.0019	-0.01		0.05583	0.0021	-0.009
0.05667	0.0019	-0.011		0.05667	0.0029	-0.012		0.05667	0.002	-0.01		0.05667	0.0021	-0.009
0.0575	0.0019	-0.011		0.0575	0.0029	-0.012		0.0575	0.002	-0.01		0.0575	0.0022	-0.009
0.05833	0.0019	-0.011		0.05833	0.003	-0.013		0.05833	0.002	-0.01		0.05833	0.0022	-0.008
0.05917	0.0019	-0.012		0.05917	0.003	-0.013		0.05917	0.002	-0.01		0.05917	0.0023	-0.009
0.06	0.0019	-0.012		0.06	0.003	-0.012		0.06	0.0021	-0.011		0.06	0.0023	-0.009
0.06083	0.002	-0.013		0.06083	0.0031	-0.012		0.06083	0.0021	-0.011		0.06083	0.0023	-0.009
0.06167	0.002	-0.013		0.06167	0.0031	-0.012		0.06167	0.0021	-0.012		0.06167	0.0024	-0.009
0.0625	0.002	-0.013		0.0625	0.0031	-0.012		0.0625	0.0021	-0.012		0.0625	0.0024	-0.009
0.06333	0.0021	-0.013		0.06333	0.0032	-0.012		0.06333	0.0022	-0.012		0.06333	0.0025	-0.009
0.06417	0.0021	-0.013		0.06417	0.0032	-0.012		0.06417	0.0022	-0.012		0.06417	0.0025	-0.01
0.065	0.0021	-0.013		0.065	0.0033	-0.011		0.065	0.0022	-0.013		0.065	0.0026	-0.01
0.06583	0.0021	-0.013		0.06583	0.0033	-0.011		0.06583	0.0023	-0.014		0.06583	0.0026	-0.01
0.06667	0.0022	-0.013		0.06667	0.0034	-0.012		0.06667	0.0023	-0.014		0.06667	0.0027	-0.01
0.0675	0.0022	-0.013		0.0675	0.0034	-0.012		0.0675	0.0024	-0.014		0.0675	0.0027	-0.01
0.06833	0.0022	-0.012		0.06833	0.0035	-0.012		0.06833	0.0024	-0.014		0.06833	0.0028	-0.01
0.06917	0.0023	-0.012		0.06917	0.0035	-0.012		0.06917	0.0024	-0.015		0.06917	0.0028	-0.01
0.07	0.0023	-0.013		0.07	0.0036	-0.012		0.07	0.0025	-0.016		0.07	0.0029	-0.01
0.07083	0.0023	-0.013		0.07083	0.0036	-0.012		0.07083	0.0025	-0.016		0.07083	0.0029	-0.01
0.07167	0.0023	-0.013		0.07167	0.0036	-0.013		0.07167	0.0026	-0.017		0.07167	0.003	-0.01
0.0725	0.0024	-0.013		0.0725	0.0037	-0.014		0.0725	0.0026	-0.017		0.0725	0.003	-0.01
0.07333	0.0024	-0.012		0.07333	0.0037	-0.013		0.07333	0.0026	-0.016		0.07333	0.0031	-0.011
0.07417	0.0025	-0.012		0.07417	0.0038	-0.013		0.07417	0.0027	-0.016		0.07417	0.0031	-0.011
0.075	0.0025	-0.011		0.075	0.0038	-0.013		0.075	0.0027	-0.016		0.075	0.0032	-0.011
0.07583	0.0025	-0.011		0.07583	0.0039	-0.013		0.07583	0.0028	-0.015		0.07583	0.0032	-0.01
0.07667	0.0026	-0.011		0.07667	0.0039	-0.013		0.07667	0.0028	-0.015		0.07667	0.0033	-0.01
0.0775	0.0026	-0.011		0.0775	0.0039	-0.014		0.0775	0.0028	-0.015		0.0775	0.0033	-0.01
0.07833	0.0026	-0.011		0.07833	0.004	-0.014		0.07833	0.0029	-0.014		0.07833	0.0033	-0.01
0.07917	0.0026	-0.01		0.07917	0.004	-0.015		0.07917	0.0029	-0.014		0.07917	0.0034	-0.009
0.08	0.0026	-0.01		0.08	0.0041	-0.015		0.08	0.0029	-0.014		0.08	0.0035	-0.009
0.08083	0.0027	-0.011		0.08083	0.0041	-0.015		0.08083	0.0029	-0.014		0.08083	0.0035	-0.01
0.08167	0.0027	-0.011		0.08167	0.0041	-0.014		0.08167	0.003	-0.014		0.08167	0.0035	-0.01
0.0825	0.0027	-0.012		0.0825	0.0042	-0.015		0.0825	0.003	-0.014		0.0825	0.0035	-0.01
0.08333	0.0027	-0.012		0.08333	0.0042	-0.015		0.08333	0.003	-0.014		0.08333	0.0036	-0.01
0.08417	0.0027	-0.012		0.08417	0.0042	-0.015		0.08417	0.0031	-0.014		0.08417	0.0036	-0.01
0.085	0.0028	-0.013		0.085	0.0043	-0.015		0.085	0.0031	-0.013		0.085	0.0036	-0.01
0.08583	0.0028	-0.013		0.08583	0.0043	-0.015		0.08583	0.0031	-0.013		0.08583	0.0037	-0.01
0.08667	0.0028	-0.013		0.08667	0.0043	-0.015		0.08667	0.0031	-0.013		0.08667	0.0037	-0.01
0.0875	0.0028	-0.013		0.0875	0.0044	-0.016		0.0875	0.0032	-0.013		0.0875	0.0037	-0.01
0.08833	0.0028	-0.014		0.08833	0.0044	-0.016		0.08833	0.0032	-0.014		0.08833	0.0038	-0.011
0.08917	0.0028	-0.014		0.08917	0.0044	-0.016		0.08917	0.0032	-0.014		0.08917	0.0038	-0.011
0.09	0.0028	-0.013		0.09	0.0045	-0.017		0.09	0.0032	-0.015		0.09	0.0038	-0.011
0.09083	0.0028	-0.013		0.09083	0.0045	-0.017		0.09083	0.0032	-0.014		0.09083	0.0039	-0.011
0.09167	0.0029	-0.013		0.09167	0.0045	-0.017		0.09167	0.0032	-0.014		0.09167	0.0039	-0.011
0.0925	0.0029	-0.012		0.0925	0.0045	-0.017		0.0925	0.0033	-0.014		0.0925	0.0039	-0.01
0.09333	0.0029	-0.011		0.09333	0.0046	-0.017		0.09333	0.0033	-0.014		0.09333	0.0039	-0.01
0.09417	0.0029	-0.011		0.09417	0.0046	-0.017		0.09417	0.0033	-0.015		0.09417	0.0039	-0.01
0.095	0.0029	-0.012		0.095	0.0046	-0.017		0.095	0.0033	-0.015		0.095	0.004	-0.01
0.09583	0.0029	-0.012		0.09583	0.0046	-0.017		0.09583	0.0033	-0.015		0.09583	0.004	-0.01
0.09667	0.0029	-0.012		0.09667	0.0046	-0.017		0.09667	0.0033	-0.015		0.09667	0.004	-0.01
0.0975	0.0029	-0.014		0.0975	0.0046	-0.018		0.0975	0.0033	-0.016		0.0975	0.004	-0.011
0.09833	0.0029	-0.014		0.09833	0.0047	-0.018		0.09833	0.0033	-0.016		0.09833	0.004	-0.011
0.09917	0.0029	-0.015		0.09917	0.0047	-0.018		0.09917	0.0033	-0.016		0.09917	0.0041	-0.012
0.1	0.0029	-0.016		0.1	0.0047	-0.018		0.1	0.0033	-0.016		0.1	0.0041	-0.012
0.10083	0.0029	-0.016		0.10083	0.0047	-0.018		0.10083	0.0033	-0.016		0.10083	0.0041	-0.013
0.10167	0.0029	-0.016		0.10167	0.0047	-0.017		0.10167	0.0034	-0.016		0.10167	0.0041	-0.013
0.1025	0.0029	-0.016		0.1025	0.0047	-0.017		0.1025	0.0034	-0.016		0.1025	0.0041	-0.014
0.10333	0.0029	-0.016		0.10333	0.0048	-0.017		0.10333	0.0034	-0.016		0.10333	0.0041	-0.014
0.10417	0.0029	-0.016		0.10417	0.0048	-0.017		0.10417	0.0034	-0.017		0.10417	0.0042	-0.013
0.105	0.0029	-0.016		0.105	0.0048	-0.017		0.105	0.0034	-0.017		0.105	0.0042	-0.012
0.10583	0.0029	-0.016		0.10583	0.0048	-0.018		0.10583	0.0034	-0.017		0.10583	0.0042	-0.012
0.10667	0.0029	-0.016		0.10667	0.0048	-0.018		0.10667	0.0034	-0.016		0.10667	0.0042	-0.012
0.1075	0.0029	-0.017		0.1075	0.0048	-0.019		0.1075	0.0034	-0.016		0.1075	0.0042	-0.012
0.10833	0.0029	-0.017		0.10833	0.0048	-0.018		0.10833	0.0034	-0.016		0.10833	0.0043	-0.012
0.10917	0.0029	-0.016		0.10917	0.0048	-0.018		0.10917	0.0034	-0.015		0.10917	0.0043	-0.012
0.11	0.0029	-0.016		0.11	0.0048	-0.018		0.11	0.0034	-0.015		0.11	0.0043	-0.012
0.11083	0.0029	-0.016		0.11083	0.0048	-0.018		0.11083	0.0035	-0.015		0.11083	0.0043	-0.012
0.11167	0.0029	-0.016		0.11167	0.0048	-0.017		0.11167	0.0035	-0.016		0.11167	0.0043	-0.012
0.1125	0.0029	-0.016		0.1125	0.0048	-0.018		0.1125	0.0035	-0.016		0.1125	0.0043	-0.013
0.11333	0.0029	-0.017		0.11333	0.0048	-0.018		0.11333	0.0035	-0.016		0.11333	0.0043	-0.013
0.11417	0.0029	-0.017		0.11417	0.0049	-0.018		0.11417	0.0035	-0.017		0.11417	0.0044	-0.013
0.115	0.0029	-0.017		0.115	0.0049	-0.019		0.115	0.0035	-0.017		0.115	0.0044	-0.013
0.11583	0.0029	-0.017		0.11583	0.0049	-0.019		0.11583	0.0035	-0.017		0.11583	0.0044	-0.013
0.11667	0.0029	-0.017		0.11667	0.0049	-0.02		0.11667	0.0035	-0.016		0.11667	0.0044	-0.013
0.1175	0.0029	-0.017		0.1175	0.0049	-0.02		0.1175	0.0035	-0.017		0.1175	0.0044	-0.013
0.11833	0.0029	-0.017		0.11833	0.0049	-0.02		0.11833	0.0035	-0.017		0.11833	0.0044	-0.012
0.11917	0.0029	-0.017		0.11917	0.0049	-0.021		0.11917	0.0035	-0.018		0.11917	0.0044	-0.012
0.12	0.0029	-0.017		0.12	0.0049	-0.021		0.12	0.0035	-0.019		0.12	0.0044	-0.012
0.12083	0.0029	-0.017		0.12083	0.0049	-0.021		0.12083	0.0035	-0.019		0.12083	0.0044	-0.012
0.12167	0.0029	-0.017		0.12167	0.0049	-0.021		0.12167	0.0035	-0.019		0.12167	0.0045	-0.013
0.1225	0.0029	-0.017		0.1225	0.0049	-0.021		0.1225	0.0035	-0.019		0.1225	0.0045	-0.013
0.12333	0.0029	-0.017		0.12333	0.0049	-0.021		0.12333	0.0035	-0.019		0.12333	0.0045	-0.014
0.12417	0.0029	-0.017		0.12417	0.005	-0.021		0.12417	0.0035	-0.018		0.12417	0.0045	-0.014
0.125	0.0029	-0.018		0.125	0.005	-0.021		0.125	0.0035	-0.019		0.125	0.0045	-0.014
0.12583	0.0029	-0.018		0.12583	0.005	-0.021		0.12583	0.0035	-0.019		0.12583	0.0045	-0.014
0.12667	0.0028	-0.018		0.12667	0.005	-0.022		0.12667	0.0035	-0.019		0.12667	0.0045	-0.014
0.1275	0.0028	-0.019		0.1275	0.005	-0.021		0.1275	0.0035	-0.019		0.1275	0.0045	-0.013
0.12833	0.0028	-0.019		0.12833	0.005	-0.021		0.12833	0.0036	-0.018		0.12833	0.0045	-0.013
0.12917	0.0028	-0.019		0.12917	0.005	-0.021		0.12917	0.0036	-0.019		0.12917	0.0046	-0.013
0.13	0.0028	-0.019		0.13	0.005	-0.021		0.13	0.0036	-0.019		0.13	0.0046	-0.014
0.13083	0.0028	-0.019		0.13083	0.005	-0.021		0.13083	0.0036	-0.019		0.13083	0.0046	-0.014
0.13167	0.0028	-0.019		0.13167	0.005	-0.02		0.13167	0.0036	-0.021		0.13167	0.0046	-0.014
0.1325	0.0028	-0.02		0.1325	0.005	-0.02		0.1325	0.0036	-0.02		0.1325	0.0046	-0.014
0.13333	0.0028	-0.02		0.13333	0.005	-0.02		0.13333	0.0036	-0.02		0.13333	0.0046	-0.014
0.13417	0.0028	-0.02		0.13417	0.005	-0.02		0.13417	0.0036	-0.02		0.13417	0.0046	-0.015
0.135	0.0028	-0.02		0.135	0.005	-0.02		0.135	0.0036	-0.02		0.135	0.0046	-0.016
0.13583	0.0028	-0.02		0.13583	0.005	-0.02		0.13583	0.0036	-0.02		0.13583	0.0046	-0.015
0.13667	0.0028	-0.02		0.13667	0.005	-0.021		0.13667	0.0036	-0.021		0.13667	0.0046	-0.016
0.1375	0.0028	-0.021		0.1375	0.005	-0.021		0.1375	0.0036	-0.02		0.1375	0.0047	-0.016
0.13833	0.0028	-0.02		0.13833	0.005	-0.021		0.13833	0.0036	-0.02		0.13833	0.0047	-0.016
0.13917	0.0028	-0.021		0.13917	0.005	-0.021		0.13917	0.0036	-0.02		0.13917	0.0047	-0.016
0.14	0.0028	-0.021		0.14	0.0051	-0.021		0.14	0.0036	-0.02		0.14	0.0047	-0.016
0.14083	0.0028	-0.021		0.14083	0.0051	-0.021		0.14083	0.0036	-0.019		0.14083	0.0047	-0.015
0.14167	0.0028	-0.021		0.14167	0.0051	-0.021		0.14167	0.0036	-0.019		0.14167	0.0047	-0.015
0.1425	0.0028	-0.022		0.1425	0.0051	-0.021		0.1425	0.0036	-0.019		0.1425	0.0047	-0.015
0.14333	0.0028	-0.022		0.14333	0.0051	-0.021		0.14333	0.0036	-0.019		0.14333	0.0047	-0.015
0.14417	0.0028	-0.022		0.14417	0.0051	-0.021		0.14417	0.0036	-0.019		0.14417	0.0047	-0.015
0.145	0.0028	-0.022		0.145	0.0051	-0.021		0.145	0.0036	-0.019		0.145	0.0047	-0.015
0.14583	0.0028	-0.021		0.14583	0.0051	-0.02		0.14583	0.0036	-0.019		0.14583	0.0048	-0.015
0.14667	0.0028	-0.021		0.14667	0.0051	-0.02		0.14667	0.0036	-0.019		0.14667	0.0048	-0.014
0.1475	0.0028	-0.02		0.1475	0.0051	-0.02		0.1475	0.0036	-0.019		0.1475	0.0048	-0.014
0.14833	0.0028	-0.02		0.14833	0.0051	-0.02		0.14833	0.0036	-0.019		0.14833	0.0048	-0.015
0.14917	0.0028	-0.02		0.14917	0.0051	-0.02		0.14917	0.0037	-0.019		0.14917	0.0048	-0.015
0.15	0.0028	-0.02		0.15	0.0051	-0.02		0.15	0.0037	-0.019		0.15	0.0048	-0.015
0.15083	0.0028	-0.02		0.15083	0.0052	-0.02		0.15083	0.0037	-0.02		0.15083	0.0049	-0.015
0.15167	0.0028	-0.02		0.15167	0.0052	-0.02		0.15167	0.0037	-0.02		0.15167	0.0049	-0.015
0.1525	0.0028	-0.019		0.1525	0.0052	-0.02		0.1525	0.0037	-0.02		0.1525	0.0049	-0.015
0.15333	0.0029	-0.019		0.15333	0.0052	-0.019		0.15333	0.0038	-0.02		0.15333	0.0049	-0.015
0.15417	0.0029	-0.019		0.15417	0.0052	-0.019		0.15417	0.0038	-0.021		0.15417	0.0049	-0.014
0.155	0.0029	-0.019		0.155	0.0052	-0.019		0.155	0.0038	-0.021		0.155	0.005	-0.014
0.15583	0.0029	-0.019		0.15583	0.0052	-0.02		0.15583	0.0038	-0.021		0.15583	0.005	-0.014
0.15667	0.0029	-0.019		0.15667	0.0052	-0.02		0.15667	0.0038	-0.022		0.15667	0.005	-0.014
0.1575	0.0029	-0.02		0.1575	0.0053	-0.019		0.1575	0.0038	-0.022		0.1575	0.005	-0.014
0.15833	0.0029	-0.02		0.15833	0.0053	-0.019		0.15833	0.0039	-0.022		0.15833	0.0051	-0.014
0.15917	0.0029	-0.02		0.15917	0.0053	-0.019		0.15917	0.0039	-0.022		0.15917	0.0051	-0.013
0.16	0.0029	-0.02		0.16	0.0053	-0.02		0.16	0.0039	-0.022		0.16	0.0051	-0.014
0.16083	0.0029	-0.02		0.16083	0.0053	-0.02		0.16083	0.0039	-0.023		0.16083	0.0051	-0.014
0.16167	0.003	-0.021		0.16167	0.0053	-0.02		0.16167	0.0039	-0.023		0.16167	0.0051	-0.014
0.1625	0.003	-0.021		0.1625	0.0054	-0.021		0.1625	0.0039	-0.023		0.1625	0.0051	-0.014
0.16333	0.003	-0.021		0.16333	0.0054	-0.022		0.16333	0.004	-0.023		0.16333	0.0052	-0.014
0.16417	0.003	-0.021		0.16417	0.0054	-0.022		0.16417	0.004	-0.023		0.16417	0.0052	-0.013
0.165	0.003	-0.022		0.165	0.0054	-0.024		0.165	0.004	-0.023		0.165	0.0052	-0.012
0.16583	0.0031	-0.022		0.16583	0.0054	-0.024		0.16583	0.004	-0.023		0.16583	0.0053	-0.012
0.16667	0.0031	-0.023		0.16667	0.0055	-0.024		0.16667	0.0041	-0.023		0.16667	0.0053	-0.012
0.1675	0.0031	-0.022		0.1675	0.0055	-0.024		0.1675	0.0041	-0.023		0.1675	0.0053	-0.012
0.16833	0.0031	-0.022		0.16833	0.0055	-0.024		0.16833	0.0041	-0.023		0.16833	0.0054	-0.011
0.16917	0.0032	-0.022		0.16917	0.0055	-0.024		0.16917	0.0041	-0.023		0.16917	0.0054	-0.012
0.17	0.0032	-0.022		0.17	0.0055	-0.024		0.17	0.0042	-0.023		0.17	0.0054	-0.012
0.17083	0.0032	-0.023		0.17083	0.0056	-0.024		0.17083	0.0042	-0.023		0.17083	0.0054	-0.013
0.17167	0.0032	-0.023		0.17167	0.0056	-0.024		0.17167	0.0042	-0.023		0.17167	0.0055	-0.013
0.1725	0.0033	-0.023		0.1725	0.0056	-0.024		0.1725	0.0042	-0.023		0.1725	0.0055	-0.014
0.17333	0.0033	-0.023		0.17333	0.0056	-0.024		0.17333	0.0043	-0.024		0.17333	0.0055	-0.014
0.17417	0.0033	-0.024		0.17417	0.0057	-0.025		0.17417	0.0043	-0.025		0.17417	0.0056	-0.014
0.175	0.0033	-0.024		0.175	0.0057	-0.025		0.175	0.0043	-0.025		0.175	0.0056	-0.015
0.17583	0.0033	-0.024		0.17583	0.0057	-0.025		0.17583	0.0044	-0.025		0.17583	0.0056	-0.015
0.17667	0.0034	-0.024		0.17667	0.0058	-0.025		0.17667	0.0044	-0.025		0.17667	0.0057	-0.015
0.1775	0.0034	-0.023		0.1775	0.0058	-0.025		0.1775	0.0044	-0.025		0.1775	0.0057	-0.015
0.17833	0.0034	-0.023		0.17833	0.0058	-0.025		0.17833	0.0045	-0.025		0.17833	0.0057	-0.015
0.17917	0.0034	-0.024		0.17917	0.0058	-0.026		0.17917	0.0045	-0.025		0.17917	0.0058	-0.015
0.18	0.0035	-0.023		0.18	0.0059	-0.026		0.18	0.0045	-0.026		0.18	0.0058	-0.015
0.18083	0.0035	-0.024		0.18083	0.0059	-0.025		0.18083	0.0045	-0.025		0.18083	0.0058	-0.015
0.18167	0.0035	-0.024		0.18167	0.0059	-0.025		0.18167	0.0046	-0.026		0.18167	0.0059	-0.016
0.1825	0.0036	-0.024		0.1825	0.0059	-0.025		0.1825	0.0046	-0.026		0.1825	0.0059	-0.016
0.18333	0.0036	-0.024		0.18333	0.006	-0.025		0.18333	0.0046	-0.026		0.18333	0.0059	-0.017
0.18417	0.0036	-0.024		0.18417	0.006	-0.026		0.18417	0.0046	-0.026		0.18417	0.006	-0.018
0.185	0.0037	-0.024		0.185	0.006	-0.026		0.185	0.0047	-0.026		0.185	0.006	-0.018
0.18583	0.0037	-0.024		0.18583	0.0061	-0.026		0.18583	0.0047	-0.026		0.18583	0.0061	-0.018
0.18667	0.0038	-0.024		0.18667	0.0061	-0.027		0.18667	0.0047	-0.027		0.18667	0.0061	-0.018
0.1875	0.0038	-0.024		0.1875	0.0061	-0.028		0.1875	0.0048	-0.027		0.1875	0.0061	-0.019
0.18833	0.0038	-0.025		0.18833	0.0062	-0.028		0.18833	0.0048	-0.027		0.18833	0.0062	-0.019
0.18917	0.0039	-0.025		0.18917	0.0062	-0.028		0.18917	0.0049	-0.027		0.18917	0.0062	-0.019
0.19	0.0039	-0.025		0.19	0.0062	-0.028		0.19	0.0049	-0.028		0.19	0.0062	-0.019
0.19083	0.0039	-0.025		0.19083	0.0062	-0.029		0.19083	0.0049	-0.027		0.19083	0.0063	-0.019
0.19167	0.004	-0.025		0.19167	0.0063	-0.029		0.19167	0.005	-0.027		0.19167	0.0063	-0.018
0.1925	0.004	-0.025		0.1925	0.0063	-0.029		0.1925	0.005	-0.026		0.1925	0.0063	-0.018
0.19333	0.0041	-0.025		0.19333	0.0063	-0.03		0.19333	0.005	-0.026		0.19333	0.0064	-0.018
0.19417	0.0041	-0.024		0.19417	0.0064	-0.03		0.19417	0.0051	-0.026		0.19417	0.0064	-0.019
0.195	0.0041	-0.025		0.195	0.0064	-0.029		0.195	0.0051	-0.026		0.195	0.0064	-0.019
0.19583	0.0042	-0.025		0.19583	0.0064	-0.029		0.19583	0.0051	-0.026		0.19583	0.0065	-0.019
0.19667	0.0042	-0.025		0.19667	0.0065	-0.029		0.19667	0.0052	-0.026		0.19667	0.0065	-0.019
0.1975	0.0042	-0.026		0.1975	0.0065	-0.028		0.1975	0.0052	-0.027		0.1975	0.0065	-0.019
0.19833	0.0043	-0.026		0.19833	0.0065	-0.028		0.19833	0.0053	-0.027		0.19833	0.0065	-0.019
0.19917	0.0043	-0.026		0.19917	0.0065	-0.027		0.19917	0.0053	-0.027		0.19917	0.0066	-0.019
0.2	0.0043	-0.025		0.2	0.0066	-0.028		0.2	0.0053	-0.027		0.2	0.0066	-0.02
0.20083	0.0044	-0.025		0.20083	0.0066	-0.028		0.20083	0.0054	-0.027		0.20083	0.0066	-0.02
0.20167	0.0044	-0.025		0.20167	0.0066	-0.028		0.20167	0.0054	-0.028		0.20167	0.0067	-0.021
0.2025	0.0045	-0.026		0.2025	0.0067	-0.028		0.2025	0.0054	-0.028		0.2025	0.0067	-0.021
0.20333	0.0045	-0.025		0.20333	0.0067	-0.029		0.20333	0.0055	-0.028		0.20333	0.0067	-0.021
0.20417	0.0045	-0.025		0.20417	0.0067	-0.029		0.20417	0.0055	-0.027		0.20417	0.0068	-0.021
0.205	0.0046	-0.025		0.205	0.0067	-0.028		0.205	0.0055	-0.027		0.205	0.0068	-0.021
0.20583	0.0046	-0.026		0.20583	0.0068	-0.029		0.20583	0.0056	-0.027		0.20583	0.0068	-0.021
0.20667	0.0046	-0.026		0.20667	0.0068	-0.029		0.20667	0.0056	-0.027		0.20667	0.0069	-0.021
0.2075	0.0047	-0.026		0.2075	0.0068	-0.029		0.2075	0.0056	-0.027		0.2075	0.0069	-0.02
0.20833	0.0047	-0.026		0.20833	0.0069	-0.029		0.20833	0.0056	-0.027		0.20833	0.0069	-0.02
0.20917	0.0047	-0.026		0.20917	0.0069	-0.029		0.20917	0.0057	-0.027		0.20917	0.0069	-0.02
0.21	0.0048	-0.026		0.21	0.0069	-0.03		0.21	0.0057	-0.027		0.21	0.007	-0.02
0.21083	0.0048	-0.026		0.21083	0.007	-0.03		0.21083	0.0057	-0.026		0.21083	0.007	-0.021
0.21167	0.0048	-0.026		0.21167	0.007	-0.03		0.21167	0.0057	-0.026		0.21167	0.007	-0.021
0.2125	0.0049	-0.026		0.2125	0.007	-0.03		0.2125	0.0058	-0.027		0.2125	0.007	-0.021
0.21333	0.0049	-0.026		0.21333	0.007	-0.03		0.21333	0.0058	-0.027		0.21333	0.0071	-0.021
0.21417	0.0049	-0.026		0.21417	0.0071	-0.03		0.21417	0.0058	-0.027		0.21417	0.0071	-0.022
0.215	0.0049	-0.026		0.215	0.0071	-0.03		0.215	0.0058	-0.028		0.215	0.0071	-0.022
0.21583	0.005	-0.026		0.21583	0.0071	-0.031		0.21583	0.0059	-0.028		0.21583	0.0071	-0.022
0.21667	0.005	-0.027		0.21667	0.0071	-0.031		0.21667	0.0059	-0.028		0.21667	0.0072	-0.022
0.2175	0.005	-0.027		0.2175	0.0072	-0.031		0.2175	0.0059	-0.028		0.2175	0.0072	-0.022
0.21833	0.0051	-0.027		0.21833	0.0072	-0.031		0.21833	0.0059	-0.027		0.21833	0.0072	-0.022
0.21917	0.0051	-0.027		0.21917	0.0072	-0.031		0.21917	0.006	-0.027		0.21917	0.0072	-0.023
0.22	0.0051	-0.027		0.22	0.0072	-0.031		0.22	0.006	-0.026		0.22	0.0072	-0.024
0.22083	0.0052	-0.028		0.22083	0.0072	-0.031		0.22083	0.006	-0.026		0.22083	0.0072	-0.024
0.22167	0.0052	-0.028		0.22167	0.0073	-0.031		0.22167	0.006	-0.026		0.22167	0.0073	-0.024
0.2225	0.0052	-0.028		0.2225	0.0073	-0.031		0.2225	0.0061	-0.026		0.2225	0.0073	-0.024
0.22333	0.0052	-0.028		0.22333	0.0073	-0.031		0.22333	0.0061	-0.027		0.22333	0.0073	-0.024
0.22417	0.0052	-0.028		0.22417	0.0073	-0.031		0.22417	0.0061	-0.027		0.22417	0.0073	-0.023
0.225	0.0053	-0.027		0.225	0.0073	-0.031		0.225	0.0061	-0.027		0.225	0.0073	-0.023
0.22583	0.0053	-0.027		0.22583	0.0073	-0.031		0.22583	0.0061	-0.027		0.22583	0.0073	-0.023
0.22667	0.0053	-0.027		0.22667	0.0074	-0.031		0.22667	0.0061	-0.028		0.22667	0.0073	-0.023
0.2275	0.0054	-0.027		0.2275	0.0074	-0.03		0.2275	0.0062	-0.028		0.2275	0.0073	-0.023
0.22833	0.0054	-0.027		0.22833	0.0074	-0.029		0.22833	0.0062	-0.028		0.22833	0.0073	-0.023
0.22917	0.0054	-0.027		0.22917	0.0074	-0.029		0.22917	0.0062	-0.028		0.22917	0.0073	-0.022
0.23	0.0054	-0.027		0.23	0.0074	-0.029		0.23	0.0062	-0.028		0.23	0.0073	-0.022
0.23083	0.0054	-0.028		0.23083	0.0074	-0.029		0.23083	0.0062	-0.028		0.23083	0.0074	-0.022
0.23167	0.0054	-0.027		0.23167	0.0074	-0.029		0.23167	0.0062	-0.027		0.23167	0.0074	-0.022
0.2325	0.0055	-0.028		0.2325	0.0074	-0.028		0.2325	0.0062	-0.027		0.2325	0.0074	-0.022
0.23333	0.0055	-0.028		0.23333	0.0074	-0.028		0.23333	0.0062	-0.028		0.23333	0.0074	-0.022
0.23417	0.0055	-0.028		0.23417	0.0075	-0.028		0.23417	0.0062	-0.028		0.23417	0.0074	-0.022
0.235	0.0055	-0.028		0.235	0.0075	-0.028		0.235	0.0063	-0.028		0.235	0.0074	-0.023
0.23583	0.0055	-0.028		0.23583	0.0075	-0.028		0.23583	0.0063	-0.028		0.23583	0.0074	-0.023
0.23667	0.0056	-0.029		0.23667	0.0075	-0.028		0.23667	0.0063	-0.029		0.23667	0.0074	-0.023
0.2375	0.0056	-0.03		0.2375	0.0075	-0.027		0.2375	0.0063	-0.03		0.2375	0.0074	-0.023
0.23833	0.0056	-0.03		0.23833	0.0075	-0.027		0.23833	0.0063	-0.03		0.23833	0.0074	-0.023
0.23917	0.0056	-0.03		0.23917	0.0076	-0.027		0.23917	0.0063	-0.031		0.23917	0.0074	-0.024
0.24	0.0056	-0.03		0.24	0.0076	-0.027		0.24	0.0063	-0.031		0.24	0.0074	-0.024
0.24083	0.0056	-0.03		0.24083	0.0076	-0.027		0.24083	0.0063	-0.031		0.24083	0.0074	-0.024
0.24167	0.0057	-0.03		0.24167	0.0076	-0.027		0.24167	0.0063	-0.03		0.24167	0.0074	-0.024
0.2425	0.0057	-0.03		0.2425	0.0076	-0.027		0.2425	0.0063	-0.03		0.2425	0.0074	-0.023
0.24333	0.0057	-0.03		0.24333	0.0076	-0.027		0.24333	0.0063	-0.03		0.24333	0.0074	-0.023
0.24417	0.0057	-0.03		0.24417	0.0076	-0.027		0.24417	0.0064	-0.03		0.24417	0.0074	-0.023
0.245	0.0057	-0.03		0.245	0.0076	-0.027		0.245	0.0064	-0.031		0.245	0.0074	-0.023
0.24583	0.0058	-0.03		0.24583	0.0076	-0.027		0.24583	0.0064	-0.031		0.24583	0.0074	-0.023
0.24667	0.0058	-0.03		0.24667	0.0076	-0.027		0.24667	0.0064	-0.031		0.24667	0.0074	-0.023
0.2475	0.0058	-0.03		0.2475	0.0077	-0.028		0.2475	0.0064	-0.032		0.2475	0.0074	-0.024
0.24833	0.0058	-0.03		0.24833	0.0077	-0.028		0.24833	0.0064	-0.032		0.24833	0.0074	-0.024
0.24917	0.0058	-0.03		0.24917	0.0077	-0.028		0.24917	0.0064	-0.032		0.24917	0.0074	-0.025
0.25	0.0058	-0.031		0.25	0.0077	-0.028		0.25	0.0064	-0.032		0.25	0.0074	-0.025
0.25083	0.0058	-0.031		0.25083	0.0077	-0.028		0.25083	0.0064	-0.032		0.25083	0.0074	-0.025
0.25167	0.0058	-0.031		0.25167	0.0077	-0.028		0.25167	0.0064	-0.032		0.25167	0.0074	-0.025
0.2525	0.0059	-0.031		0.2525	0.0077	-0.029		0.2525	0.0064	-0.032		0.2525	0.0074	-0.025
0.25333	0.0059	-0.031		0.25333	0.0077	-0.029		0.25333	0.0064	-0.032		0.25333	0.0074	-0.026
0.25417	0.0059	-0.031		0.25417	0.0077	-0.03		0.25417	0.0064	-0.032		0.25417	0.0074	-0.026
0.255	0.0059	-0.031		0.255	0.0077	-0.03		0.255	0.0064	-0.033		0.255	0.0074	-0.026
0.25583	0.0059	-0.031		0.25583	0.0077	-0.03		0.25583	0.0064	-0.034		0.25583	0.0074	-0.026
0.25667	0.0059	-0.031		0.25667	0.0078	-0.03		0.25667	0.0064	-0.033		0.25667	0.0074	-0.026
0.2575	0.0059	-0.031		0.2575	0.0078	-0.03		0.2575	0.0064	-0.033		0.2575	0.0074	-0.027
0.25833	0.006	-0.031		0.25833	0.0078	-0.03		0.25833	0.0064	-0.033		0.25833	0.0074	-0.026
0.25917	0.006	-0.031		0.25917	0.0078	-0.03		0.25917	0.0064	-0.033		0.25917	0.0074	-0.025
0.26	0.006	-0.03		0.26	0.0078	-0.03		0.26	0.0064	-0.032		0.26	0.0074	-0.025
0.26083	0.006	-0.03		0.26083	0.0078	-0.031		0.26083	0.0064	-0.032		0.26083	0.0074	-0.025
0.26167	0.006	-0.03		0.26167	0.0078	-0.031		0.26167	0.0064	-0.031		0.26167	0.0074	-0.025
0.2625	0.006	-0.03		0.2625	0.0078	-0.031		0.2625	0.0064	-0.03		0.2625	0.0074	-0.025
0.26333	0.006	-0.031		0.26333	0.0078	-0.031		0.26333	0.0064	-0.03		0.26333	0.0074	-0.025
0.26417	0.006	-0.031		0.26417	0.0078	-0.031		0.26417	0.0064	-0.03		0.26417	0.0074	-0.025
0.265	0.0061	-0.032		0.265	0.0078	-0.031		0.265	0.0064	-0.03		0.265	0.0074	-0.026
0.26583	0.0061	-0.032		0.26583	0.0078	-0.031		0.26583	0.0064	-0.03		0.26583	0.0074	-0.026
0.26667	0.0061	-0.032		0.26667	0.0079	-0.032		0.26667	0.0065	-0.03		0.26667	0.0074	-0.026
0.2675	0.0061	-0.033		0.2675	0.0079	-0.032		0.2675	0.0065	-0.03		0.2675	0.0074	-0.026
0.26833	0.0061	-0.033		0.26833	0.0079	-0.032		0.26833	0.0065	-0.029		0.26833	0.0074	-0.025
0.26917	0.0061	-0.033		0.26917	0.0079	-0.031		0.26917	0.0065	-0.029		0.26917	0.0074	-0.025
0.27	0.0062	-0.033		0.27	0.0079	-0.031		0.27	0.0065	-0.029		0.27	0.0074	-0.025
0.27083	0.0062	-0.033		0.27083	0.0079	-0.031		0.27083	0.0065	-0.03		0.27083	0.0074	-0.025
0.27167	0.0062	-0.033		0.27167	0.0079	-0.03		0.27167	0.0065	-0.03		0.27167	0.0074	-0.025
0.2725	0.0062	-0.033		0.2725	0.0079	-0.03		0.2725	0.0065	-0.03		0.2725	0.0074	-0.025
0.27333	0.0062	-0.033		0.27333	0.0079	-0.03		0.27333	0.0065	-0.031		0.27333	0.0074	-0.025
0.27417	0.0062	-0.033		0.27417	0.0079	-0.03		0.27417	0.0065	-0.031		0.27417	0.0074	-0.024
0.275	0.0062	-0.032		0.275	0.0079	-0.03		0.275	0.0065	-0.031		0.275	0.0074	-0.024
0.27583	0.0062	-0.032		0.27583	0.008	-0.029		0.27583	0.0065	-0.031		0.27583	0.0074	-0.023
0.27667	0.0062	-0.032		0.27667	0.008	-0.03		0.27667	0.0065	-0.032		0.27667	0.0074	-0.023
0.2775	0.0062	-0.033		0.2775	0.008	-0.03		0.2775	0.0065	-0.032		0.2775	0.0074	-0.023
0.27833	0.0063	-0.033		0.27833	0.008	-0.031		0.27833	0.0065	-0.033		0.27833	0.0074	-0.023
0.27917	0.0063	-0.033		0.27917	0.008	-0.031		0.27917	0.0065	-0.033		0.27917	0.0074	-0.023
0.28	0.0063	-0.032		0.28	0.008	-0.031		0.28	0.0065	-0.034		0.28	0.0074	-0.023
0.28083	0.0063	-0.032		0.28083	0.008	-0.031		0.28083	0.0065	-0.034		0.28083	0.0074	-0.023
0.28167	0.0063	-0.032		0.28167	0.008	-0.032		0.28167	0.0066	-0.034		0.28167	0.0074	-0.023
0.2825	0.0063	-0.032		0.2825	0.008	-0.032		0.2825	0.0066	-0.035		0.2825	0.0074	-0.023
0.28333	0.0063	-0.032		0.28333	0.008	-0.032		0.28333	0.0066	-0.035		0.28333	0.0075	-0.023
0.28417	0.0063	-0.033		0.28417	0.008	-0.032		0.28417	0.0066	-0.034		0.28417	0.0075	-0.023
0.285	0.0063	-0.032		0.285	0.008	-0.032		0.285	0.0066	-0.034		0.285	0.0075	-0.023
0.28583	0.0064	-0.032		0.28583	0.008	-0.032		0.28583	0.0066	-0.033		0.28583	0.0075	-0.024
0.28667	0.0064	-0.032		0.28667	0.0081	-0.033		0.28667	0.0066	-0.033		0.28667	0.0075	-0.024
0.2875	0.0064	-0.032		0.2875	0.0081	-0.032		0.2875	0.0066	-0.033		0.2875	0.0075	-0.024
0.28833	0.0064	-0.032		0.28833	0.0081	-0.032		0.28833	0.0066	-0.033		0.28833	0.0075	-0.024
0.28917	0.0064	-0.033		0.28917	0.0081	-0.032		0.28917	0.0066	-0.034		0.28917	0.0075	-0.024
0.29	0.0064	-0.033		0.29	0.0081	-0.032		0.29	0.0066	-0.034		0.29	0.0075	-0.025
0.29083	0.0064	-0.033		0.29083	0.0081	-0.032		0.29083	0.0066	-0.034		0.29083	0.0075	-0.025
0.29167	0.0064	-0.033		0.29167	0.0081	-0.031		0.29167	0.0066	-0.033		0.29167	0.0075	-0.025
0.2925	0.0064	-0.034		0.2925	0.0081	-0.031		0.2925	0.0066	-0.033		0.2925	0.0075	-0.026
0.29333	0.0065	-0.034		0.29333	0.0081	-0.032		0.29333	0.0066	-0.033		0.29333	0.0075	-0.026
0.29417	0.0065	-0.034		0.29417	0.0081	-0.032		0.29417	0.0066	-0.033		0.29417	0.0075	-0.027
0.295	0.0065	-0.034		0.295	0.0081	-0.032		0.295	0.0066	-0.033		0.295	0.0075	-0.027
0.29583	0.0065	-0.033		0.29583	0.0081	-0.032		0.29583	0.0066	-0.032		0.29583	0.0075	-0.027
0.29667	0.0065	-0.033		0.29667	0.0081	-0.032		0.29667	0.0066	-0.032		0.29667	0.0075	-0.027
0.2975	0.0065	-0.033		0.2975	0.0081	-0.033		0.2975	0.0066	-0.033		0.2975	0.0075	-0.027
0.29833	0.0065	-0.033		0.29833	0.0081	-0.033		0.29833	0.0066	-0.033		0.29833	0.0075	-0.027
0.29917	0.0065	-0.034		0.29917	0.0082	-0.033		0.29917	0.0066	-0.033		0.29917	0.0075	-0.027
0.3	0.0065	-0.034		0.3	0.0082	-0.033		0.3	0.0067	-0.033		0.3	0.0076	-0.027
0.30083	0.0065	-0.034		0.30083	0.0082	-0.033		0.30083	0.0067	-0.032		0.30083	0.0076	-0.027
0.30167	0.0066	-0.034		0.30167	0.0082	-0.033		0.30167	0.0067	-0.032		0.30167	0.0076	-0.027
0.3025	0.0066	-0.035		0.3025	0.0082	-0.034		0.3025	0.0067	-0.032		0.3025	0.0076	-0.028
0.30333	0.0066	-0.035		0.30333	0.0082	-0.034		0.30333	0.0067	-0.032		0.30333	0.0076	-0.028
0.30417	0.0066	-0.035		0.30417	0.0082	-0.034		0.30417	0.0067	-0.032		0.30417	0.0076	-0.028
0.305	0.0066	-0.035		0.305	0.0082	-0.035		0.305	0.0067	-0.032		0.305	0.0076	-0.028
0.30583	0.0066	-0.034		0.30583	0.0082	-0.035		0.30583	0.0067	-0.032		0.30583	0.0076	-0.028
0.30667	0.0066	-0.034		0.30667	0.0082	-0.035		0.30667	0.0067	-0.032		0.30667	0.0076	-0.028
0.3075	0.0066	-0.035		0.3075	0.0083	-0.035		0.3075	0.0067	-0.032		0.3075	0.0076	-0.028
0.30833	0.0066	-0.035		0.30833	0.0083	-0.035		0.30833	0.0067	-0.032		0.30833	0.0076	-0.029
0.30917	0.0066	-0.035		0.30917	0.0083	-0.034		0.30917	0.0067	-0.032		0.30917	0.0076	-0.029
0.31	0.0066	-0.036		0.31	0.0083	-0.034		0.31	0.0067	-0.033		0.31	0.0076	-0.029
0.31083	0.0066	-0.036		0.31083	0.0083	-0.034		0.31083	0.0067	-0.033		0.31083	0.0076	-0.029
0.31167	0.0067	-0.036		0.31167	0.0083	-0.035		0.31167	0.0067	-0.033		0.31167	0.0076	-0.029
0.3125	0.0067	-0.036		0.3125	0.0083	-0.035		0.3125	0.0068	-0.033		0.3125	0.0077	-0.03
0.31333	0.0067	-0.037		0.31333	0.0083	-0.035		0.31333	0.0068	-0.034		0.31333	0.0077	-0.03
0.31417	0.0067	-0.038		0.31417	0.0083	-0.035		0.31417	0.0068	-0.034		0.31417	0.0077	-0.03
0.315	0.0067	-0.038		0.315	0.0083	-0.035		0.315	0.0068	-0.035		0.315	0.0077	-0.031
0.31583	0.0067	-0.038		0.31583	0.0083	-0.035		0.31583	0.0068	-0.035		0.31583	0.0077	-0.031
0.31667	0.0067	-0.038		0.31667	0.0083	-0.035		0.31667	0.0068	-0.035		0.31667	0.0077	-0.031
0.3175	0.0067	-0.038		0.3175	0.0083	-0.035		0.3175	0.0068	-0.034		0.3175	0.0077	-0.031
0.31833	0.0067	-0.038		0.31833	0.0083	-0.035		0.31833	0.0068	-0.034		0.31833	0.0077	-0.031
0.31917	0.0067	-0.038		0.31917	0.0083	-0.034		0.31917	0.0068	-0.034		0.31917	0.0077	-0.031
0.32	0.0067	-0.038		0.32	0.0084	-0.034		0.32	0.0068	-0.034		0.32	0.0077	-0.031
0.32083	0.0067	-0.037		0.32083	0.0084	-0.034		0.32083	0.0068	-0.034		0.32083	0.0077	-0.031
0.32167	0.0067	-0.037		0.32167	0.0084	-0.034		0.32167	0.0068	-0.034		0.32167	0.0077	-0.031
0.3225	0.0067	-0.036		0.3225	0.0084	-0.034		0.3225	0.0068	-0.034		0.3225	0.0077	-0.03
0.32333	0.0067	-0.036		0.32333	0.0084	-0.034		0.32333	0.0068	-0.035		0.32333	0.0078	-0.031
0.32417	0.0068	-0.036		0.32417	0.0084	-0.034		0.32417	0.0068	-0.035		0.32417	0.0078	-0.031
0.325	0.0068	-0.036		0.325	0.0084	-0.035		0.325	0.0068	-0.035		0.325	0.0078	-0.031
0.32583	0.0068	-0.036		0.32583	0.0084	-0.035		0.32583	0.0069	-0.035		0.32583	0.0078	-0.031
0.32667	0.0068	-0.037		0.32667	0.0084	-0.035		0.32667	0.0069	-0.035		0.32667	0.0078	-0.031
0.3275	0.0068	-0.037		0.3275	0.0084	-0.035		0.3275	0.0069	-0.036		0.3275	0.0078	-0.032
0.32833	0.0068	-0.037		0.32833	0.0084	-0.036		0.32833	0.0069	-0.036		0.32833	0.0078	-0.032
0.32917	0.0068	-0.037		0.32917	0.0084	-0.036		0.32917	0.0069	-0.036		0.32917	0.0078	-0.032
0.33	0.0068	-0.037		0.33	0.0084	-0.036		0.33	0.0069	-0.036		0.33	0.0079	-0.032
0.33083	0.0068	-0.037		0.33083	0.0084	-0.036		0.33083	0.0069	-0.036		0.33083	0.0079	-0.032
0.33167	0.0068	-0.037		0.33167	0.0084	-0.036		0.33167	0.0069	-0.036		0.33167	0.0079	-0.032
0.3325	0.0068	-0.037		0.3325	0.0084	-0.036		0.3325	0.0069	-0.036		0.3325	0.0079	-0.033
0.33333	0.0068	-0.037		0.33333	0.0085	-0.036		0.33333	0.0069	-0.036		0.33333	0.0079	-0.033
0.33417	0.0068	-0.037		0.33417	0.0085	-0.035		0.33417	0.0069	-0.035		0.33417	0.0079	-0.033
0.335	0.0068	-0.037		0.335	0.0085	-0.035		0.335	0.0069	-0.034		0.335	0.0079	-0.032
0.33583	0.0068	-0.037		0.33583	0.0085	-0.035		0.33583	0.0069	-0.034		0.33583	0.0079	-0.032
0.33667	0.0069	-0.036		0.33667	0.0085	-0.036		0.33667	0.007	-0.034		0.33667	0.0079	-0.032
0.3375	0.0069	-0.036		0.3375	0.0085	-0.036		0.3375	0.007	-0.034		0.3375	0.008	-0.032
0.33833	0.0069	-0.035		0.33833	0.0085	-0.036		0.33833	0.007	-0.034		0.33833	0.008	-0.032
0.33917	0.0069	-0.035		0.33917	0.0085	-0.036		0.33917	0.007	-0.034		0.33917	0.008	-0.032
0.34	0.0069	-0.035		0.34	0.0085	-0.036		0.34	0.007	-0.034		0.34	0.008	-0.031
0.34083	0.0069	-0.035		0.34083	0.0085	-0.036		0.34083	0.007	-0.034		0.34083	0.008	-0.031
0.34167	0.0069	-0.035		0.34167	0.0085	-0.036		0.34167	0.007	-0.033		0.34167	0.008	-0.031
[truncated: 4,390 more rows]

## Sheet: Sheet1
Result
	8µM	16µM	32µM
0	0.0012	0.0011	0.0012
[truncated: 12,000 more rows]
