# Supplementary material for: Elucidation of composition of chlorine compounds in acidic sodium chlorite solution using ion chromatography
Source: PLoS One. 2023 Aug 10;18(8):e0289534. doi: 10.1371/journal.pone.0289534 (PMC10414608; doi:10.1371/journal.pone.0289534)
Supplement: S4 Data — (XLSX) [file pone.0289534.s006.xlsx]

## Sheet: Figure 3A_20220408NaOClO+H2SO4
Orijinal Data of Figure 3A
	0 mM	0.098 mM	0.195 mM	0.391 mM	0.781 mM	1.56 mM	3.13 mM	6.25 mM	12.5 mM	25 mM	50 mM	100 mM	200 mM
200	2.75804	2.76903	2.75917	2.7418	2.7588	2.75543	2.79863	2.7878	2.80317	2.8469	2.82477	2.81133	2.8439
201	2.7218	2.74257	2.749	2.71877	2.73177	2.71683	2.71677	2.7668	2.81293	2.83167	2.8225	2.80177	2.8258
202	2.72326	2.74853	2.7293	2.72403	2.72327	2.7197	2.7821	2.7795	2.75553	2.80503	2.84347	2.82687	2.83607
203	2.76767	2.7629	2.76827	2.7665	2.78117	2.7772	2.81913	2.8062	2.81693	2.85443	2.82273	2.83783	2.8894
204	2.79041	2.80177	2.80263	2.79883	2.7949	2.78297	2.80137	2.8403	2.86483	2.8685	2.8767	2.85407	2.9028
205	2.79536	2.78913	2.79197	2.79257	2.82413	2.79957	2.82373	2.8203	2.8378	2.87697	2.89713	2.9097	2.90027
206	2.79046	2.80537	2.7848	2.7819	2.78207	2.80597	2.8327	2.83837	2.87727	2.8705	2.8963	2.90463	2.8925
207	2.77631	2.77053	2.76463	2.7703	2.7764	2.7994	2.79163	2.82917	2.81917	2.88427	2.85437	2.886	2.9331
208	2.7472	2.74297	2.7311	2.74303	2.73493	2.75943	2.7483	2.80283	2.82163	2.82733	2.83897	2.82817	2.8484
209	2.72837	2.73853	2.7324	2.71813	2.72057	2.74733	2.749	2.77417	2.8042	2.83583	2.83093	2.8318	2.86273
210	2.70767	2.7243	2.69467	2.70383	2.69703	2.70153	2.72373	2.74467	2.76763	2.80047	2.80867	2.7816	2.83093
211	2.67671	2.6922	2.67317	2.6659	2.68247	2.69137	2.71473	2.73493	2.7194	2.76673	2.76093	2.7282	2.79453
212	2.63417	2.65023	2.63197	2.63077	2.65183	2.66457	2.65683	2.68763	2.70017	2.74007	2.7438	2.70447	2.7511
213	2.60125	2.60543	2.60137	2.60003	2.60067	2.60427	2.61803	2.65267	2.68487	2.69167	2.70893	2.66223	2.70167
214	2.554	2.5563	2.5532	2.5661	2.5563	2.57743	2.59123	2.59803	2.6337	2.6539	2.6365	2.578	2.65383
215	2.48363	2.4938	2.4709	2.48347	2.49393	2.49487	2.51547	2.56143	2.5898	2.58887	2.5518	2.48863	2.60603
216	2.39337	2.3848	2.38427	2.39223	2.40047	2.40503	2.41853	2.44513	2.47807	2.5042	2.4751	2.41213	2.51787
217	2.27471	2.27187	2.26527	2.28017	2.2829	2.29607	2.3058	2.34087	2.3666	2.39693	2.3669	2.30357	2.4175
218	2.15494	2.153	2.14737	2.15723	2.1597	2.17983	2.19613	2.2304	2.25883	2.28977	2.25207	2.20453	2.32087
219	2.02539	2.0222	2.0119	2.03197	2.0334	2.04837	2.0675	2.10367	2.1391	2.17117	2.1513	2.0867	2.22003
220	1.89023	1.8831	1.87863	1.90293	1.89997	1.91947	1.9354	1.97963	2.00883	2.04513	2.03583	1.98167	2.10703
221	1.74186	1.73897	1.7321	1.74917	1.7491	1.76907	1.78953	1.83373	1.86763	1.91053	1.90333	1.86903	1.99773
222	1.57875	1.5778	1.56923	1.5874	1.58537	1.60707	1.6248	1.6711	1.7134	1.7642	1.77237	1.74233	1.8713
223	1.42238	1.41943	1.41423	1.4284	1.43463	1.4537	1.4711	1.5184	1.56877	1.62617	1.63957	1.62023	1.7499
224	1.29189	1.29097	1.28323	1.29857	1.3027	1.31947	1.34097	1.39	1.4426	1.50157	1.52907	1.51713	1.64783
225	1.15871	1.15627	1.14783	1.16647	1.1698	1.18857	1.21117	1.26013	1.31477	1.38207	1.41677	1.41877	1.5401
226	1.02119	1.02193	1.0147	1.03047	1.033	1.05137	1.07263	1.1254	1.1822	1.25563	1.3022	1.3107	1.43037
227	0.89578	0.895767	0.8884	0.9031	0.9073	0.9257	0.948967	1.00093	1.06173	1.14153	1.1938	1.21233	1.32797
228	0.792962	0.792967	0.784667	0.797867	0.8043	0.823367	0.8474	0.9001	0.965633	1.04607	1.10517	1.1306	1.24403
229	0.716921	0.716	0.7115	0.722533	0.729733	0.747133	0.772033	0.8237	0.8903	0.974767	1.03837	1.0678	1.17997
230	0.669091	0.667867	0.664033	0.6755	0.680533	0.6986	0.724067	0.7767	0.843767	0.929867	0.9956	1.02743	1.1376
231	0.610661	0.6104	0.605667	0.616533	0.623267	0.639867	0.665667	0.718733	0.7853	0.872767	0.941733	0.976067	1.08387
232	0.545171	0.545633	0.541	0.5501	0.556133	0.574667	0.599233	0.6524	0.7191	0.807	0.876733	0.915167	1.0182
233	0.493414	0.493133	0.4897	0.497867	0.505433	0.5217	0.5471	0.5976	0.665233	0.752033	0.8225	0.861067	0.9615
234	0.459398	0.4592	0.456	0.463833	0.471067	0.4869	0.511767	0.560533	0.627533	0.7125	0.782267	0.821433	0.9175
235	0.438076	0.438367	0.435133	0.442933	0.4493	0.464967	0.488967	0.536767	0.6017	0.6844	0.7526	0.790767	0.8845
236	0.422008	0.422567	0.419467	0.426533	0.432833	0.447467	0.471133	0.517067	0.579567	0.6598	0.725267	0.762167	0.853167
237	0.412148	0.4127	0.409733	0.416667	0.4225	0.436533	0.4591	0.502567	0.562167	0.6389	0.700267	0.7343	0.821667
238	0.409359	0.4098	0.4072	0.413667	0.419267	0.432233	0.4539	0.494433	0.550733	0.622233	0.678733	0.710433	0.7913
239	0.412398	0.412867	0.410433	0.4167	0.421667	0.434033	0.454133	0.491733	0.544233	0.6107	0.661567	0.688733	0.7685
240	0.419774	0.420267	0.4179	0.4238	0.428567	0.439567	0.458533	0.492933	0.541267	0.602167	0.647533	0.6704	0.746567
241	0.432817	0.433033	0.4315	0.4369	0.440733	0.451033	0.468067	0.499133	0.542267	0.596233	0.634667	0.652	0.723267
242	0.449835	0.450067	0.4482	0.453567	0.457167	0.465767	0.4818	0.5086	0.5463	0.593067	0.6236	0.6358	0.701933
243	0.468559	0.468933	0.467033	0.4722	0.4749	0.4829	0.496667	0.519967	0.5525	0.5924	0.615633	0.622133	0.684533
244	0.486521	0.486567	0.485333	0.490533	0.492267	0.499233	0.5116	0.5318	0.5598	0.593633	0.6109	0.612267	0.670433
245	0.510668	0.5113	0.509933	0.514467	0.515533	0.5208	0.5317	0.5479	0.570467	0.596267	0.605167	0.600333	0.6539
246	0.549412	0.549567	0.547967	0.5523	0.5522	0.5573	0.563767	0.574733	0.588433	0.602567	0.599167	0.585	0.6308
247	0.593927	0.593933	0.592633	0.596633	0.596233	0.5982	0.602	0.606233	0.609833	0.611133	0.5941	0.569467	0.6079
248	0.627694	0.627167	0.625933	0.630667	0.628667	0.629767	0.6313	0.630233	0.6266	0.618533	0.5916	0.559867	0.592267
249	0.657676	0.656833	0.6562	0.6602	0.657433	0.657367	0.656667	0.6515	0.641833	0.625433	0.59	0.5515	0.578767
250	0.697411	0.697533	0.696867	0.700067	0.695767	0.694467	0.691367	0.680267	0.662467	0.6352	0.588333	0.541167	0.561367
251	0.746127	0.745	0.7442	0.747967	0.743733	0.740467	0.733	0.715467	0.6878	0.647433	0.5863	0.5284	0.541167
252	0.793085	0.791433	0.791267	0.7952	0.7893	0.783967	0.773533	0.7495	0.7125	0.6586	0.584133	0.5164	0.521
253	0.83127	0.831167	0.8291	0.8329	0.8261	0.819867	0.8064	0.777367	0.7316	0.667367	0.581933	0.506067	0.5045
254	0.867115	0.865833	0.8648	0.868733	0.860867	0.852767	0.8371	0.8029	0.749467	0.675133	0.579033	0.495133	0.486833
255	0.89918	0.897667	0.896567	0.901267	0.891733	0.882733	0.864167	0.8255	0.764633	0.680633	0.575	0.483733	0.469533
256	0.926133	0.924567	0.923167	0.927733	0.918033	0.907267	0.886867	0.843667	0.776567	0.6843	0.569867	0.472333	0.451067
257	0.946967	0.9451	0.9434	0.948	0.938067	0.926767	0.903733	0.857133	0.784567	0.684567	0.563133	0.460333	0.435867
258	0.962915	0.9611	0.958967	0.963967	0.953267	0.940833	0.916067	0.8666	0.788933	0.682967	0.555133	0.447867	0.419233
259	0.972486	0.970567	0.968467	0.973267	0.962067	0.949067	0.9229	0.8709	0.7895	0.678567	0.546	0.435133	0.4034
260	0.975474	0.973433	0.971267	0.976133	0.9647	0.951167	0.924133	0.8705	0.7867	0.672567	0.537033	0.425	0.390233
261	0.97445	0.972433	0.970233	0.974967	0.963433	0.949867	0.9221	0.867667	0.782167	0.666067	0.529533	0.416033	0.380133
262	0.970092	0.968067	0.966	0.9707	0.959	0.945267	0.916833	0.862067	0.7754	0.658367	0.520733	0.407233	0.3693
263	0.962567	0.9606	0.9579	0.962767	0.950967	0.937333	0.908833	0.853667	0.766333	0.648667	0.510633	0.3968	0.358033
264	0.950586	0.948667	0.946133	0.950533	0.9394	0.925067	0.8965	0.841067	0.753633	0.636133	0.498133	0.3855	0.345433
265	0.936082	0.933967	0.931533	0.9359	0.924367	0.9109	0.881867	0.826533	0.740033	0.622833	0.4862	0.374467	0.333367
266	0.920573	0.9186	0.915633	0.920733	0.9094	0.8958	0.866733	0.812267	0.7257	0.6096	0.4747	0.364733	0.3241
267	0.906629	0.904533	0.902133	0.9067	0.895233	0.881733	0.852867	0.7991	0.7134	0.598667	0.4653	0.356733	0.316033
268	0.89218	0.890167	0.888033	0.8921	0.881133	0.867833	0.839633	0.7855	0.7009	0.587567	0.4563	0.348267	0.308933
269	0.873747	0.872033	0.8689	0.8741	0.862667	0.849567	0.8213	0.768767	0.685433	0.574067	0.445333	0.3409	0.3011
270	0.852971	0.851233	0.848367	0.852533	0.842233	0.829	0.801567	0.750233	0.6686	0.559233	0.434033	0.3326	0.2927
271	0.832794	0.831467	0.828333	0.832533	0.8224	0.809633	0.782667	0.732333	0.6526	0.545967	0.423933	0.325433	0.286033
272	0.815859	0.814167	0.8113	0.815567	0.805167	0.793367	0.7665	0.717233	0.639333	0.534367	0.415667	0.3194	0.281
273	0.800517	0.799267	0.7966	0.800667	0.790367	0.7782	0.752467	0.703933	0.6268	0.5246	0.4082	0.314733	0.277367
274	0.783924	0.782433	0.779733	0.783867	0.773867	0.762167	0.736933	0.689233	0.6147	0.514367	0.401367	0.310533	0.273767
275	0.764964	0.7638	0.761033	0.7649	0.755233	0.743567	0.719067	0.673033	0.6002	0.5033	0.394	0.306767	0.270967
276	0.74852	0.7473	0.744367	0.748433	0.739	0.7282	0.704133	0.6588	0.588067	0.494	0.388267	0.303967	0.2691
277	0.735391	0.734367	0.731567	0.735233	0.726333	0.715367	0.691733	0.647967	0.5784	0.486667	0.3841	0.302267	0.268567
278	0.723702	0.722667	0.7199	0.723767	0.7149	0.704567	0.681367	0.6379	0.57	0.480533	0.3807	0.301833	0.268867
279	0.713567	0.7127	0.709967	0.7133	0.7053	0.6946	0.672167	0.629933	0.563333	0.4757	0.378867	0.3024	0.269867
280	0.702118	0.7013	0.6984	0.701867	0.6939	0.6836	0.661833	0.620567	0.555833	0.4706	0.377067	0.303567	0.272333
281	0.690939	0.69	0.687567	0.690967	0.682367	0.6732	0.651767	0.6115	0.548533	0.4662	0.375933	0.305567	0.2753
282	0.682692	0.681867	0.6792	0.682433	0.674633	0.665167	0.6446	0.605033	0.5436	0.4632	0.3762	0.308567	0.278767
283	0.675179	0.6743	0.671933	0.674933	0.667133	0.658067	0.637833	0.5986	0.539	0.4606	0.3762	0.311133	0.2823
284	0.667883	0.667267	0.664733	0.668033	0.660333	0.6514	0.631367	0.593633	0.535	0.458333	0.376767	0.3144	0.2862
285	0.660029	0.6594	0.6568	0.660033	0.652533	0.643967	0.624367	0.5879	0.5306	0.456567	0.3781	0.3189	0.291233
286	0.651609	0.6513	0.6485	0.6516	0.644433	0.636167	0.617233	0.581633	0.526033	0.4545	0.379533	0.323133	0.296333
287	0.643806	0.643033	0.6406	0.643933	0.6367	0.628633	0.610233	0.5758	0.5218	0.4524	0.3806	0.3274	0.3014
288	0.636333	0.635633	0.6332	0.636467	0.629267	0.621767	0.603867	0.570267	0.518	0.450667	0.382	0.3319	0.3066
289	0.628748	0.627933	0.625833	0.628833	0.621967	0.614633	0.597367	0.564833	0.513933	0.449	0.383567	0.336433	0.311933
290	0.62003	0.619633	0.616933	0.619933	0.613267	0.606567	0.589567	0.558467	0.509433	0.447067	0.385067	0.3414	0.3178
291	0.61067	0.6104	0.6077	0.610633	0.6045	0.597833	0.581267	0.5513	0.504433	0.444867	0.3866	0.3466	0.324133
292	0.601955	0.601467	0.598967	0.602	0.595967	0.589367	0.5738	0.545033	0.499967	0.4429	0.3885	0.351733	0.330367
293	0.591661	0.591267	0.5887	0.592167	0.5859	0.5801	0.5651	0.537633	0.494367	0.440467	0.389767	0.3571	0.336567
294	0.58115	0.5809	0.5782	0.5818	0.575833	0.5702	0.5558	0.529833	0.489	0.438233	0.391833	0.362767	0.343533
295	0.56968	0.5692	0.566633	0.570033	0.564467	0.5593	0.5457	0.521467	0.483133	0.435767	0.3941	0.369867	0.3518
296	0.557824	0.557733	0.554667	0.558367	0.553	0.548167	0.535533	0.512833	0.476667	0.433167	0.396367	0.376833	0.3596
297	0.542812	0.5426	0.539833	0.5433	0.5381	0.534133	0.5223	0.501367	0.468667	0.4296	0.398867	0.3849	0.369467
298	0.527323	0.5271	0.524467	0.5278	0.523033	0.5194	0.5088	0.490033	0.4604	0.425667	0.401033	0.3928	0.3788
299	0.513855	0.513533	0.510933	0.5144	0.5101	0.5065	0.4971	0.479933	0.4533	0.422767	0.403533	0.4003	0.388067
300	0.49837	0.498267	0.4954	0.4989	0.494833	0.492333	0.483567	0.468567	0.445167	0.4193	0.4064	0.408933	0.398333
301	0.480312	0.480333	0.4772	0.480667	0.477067	0.475333	0.4676	0.4555	0.436133	0.415367	0.41	0.420033	0.411267
302	0.460871	0.461033	0.458133	0.4616	0.458067	0.456867	0.450933	0.441067	0.425867	0.410833	0.4129	0.429867	0.423067
303	0.442041	0.441967	0.4394	0.4425	0.439967	0.439367	0.4346	0.427133	0.415967	0.406533	0.415933	0.4404	0.435967
304	0.425153	0.425233	0.422567	0.425867	0.423333	0.423533	0.420067	0.415033	0.4075	0.4035	0.420033	0.4508	0.448267
305	0.408098	0.408333	0.405867	0.408967	0.4069	0.407333	0.405233	0.402767	0.398967	0.400333	0.4244	0.4625	0.461933
306	0.390141	0.3907	0.3879	0.391667	0.389033	0.3904	0.389833	0.3899	0.3902	0.3974	0.429267	0.475033	0.4766
307	0.370539	0.371033	0.3686	0.371233	0.3701	0.372467	0.372633	0.375467	0.3801	0.3934	0.433533	0.487133	0.489533
308	0.351168	0.351333	0.349133	0.351967	0.351267	0.354033	0.356167	0.3616	0.3703	0.389833	0.437767	0.4993	0.504867
309	0.335245	0.3357	0.333	0.336333	0.3359	0.339367	0.3424	0.350567	0.362633	0.3872	0.442833	0.510833	0.5187
310	0.322092	0.322667	0.319567	0.323	0.3226	0.3268	0.331167	0.341333	0.3573	0.386667	0.448733	0.523067	0.532233
311	0.306953	0.3071	0.304733	0.3079	0.308533	0.312833	0.318533	0.330633	0.3508	0.385433	0.455	0.536767	0.547467
312	0.291617	0.292167	0.2893	0.2927	0.2931	0.2982	0.305467	0.32	0.343367	0.383333	0.459867	0.548633	0.560933
313	0.27677	0.277233	0.274667	0.2777	0.278633	0.2844	0.292767	0.309133	0.3365	0.381033	0.464833	0.559567	0.5743
314	0.263147	0.263567	0.261067	0.2642	0.2655	0.271833	0.2811	0.299933	0.330533	0.380033	0.469867	0.5714	0.587767
315	0.251274	0.251833	0.249567	0.2525	0.254	0.2609	0.271167	0.291933	0.325667	0.3794	0.476133	0.583667	0.6013
316	0.240026	0.240733	0.238433	0.2415	0.243333	0.2507	0.262033	0.284667	0.3215	0.3801	0.482833	0.596567	0.615367
317	0.227867	0.228467	0.225867	0.229233	0.2313	0.239467	0.251867	0.2767	0.3171	0.380733	0.490567	0.611133	0.632767
318	0.214712	0.2154	0.212633	0.216	0.218733	0.226967	0.240967	0.268	0.312533	0.381333	0.498167	0.6262	0.648667
319	0.20175	0.202033	0.200067	0.203067	0.206267	0.215267	0.230333	0.259467	0.306933	0.380733	0.5047	0.6389	0.662433
320	0.189897	0.190433	0.188233	0.191333	0.194267	0.204267	0.220267	0.2512	0.3018	0.380033	0.509667	0.649867	0.676233
321	0.17862	0.179233	0.176933	0.180433	0.1834	0.193733	0.2109	0.244167	0.2981	0.380967	0.517167	0.6641	0.6919
322	0.167305	0.167933	0.1658	0.169233	0.172467	0.183733	0.202367	0.2375	0.295533	0.384067	0.528933	0.6833	0.7131
323	0.154473	0.154967	0.152767	0.156433	0.159833	0.172	0.192167	0.230167	0.292933	0.387933	0.5421	0.7059	0.737167
324	0.143042	0.143733	0.141367	0.144567	0.149	0.161367	0.182767	0.2232	0.2897	0.3901	0.551767	0.7237	0.757
325	0.133142	0.134	0.131567	0.135033	0.1398	0.152467	0.1747	0.217	0.286067	0.390533	0.558233	0.7354	0.770033
326	0.123998	0.124467	0.1228	0.125967	0.130533	0.144133	0.167633	0.211233	0.283233	0.3915	0.564767	0.748267	0.783933
327	0.113942	0.1146	0.112767	0.115933	0.121033	0.1351	0.159467	0.2059	0.2817	0.3951	0.576533	0.766933	0.805533
328	0.106126	0.107	0.104633	0.107867	0.113367	0.1282	0.1539	0.202233	0.2816	0.4005	0.5889	0.787067	0.827233
329	0.0970212	0.0977667	0.0957333	0.0991	0.104667	0.1203	0.147233	0.198233	0.281833	0.406467	0.6035	0.810133	0.8519
330	0.0889439	0.0895333	0.0874333	0.0910667	0.0970667	0.1129	0.141033	0.194067	0.280667	0.410233	0.614233	0.827933	0.870367
331	0.0815985	0.0824667	0.0802333	0.0835333	0.0898333	0.1062	0.135333	0.1895	0.2788	0.411533	0.620133	0.839267	0.882667
332	0.0756515	0.0766333	0.0745	0.0776667	0.0843	0.100733	0.1307	0.186133	0.277467	0.413267	0.626067	0.849767	0.893867
333	0.0701758	0.0712	0.0693333	0.0724667	0.0791333	0.0961333	0.126867	0.183533	0.2772	0.416733	0.6357	0.864133	0.909933
334	0.0647	0.0657667	0.0638333	0.0669	0.0736333	0.0916667	0.123233	0.182067	0.279333	0.423	0.6484	0.8837	0.931933
335	0.0600955	0.0611	0.0588333	0.0622	0.0694	0.0875	0.120067	0.181033	0.2811	0.429667	0.6621	0.904533	0.9539
336	0.0554803	0.056	0.0544	0.0576667	0.0651667	0.0836	0.117467	0.179267	0.282	0.434	0.671533	0.918633	0.969533
337	0.052203	0.0530667	0.0513333	0.0546667	0.0616333	0.0806333	0.114833	0.177933	0.281967	0.436067	0.676833	0.927867	0.9781
338	0.0487636	0.0495333	0.0477333	0.0511667	0.0584	0.0775667	0.112167	0.1757	0.281133	0.436833	0.6795	0.932733	0.9834
339	0.0452788	0.0462667	0.0444667	0.0474333	0.0548667	0.0746	0.109367	0.1734	0.279767	0.436667	0.6815	0.937133	0.9883
340	0.0422955	0.0431667	0.0415	0.0447	0.0525	0.0715667	0.1074	0.172633	0.2801	0.439133	0.687433	0.9454	0.9976
341	0.039203	0.0404333	0.0382667	0.0415667	0.0496333	0.0689667	0.105167	0.1718	0.281633	0.4434	0.6962	0.959433	1.01237
342	0.0362606	0.037	0.0357667	0.0386333	0.0466667	0.0668333	0.104	0.1718	0.284033	0.449633	0.708467	0.976433	1.03097
343	0.0336894	0.0344667	0.0331333	0.0361667	0.0442333	0.0650333	0.102967	0.1717	0.286233	0.4558	0.719233	0.993167	1.048
344	0.0314439	0.0323667	0.0306667	0.0338333	0.0424667	0.0633333	0.1015	0.1718	0.288267	0.459867	0.727167	1.00453	1.06067
345	0.0288333	0.0299667	0.0283333	0.0315	0.0399667	0.0606667	0.0993667	0.1704	0.287533	0.460267	0.729367	1.0089	1.06473
346	0.026347	0.0272333	0.0257	0.0287333	0.0371333	0.0584333	0.0969667	0.1681	0.285467	0.458567	0.728133	1.00827	1.06447
347	0.0246939	0.0256667	0.0241	0.0270667	0.0355	0.0566	0.0956	0.166733	0.284467	0.457733	0.7277	1.0084	1.06403
348	0.0228242	0.0238333	0.0223	0.0254	0.0337667	0.0553667	0.0943	0.165867	0.2848	0.4597	0.7319	1.01453	1.07043
349	0.0198909	0.0207667	0.0191333	0.0225333	0.0311	0.0526667	0.0924667	0.165433	0.286367	0.464667	0.740867	1.02777	1.08627
350	0.0185803	0.0195	0.0177667	0.0216	0.0300333	0.052	0.0924	0.1667	0.2895	0.470567	0.752	1.04407	1.1036
351	0.0175636	0.0185333	0.0169333	0.0200667	0.0289667	0.0511333	0.0923667	0.167467	0.291967	0.475	0.760033	1.05547	1.1145
352	0.0154727	0.0162	0.0151333	0.0182667	0.0270667	0.0497667	0.0908667	0.1661	0.290933	0.4753	0.761333	1.05843	1.1181
353	0.0139667	0.0149	0.0134333	0.0166333	0.0255	0.0477	0.0888333	0.1637	0.287967	0.4709	0.7554	1.0506	1.1094
354	0.0131833	0.0141	0.0126	0.0157	0.0245333	0.0464333	0.0874	0.161733	0.285333	0.466867	0.7494	1.04277	1.10043
355	0.0118712	0.0127333	0.0115	0.0144	0.0229333	0.0452667	0.0863	0.160267	0.283467	0.4651	0.7472	1.04	1.0991
356	0.010797	0.0116667	0.0104333	0.0135	0.0221667	0.0443333	0.0855	0.160067	0.284167	0.466833	0.750033	1.045	1.10413
357	0.0100076	0.0109667	0.00936667	0.0125667	0.0214	0.0441667	0.0856333	0.161	0.2865	0.471333	0.758433	1.05667	1.11697
358	0.00910455	0.0101	0.00866667	0.0117667	0.0205333	0.0434333	0.0855	0.1619	0.288733	0.475667	0.765967	1.06727	1.1274
359	0.00804242	0.0089	0.00756667	0.0107	0.0196667	0.0425333	0.0846333	0.161067	0.2881	0.475467	0.766267	1.0679	1.12877
360	0.0076	0.00833333	0.00703333	0.0103	0.0192	0.0416667	0.0836333	0.159767	0.2866	0.4728	0.7624	1.06293	1.1227
361	0.00679545	0.00783333	0.0066	0.00943333	0.0184	0.0407667	0.0822667	0.1578	0.283267	0.467967	0.755033	1.05363	1.11303
362	0.00629848	0.00723333	0.00586667	0.009	0.0176667	0.0397667	0.0808333	0.155067	0.278933	0.461167	0.7446	1.03863	1.09687
363	0.00554394	0.0065	0.00503333	0.00806667	0.0168	0.0385	0.0791	0.152567	0.274867	0.4548	0.7349	1.02537	1.0836
364	0.00521515	0.00593333	0.00456667	0.00766667	0.0162667	0.0381	0.0784333	0.1514	0.272667	0.451333	0.729567	1.01873	1.0766
365	0.00443788	0.00513333	0.00396667	0.0068	0.0156333	0.0374667	0.0774667	0.1506	0.272267	0.451	0.7291	1.01797	1.076
366	0.00416818	0.00483333	0.00386667	0.00673333	0.0155333	0.0372333	0.0778333	0.151233	0.272933	0.452833	0.731733	1.02167	1.08033
367	0.00420909	0.00513333	0.0037	0.00653333	0.0152667	0.0376	0.0780667	0.151567	0.274267	0.454567	0.734833	1.02607	1.08423
368	0.00352424	0.00413333	0.00266667	0.00576667	0.0145333	0.0365333	0.0774333	0.151	0.273367	0.4538	0.734367	1.02557	1.08293
369	0.0034303	0.00456667	0.00313333	0.0055	0.0148	0.0358	0.0767333	0.149133	0.270633	0.449033	0.7262	1.01277	1.0697
370	0.00300606	0.0038	0.00243333	0.0058	0.0137667	0.0350333	0.0745667	0.145633	0.264733	0.439133	0.710567	0.993	1.0486
371	0.00204394	0.00266667	0.0018	0.00436667	0.0127667	0.0337667	0.0721	0.142033	0.257867	0.428867	0.694	0.970233	1.0257
372	0.00213182	0.00306667	0.00183333	0.00416667	0.0126333	0.033	0.0702667	0.138733	0.252333	0.420167	0.680167	0.9508	1.0047
373	0.00140455	0.00206667	0.000833333	0.00356667	0.0119	0.0319	0.0688	0.136133	0.247967	0.413	0.669333	0.9357	0.988867
374	0.00130606	0.00223333	0.000733333	0.0036	0.0116	0.0314333	0.0684	0.135467	0.2465	0.411567	0.6666	0.931667	0.9838
375	0.00130455	0.0019	0.000766667	0.0036	0.0114	0.0314667	0.0685333	0.135833	0.247133	0.411167	0.666333	0.9313	0.984167
376	0.000684848	0.0018	0.0005	0.00336667	0.0108333	0.0308333	0.0675333	0.134333	0.245133	0.4087	0.662633	0.926733	0.979633
377	0.000948485	0.0018	0.0003	0.0032	0.0108667	0.0306333	0.0671667	0.132433	0.242033	0.403367	0.6543	0.914167	0.966
378	0.000675758	0.00153333	0.0002	0.00273333	0.0104333	0.0296333	0.0652	0.1295	0.236367	0.394333	0.6391	0.893767	0.943733
379	0.00074697	0.00156667	0.000333333	0.00283333	0.0104667	0.0287667	0.0632	0.125367	0.229033	0.3818	0.618567	0.8645	0.913933
380	0.000601515	0.00116667	-6.66667e-05	0.00243333	0.00983333	0.0278333	0.0604333	0.121033	0.2205	0.368033	0.596533	0.833667	0.880033
381	0.000293939	0.00116667	0.0001	0.00266667	0.0094	0.0270333	0.0587333	0.1179	0.214567	0.358267	0.581067	0.8121	0.857733
382	0.000428788	0.0008	-0.000366667	0.00253333	0.00936667	0.0264	0.0579667	0.115733	0.211133	0.352667	0.571867	0.799467	0.844733
383	0.000119697	0.000866667	-0.000333333	0.00223333	0.0092	0.026	0.0575333	0.1148	0.2092	0.349967	0.5669	0.792867	0.8377
384	-0.000598485	0.000333333	-0.00113333	0.0011	0.0082	0.0251667	0.056	0.1133	0.207167	0.346933	0.5633	0.787567	0.8327
385	-0.000493939	0.0007	-0.000833333	0.00146667	0.0084	0.0251333	0.0559	0.112733	0.2058	0.344767	0.558967	0.7819	0.827233
386	-0.000113636	0.000533333	-0.0006	0.00176667	0.0088	0.0252667	0.0555333	0.111467	0.203733	0.340767	0.5528	0.772733	0.815833
387	-0.0004	0.0004	-0.000766667	0.0012	0.0081	0.0243667	0.0542	0.109033	0.199567	0.333767	0.541867	0.7582	0.800633
388	2.72727e-05	0.000766667	-0.000233333	0.0018	0.0084	0.0243	0.0534	0.106867	0.1954	0.3268	0.529033	0.7405	0.781767
389	-0.000398485	3.33333e-05	-0.00113333	0.0011	0.00773333	0.023	0.0513667	0.1036	0.1893	0.316833	0.5143	0.718833	0.760367
390	-0.000406061	0.000233333	-0.00116667	0.00116667	0.00763333	0.0222667	0.0496333	0.0997667	0.182367	0.305433	0.4956	0.693133	0.7315
391	-0.00014697	0.000566667	-0.000733333	0.00136667	0.0074	0.0218	0.048	0.0962667	0.175533	0.293833	0.476933	0.666467	0.703867
392	-0.000559091	0.000633333	-0.00116667	0.0012	0.00683333	0.0206	0.0460333	0.0928667	0.169967	0.284433	0.461867	0.646033	0.6817
393	-0.000559091	0.000133333	-0.0013	0.001	0.00663333	0.0201	0.045	0.0907667	0.166067	0.2786	0.452233	0.632133	0.667733
394	-0.00105455	-0.000166667	-0.0016	0.000466667	0.00586667	0.0194333	0.0437	0.0890333	0.1631	0.273867	0.444567	0.6217	0.657867
395	-0.00108182	-0.0001	-0.0018	0.000333333	0.0061	0.0192	0.0433333	0.0877	0.160967	0.270167	0.438467	0.613633	0.6494
396	-0.00060303	0.000333333	-0.0015	0.0009	0.00613333	0.0191333	0.043	0.0868333	0.159	0.266467	0.432833	0.6049	0.639067
397	-0.00143939	-0.000633333	-0.0018	6.66667e-05	0.00543333	0.0179333	0.0412	0.0839667	0.154367	0.260167	0.422067	0.590833	0.6248
398	-0.00130303	-0.000366667	-0.00203333	0.000233333	0.0052	0.0174667	0.04	0.0815667	0.149767	0.251667	0.408433	0.570867	0.604967
399	-0.0011803	-0.000566667	-0.002	0.0001	0.00496667	0.0170333	0.0384667	0.0782667	0.143233	0.2413	0.392233	0.5487	0.580333
400	-0.000971212	-0.0003	-0.00166667	0.0003	0.00526667	0.0161333	0.0365	0.0743667	0.136567	0.229667	0.372533	0.520133	0.549967
401	-0.00126212	-0.000466667	-0.00213333	-0.0005	0.0042	0.015	0.0343667	0.0699333	0.128367	0.216633	0.3516	0.491933	0.520233
402	-0.00064697	0.000266667	-0.00173333	0.000433333	0.0047	0.0149333	0.0331667	0.0670333	0.122633	0.2064	0.3347	0.468233	0.494433
403	-0.00133636	-0.0006	-0.00206667	-0.000333333	0.00406667	0.0134	0.0308667	0.0641	0.117467	0.198267	0.321733	0.4501	0.476467
404	-0.00112121	-0.000366667	-0.0019	3.33333e-05	0.00416667	0.0134333	0.0302667	0.0625667	0.1148	0.193433	0.314167	0.439433	0.4647
405	-0.000821212	0.0003	-0.0016	0.0001	0.00473333	0.0135333	0.0302	0.0618	0.112967	0.19	0.308	0.430933	0.4557
406	-0.000742424	0	-0.00163333	0.0002	0.00423333	0.0134	0.0294333	0.0603667	0.110667	0.186333	0.302	0.422833	0.446033
407	-0.00119697	-0.000433333	-0.0017	-0.0005	0.00373333	0.0128	0.0283	0.0587	0.107567	0.1811	0.2943	0.411633	0.435567
408	-0.00113333	-0.0003	-0.00196667	-0.000233333	0.00363333	0.0124	0.0278	0.0569	0.1043	0.175567	0.285467	0.3988	0.4214
409	-0.00100758	-0.0001	-0.00186667	0	0.00386667	0.012	0.0265	0.0545333	0.100067	0.169133	0.274667	0.3832	0.4062
410	-0.00145152	-0.000633333	-0.00226667	-0.000733333	0.00293333	0.0110333	0.0248667	0.0514	0.0949333	0.1607	0.261067	0.364967	0.3862
411	-0.00106364	-0.000133333	-0.00173333	-0.000466667	0.00343333	0.0105333	0.0239667	0.0491333	0.0905	0.152833	0.2482	0.347133	0.366733
412	-0.00142727	-0.000366667	-0.0022	-0.0008	0.00253333	0.0100333	0.0222	0.0463333	0.0855	0.144733	0.2355	0.328833	0.3475
413	-0.00150152	-0.000533333	-0.00233333	-0.000933333	0.00243333	0.0093	0.021	0.0439333	0.0811	0.137467	0.223633	0.312567	0.3318
414	-0.00127273	-0.000566667	-0.00206667	-0.0006	0.0025	0.009	0.0201333	0.0421	0.0773667	0.131633	0.2133	0.298133	0.315267
415	-0.00108182	-0.000266667	-0.00183333	-0.000533333	0.00236667	0.0087	0.0197667	0.0405667	0.0743333	0.126	0.204433	0.285333	0.302267
416	-0.00142121	-0.000533333	-0.0021	-0.000833333	0.00216667	0.0081	0.0184333	0.0390333	0.0716	0.121633	0.197633	0.276567	0.293167
417	-0.00138636	-0.000566667	-0.00216667	-0.0009	0.00226667	0.00793333	0.0178667	0.0378	0.0693667	0.118267	0.192433	0.268667	0.2853
418	-0.00140758	-0.000433333	-0.0023	-0.000966667	0.00206667	0.00773333	0.0175	0.0370667	0.0676333	0.1154	0.1877	0.261867	0.277933
419	-0.00132879	-0.000533333	-0.0022	-0.000966667	0.00193333	0.00756667	0.0168	0.0356333	0.0655667	0.111733	0.181567	0.2535	0.2691
420	-0.0008	-0.000233333	-0.00186667	-0.000333333	0.00243333	0.00786667	0.0167667	0.0347667	0.0633	0.107767	0.174867	0.243933	0.257667
421	-0.00167576	-0.0007	-0.00263333	-0.00156667	0.00133333	0.00646667	0.0149333	0.0322	0.0590667	0.1014	0.164967	0.230467	0.2446
422	-0.00121061	-0.0004	-0.00206667	-0.000933333	0.0018	0.0066	0.0142	0.0305667	0.0559	0.0958333	0.155667	0.216967	0.2298
423	-0.00143485	-0.000566667	-0.0023	-0.00123333	0.0013	0.0058	0.0130333	0.0281667	0.0519333	0.089	0.1448	0.202033	0.214267
424	-0.00131818	-0.000466667	-0.0023	-0.00113333	0.00136667	0.00536667	0.0118333	0.0259667	0.0476333	0.0818	0.133	0.185367	0.1962
425	-0.00127121	-0.000433333	-0.00223333	-0.0011	0.00123333	0.00516667	0.0110333	0.0241	0.0443	0.0762333	0.123633	0.172467	0.182733
426	-0.0013197	-0.000433333	-0.00223333	-0.00116667	0.00113333	0.0048	0.0103	0.0226333	0.0410333	0.0711667	0.115467	0.1611	0.170933
427	-0.00146364	-0.000733333	-0.0025	-0.00133333	0.000733333	0.0041	0.00933333	0.0210667	0.0385667	0.067	0.108833	0.151767	0.1613
428	-0.00131515	-0.000533333	-0.0022	-0.00106667	0.00103333	0.0042	0.00913333	0.0203	0.0369667	0.0643	0.104033	0.1451	0.154367
429	-0.00146667	-0.000733333	-0.0025	-0.0015	0.0006	0.00386667	0.0084	0.0192667	0.0353333	0.0616333	0.1002	0.139667	0.148667
430	-0.00147576	-0.000733333	-0.00243333	-0.00143333	0.000833333	0.0037	0.00833333	0.0185667	0.0343	0.0598333	0.0967333	0.135	0.1438
431	-0.00134848	-0.000366667	-0.00216667	-0.00126667	0.0006	0.0037	0.0078	0.0180667	0.0329	0.0576333	0.0934333	0.1302	0.138767
432	-0.00135	-0.000466667	-0.0023	-0.0013	0.0006	0.00353333	0.00753333	0.0169667	0.0312333	0.055	0.0891667	0.124467	0.132
433	-0.00124091	-0.000233333	-0.002	-0.0012	0.000866667	0.0035	0.00703333	0.0165333	0.0299	0.0520667	0.0844333	0.1176	0.124767
434	-0.00135	-0.000566667	-0.0023	-0.00113333	0.000733333	0.00296667	0.00676667	0.0153	0.0279	0.0490333	0.0795	0.110633	0.117367
435	-0.00143939	-0.000566667	-0.00236667	-0.00166667	0.000266667	0.0028	0.00586667	0.0140667	0.0258667	0.0458	0.0744	0.103467	0.1104
436	-0.00132727	-0.000233333	-0.00213333	-0.00126667	0.000233333	0.00266667	0.00546667	0.0131667	0.0241667	0.0429667	0.0697333	0.097	0.1032
437	-0.00147424	-0.000633333	-0.0025	-0.00136667	0.000133333	0.0023	0.00476667	0.0122	0.0222	0.0397667	0.0646333	0.0897333	0.0959667
438	-0.00135606	-0.000533333	-0.00233333	-0.00126667	6.66667e-05	0.0021	0.00453333	0.0112	0.0204667	0.0369	0.0598667	0.0833333	0.0886667
439	-0.00151061	-0.0006	-0.00236667	-0.00186667	0.000133333	0.00186667	0.0037	0.0100667	0.0187667	0.0341	0.0554667	0.0771333	0.0819
440	-0.00150909	-0.000733333	-0.00253333	-0.00166667	-0.0001	0.0016	0.00353333	0.0095	0.0173667	0.0318	0.0516667	0.0720667	0.0770667
441	-0.00144545	-0.000466667	-0.0023	-0.00183333	-0.000166667	0.00163333	0.0031	0.00883333	0.0165667	0.0300667	0.0489333	0.0679667	0.0724667
442	-0.00124394	-0.000466667	-0.0021	-0.0017	0.000233333	0.00173333	0.00323333	0.00866667	0.0157667	0.0289667	0.0470333	0.0649	0.0692
443	-0.00161818	-0.000866667	-0.0024	-0.00156667	-0.000133333	0.0012	0.00276667	0.00773333	0.0145333	0.0273667	0.0445667	0.0616333	0.0661667
444	-0.00152879	-0.0007	-0.00243333	-0.0016	-0.0004	0.00126667	0.0023	0.0076	0.0138667	0.0261667	0.0423667	0.0587667	0.0631
445	-0.00139545	-0.0007	-0.0022	-0.0016	-0.000233333	0.00106667	0.0025	0.00733333	0.0132	0.0249	0.0403667	0.0558667	0.0601667
446	-0.00134242	-0.000433333	-0.00233333	-0.00173333	-6.66667e-05	0.0011	0.00213333	0.0069	0.0124667	0.0237333	0.0381667	0.0527333	0.0566
447	-0.0012303	-0.0004	-0.002	-0.00156667	6.66667e-05	0.00113333	0.00193333	0.00653333	0.0119	0.0225333	0.0359333	0.0498333	0.0533
448	-0.00115758	-0.000366667	-0.00226667	-0.0014	-6.66667e-05	0.00123333	0.002	0.006	0.0108667	0.0206667	0.0334333	0.0463667	0.0495333
449	-0.00165152	-0.0007	-0.0027	-0.0019	-0.000566667	0.000466667	0.000966667	0.005	0.0093	0.0183667	0.0301	0.0416	0.0451333
450	-0.00140455	-0.000433333	-0.00233333	-0.00166667	-0.000333333	0.000666667	0.0011	0.00473333	0.00853333	0.0169667	0.0274	0.0378333	0.0409667
451	-0.00131364	-0.0004	-0.00233333	-0.00146667	-0.000166667	0.000633333	0.000833333	0.0044	0.00766667	0.0156	0.0251	0.0342333	0.0368333
452	-0.00140152	-0.000433333	-0.0022	-0.00156667	-0.000433333	0.000366667	0.0004	0.0037	0.00663333	0.0139	0.0223	0.0306667	0.0335333
453	-0.000927273	-0.000166667	-0.00206667	-0.00123333	3.33333e-05	0.000933333	0.000666667	0.00356667	0.00626667	0.0129333	0.0205667	0.0278	0.0303667
454	-0.00144848	-0.0008	-0.00233333	-0.0018	-0.0007	0.000266667	0.0001	0.00286667	0.0052	0.0112	0.0184	0.0251333	0.0280333
455	-0.00101818	-0.0003	-0.00203333	-0.00133333	-0.0001	0.000533333	0.0003	0.00286667	0.00526667	0.0111	0.0175	0.0236667	0.0257667
456	-0.00116364	-0.000466667	-0.0021	-0.0017	-0.000133333	0.000333333	0.000233333	0.00263333	0.0045	0.0100667	0.0165667	0.0224	0.0243
457	-0.00109242	-0.0005	-0.0021	-0.00123333	-0.0001	0.000433333	-0.000133333	0.00236667	0.0044	0.00973333	0.0157	0.0212	0.0228
458	-0.00138333	-0.000566667	-0.0025	-0.00183333	-0.000633333	0.000266667	-0.000133333	0.00193333	0.00373333	0.00896667	0.0143	0.0195333	0.0216
459	-0.00103788	-0.000233333	-0.0019	-0.00143333	-0.000233333	0.000466667	-3.33333e-05	0.00196667	0.0036	0.0087	0.0139333	0.0190333	0.0204
460	-0.00132727	-0.000566667	-0.00233333	-0.00166667	-0.000466667	-3.33333e-05	-0.000566667	0.00176667	0.00323333	0.00783333	0.0128667	0.0176333	0.0193333
461	-0.00150909	-0.000566667	-0.00253333	-0.00183333	-0.000666667	-0.0001	-0.0007	0.00143333	0.0029	0.0075	0.0122	0.0164333	0.0185667
462	-0.00128485	-0.000366667	-0.0023	-0.00173333	-0.000233333	6.66667e-05	-0.000533333	0.00143333	0.0028	0.00733333	0.0117667	0.0157	0.0177
463	-0.00129848	-0.000466667	-0.00216667	-0.0016	-0.000266667	0.000133333	-0.000766667	0.00143333	0.00243333	0.00686667	0.0108	0.0143333	0.0161
464	-0.00125455	-0.0005	-0.00216667	-0.00153333	-0.000433333	0	-0.000766667	0.00126667	0.00213333	0.00626667	0.00983333	0.0128667	0.0144
465	-0.00118333	-0.000533333	-0.00213333	-0.00156667	-0.0004	-0.000133333	-0.0009	0.0012	0.00196667	0.00563333	0.00906667	0.0119333	0.0133333
466	-0.00127121	-0.0004	-0.00196667	-0.00176667	-0.000466667	-0.0003	-0.0009	0.000833333	0.00143333	0.00513333	0.00813333	0.0109333	0.0119667
467	-0.00118333	-0.0004	-0.00216667	-0.00176667	-0.0004	0	-0.00103333	0.0008	0.000966667	0.0044	0.0071	0.00953333	0.0107
468	-0.0012303	-0.0003	-0.0024	-0.00156667	-0.000333333	-6.66667e-05	-0.000966667	0.000566667	0.000833333	0.0041	0.00623333	0.008	0.00946667
469	-0.00121212	-0.000433333	-0.0021	-0.00173333	-0.0003	-0.0002	-0.0013	0.000266667	0.000533333	0.00333333	0.0056	0.00706667	0.0085
470	-0.000984848	-0.0001	-0.00226667	-0.00136667	-0.000133333	0.0001	-0.00113333	0.000433333	0.0005	0.00333333	0.00523333	0.00663333	0.00716667
471	-0.000887879	-0.000366667	-0.0019	-0.00143333	-0.000366667	0.0001	-0.00103333	0.0003	0.0004	0.00293333	0.00456667	0.0062	0.00696667
472	-0.000801515	0.000166667	-0.0018	-0.00136667	0	-6.66667e-05	-0.0011	0.0004	0.000366667	0.00323333	0.00456667	0.005	0.00626667
473	-0.00164545	-0.000966667	-0.0024	-0.00213333	-0.000966667	-0.000933333	-0.00176667	-0.000466667	-0.000733333	0.00183333	0.00333333	0.00413333	0.00566667
474	-0.00110303	-0.0002	-0.0023	-0.0016	-0.0001	-0.0001	-0.00113333	-6.66667e-05	-0.000166667	0.00226667	0.00363333	0.0043	0.00566667
475	-0.00118485	-0.000533333	-0.0023	-0.00143333	-0.000666667	-0.000366667	-0.00143333	-0.0001	-0.000466667	0.00213333	0.00333333	0.00336667	0.0049
476	-0.000981818	-0.000133333	-0.00203333	-0.00153333	-0.000466667	-0.0001	-0.00106667	-0.000166667	3.33333e-05	0.00176667	0.00303333	0.00356667	0.0047
477	-0.000892424	0.0001	-0.00203333	-0.0013	-0.000133333	0.000233333	-0.00126667	0.000233333	-0.000366667	0.002	0.00296667	0.00333333	0.00416667
478	-0.00118485	-0.000333333	-0.0024	-0.0018	-0.000733333	-0.0004	-0.0016	-0.000333333	-0.000666667	0.00146667	0.00246667	0.0024	0.00356667
479	-0.0011303	-0.000333333	-0.00203333	-0.00146667	-0.0008	-0.000366667	-0.0016	-3.33333e-05	-0.000533333	0.00143333	0.00233333	0.00246667	0.0035
480	-0.00127273	-0.0006	-0.00233333	-0.0017	-0.000666667	-0.000666667	-0.00166667	-0.000333333	-0.000733333	0.00126667	0.00183333	0.0023	0.00376667
481	-0.00126061	-0.000633333	-0.00216667	-0.00166667	-0.0005	-0.000266667	-0.00176667	-0.000533333	-0.000733333	0.000966667	0.00186667	0.00193333	0.00316667
482	-0.00120303	-0.0003	-0.00223333	-0.00156667	-0.000433333	-0.0003	-0.0014	-0.0003	-0.000833333	0.0011	0.0016	0.00163333	0.0027
483	-0.00120152	-0.000466667	-0.00236667	-0.00156667	-0.000633333	-0.000433333	-0.00136667	-0.0006	-0.00116667	0.000933333	0.0014	0.00146667	0.0021
484	-0.00128485	-0.0006	-0.00223333	-0.00183333	-0.000533333	-0.000433333	-0.0017	-0.0008	-0.00123333	0.000833333	0.00126667	0.0012	0.00223333
485	-0.00108636	-0.000233333	-0.0022	-0.0016	-0.000633333	-0.000333333	-0.00136667	-0.000366667	-0.00113333	0.0009	0.00136667	0.00106667	0.002
486	-0.00127727	-0.000366667	-0.00226667	-0.00176667	-0.000733333	-0.000366667	-0.00163333	-0.000733333	-0.000966667	0.000766667	0.000966667	0.00103333	0.00163333
487	-0.00120758	-0.0003	-0.00226667	-0.0017	-0.0005	-0.000433333	-0.00156667	-0.0006	-0.00106667	0.000633333	0.0008	0.0007	0.00203333
488	-0.00100303	-6.66667e-05	-0.0021	-0.0016	-0.000466667	-0.0002	-0.00146667	-0.0004	-0.000933333	0.000766667	0.00103333	0.0007	0.00156667
489	-0.00112576	-0.000366667	-0.0021	-0.0017	-0.0006	-0.000333333	-0.00173333	-0.000633333	-0.0012	0.0006	0.0007	0.0002	0.0012
490	-0.000915152	-0.0003	-0.00216667	-0.00133333	-0.000533333	-6.66667e-05	-0.0014	-0.0003	-0.0009	0.0008	0.000833333	0.0007	0.000966667
491	-0.00114091	-0.000333333	-0.00213333	-0.0015	-0.0006	-0.000133333	-0.00163333	-0.0008	-0.00136667	0.0007	0.000633333	0.0001	0.00143333
492	-0.00121364	-3.33333e-05	-0.00226667	-0.00156667	-0.000566667	-0.0004	-0.00163333	-0.000733333	-0.0014	0.0003	0.000433333	0.000133333	0.0006
493	-0.00115909	-0.0002	-0.0022	-0.00143333	-0.0005	-0.000266667	-0.00163333	-0.000566667	-0.00123333	0.000533333	0.000233333	-0.000266667	0.0008
494	-0.000890909	-0.000166667	-0.00216667	-0.00133333	-0.0007	-0.0001	-0.00136667	-0.0005	-0.00113333	0.000466667	0.0005	3.33333e-05	0.000633333
495	-0.00122424	-0.000366667	-0.00223333	-0.00186667	-0.0004	-0.000466667	-0.00176667	-0.000833333	-0.00126667	0.000266667	0.000466667	-6.66667e-05	0.000466667
496	-0.00124697	-0.000433333	-0.0025	-0.002	-0.0009	-0.000466667	-0.00166667	-0.000533333	-0.00136667	0.000266667	0.000366667	-0.000433333	0.000466667
497	-0.00106364	-0.000233333	-0.00206667	-0.0016	-0.0003	-0.000266667	-0.00146667	-0.000566667	-0.0013	0.000233333	0.000466667	-3.33333e-05	0.0004
498	-0.0012697	-0.000533333	-0.0023	-0.00196667	-0.000833333	-0.000566667	-0.002	-0.000833333	-0.00143333	-0.000166667	-3.33333e-05	-0.000566667	0.000733333
499	-0.00104091	-0.0004	-0.00243333	-0.0016	-0.000566667	-0.000266667	-0.00183333	-0.0005	-0.00113333	0.0005	0.000166667	-0.000466667	0.0005
500	-0.0011303	-0.000266667	-0.0023	-0.002	-0.000466667	-0.000266667	-0.00156667	-0.000366667	-0.00116667	0.000333333	0.000233333	-0.00106667	0.0005

## Sheet: Figure 3B_pH
Orijinal Data of Figure 3B
		20220408
		H2SO4	0.0977mM			0.1953mM			0.3906mM			0.7813mM
		Sample No	①	②	③	①	②	③	①	②	③	①	②	③
		1	9.29	4.46	6.83	9.21	4.11	6.56	9.35	3.76	4.34	9.28	3.5	3.83
		2	9.24	4.41	6.91	9.42	4.1	6.64	9.32	3.71	4.49	9.31	3.46	3.78
		3	8.75	4.44	6.6	8.72	4.08	6.56	9	3.72	4.49	8.94	3.45	3.81
		average	9.09333	4.43667	6.78	9.11667	4.09667	6.58667	9.22333	3.73	4.44	9.17667	3.47	3.80667
		H2SO4	1.5625mM			3.125mM			6.25mM			12.5mM
		Sample No	①	②	③	①	②	③	①	②	③	①	②	③
		1	9.28	3.17	3.39	9.45	2.87	3.02	9.38	2.57	2.71	9.25	2.32	2.43
		2	9.5	3.15	3.35	9.74	2.82	3.05	9.49	2.52	2.71	9.25	2.28	2.38
		3	9.05	3.09	3.39	8.95	2.81	3.06	8.95	2.57	2.6	9.01	2.27	2.4
		average	9.27667	3.13667	3.37667	9.38	2.83333	3.04333	9.27333	2.55333	2.67333	9.17	2.29	2.40333
		H2SO4	25mM			50mM			100mM			200mM
		Sample No	①	②	③	①	②	③	①	②	③	①	②	③
		1	9.32	2.07	2.14	9.24	1.8	1.91	9.04	1.6	1.49	7.98	1.45	1.39
		2	9.36	2.03	2.13	9.31	1.78	1.9	9.03	1.57	1.57	8.66	1.39	1.36
		3	9.16	2.03	2.12	9.12	1.74	1.91	8.21	1.57	1.57	7.59	1.39	1.45
		average	9.28	2.04333	2.13	9.22333	1.77333	1.90667	8.76	1.58	1.54333	8.07667	1.41	1.4
			H2SO4
			0.098	0.195	0.391	0.781	1.56	3.13	6.25	12.5	25	50	100	200	[mM]
		12.5 mM NaClO2	9.28	9.11667	9.22333	9.17667	9.27667	9.38	9.27333	9.17	9.28	9.22333	8.76	8.07667
		H2SO4	3.13667	4.09667	3.73	3.47	3.13667	2.83333	2.55333	2.29	2.04333	1.77333	1.58	1.41
		12.5 mM NaClO2 + H2SO4	6.78	6.58667	4.44	3.80667	3.37667	3.04333	2.67333	2.40333	2.13	1.90667	1.54333	1.4
