# Supplementary material for: Elucidation of composition of chlorine compounds in acidic sodium chlorite solution using ion chromatography
Source: PLoS One. 2023 Aug 10;18(8):e0289534. doi: 10.1371/journal.pone.0289534 (PMC10414608; doi:10.1371/journal.pone.0289534)
Supplement: S5 Data — (XLSX) [file pone.0289534.s007.xlsx]

## Sheet: Sheet1
Original data of Figure 4
H2SO4[mM]	10-fold dilution	20-fold dilution	50-fold dilution
0	0.0069	0.0066	0.0044
12.5	0.1615	0.0859	0.0296
25	0.2518	0.1236	0.0444
50	0.3157	0.162	0.0609
100	0.3616	0.2143	0.0769
