# Supplementary material for: Elucidation of composition of chlorine compounds in acidic sodium chlorite solution using ion chromatography
Source: PLoS One. 2023 Aug 10;18(8):e0289534. doi: 10.1371/journal.pone.0289534 (PMC10414608; doi:10.1371/journal.pone.0289534)
Supplement: S6 Data — (XLSX) [file pone.0289534.s008.xlsx]

## Sheet: NaClO2
Original Data of Figure 5
NaClO2 only (12.5 mM NaClO2)
20220412
Time [min]	1st		2nd										1st
	IC signal [μS]	UV [mabs]	IC signal [μS]	UV [mabs]									Peak No	Retention Time	Component	Area	Area	Height	Conc.
0	-0.003	0.004	0.0009	0										[min]		[uS s] / [mABU s]	[%]	[uS] / [mABU]	[ppm]
0.00083	-0.0031	0.004	0.0008	-0.001									CM
0.00167	-0.0031	0.004	0.0008	-0.001									1	1.17		30.168	92.662	1.108
0.0025	-0.0031	0.004	0.0008	0									2	2.27	ClO2	1.629	5.002	0.394	0.459766
0.00333	-0.0032	0.003	0.0009	-0.001									3	2.478	Cl	0.761	2.336	0.183	0.089677
0.00417	-0.0032	0.002	0.0009	-0.001									ALL			2.389	100	0.577	0.549442
0.005	-0.0032	0.002	0.0009	-0.002
0.00583	-0.0033	0.001	0.0009	-0.002
0.00667	-0.0033	0.001	0.0009	-0.001
0.0075	-0.0034	0.001	0.0009	-0.002
0.00833	-0.0034	0.002	0.0009	-0.002
0.00917	-0.0035	0.002	0.0009	-0.002
0.01	-0.0035	0.002	0.0009	-0.002									2nd
0.01083	-0.0035	0.002	0.0009	-0.002									Peak No	Retention Time	Component	Area	Area	Height	Conc.
0.01167	-0.0036	0.002	0.0009	-0.002										[min]		[uS s] / [mABU s]	[%]	[uS] / [mABU]	[ppm]
0.0125	-0.0036	0.001	0.0009	-0.003									CM
0.01333	-0.0036	0.001	0.0009	-0.003									1	1.169		29.979	92.653	1.097
0.01417	-0.0037	0	0.0009	-0.004									2	2.268	ClO2	1.624	5.019	0.385	0.458448
0.015	-0.0037	-0.001	0.0009	-0.004									3	2.476	Cl	0.753	2.328	0.177	0.088839
0.01583	-0.0037	-0.002	0.0009	-0.004									ALL			2.377	100	0.562	0.547287
0.01667	-0.0038	-0.002	0.001	-0.005
0.0175	-0.0038	-0.002	0.001	-0.005
0.01833	-0.0038	-0.002	0.001	-0.006
0.01917	-0.0039	-0.002	0.001	-0.006
0.02	-0.0039	0	0.001	-0.006
0.02083	-0.0039	-0.001	0.001	-0.005
0.02167	-0.0039	-0.002	0.001	-0.005
0.0225	-0.004	-0.002	0.001	-0.005
0.02333	-0.004	-0.003	0.001	-0.005
0.02417	-0.004	-0.003	0.001	-0.004
0.025	-0.004	-0.003	0.0011	-0.004
0.02583	-0.0041	-0.003	0.0011	-0.004
0.02667	-0.0041	-0.004	0.0011	-0.004
0.0275	-0.0041	-0.003	0.0011	-0.004
0.02833	-0.0042	-0.003	0.0011	-0.004
0.02917	-0.0042	-0.004	0.0011	-0.005
0.03	-0.0042	-0.004	0.0011	-0.005
0.03083	-0.0042	-0.004	0.0011	-0.005
0.03167	-0.0043	-0.003	0.0012	-0.005
0.0325	-0.0043	-0.003	0.0012	-0.005
0.03333	-0.0043	-0.003	0.0012	-0.006
0.03417	-0.0043	-0.003	0.0012	-0.006
0.035	-0.0044	-0.002	0.0012	-0.006
0.03583	-0.0044	-0.002	0.0012	-0.006
0.03667	-0.0045	-0.002	0.0012	-0.006
0.0375	-0.0045	-0.002	0.0012	-0.005
0.03833	-0.0045	-0.002	0.0012	-0.004
0.03917	-0.0046	-0.003	0.0012	-0.004
0.04	-0.0046	-0.003	0.0012	-0.004
0.04083	-0.0046	-0.003	0.0012	-0.004
0.04167	-0.0047	-0.004	0.0012	-0.005
0.0425	-0.0047	-0.004	0.0012	-0.005
0.04333	-0.0047	-0.004	0.0012	-0.006
0.04417	-0.0048	-0.004	0.0012	-0.006
0.045	-0.0048	-0.004	0.0012	-0.006
0.04583	-0.0048	-0.004	0.0012	-0.007
0.04667	-0.0049	-0.006	0.0012	-0.007
0.0475	-0.0049	-0.007	0.0012	-0.007
0.04833	-0.005	-0.007	0.0013	-0.007
0.04917	-0.005	-0.008	0.0013	-0.007
0.05	-0.005	-0.009	0.0013	-0.007
0.05083	-0.005	-0.008	0.0012	-0.007
0.05167	-0.0051	-0.008	0.0012	-0.008
0.0525	-0.0051	-0.006	0.0012	-0.008
0.05333	-0.0051	-0.007	0.0012	-0.007
0.05417	-0.0052	-0.007	0.0012	-0.007
0.055	-0.0052	-0.007	0.0012	-0.007
0.05583	-0.0052	-0.006	0.0012	-0.007
0.05667	-0.0053	-0.006	0.0012	-0.006
0.0575	-0.0053	-0.006	0.0013	-0.007
0.05833	-0.0053	-0.005	0.0013	-0.007
0.05917	-0.0053	-0.005	0.0013	-0.007
0.06	-0.0053	-0.005	0.0013	-0.007
0.06083	-0.0054	-0.005	0.0013	-0.006
0.06167	-0.0054	-0.005	0.0013	-0.006
0.0625	-0.0054	-0.005	0.0013	-0.006
0.06333	-0.0054	-0.006	0.0013	-0.006
0.06417	-0.0054	-0.006	0.0013	-0.006
0.065	-0.0054	-0.006	0.0014	-0.006
0.06583	-0.0054	-0.006	0.0014	-0.006
0.06667	-0.0054	-0.007	0.0014	-0.006
0.0675	-0.0054	-0.006	0.0014	-0.007
0.06833	-0.0055	-0.006	0.0014	-0.007
0.06917	-0.0055	-0.006	0.0015	-0.007
0.07	-0.0055	-0.006	0.0015	-0.007
0.07083	-0.0055	-0.006	0.0015	-0.007
0.07167	-0.0055	-0.006	0.0015	-0.007
0.0725	-0.0055	-0.005	0.0015	-0.008
0.07333	-0.0055	-0.005	0.0016	-0.008
0.07417	-0.0055	-0.005	0.0016	-0.007
0.075	-0.0055	-0.006	0.0016	-0.008
0.07583	-0.0055	-0.007	0.0016	-0.007
0.07667	-0.0055	-0.007	0.0016	-0.007
0.0775	-0.0056	-0.007	0.0016	-0.006
0.07833	-0.0056	-0.006	0.0016	-0.007
0.07917	-0.0056	-0.005	0.0016	-0.006
0.08	-0.0056	-0.004	0.0017	-0.005
0.08083	-0.0056	-0.003	0.0017	-0.005
0.08167	-0.0056	-0.003	0.0017	-0.004
0.0825	-0.0057	-0.003	0.0017	-0.004
0.08333	-0.0057	-0.004	0.0017	-0.004
0.08417	-0.0057	-0.004	0.0017	-0.003
0.085	-0.0057	-0.004	0.0017	-0.004
0.08583	-0.0057	-0.003	0.0017	-0.005
0.08667	-0.0058	-0.004	0.0017	-0.005
0.0875	-0.0058	-0.004	0.0017	-0.006
0.08833	-0.0058	-0.005	0.0017	-0.006
0.08917	-0.0058	-0.005	0.0017	-0.006
0.09	-0.0059	-0.005	0.0017	-0.006
0.09083	-0.0059	-0.004	0.0017	-0.006
0.09167	-0.0059	-0.004	0.0017	-0.006
0.0925	-0.0059	-0.004	0.0017	-0.005
0.09333	-0.006	-0.004	0.0017	-0.005
0.09417	-0.006	-0.004	0.0017	-0.005
0.095	-0.006	-0.004	0.0017	-0.005
0.09583	-0.006	-0.004	0.0017	-0.005
0.09667	-0.0061	-0.004	0.0017	-0.005
0.0975	-0.0061	-0.004	0.0017	-0.005
0.09833	-0.0061	-0.004	0.0017	-0.005
0.09917	-0.0061	-0.003	0.0017	-0.005
0.1	-0.0062	-0.003	0.0017	-0.005
0.10083	-0.0062	-0.003	0.0017	-0.006
0.10167	-0.0062	-0.003	0.0017	-0.006
0.1025	-0.0062	-0.003	0.0017	-0.006
0.10333	-0.0062	-0.003	0.0017	-0.005
0.10417	-0.0063	-0.003	0.0017	-0.005
0.105	-0.0063	-0.003	0.0017	-0.004
0.10583	-0.0063	-0.003	0.0016	-0.004
0.10667	-0.0064	-0.003	0.0016	-0.003
0.1075	-0.0064	-0.003	0.0016	-0.004
0.10833	-0.0064	-0.003	0.0016	-0.005
0.10917	-0.0064	-0.003	0.0016	-0.005
0.11	-0.0065	-0.003	0.0016	-0.005
0.11083	-0.0065	-0.003	0.0016	-0.005
0.11167	-0.0065	-0.002	0.0016	-0.005
0.1125	-0.0065	-0.003	0.0016	-0.006
0.11333	-0.0066	-0.003	0.0016	-0.006
0.11417	-0.0066	-0.003	0.0016	-0.006
0.115	-0.0066	-0.002	0.0016	-0.006
0.11583	-0.0066	-0.001	0.0016	-0.006
0.11667	-0.0066	0	0.0016	-0.005
0.1175	-0.0067	0	0.0016	-0.005
0.11833	-0.0067	0	0.0016	-0.005
0.11917	-0.0067	-0.001	0.0016	-0.005
0.12	-0.0067	-0.001	0.0016	-0.004
0.12083	-0.0067	-0.002	0.0016	-0.004
0.12167	-0.0068	-0.003	0.0015	-0.005
0.1225	-0.0068	-0.003	0.0015	-0.005
0.12333	-0.0068	-0.003	0.0015	-0.005
0.12417	-0.0068	-0.002	0.0015	-0.006
0.125	-0.0068	-0.002	0.0015	-0.006
0.12583	-0.0068	-0.002	0.0015	-0.005
0.12667	-0.0069	-0.002	0.0015	-0.005
0.1275	-0.0069	-0.003	0.0015	-0.005
0.12833	-0.0069	-0.003	0.0015	-0.005
0.12917	-0.007	-0.003	0.0015	-0.005
0.13	-0.007	-0.003	0.0015	-0.005
0.13083	-0.007	-0.003	0.0015	-0.003
0.13167	-0.007	-0.003	0.0015	-0.003
0.1325	-0.007	-0.004	0.0015	-0.003
0.13333	-0.007	-0.005	0.0015	-0.002
0.13417	-0.0071	-0.005	0.0015	-0.002
0.135	-0.0071	-0.004	0.0015	-0.002
0.13583	-0.0071	-0.004	0.0015	-0.002
0.13667	-0.0071	-0.003	0.0015	-0.002
0.1375	-0.0071	-0.003	0.0015	-0.001
0.13833	-0.0072	-0.003	0.0015	-0.001
0.13917	-0.0072	-0.003	0.0015	-0.001
0.14	-0.0072	-0.004	0.0015	-0.002
0.14083	-0.0072	-0.004	0.0015	-0.003
0.14167	-0.0072	-0.003	0.0015	-0.003
0.1425	-0.0073	-0.002	0.0015	-0.002
0.14333	-0.0073	-0.003	0.0015	-0.002
0.14417	-0.0073	-0.003	0.0015	-0.002
0.145	-0.0073	-0.004	0.0015	-0.002
0.14583	-0.0074	-0.004	0.0015	-0.002
0.14667	-0.0074	-0.004	0.0015	-0.003
0.1475	-0.0074	-0.004	0.0015	-0.003
0.14833	-0.0074	-0.006	0.0015	-0.003
0.14917	-0.0074	-0.006	0.0015	-0.004
0.15	-0.0075	-0.007	0.0015	-0.004
0.15083	-0.0075	-0.007	0.0015	-0.003
0.15167	-0.0075	-0.008	0.0015	-0.003
0.1525	-0.0075	-0.008	0.0015	-0.002
0.15333	-0.0075	-0.009	0.0015	-0.002
0.15417	-0.0075	-0.008	0.0015	-0.002
0.155	-0.0076	-0.008	0.0015	-0.002
0.15583	-0.0076	-0.008	0.0015	-0.002
0.15667	-0.0076	-0.007	0.0015	-0.002
0.1575	-0.0076	-0.007	0.0015	-0.002
0.15833	-0.0076	-0.007	0.0015	-0.002
0.15917	-0.0076	-0.007	0.0015	-0.002
0.16	-0.0076	-0.006	0.0016	-0.002
0.16083	-0.0076	-0.006	0.0016	-0.002
0.16167	-0.0077	-0.006	0.0016	-0.003
0.1625	-0.0077	-0.006	0.0016	-0.003
0.16333	-0.0077	-0.006	0.0016	-0.003
0.16417	-0.0077	-0.006	0.0016	-0.002
0.165	-0.0077	-0.005	0.0016	-0.002
0.16583	-0.0077	-0.005	0.0016	-0.003
0.16667	-0.0077	-0.005	0.0016	-0.002
0.1675	-0.0077	-0.004	0.0016	-0.002
0.16833	-0.0077	-0.005	0.0016	-0.002
0.16917	-0.0077	-0.005	0.0016	-0.002
0.17	-0.0077	-0.005	0.0017	-0.002
0.17083	-0.0077	-0.005	0.0017	-0.001
0.17167	-0.0077	-0.004	0.0017	-0.001
0.1725	-0.0077	-0.004	0.0017	-0.001
0.17333	-0.0077	-0.004	0.0017	-0.002
0.17417	-0.0077	-0.004	0.0017	-0.002
0.175	-0.0077	-0.004	0.0017	-0.002
0.17583	-0.0076	-0.004	0.0018	-0.002
0.17667	-0.0076	-0.004	0.0018	-0.003
0.1775	-0.0076	-0.004	0.0018	-0.003
0.17833	-0.0076	-0.004	0.0018	-0.003
0.17917	-0.0076	-0.004	0.0018	-0.004
0.18	-0.0076	-0.004	0.0019	-0.004
0.18083	-0.0076	-0.004	0.0019	-0.005
0.18167	-0.0076	-0.004	0.0019	-0.004
0.1825	-0.0076	-0.003	0.0019	-0.005
0.18333	-0.0075	-0.003	0.0019	-0.006
0.18417	-0.0075	-0.002	0.0019	-0.005
0.185	-0.0075	-0.002	0.0019	-0.005
0.18583	-0.0075	-0.001	0.002	-0.005
0.18667	-0.0075	-0.002	0.002	-0.005
0.1875	-0.0075	-0.002	0.002	-0.005
0.18833	-0.0075	-0.002	0.002	-0.006
0.18917	-0.0074	-0.002	0.002	-0.006
0.19	-0.0074	-0.002	0.0021	-0.006
0.19083	-0.0074	-0.002	0.0021	-0.006
0.19167	-0.0074	-0.003	0.0021	-0.007
0.1925	-0.0074	-0.004	0.0021	-0.008
0.19333	-0.0074	-0.004	0.0021	-0.008
0.19417	-0.0074	-0.004	0.0021	-0.009
0.195	-0.0074	-0.004	0.0021	-0.009
0.19583	-0.0073	-0.004	0.0022	-0.009
0.19667	-0.0073	-0.004	0.0022	-0.01
0.1975	-0.0073	-0.003	0.0022	-0.01
0.19833	-0.0073	-0.003	0.0022	-0.01
0.19917	-0.0073	-0.003	0.0022	-0.009
0.2	-0.0073	-0.003	0.0022	-0.009
0.20083	-0.0073	-0.002	0.0022	-0.008
0.20167	-0.0073	-0.002	0.0022	-0.009
0.2025	-0.0072	-0.002	0.0023	-0.009
0.20333	-0.0072	-0.002	0.0023	-0.009
0.20417	-0.0072	-0.004	0.0023	-0.008
0.205	-0.0072	-0.004	0.0023	-0.008
0.20583	-0.0072	-0.004	0.0023	-0.008
0.20667	-0.0072	-0.004	0.0023	-0.008
0.2075	-0.0072	-0.004	0.0023	-0.008
0.20833	-0.0072	-0.004	0.0024	-0.008
0.20917	-0.0072	-0.004	0.0024	-0.009
0.21	-0.0072	-0.004	0.0024	-0.009
0.21083	-0.0071	-0.003	0.0024	-0.01
0.21167	-0.0071	-0.002	0.0024	-0.011
0.2125	-0.0071	-0.003	0.0024	-0.011
0.21333	-0.0071	-0.004	0.0024	-0.011
0.21417	-0.0071	-0.004	0.0024	-0.011
0.215	-0.0071	-0.004	0.0025	-0.011
0.21583	-0.0071	-0.005	0.0025	-0.011
0.21667	-0.0071	-0.005	0.0025	-0.01
0.2175	-0.0071	-0.004	0.0025	-0.01
0.21833	-0.0071	-0.004	0.0025	-0.009
0.21917	-0.0071	-0.005	0.0025	-0.008
0.22	-0.0071	-0.005	0.0025	-0.008
0.22083	-0.007	-0.005	0.0025	-0.008
0.22167	-0.007	-0.006	0.0026	-0.008
0.2225	-0.007	-0.006	0.0026	-0.007
0.22333	-0.007	-0.006	0.0026	-0.008
0.22417	-0.007	-0.006	0.0026	-0.008
0.225	-0.007	-0.006	0.0026	-0.008
0.22583	-0.007	-0.006	0.0026	-0.008
0.22667	-0.007	-0.006	0.0026	-0.007
0.2275	-0.007	-0.006	0.0026	-0.007
0.22833	-0.007	-0.006	0.0026	-0.007
0.22917	-0.007	-0.006	0.0026	-0.007
0.23	-0.007	-0.006	0.0027	-0.007
0.23083	-0.0069	-0.006	0.0027	-0.007
0.23167	-0.0069	-0.006	0.0027	-0.007
0.2325	-0.0069	-0.007	0.0027	-0.008
0.23333	-0.0069	-0.008	0.0027	-0.008
0.23417	-0.0069	-0.008	0.0027	-0.009
0.235	-0.0069	-0.008	0.0027	-0.01
0.23583	-0.0069	-0.008	0.0027	-0.01
0.23667	-0.0069	-0.008	0.0028	-0.011
0.2375	-0.0069	-0.008	0.0028	-0.011
0.23833	-0.0069	-0.008	0.0028	-0.01
0.23917	-0.0069	-0.008	0.0028	-0.01
0.24	-0.0069	-0.007	0.0028	-0.01
0.24083	-0.0068	-0.006	0.0028	-0.01
0.24167	-0.0068	-0.006	0.0028	-0.01
0.2425	-0.0068	-0.006	0.0028	-0.009
0.24333	-0.0068	-0.006	0.0028	-0.009
0.24417	-0.0068	-0.005	0.0028	-0.008
0.245	-0.0068	-0.005	0.0029	-0.007
0.24583	-0.0068	-0.006	0.0029	-0.007
0.24667	-0.0068	-0.006	0.0029	-0.007
0.2475	-0.0068	-0.006	0.0029	-0.006
0.24833	-0.0068	-0.006	0.0029	-0.007
0.24917	-0.0068	-0.005	0.0029	-0.007
0.25	-0.0068	-0.005	0.0029	-0.007
0.25083	-0.0068	-0.005	0.0029	-0.005
0.25167	-0.0068	-0.005	0.0029	-0.005
0.2525	-0.0068	-0.006	0.003	-0.004
0.25333	-0.0068	-0.006	0.003	-0.005
0.25417	-0.0068	-0.006	0.003	-0.005
0.255	-0.0068	-0.006	0.003	-0.005
0.25583	-0.0067	-0.008	0.003	-0.005
0.25667	-0.0067	-0.007	0.003	-0.006
0.2575	-0.0067	-0.007	0.003	-0.007
0.25833	-0.0067	-0.007	0.003	-0.007
0.25917	-0.0067	-0.008	0.003	-0.006
0.26	-0.0067	-0.008	0.0031	-0.007
0.26083	-0.0067	-0.009	0.0031	-0.007
0.26167	-0.0067	-0.01	0.0031	-0.007
0.2625	-0.0067	-0.009	0.0031	-0.007
0.26333	-0.0067	-0.008	0.0031	-0.007
0.26417	-0.0067	-0.009	0.0031	-0.007
0.265	-0.0067	-0.009	0.0031	-0.006
0.26583	-0.0067	-0.01	0.0032	-0.007
0.26667	-0.0067	-0.011	0.0032	-0.008
0.2675	-0.0067	-0.011	0.0032	-0.008
0.26833	-0.0067	-0.011	0.0032	-0.008
0.26917	-0.0066	-0.01	0.0032	-0.007
0.27	-0.0066	-0.009	0.0032	-0.007
0.27083	-0.0066	-0.009	0.0032	-0.007
0.27167	-0.0066	-0.009	0.0033	-0.007
0.2725	-0.0066	-0.009	0.0033	-0.007
0.27333	-0.0066	-0.008	0.0033	-0.006
0.27417	-0.0066	-0.008	0.0033	-0.006
0.275	-0.0066	-0.009	0.0033	-0.005
0.27583	-0.0066	-0.009	0.0033	-0.005
0.27667	-0.0066	-0.009	0.0033	-0.005
0.2775	-0.0066	-0.01	0.0033	-0.005
0.27833	-0.0066	-0.01	0.0034	-0.005
0.27917	-0.0066	-0.01	0.0034	-0.006
0.28	-0.0066	-0.01	0.0034	-0.006
0.28083	-0.0066	-0.009	0.0034	-0.006
0.28167	-0.0066	-0.009	0.0034	-0.006
0.2825	-0.0066	-0.009	0.0034	-0.007
0.28333	-0.0066	-0.009	0.0034	-0.007
0.28417	-0.0066	-0.01	0.0035	-0.008
0.285	-0.0066	-0.01	0.0035	-0.007
0.28583	-0.0066	-0.01	0.0035	-0.007
0.28667	-0.0066	-0.009	0.0035	-0.007
0.2875	-0.0066	-0.009	0.0035	-0.008
0.28833	-0.0066	-0.009	0.0036	-0.008
0.28917	-0.0066	-0.009	0.0036	-0.009
0.29	-0.0066	-0.009	0.0036	-0.009
0.29083	-0.0065	-0.009	0.0036	-0.009
0.29167	-0.0065	-0.009	0.0036	-0.01
0.2925	-0.0065	-0.009	0.0036	-0.01
0.29333	-0.0065	-0.008	0.0036	-0.01
0.29417	-0.0065	-0.009	0.0036	-0.01
0.295	-0.0065	-0.009	0.0037	-0.01
0.29583	-0.0065	-0.009	0.0037	-0.009
0.29667	-0.0065	-0.01	0.0037	-0.009
0.2975	-0.0065	-0.011	0.0037	-0.009
0.29833	-0.0065	-0.011	0.0037	-0.01
0.29917	-0.0065	-0.011	0.0038	-0.01
0.3	-0.0065	-0.011	0.0038	-0.01
0.30083	-0.0065	-0.011	0.0038	-0.01
0.30167	-0.0065	-0.011	0.0038	-0.011
0.3025	-0.0065	-0.011	0.0038	-0.011
0.30333	-0.0065	-0.01	0.0038	-0.012
0.30417	-0.0064	-0.009	0.0039	-0.012
0.305	-0.0064	-0.009	0.0039	-0.012
0.30583	-0.0064	-0.009	0.0039	-0.012
0.30667	-0.0064	-0.009	0.0039	-0.012
0.3075	-0.0064	-0.01	0.0039	-0.013
0.30833	-0.0064	-0.01	0.0039	-0.013
0.30917	-0.0064	-0.01	0.004	-0.013
0.31	-0.0063	-0.01	0.004	-0.013
0.31083	-0.0063	-0.01	0.004	-0.013
0.31167	-0.0063	-0.011	0.004	-0.014
0.3125	-0.0063	-0.011	0.004	-0.013
0.31333	-0.0063	-0.012	0.004	-0.013
0.31417	-0.0063	-0.012	0.0041	-0.014
0.315	-0.0062	-0.012	0.0041	-0.015
0.31583	-0.0062	-0.012	0.0041	-0.015
0.31667	-0.0062	-0.012	0.0041	-0.014
0.3175	-0.0062	-0.013	0.0041	-0.014
0.31833	-0.0062	-0.012	0.0042	-0.014
0.31917	-0.0062	-0.012	0.0042	-0.014
0.32	-0.0062	-0.012	0.0042	-0.014
0.32083	-0.0062	-0.012	0.0042	-0.014
0.32167	-0.0062	-0.012	0.0042	-0.014
0.3225	-0.0062	-0.012	0.0043	-0.013
0.32333	-0.0062	-0.012	0.0043	-0.013
0.32417	-0.0062	-0.012	0.0043	-0.013
0.325	-0.0062	-0.012	0.0043	-0.011
0.32583	-0.0062	-0.012	0.0043	-0.011
0.32667	-0.0062	-0.012	0.0043	-0.01
0.3275	-0.0062	-0.012	0.0044	-0.01
0.32833	-0.0062	-0.012	0.0044	-0.01
0.32917	-0.0062	-0.012	0.0044	-0.01
0.33	-0.0061	-0.012	0.0044	-0.01
0.33083	-0.0061	-0.012	0.0044	-0.009
0.33167	-0.0061	-0.012	0.0045	-0.01
0.3325	-0.0061	-0.013	0.0045	-0.01
0.33333	-0.0061	-0.013	0.0045	-0.01
0.33417	-0.0061	-0.013	0.0045	-0.011
0.335	-0.0061	-0.013	0.0045	-0.011
0.33583	-0.0061	-0.012	0.0045	-0.011
0.33667	-0.0061	-0.012	0.0045	-0.012
0.3375	-0.0061	-0.011	0.0046	-0.011
0.33833	-0.0061	-0.011	0.0046	-0.01
0.33917	-0.0061	-0.011	0.0046	-0.011
0.34	-0.0061	-0.011	0.0046	-0.011
0.34083	-0.0061	-0.012	0.0046	-0.011
0.34167	-0.0061	-0.01	0.0046	-0.011
0.3425	-0.0061	-0.01	0.0047	-0.011
0.34333	-0.0061	-0.01	0.0047	-0.011
0.34417	-0.0061	-0.009	0.0047	-0.011
0.345	-0.006	-0.008	0.0047	-0.012
0.34583	-0.006	-0.008	0.0047	-0.012
0.34667	-0.006	-0.009	0.0047	-0.013
0.3475	-0.006	-0.01	0.0047	-0.013
0.34833	-0.006	-0.01	0.0048	-0.013
0.34917	-0.006	-0.01	0.0048	-0.013
0.35	-0.006	-0.01	0.0048	-0.013
0.35083	-0.006	-0.01	0.0048	-0.013
0.35167	-0.006	-0.01	0.0048	-0.012
0.3525	-0.006	-0.01	0.0048	-0.012
0.35333	-0.006	-0.008	0.0048	-0.012
0.35417	-0.006	-0.008	0.0048	-0.012
0.355	-0.0059	-0.007	0.0049	-0.012
0.35583	-0.0059	-0.007	0.0049	-0.012
0.35667	-0.0059	-0.007	0.0049	-0.012
0.3575	-0.0059	-0.008	0.0049	-0.012
0.35833	-0.0059	-0.008	0.0049	-0.012
0.35917	-0.0059	-0.009	0.0049	-0.012
0.36	-0.0059	-0.009	0.0049	-0.012
0.36083	-0.0059	-0.009	0.0049	-0.012
0.36167	-0.0059	-0.009	0.005	-0.012
0.3625	-0.0059	-0.009	0.005	-0.012
0.36333	-0.0059	-0.009	0.005	-0.012
0.36417	-0.0059	-0.009	0.005	-0.013
0.365	-0.0059	-0.009	0.005	-0.013
0.36583	-0.0059	-0.009	0.005	-0.013
0.36667	-0.0059	-0.008	0.005	-0.013
0.3675	-0.0059	-0.008	0.005	-0.013
0.36833	-0.0059	-0.008	0.0051	-0.013
0.36917	-0.0059	-0.006	0.0051	-0.013
0.37	-0.0059	-0.006	0.0051	-0.013
0.37083	-0.0059	-0.006	0.0051	-0.013
0.37167	-0.0058	-0.007	0.0051	-0.013
0.3725	-0.0058	-0.007	0.0051	-0.013
0.37333	-0.0058	-0.008	0.0051	-0.012
0.37417	-0.0058	-0.009	0.0052	-0.012
0.375	-0.0058	-0.009	0.0052	-0.012
0.37583	-0.0058	-0.009	0.0052	-0.012
0.37667	-0.0058	-0.009	0.0052	-0.012
0.3775	-0.0058	-0.009	0.0052	-0.013
0.37833	-0.0058	-0.009	0.0052	-0.013
0.37917	-0.0058	-0.009	0.0052	-0.013
0.38	-0.0058	-0.01	0.0052	-0.012
0.38083	-0.0058	-0.01	0.0053	-0.012
0.38167	-0.0058	-0.01	0.0053	-0.013
0.3825	-0.0058	-0.011	0.0053	-0.013
0.38333	-0.0058	-0.012	0.0053	-0.014
0.38417	-0.0058	-0.013	0.0053	-0.014
0.385	-0.0058	-0.013	0.0053	-0.014
0.38583	-0.0058	-0.014	0.0053	-0.014
0.38667	-0.0058	-0.015	0.0054	-0.015
0.3875	-0.0058	-0.016	0.0054	-0.014
0.38833	-0.0058	-0.015	0.0054	-0.015
0.38917	-0.0058	-0.015	0.0054	-0.015
0.39	-0.0058	-0.014	0.0054	-0.015
0.39083	-0.0058	-0.014	0.0054	-0.015
0.39167	-0.0058	-0.015	0.0054	-0.015
0.3925	-0.0058	-0.015	0.0054	-0.014
0.39333	-0.0058	-0.015	0.0054	-0.013
0.39417	-0.0058	-0.016	0.0054	-0.013
0.395	-0.0058	-0.016	0.0055	-0.013
0.39583	-0.0058	-0.016	0.0055	-0.013
0.39667	-0.0058	-0.016	0.0055	-0.013
0.3975	-0.0058	-0.016	0.0055	-0.013
0.39833	-0.0058	-0.016	0.0055	-0.013
0.39917	-0.0058	-0.016	0.0055	-0.013
0.4	-0.0058	-0.015	0.0055	-0.013
0.40083	-0.0058	-0.015	0.0055	-0.013
0.40167	-0.0058	-0.015	0.0055	-0.013
0.4025	-0.0059	-0.015	0.0055	-0.013
0.40333	-0.0059	-0.015	0.0056	-0.013
0.40417	-0.0059	-0.015	0.0056	-0.013
0.405	-0.0059	-0.015	0.0056	-0.012
0.40583	-0.0059	-0.014	0.0056	-0.012
0.40667	-0.0059	-0.014	0.0056	-0.012
0.4075	-0.0059	-0.013	0.0056	-0.012
0.40833	-0.0059	-0.013	0.0056	-0.013
0.40917	-0.0059	-0.012	0.0056	-0.013
0.41	-0.0059	-0.012	0.0057	-0.013
0.41083	-0.0059	-0.012	0.0057	-0.013
0.41167	-0.0059	-0.013	0.0057	-0.014
0.4125	-0.0059	-0.013	0.0057	-0.014
0.41333	-0.0059	-0.013	0.0057	-0.015
0.41417	-0.0059	-0.013	0.0057	-0.015
0.415	-0.0059	-0.013	0.0057	-0.014
0.41583	-0.0059	-0.012	0.0057	-0.014
0.41667	-0.0059	-0.012	0.0058	-0.014
0.4175	-0.0059	-0.013	0.0058	-0.013
0.41833	-0.0059	-0.012	0.0058	-0.013
0.41917	-0.0059	-0.012	0.0058	-0.012
0.42	-0.0059	-0.012	0.0058	-0.012
0.42083	-0.0059	-0.013	0.0058	-0.012
0.42167	-0.0059	-0.013	0.0058	-0.011
0.4225	-0.0059	-0.012	0.0058	-0.011
0.42333	-0.0059	-0.012	0.0058	-0.011
0.42417	-0.006	-0.012	0.0058	-0.009
0.425	-0.006	-0.012	0.0058	-0.01
0.42583	-0.006	-0.012	0.0058	-0.01
0.42667	-0.006	-0.011	0.0058	-0.009
0.4275	-0.006	-0.011	0.0059	-0.01
0.42833	-0.006	-0.01	0.0059	-0.01
0.42917	-0.006	-0.01	0.0059	-0.011
0.43	-0.006	-0.011	0.0059	-0.011
0.43083	-0.006	-0.011	0.0059	-0.012
0.43167	-0.006	-0.011	0.0059	-0.012
0.4325	-0.006	-0.011	0.0059	-0.012
0.43333	-0.0061	-0.012	0.0059	-0.011
0.43417	-0.0061	-0.012	0.0059	-0.01
0.435	-0.0061	-0.012	0.0059	-0.011
0.43583	-0.0061	-0.012	0.0059	-0.012
0.43667	-0.0061	-0.013	0.0059	-0.012
0.4375	-0.0061	-0.013	0.0059	-0.013
0.43833	-0.0061	-0.013	0.0059	-0.013
0.43917	-0.0061	-0.012	0.0059	-0.011
0.44	-0.0061	-0.012	0.0059	-0.011
0.44083	-0.0061	-0.013	0.0059	-0.011
0.44167	-0.0061	-0.013	0.006	-0.011
0.4425	-0.0061	-0.013	0.006	-0.012
0.44333	-0.0061	-0.013	0.006	-0.012
0.44417	-0.0061	-0.013	0.006	-0.011
0.445	-0.0061	-0.013	0.006	-0.011
0.44583	-0.0061	-0.013	0.006	-0.011
0.44667	-0.0062	-0.013	0.006	-0.01
0.4475	-0.0062	-0.013	0.006	-0.01
0.44833	-0.0062	-0.012	0.006	-0.01
0.44917	-0.0062	-0.013	0.006	-0.009
0.45	-0.0062	-0.012	0.006	-0.009
0.45083	-0.0062	-0.012	0.006	-0.009
0.45167	-0.0062	-0.011	0.006	-0.01
0.4525	-0.0062	-0.011	0.006	-0.01
0.45333	-0.0062	-0.01	0.006	-0.012
0.45417	-0.0062	-0.01	0.006	-0.012
0.455	-0.0062	-0.01	0.006	-0.012
0.45583	-0.0062	-0.01	0.006	-0.013
0.45667	-0.0062	-0.01	0.006	-0.012
0.4575	-0.0062	-0.011	0.006	-0.011
0.45833	-0.0062	-0.011	0.006	-0.012
0.45917	-0.0062	-0.01	0.0061	-0.012
0.46	-0.0062	-0.011	0.0061	-0.013
0.46083	-0.0062	-0.012	0.0061	-0.013
0.46167	-0.0062	-0.012	0.0061	-0.014
0.4625	-0.0062	-0.012	0.0061	-0.016
0.46333	-0.0063	-0.013	0.0061	-0.015
0.46417	-0.0063	-0.013	0.0061	-0.015
0.465	-0.0063	-0.013	0.0061	-0.015
0.46583	-0.0063	-0.014	0.0061	-0.015
0.46667	-0.0063	-0.014	0.0061	-0.016
0.4675	-0.0063	-0.014	0.0061	-0.016
0.46833	-0.0063	-0.013	0.0061	-0.017
0.46917	-0.0063	-0.013	0.0061	-0.017
0.47	-0.0062	-0.013	0.0062	-0.017
0.47083	-0.0062	-0.013	0.0062	-0.018
0.47167	-0.0063	-0.013	0.0062	-0.018
0.4725	-0.0063	-0.014	0.0062	-0.019
0.47333	-0.0062	-0.013	0.0062	-0.018
0.47417	-0.0062	-0.014	0.0062	-0.018
0.475	-0.0062	-0.015	0.0062	-0.018
0.47583	-0.0062	-0.015	0.0062	-0.017
0.47667	-0.0062	-0.016	0.0062	-0.017
0.4775	-0.0062	-0.016	0.0062	-0.016
0.47833	-0.0062	-0.016	0.0062	-0.017
0.47917	-0.0062	-0.016	0.0062	-0.017
0.48	-0.0062	-0.016	0.0062	-0.017
0.48083	-0.0062	-0.016	0.0062	-0.017
0.48167	-0.0062	-0.015	0.0063	-0.017
0.4825	-0.0062	-0.015	0.0063	-0.017
0.48333	-0.0062	-0.015	0.0063	-0.017
0.48417	-0.0062	-0.014	0.0063	-0.017
0.485	-0.0062	-0.014	0.0063	-0.016
0.48583	-0.0062	-0.014	0.0063	-0.015
0.48667	-0.0062	-0.014	0.0063	-0.015
0.4875	-0.0062	-0.014	0.0063	-0.015
0.48833	-0.0062	-0.015	0.0063	-0.015
0.48917	-0.0062	-0.016	0.0063	-0.015
0.49	-0.0062	-0.016	0.0063	-0.016
0.49083	-0.0062	-0.017	0.0063	-0.015
0.49167	-0.0061	-0.016	0.0064	-0.015
0.4925	-0.0061	-0.016	0.0064	-0.014
0.49333	-0.0061	-0.017	0.0064	-0.014
0.49417	-0.0061	-0.016	0.0064	-0.014
0.495	-0.0061	-0.016	0.0064	-0.014
0.49583	-0.0061	-0.016	0.0064	-0.014
0.49667	-0.0061	-0.017	0.0064	-0.015
0.4975	-0.0061	-0.015	0.0065	-0.015
0.49833	-0.0061	-0.015	0.0065	-0.015
0.49917	-0.0061	-0.015	0.0065	-0.015
0.5	-0.0061	-0.015	0.0065	-0.014
0.50083	-0.0061	-0.015	0.0065	-0.014
0.50167	-0.0061	-0.014	0.0065	-0.014
0.5025	-0.0061	-0.014	0.0065	-0.014
0.50333	-0.006	-0.014	0.0065	-0.015
0.50417	-0.006	-0.014	0.0065	-0.015
0.505	-0.006	-0.013	0.0065	-0.015
0.50583	-0.006	-0.013	0.0065	-0.015
0.50667	-0.006	-0.013	0.0066	-0.015
0.5075	-0.006	-0.013	0.0066	-0.015
0.50833	-0.006	-0.013	0.0066	-0.015
0.50917	-0.006	-0.013	0.0066	-0.015
0.51	-0.0059	-0.012	0.0066	-0.014
0.51083	-0.0059	-0.013	0.0066	-0.014
0.51167	-0.0059	-0.013	0.0066	-0.014
0.5125	-0.0059	-0.014	0.0066	-0.014
0.51333	-0.0059	-0.014	0.0066	-0.014
0.51417	-0.0059	-0.014	0.0066	-0.014
0.515	-0.0059	-0.013	0.0067	-0.014
0.51583	-0.0059	-0.013	0.0067	-0.014
0.51667	-0.0059	-0.013	0.0067	-0.015
0.5175	-0.0059	-0.014	0.0067	-0.015
0.51833	-0.0059	-0.013	0.0067	-0.015
0.51917	-0.0059	-0.013	0.0067	-0.015
0.52	-0.0059	-0.013	0.0067	-0.014
0.52083	-0.0058	-0.013	0.0068	-0.014
0.52167	-0.0058	-0.014	0.0068	-0.014
0.5225	-0.0058	-0.014	0.0068	-0.014
0.52333	-0.0058	-0.014	0.0068	-0.014
0.52417	-0.0058	-0.014	0.0068	-0.014
0.525	-0.0058	-0.013	0.0068	-0.013
0.52583	-0.0058	-0.013	0.0068	-0.013
0.52667	-0.0058	-0.013	0.0068	-0.013
0.5275	-0.0058	-0.014	0.0068	-0.011
0.52833	-0.0058	-0.014	0.0068	-0.011
0.52917	-0.0058	-0.014	0.0069	-0.011
0.53	-0.0058	-0.014	0.0069	-0.012
0.53083	-0.0058	-0.013	0.0069	-0.012
0.53167	-0.0057	-0.013	0.0069	-0.012
0.5325	-0.0057	-0.012	0.0069	-0.011
0.53333	-0.0057	-0.012	0.0069	-0.011
0.53417	-0.0057	-0.012	0.0069	-0.01
0.535	-0.0057	-0.012	0.0069	-0.011
0.53583	-0.0057	-0.012	0.0069	-0.011
0.53667	-0.0057	-0.013	0.007	-0.011
0.5375	-0.0057	-0.012	0.007	-0.013
0.53833	-0.0057	-0.012	0.007	-0.013
0.53917	-0.0057	-0.012	0.007	-0.013
0.54	-0.0057	-0.012	0.007	-0.012
0.54083	-0.0057	-0.012	0.007	-0.012
0.54167	-0.0057	-0.012	0.007	-0.013
0.5425	-0.0057	-0.011	0.007	-0.013
0.54333	-0.0057	-0.012	0.007	-0.012
0.54417	-0.0056	-0.012	0.007	-0.012
0.545	-0.0056	-0.013	0.0071	-0.013
0.54583	-0.0056	-0.014	0.0071	-0.013
0.54667	-0.0056	-0.013	0.0071	-0.013
0.5475	-0.0056	-0.013	0.0071	-0.013
0.54833	-0.0056	-0.013	0.0071	-0.012
0.54917	-0.0056	-0.013	0.0071	-0.012
0.55	-0.0056	-0.014	0.0071	-0.012
0.55083	-0.0056	-0.014	0.0071	-0.012
0.55167	-0.0056	-0.014	0.0071	-0.012
0.5525	-0.0056	-0.013	0.0072	-0.011
0.55333	-0.0056	-0.013	0.0072	-0.011
0.55417	-0.0056	-0.014	0.0072	-0.011
0.555	-0.0056	-0.014	0.0072	-0.011
0.55583	-0.0056	-0.013	0.0072	-0.012
0.55667	-0.0056	-0.012	0.0072	-0.012
0.5575	-0.0056	-0.012	0.0072	-0.012
0.55833	-0.0056	-0.013	0.0072	-0.012
0.55917	-0.0056	-0.013	0.0072	-0.011
0.56	-0.0056	-0.011	0.0072	-0.011
0.56083	-0.0056	-0.01	0.0072	-0.011
0.56167	-0.0056	-0.01	0.0073	-0.011
0.5625	-0.0055	-0.01	0.0073	-0.012
0.56333	-0.0055	-0.01	0.0073	-0.012
0.56417	-0.0055	-0.01	0.0073	-0.012
0.565	-0.0055	-0.011	0.0073	-0.012
0.56583	-0.0055	-0.01	0.0073	-0.012
0.56667	-0.0055	-0.011	0.0073	-0.011
0.5675	-0.0055	-0.011	0.0073	-0.012
0.56833	-0.0055	-0.012	0.0073	-0.012
0.56917	-0.0055	-0.012	0.0073	-0.012
0.57	-0.0055	-0.012	0.0074	-0.011
0.57083	-0.0055	-0.012	0.0074	-0.011
0.57167	-0.0055	-0.012	0.0074	-0.011
0.5725	-0.0055	-0.012	0.0074	-0.011
0.57333	-0.0055	-0.011	0.0074	-0.012
0.57417	-0.0055	-0.011	0.0074	-0.012
0.575	-0.0055	-0.012	0.0074	-0.011
0.57583	-0.0055	-0.012	0.0074	-0.011
0.57667	-0.0055	-0.012	0.0075	-0.01
0.5775	-0.0055	-0.012	0.0075	-0.01
0.57833	-0.0055	-0.013	0.0075	-0.01
0.57917	-0.0055	-0.012	0.0075	-0.012
0.58	-0.0055	-0.013	0.0075	-0.012
0.58083	-0.0055	-0.013	0.0075	-0.012
0.58167	-0.0055	-0.012	0.0075	-0.013
0.5825	-0.0055	-0.012	0.0075	-0.013
0.58333	-0.0055	-0.012	0.0076	-0.013
0.58417	-0.0055	-0.013	0.0076	-0.014
0.585	-0.0055	-0.013	0.0076	-0.014
0.58583	-0.0055	-0.013	0.0076	-0.014
0.58667	-0.0055	-0.013	0.0076	-0.014
0.5875	-0.0055	-0.014	0.0076	-0.014
0.58833	-0.0055	-0.014	0.0076	-0.016
0.58917	-0.0055	-0.014	0.0076	-0.015
0.59	-0.0055	-0.014	0.0076	-0.015
0.59083	-0.0056	-0.014	0.0076	-0.016
0.59167	-0.0056	-0.014	0.0076	-0.016
0.5925	-0.0056	-0.013	0.0077	-0.016
0.59333	-0.0056	-0.013	0.0077	-0.017
0.59417	-0.0056	-0.014	0.0077	-0.017
0.595	-0.0056	-0.013	0.0077	-0.016
0.59583	-0.0056	-0.013	0.0077	-0.017
0.59667	-0.0056	-0.013	0.0077	-0.018
0.5975	-0.0056	-0.013	0.0077	-0.018
0.59833	-0.0056	-0.014	0.0077	-0.019
0.59917	-0.0056	-0.014	0.0078	-0.018
0.6	-0.0056	-0.014	0.0078	-0.018
0.60083	-0.0056	-0.014	0.0078	-0.017
0.60167	-0.0056	-0.014	0.0078	-0.017
0.6025	-0.0056	-0.014	0.0078	-0.017
0.60333	-0.0056	-0.014	0.0078	-0.018
0.60417	-0.0056	-0.015	0.0078	-0.018
0.605	-0.0056	-0.015	0.0078	-0.018
0.60583	-0.0056	-0.015	0.0078	-0.018
0.60667	-0.0056	-0.015	0.0079	-0.017
0.6075	-0.0056	-0.015	0.0079	-0.017
0.60833	-0.0056	-0.015	0.0079	-0.017
0.60917	-0.0056	-0.015	0.0079	-0.017
0.61	-0.0056	-0.014	0.0079	-0.017
0.61083	-0.0056	-0.014	0.0079	-0.016
0.61167	-0.0056	-0.014	0.0079	-0.016
0.6125	-0.0056	-0.014	0.0079	-0.016
0.61333	-0.0056	-0.014	0.0079	-0.016
0.61417	-0.0056	-0.014	0.0079	-0.016
0.615	-0.0056	-0.014	0.008	-0.016
0.61583	-0.0056	-0.014	0.008	-0.016
0.61667	-0.0056	-0.014	0.008	-0.016
0.6175	-0.0056	-0.014	0.008	-0.017
0.61833	-0.0056	-0.014	0.008	-0.018
0.61917	-0.0056	-0.013	0.008	-0.018
0.62	-0.0057	-0.013	0.008	-0.017
0.62083	-0.0057	-0.013	0.008	-0.017
0.62167	-0.0057	-0.012	0.008	-0.017
0.6225	-0.0057	-0.012	0.008	-0.017
0.62333	-0.0057	-0.011	0.008	-0.017
0.62417	-0.0057	-0.011	0.0081	-0.018
0.625	-0.0057	-0.01	0.0081	-0.019
0.62583	-0.0057	-0.009	0.0081	-0.02
0.62667	-0.0057	-0.009	0.0081	-0.02
0.6275	-0.0057	-0.009	0.0081	-0.02
0.62833	-0.0057	-0.009	0.0081	-0.02
0.62917	-0.0057	-0.009	0.0081	-0.02
0.63	-0.0057	-0.009	0.0081	-0.019
0.63083	-0.0057	-0.008	0.0082	-0.018
0.63167	-0.0057	-0.007	0.0082	-0.017
0.6325	-0.0057	-0.008	0.0082	-0.017
0.63333	-0.0057	-0.008	0.0082	-0.016
0.63417	-0.0058	-0.008	0.0082	-0.016
0.635	-0.0058	-0.009	0.0082	-0.015
0.63583	-0.0058	-0.009	0.0082	-0.014
0.63667	-0.0058	-0.009	0.0082	-0.014
0.6375	-0.0058	-0.01	0.0082	-0.014
0.63833	-0.0058	-0.01	0.0082	-0.013
0.63917	-0.0058	-0.011	0.0082	-0.013
0.64	-0.0058	-0.011	0.0082	-0.014
0.64083	-0.0058	-0.01	0.0083	-0.014
0.64167	-0.0058	-0.01	0.0083	-0.014
0.6425	-0.0058	-0.01	0.0083	-0.015
0.64333	-0.0059	-0.01	0.0083	-0.015
0.64417	-0.0059	-0.011	0.0083	-0.015
0.645	-0.0059	-0.011	0.0083	-0.017
0.64583	-0.0059	-0.011	0.0083	-0.016
0.64667	-0.0059	-0.012	0.0083	-0.016
0.6475	-0.0059	-0.012	0.0083	-0.017
0.64833	-0.0059	-0.013	0.0083	-0.017
0.64917	-0.0059	-0.013	0.0083	-0.017
0.65	-0.0059	-0.013	0.0083	-0.016
0.65083	-0.0059	-0.013	0.0084	-0.017
0.65167	-0.0059	-0.013	0.0084	-0.017
0.6525	-0.0059	-0.014	0.0084	-0.015
0.65333	-0.006	-0.015	0.0084	-0.015
0.65417	-0.006	-0.014	0.0084	-0.015
0.655	-0.006	-0.014	0.0084	-0.015
0.65583	-0.006	-0.015	0.0084	-0.016
0.65667	-0.006	-0.016	0.0084	-0.015
0.6575	-0.006	-0.016	0.0084	-0.015
0.65833	-0.006	-0.016	0.0084	-0.015
0.65917	-0.006	-0.015	0.0084	-0.015
0.66	-0.006	-0.016	0.0084	-0.015
0.66083	-0.0061	-0.015	0.0085	-0.015
0.66167	-0.0061	-0.016	0.0085	-0.016
0.6625	-0.0061	-0.016	0.0085	-0.016
0.66333	-0.0061	-0.016	0.0085	-0.018
0.66417	-0.0061	-0.016	0.0085	-0.018
0.665	-0.0061	-0.016	0.0085	-0.018
0.66583	-0.0061	-0.016	0.0085	-0.019
0.66667	-0.0061	-0.015	0.0085	-0.019
0.6675	-0.0061	-0.015	0.0085	-0.019
0.66833	-0.0061	-0.014	0.0085	-0.019
0.66917	-0.0062	-0.014	0.0086	-0.018
0.67	-0.0062	-0.014	0.0086	-0.018
0.67083	-0.0062	-0.013	0.0086	-0.017
0.67167	-0.0062	-0.013	0.0086	-0.017
0.6725	-0.0062	-0.013	0.0086	-0.017
0.67333	-0.0062	-0.013	0.0086	-0.017
0.67417	-0.0062	-0.013	0.0086	-0.017
0.675	-0.0062	-0.014	0.0086	-0.017
0.67583	-0.0062	-0.014	0.0086	-0.017
0.67667	-0.0063	-0.013	0.0086	-0.017
0.6775	-0.0063	-0.013	0.0086	-0.018
0.67833	-0.0063	-0.012	0.0087	-0.018
0.67917	-0.0063	-0.012	0.0087	-0.018
0.68	-0.0063	-0.012	0.0087	-0.018
0.68083	-0.0063	-0.012	0.0087	-0.019
0.68167	-0.0063	-0.012	0.0087	-0.019
0.6825	-0.0064	-0.013	0.0087	-0.019
0.68333	-0.0064	-0.013	0.0087	-0.019
0.68417	-0.0064	-0.013	0.0087	-0.019
0.685	-0.0064	-0.013	0.0087	-0.019
0.68583	-0.0064	-0.012	0.0087	-0.018
0.68667	-0.0064	-0.012	0.0087	-0.018
0.6875	-0.0064	-0.012	0.0087	-0.019
0.68833	-0.0065	-0.013	0.0087	-0.019
0.68917	-0.0065	-0.013	0.0087	-0.019
0.69	-0.0065	-0.013	0.0087	-0.019
0.69083	-0.0065	-0.012	0.0088	-0.018
0.69167	-0.0065	-0.012	0.0088	-0.017
0.6925	-0.0065	-0.012	0.0088	-0.018
0.69333	-0.0065	-0.013	0.0088	-0.018
0.69417	-0.0066	-0.013	0.0088	-0.018
0.695	-0.0066	-0.014	0.0088	-0.018
0.69583	-0.0066	-0.014	0.0088	-0.018
0.69667	-0.0066	-0.014	0.0088	-0.017
0.6975	-0.0066	-0.014	0.0088	-0.017
0.69833	-0.0066	-0.014	0.0088	-0.016
0.69917	-0.0067	-0.014	0.0088	-0.016
0.7	-0.0067	-0.015	0.0088	-0.016
0.70083	-0.0067	-0.015	0.0088	-0.017
0.70167	-0.0067	-0.015	0.0088	-0.017
0.7025	-0.0067	-0.014	0.0089	-0.017
0.70333	-0.0067	-0.014	0.0089	-0.016
0.70417	-0.0067	-0.014	0.0089	-0.016
0.705	-0.0067	-0.014	0.0089	-0.016
0.70583	-0.0068	-0.014	0.0089	-0.015
0.70667	-0.0068	-0.015	0.0089	-0.015
0.7075	-0.0068	-0.014	0.0089	-0.015
0.70833	-0.0068	-0.015	0.0089	-0.015
0.70917	-0.0068	-0.015	0.0089	-0.015
0.71	-0.0068	-0.014	0.0089	-0.015
0.71083	-0.0068	-0.014	0.0089	-0.014
0.71167	-0.0068	-0.014	0.0089	-0.014
0.7125	-0.0069	-0.014	0.0089	-0.012
0.71333	-0.0069	-0.013	0.0089	-0.013
0.71417	-0.0069	-0.014	0.0089	-0.013
0.715	-0.0069	-0.014	0.0089	-0.014
0.71583	-0.0069	-0.014	0.0089	-0.015
0.71667	-0.007	-0.014	0.0089	-0.016
0.7175	-0.007	-0.014	0.0089	-0.016
0.71833	-0.007	-0.014	0.0089	-0.017
0.71917	-0.007	-0.015	0.0089	-0.015
0.72	-0.007	-0.015	0.0089	-0.015
0.72083	-0.007	-0.015	0.0089	-0.016
0.72167	-0.007	-0.015	0.0089	-0.016
0.7225	-0.0071	-0.015	0.0089	-0.016
0.72333	-0.0071	-0.014	0.0089	-0.016
0.72417	-0.0071	-0.014	0.0089	-0.016
0.725	-0.0071	-0.013	0.0089	-0.016
0.72583	-0.0071	-0.013	0.0089	-0.016
0.72667	-0.0071	-0.013	0.0089	-0.016
0.7275	-0.0071	-0.013	0.0089	-0.016
0.72833	-0.0071	-0.014	0.0089	-0.015
0.72917	-0.0072	-0.014	0.0089	-0.015
0.73	-0.0072	-0.015	0.009	-0.016
0.73083	-0.0072	-0.014	0.009	-0.016
0.73167	-0.0072	-0.014	0.009	-0.017
0.7325	-0.0072	-0.014	0.009	-0.017
0.73333	-0.0072	-0.015	0.009	-0.017
0.73417	-0.0072	-0.015	0.009	-0.017
0.735	-0.0072	-0.015	0.009	-0.018
0.73583	-0.0072	-0.016	0.009	-0.018
0.73667	-0.0073	-0.017	0.009	-0.019
0.7375	-0.0073	-0.017	0.009	-0.019
0.73833	-0.0073	-0.016	0.009	-0.019
0.73917	-0.0073	-0.016	0.009	-0.018
0.74	-0.0073	-0.016	0.009	-0.018
0.74083	-0.0073	-0.016	0.009	-0.018
0.74167	-0.0073	-0.016	0.009	-0.019
0.7425	-0.0074	-0.015	0.009	-0.018
0.74333	-0.0074	-0.015	0.009	-0.018
0.74417	-0.0074	-0.013	0.009	-0.018
0.745	-0.0074	-0.015	0.009	-0.017
0.74583	-0.0074	-0.015	0.009	-0.016
0.74667	-0.0074	-0.015	0.009	-0.016
0.7475	-0.0074	-0.015	0.009	-0.017
0.74833	-0.0074	-0.015	0.009	-0.016
0.74917	-0.0074	-0.016	0.009	-0.017
0.75	-0.0074	-0.016	0.009	-0.017
0.75083	-0.0074	-0.017	0.009	-0.017
0.75167	-0.0074	-0.016	0.009	-0.016
0.7525	-0.0074	-0.015	0.009	-0.016
0.75333	-0.0074	-0.015	0.009	-0.016
0.75417	-0.0075	-0.015	0.009	-0.016
0.755	-0.0075	-0.016	0.009	-0.016
0.75583	-0.0075	-0.017	0.009	-0.016
0.75667	-0.0075	-0.017	0.009	-0.016
0.7575	-0.0075	-0.017	0.009	-0.017
0.75833	-0.0075	-0.017	0.009	-0.017
0.75917	-0.0075	-0.017	0.009	-0.017
0.76	-0.0075	-0.017	0.009	-0.018
0.76083	-0.0075	-0.017	0.009	-0.018
0.76167	-0.0075	-0.018	0.009	-0.017
0.7625	-0.0075	-0.018	0.009	-0.017
0.76333	-0.0075	-0.018	0.009	-0.017
0.76417	-0.0075	-0.018	0.009	-0.017
0.765	-0.0075	-0.018	0.009	-0.018
0.76583	-0.0075	-0.018	0.009	-0.018
0.76667	-0.0075	-0.018	0.009	-0.018
0.7675	-0.0075	-0.018	0.009	-0.019
0.76833	-0.0075	-0.018	0.009	-0.019
0.76917	-0.0075	-0.018	0.009	-0.019
0.77	-0.0075	-0.019	0.009	-0.019
0.77083	-0.0075	-0.018	0.009	-0.019
0.77167	-0.0075	-0.018	0.009	-0.019
0.7725	-0.0075	-0.018	0.009	-0.019
0.77333	-0.0075	-0.019	0.009	-0.018
0.77417	-0.0075	-0.018	0.009	-0.018
0.775	-0.0075	-0.018	0.009	-0.018
0.77583	-0.0076	-0.019	0.009	-0.018
0.77667	-0.0076	-0.019	0.009	-0.018
0.7775	-0.0076	-0.019	0.009	-0.018
0.77833	-0.0076	-0.019	0.009	-0.018
0.77917	-0.0076	-0.019	0.009	-0.018
0.78	-0.0076	-0.02	0.009	-0.018
0.78083	-0.0076	-0.021	0.009	-0.018
0.78167	-0.0076	-0.021	0.009	-0.018
0.7825	-0.0076	-0.021	0.009	-0.017
0.78333	-0.0076	-0.021	0.009	-0.018
0.78417	-0.0076	-0.021	0.009	-0.017
0.785	-0.0076	-0.02	0.009	-0.018
0.78583	-0.0076	-0.02	0.009	-0.016
0.78667	-0.0076	-0.02	0.009	-0.016
0.7875	-0.0076	-0.019	0.009	-0.015
0.78833	-0.0076	-0.019	0.009	-0.016
0.78917	-0.0076	-0.019	0.009	-0.015
0.79	-0.0076	-0.02	0.009	-0.015
0.79083	-0.0076	-0.019	0.009	-0.014
0.79167	-0.0076	-0.019	0.009	-0.014
0.7925	-0.0076	-0.018	0.009	-0.014
0.79333	-0.0076	-0.018	0.009	-0.014
0.79417	-0.0076	-0.017	0.009	-0.014
0.795	-0.0076	-0.017	0.009	-0.014
0.79583	-0.0076	-0.016	0.009	-0.013
0.79667	-0.0076	-0.015	0.009	-0.013
0.7975	-0.0076	-0.016	0.009	-0.013
0.79833	-0.0076	-0.017	0.009	-0.014
0.79917	-0.0076	-0.017	0.009	-0.015
0.8	-0.0076	-0.017	0.009	-0.015
0.80083	-0.0076	-0.017	0.009	-0.016
0.80167	-0.0076	-0.017	0.009	-0.016
0.8025	-0.0076	-0.017	0.009	-0.017
0.80333	-0.0076	-0.018	0.009	-0.017
0.80417	-0.0076	-0.017	0.009	-0.017
0.805	-0.0076	-0.017	0.009	-0.017
0.80583	-0.0076	-0.017	0.009	-0.018
0.80667	-0.0076	-0.017	0.009	-0.018
0.8075	-0.0076	-0.017	0.009	-0.019
0.80833	-0.0076	-0.016	0.009	-0.019
0.80917	-0.0077	-0.016	0.009	-0.02
0.81	-0.0077	-0.016	0.0091	-0.02
0.81083	-0.0077	-0.016	0.0091	-0.019
0.81167	-0.0077	-0.016	0.0091	-0.018
0.8125	-0.0077	-0.016	0.0091	-0.019
0.81333	-0.0077	-0.017	0.0091	-0.019
0.81417	-0.0077	-0.017	0.0091	-0.019
0.815	-0.0077	-0.018	0.0091	-0.02
0.81583	-0.0077	-0.018	0.0091	-0.02
0.81667	-0.0077	-0.018	0.0091	-0.019
0.8175	-0.0077	-0.017	0.009	-0.019
0.81833	-0.0077	-0.017	0.009	-0.019
0.81917	-0.0077	-0.017	0.009	-0.019
0.82	-0.0077	-0.017	0.009	-0.019
0.82083	-0.0077	-0.017	0.009	-0.019
0.82167	-0.0078	-0.017	0.009	-0.019
0.8225	-0.0078	-0.017	0.009	-0.019
0.82333	-0.0078	-0.018	0.009	-0.019
0.82417	-0.0078	-0.018	0.009	-0.019
0.825	-0.0078	-0.018	0.009	-0.02
0.82583	-0.0078	-0.017	0.0089	-0.02
0.82667	-0.0079	-0.017	0.0089	-0.02
0.8275	-0.0079	-0.017	0.0089	-0.019
0.82833	-0.0079	-0.017	0.0088	-0.019
0.82917	-0.0079	-0.017	0.0087	-0.018
0.83	-0.008	-0.017	0.0087	-0.018
0.83083	-0.008	-0.018	0.0087	-0.018
0.83167	-0.0081	-0.018	0.0086	-0.019
0.8325	-0.0082	-0.017	0.0085	-0.019
0.83333	-0.0082	-0.017	0.0083	-0.019
0.83417	-0.0083	-0.017	0.0082	-0.019
0.835	-0.0084	-0.017	0.0082	-0.02
0.83583	-0.0085	-0.016	0.0079	-0.02
0.83667	-0.0087	-0.016	0.0078	-0.019
0.8375	-0.0088	-0.017	0.0077	-0.019
0.83833	-0.0089	-0.016	0.0074	-0.019
0.83917	-0.0091	-0.016	0.0072	-0.019
0.84	-0.0093	-0.016	0.0068	-0.018
0.84083	-0.0094	-0.016	0.0066	-0.017
0.84167	-0.0098	-0.016	0.0063	-0.017
0.8425	-0.01	-0.017	0.0058	-0.017
0.84333	-0.0104	-0.017	0.0055	-0.018
0.84417	-0.0106	-0.017	0.0052	-0.018
0.845	-0.0109	-0.017	0.0044	-0.018
0.84583	-0.0115	-0.018	0.004	-0.019
0.84667	-0.0118	-0.017	0.0032	-0.019
0.8475	-0.0122	-0.018	0.0026	-0.02
0.84833	-0.013	-0.018	0.0021	-0.02
0.84917	-0.0134	-0.018	0.001	-0.02
0.85	-0.0144	-0.018	0.0003	-0.021
0.85083	-0.0149	-0.018	-0.0004	-0.021
0.85167	-0.0155	-0.018	-0.0018	-0.021
0.8525	-0.0168	-0.018	-0.0026	-0.022
0.85333	-0.0174	-0.018	-0.0035	-0.022
0.85417	-0.0182	-0.018	-0.0054	-0.023
0.855	-0.0198	-0.017	-0.0064	-0.023
0.85583	-0.0207	-0.017	-0.0086	-0.023
0.85667	-0.0226	-0.017	-0.0098	-0.024
0.8575	-0.0236	-0.017	-0.0111	-0.024
0.85833	-0.0247	-0.017	-0.0138	-0.024
0.85917	-0.0271	-0.016	-0.0153	-0.025
0.86	-0.0284	-0.016	-0.0168	-0.025
0.86083	-0.0297	-0.016	-0.0201	-0.025
0.86167	-0.0327	-0.016	-0.0219	-0.025
0.8625	-0.0342	-0.016	-0.0257	-0.025
0.86333	-0.0359	-0.016	-0.0278	-0.025
0.86417	-0.0394	-0.017	-0.0299	-0.024
0.865	-0.0413	-0.018	-0.0345	-0.024
0.86583	-0.0454	-0.018	-0.0369	-0.023
0.86667	-0.0476	-0.018	-0.0394	-0.023
0.8675	-0.0499	-0.018	-0.0448	-0.022
0.86833	-0.0548	-0.018	-0.0477	-0.023
0.86917	-0.0574	-0.019	-0.0506	-0.023
0.87	-0.0601	-0.019	-0.0569	-0.023
0.87083	-0.0658	-0.02	-0.0603	-0.023
0.87167	-0.0688	-0.02	-0.0673	-0.023
0.8725	-0.0753	-0.02	-0.071	-0.022
0.87333	-0.0787	-0.019	-0.0749	-0.023
0.87417	-0.0822	-0.02	-0.083	-0.023
0.875	-0.0897	-0.019	-0.0872	-0.023
0.87583	-0.0936	-0.018	-0.0917	-0.023
0.87667	-0.0977	-0.019	-0.1009	-0.023
0.8775	-0.1063	-0.02	-0.1057	-0.023
0.87833	-0.1108	-0.02	-0.1159	-0.023
0.87917	-0.1154	-0.02	-0.1211	-0.022
0.88	-0.1251	-0.02	-0.1266	-0.021
0.88083	-0.1302	-0.021	-0.138	-0.021
0.88167	-0.1409	-0.022	-0.1439	-0.021
0.8825	-0.1465	-0.022	-0.15	-0.021
0.88333	-0.1522	-0.022	-0.1627	-0.021
0.88417	-0.1642	-0.022	-0.1693	-0.021
0.885	-0.1704	-0.022	-0.183	-0.02
0.88583	-0.1768	-0.021	-0.1901	-0.02
0.88667	-0.1901	-0.022	-0.1974	-0.02
0.8875	-0.197	-0.022	-0.2124	-0.019
0.88833	-0.2114	-0.021	-0.2202	-0.019
0.88917	-0.2188	-0.021	-0.2282	-0.02
0.89	-0.2265	-0.02	-0.2447	-0.02
0.89083	-0.2422	-0.021	-0.2532	-0.02
0.89167	-0.2504	-0.021	-0.2619	-0.02
0.8925	-0.2587	-0.021	-0.2797	-0.02
0.89333	-0.2759	-0.021	-0.2889	-0.02
0.89417	-0.2847	-0.021	-0.3079	-0.02
0.895	-0.303	-0.02	-0.3176	-0.02
0.89583	-0.3124	-0.021	-0.3275	-0.02
0.89667	-0.322	-0.021	-0.3478	-0.02
0.8975	-0.3417	-0.021	-0.3582	-0.02
0.89833	-0.3518	-0.022	-0.3688	-0.019
0.89917	-0.3621	-0.021	-0.3905	-0.02
0.9	-0.3832	-0.021	-0.4015	-0.021
0.90083	-0.394	-0.021	-0.4242	-0.021
0.90167	-0.405	-0.021	-0.4357	-0.021
0.9025	-0.4275	-0.021	-0.4474	-0.021
0.90333	-0.4389	-0.02	-0.4713	-0.021
0.90417	-0.4624	-0.019	-0.4834	-0.021
0.905	-0.4743	-0.019	-0.4957	-0.021
0.90583	-0.4864	-0.019	-0.5208	-0.021
0.90667	-0.5111	-0.018	-0.5334	-0.021
0.9075	-0.5236	-0.018	-0.5593	-0.02
0.90833	-0.5363	-0.018	-0.5724	-0.02
0.90917	-0.5621	-0.018	-0.5856	-0.02
0.91	-0.5752	-0.019	-0.6123	-0.02
0.91083	-0.6018	-0.019	-0.6258	-0.019
0.91167	-0.6153	-0.019	-0.6395	-0.02
0.9125	-0.6289	-0.019	-0.667	-0.02
0.91333	-0.6563	-0.019	-0.6809	-0.02
0.91417	-0.6703	-0.019	-0.6949	-0.02
0.915	-0.6843	-0.018	-0.7231	-0.02
0.91583	-0.7125	-0.019	-0.7373	-0.02
0.91667	-0.7268	-0.018	-0.7659	-0.02
0.9175	-0.7555	-0.018	-0.7803	-0.021
0.91833	-0.77	-0.017	-0.7947	-0.021
0.91917	-0.7845	-0.018	-0.8237	-0.021
0.92	-0.8137	-0.018	-0.8382	-0.02
0.92083	-0.8284	-0.019	-0.8527	-0.02
0.92167	-0.8431	-0.019	-0.8818	-0.021
0.9225	-0.8726	-0.02	-0.8964	-0.021
0.92333	-0.8874	-0.02	-0.9255	-0.021
0.92417	-0.9022	-0.02	-0.94	-0.022
0.925	-0.9318	-0.02	-0.9546	-0.022
0.92583	-0.9466	-0.019	-0.9835	-0.022
0.92667	-0.9762	-0.019	-0.9979	-0.022
0.9275	-0.9909	-0.019	-1.0123	-0.022
0.92833	-1.0056	-0.02	-1.0409	-0.022
0.92917	-1.0349	-0.02	-1.0551	-0.022
0.93	-1.0495	-0.021	-1.0693	-0.022
0.93083	-1.064	-0.021	-1.0973	-0.02
0.93167	-1.0928	-0.02	-1.1112	-0.02
0.9325	-1.1071	-0.02	-1.1387	-0.02
0.93333	-1.1355	-0.02	-1.1523	-0.02
0.93417	-1.1495	-0.021	-1.1658	-0.02
0.935	-1.1635	-0.022	-1.1924	-0.02
0.93583	-1.1911	-0.022	-1.2055	-0.021
0.93667	-1.2046	-0.022	-1.2185	-0.022
0.9375	-1.2181	-0.022	-1.2441	-0.022
0.93833	-1.2447	-0.022	-1.2567	-0.022
0.93917	-1.2578	-0.023	-1.2813	-0.022
0.94	-1.2835	-0.023	-1.2934	-0.022
0.94083	-1.2961	-0.023	-1.3054	-0.022
0.94167	-1.3086	-0.023	-1.3287	-0.023
0.9425	-1.333	-0.023	-1.3401	-0.022
0.94333	-1.345	-0.022	-1.3514	-0.022
0.94417	-1.3568	-0.022	-1.3733	-0.021
0.945	-1.3798	-0.021	-1.3839	-0.021
0.94583	-1.391	-0.021	-1.4046	-0.021
0.94667	-1.402	-0.021	-1.4147	-0.022
0.9475	-1.4234	-0.021	-1.4245	-0.022
0.94833	-1.4338	-0.02	-1.4436	-0.023
0.94917	-1.454	-0.021	-1.4528	-0.023
0.95	-1.4638	-0.022	-1.4618	-0.023
0.95083	-1.4733	-0.022	-1.4792	-0.024
0.95167	-1.4917	-0.022	-1.4875	-0.024
0.9525	-1.5006	-0.022	-1.4956	-0.024
0.95333	-1.5093	-0.022	-1.5111	-0.024
0.95417	-1.5259	-0.021	-1.5186	-0.024
0.955	-1.5338	-0.022	-1.5327	-0.024
0.95583	-1.5491	-0.021	-1.5394	-0.025
0.95667	-1.5563	-0.021	-1.5459	-0.026
0.9575	-1.5633	-0.021	-1.5582	-0.025
0.95833	-1.5766	-0.021	-1.5639	-0.025
0.95917	-1.5828	-0.022	-1.5695	-0.024
0.96	-1.5888	-0.022	-1.5799	-0.023
0.96083	-1.6002	-0.022	-1.5847	-0.023
0.96167	-1.6055	-0.022	-1.5937	-0.023
0.9625	-1.6106	-0.023	-1.5978	-0.023
0.96333	-1.62	-0.022	-1.6017	-0.023
0.96417	-1.6243	-0.022	-1.6088	-0.023
0.965	-1.6322	-0.022	-1.612	-0.023
0.96583	-1.6359	-0.023	-1.615	-0.023
0.96667	-1.6392	-0.023	-1.6202	-0.023
0.9675	-1.6452	-0.023	-1.6225	-0.023
0.96833	-1.6479	-0.023	-1.6264	-0.023
0.96917	-1.6503	-0.023	-1.628	-0.022
0.97	-1.6545	-0.023	-1.6294	-0.022
0.97083	-1.6562	-0.023	-1.6315	-0.022
0.97167	-1.659	-0.023	-1.6322	-0.021
0.9725	-1.6601	-0.023	-1.6328	-0.021
0.97333	-1.6609	-0.023	-1.6332	-0.022
0.97417	-1.6619	-0.022	-1.6331	-0.022
0.975	-1.6621	-0.022	-1.6328	-0.021
0.97583	-1.6621	-0.022	-1.6316	-0.022
0.97667	-1.6614	-0.023	-1.6307	-0.022
0.9775	-1.6607	-0.022	-1.6283	-0.022
0.97833	-1.6588	-0.022	-1.6268	-0.023
0.97917	-1.6575	-0.022	-1.6252	-0.023
0.98	-1.6561	-0.023	-1.6213	-0.024
0.98083	-1.6526	-0.023	-1.6191	-0.024
0.98167	-1.6505	-0.023	-1.6167	-0.024
0.9825	-1.6483	-0.023	-1.6114	-0.024
0.98333	-1.6434	-0.023	-1.6085	-0.024
0.98417	-1.6406	-0.022	-1.6022	-0.024
0.985	-1.6377	-0.022	-1.5988	-0.024
0.98583	-1.6313	-0.022	-1.5953	-0.024
0.98667	-1.6279	-0.022	-1.5877	-0.024
0.9875	-1.6206	-0.022	-1.5837	-0.024
0.98833	-1.6167	-0.022	-1.5796	-0.023
0.98917	-1.6127	-0.021	-1.5709	-0.023
0.99	-1.6042	-0.021	-1.5663	-0.023
0.99083	-1.5997	-0.021	-1.5617	-0.023
0.99167	-1.5951	-0.019	-1.5519	-0.023
0.9925	-1.5855	-0.019	-1.5468	-0.024
0.99333	-1.5804	-0.019	-1.5364	-0.024
0.99417	-1.57	-0.019	-1.531	-0.023
0.995	-1.5647	-0.019	-1.5254	-0.023
0.99583	-1.5592	-0.019	-1.514	-0.022
0.99667	-1.5478	-0.019	-1.5082	-0.022
0.9975	-1.542	-0.019	-1.5022	-0.022
0.99833	-1.536	-0.019	-1.49	-0.024
0.99917	-1.5239	-0.019	-1.4838	-0.024
1	-1.5176	-0.018	-1.4711	-0.024
1.00083	-1.5049	-0.018	-1.4646	-0.025
1.00167	-1.4984	-0.019	-1.458	-0.025
1.0025	-1.4917	-0.019	-1.4447	-0.026
1.00333	-1.4783	-0.019	-1.4379	-0.025
1.00417	-1.4715	-0.02	-1.431	-0.025
1.005	-1.4646	-0.021	-1.4171	-0.025
1.00583	-1.4505	-0.021	-1.41	-0.025
1.00667	-1.4434	-0.022	-1.3957	-0.025
1.0075	-1.4362	-0.021	-1.3885	-0.025
1.00833	-1.4217	-0.021	-1.3811	-0.025
1.00917	-1.4143	-0.021	-1.3664	-0.026
1.01	-1.3994	-0.02	-1.359	-0.025
1.01083	-1.3919	-0.02	-1.3515	-0.024
1.01167	-1.3844	-0.02	-1.3364	-0.023
1.0125	-1.3691	-0.02	-1.3288	-0.022
1.01333	-1.3614	-0.02	-1.3211	-0.021
1.01417	-1.3537	-0.021	-1.3057	-0.02
1.015	-1.3381	-0.021	-1.298	-0.021
1.01583	-1.3303	-0.021	-1.2824	-0.021
1.01667	-1.3146	-0.02	-1.2746	-0.02
1.0175	-1.3066	-0.019	-1.2668	-0.02
1.01833	-1.2987	-0.018	-1.2511	-0.021
1.01917	-1.2828	-0.018	-1.2432	-0.022
1.02	-1.2748	-0.018	-1.2353	-0.022
1.02083	-1.2668	-0.018	-1.2194	-0.022
1.02167	-1.2507	-0.018	-1.2115	-0.021
1.0225	-1.2427	-0.018	-1.1955	-0.022
1.02333	-1.2346	-0.018	-1.1876	-0.022
1.02417	-1.2185	-0.018	-1.1796	-0.021
1.025	-1.2104	-0.018	-1.1637	-0.021
1.02583	-1.1943	-0.019	-1.1557	-0.021
1.02667	-1.1862	-0.019	-1.1478	-0.02
1.0275	-1.1781	-0.019	-1.1318	-0.02
1.02833	-1.162	-0.019	-1.1239	-0.019
1.02917	-1.1539	-0.019	-1.108	-0.019
1.03	-1.1458	-0.02	-1.1001	-0.019
1.03083	-1.1297	-0.021	-1.0922	-0.019
1.03167	-1.1217	-0.02	-1.0764	-0.019
1.0325	-1.1057	-0.02	-1.0685	-0.018
1.03333	-1.0977	-0.02	-1.0607	-0.018
1.03417	-1.0898	-0.02	-1.045	-0.018
1.035	-1.0739	-0.02	-1.0372	-0.018
1.03583	-1.0659	-0.02	-1.0294	-0.017
1.03667	-1.058	-0.02	-1.0139	-0.017
1.0375	-1.0423	-0.019	-1.0062	-0.017
1.03833	-1.0345	-0.018	-0.9908	-0.017
1.03917	-1.0189	-0.018	-0.9832	-0.018
1.04	-1.0111	-0.018	-0.9755	-0.018
1.04083	-1.0034	-0.018	-0.9604	-0.018
1.04167	-0.988	-0.018	-0.9528	-0.018
1.0425	-0.9803	-0.017	-0.9453	-0.018
1.04333	-0.9727	-0.017	-0.9304	-0.018
1.04417	-0.9575	-0.017	-0.923	-0.018
1.045	-0.95	-0.016	-0.9082	-0.018
1.04583	-0.9425	-0.016	-0.9008	-0.019
1.04667	-0.9276	-0.015	-0.8936	-0.019
1.0475	-0.9202	-0.014	-0.8791	-0.019
1.04833	-0.9054	-0.014	-0.8718	-0.018
1.04917	-0.8981	-0.013	-0.8647	-0.018
1.05	-0.8909	-0.014	-0.8505	-0.018
1.05083	-0.8765	-0.015	-0.8434	-0.019
1.05167	-0.8693	-0.015	-0.8364	-0.02
1.0525	-0.8622	-0.015	-0.8224	-0.02
1.05333	-0.848	-0.015	-0.8155	-0.02
1.05417	-0.841	-0.015	-0.8018	-0.02
1.055	-0.8271	-0.015	-0.795	-0.021
1.05583	-0.8202	-0.015	-0.7883	-0.021
1.05667	-0.8134	-0.016	-0.7749	-0.021
1.0575	-0.7998	-0.015	-0.7682	-0.022
1.05833	-0.793	-0.016	-0.7616	-0.022
1.05917	-0.7863	-0.015	-0.7485	-0.023
1.06	-0.7731	-0.015	-0.7421	-0.023
1.06083	-0.7665	-0.015	-0.7292	-0.024
1.06167	-0.7534	-0.015	-0.7228	-0.025
1.0625	-0.747	-0.015	-0.7165	-0.025
1.06333	-0.7406	-0.014	-0.704	-0.025
1.06417	-0.7279	-0.014	-0.6978	-0.027
1.065	-0.7216	-0.015	-0.6917	-0.027
1.06583	-0.7154	-0.015	-0.6794	-0.027
1.06667	-0.703	-0.015	-0.6734	-0.027
1.0675	-0.6969	-0.014	-0.6615	-0.027
1.06833	-0.6908	-0.014	-0.6556	-0.026
1.06917	-0.6788	-0.014	-0.6497	-0.026
1.07	-0.6728	-0.014	-0.6381	-0.026
1.07083	-0.6611	-0.014	-0.6323	-0.027
1.07167	-0.6553	-0.015	-0.6266	-0.028
1.0725	-0.6495	-0.015	-0.6153	-0.028
1.07333	-0.6381	-0.016	-0.6098	-0.028
1.07417	-0.6324	-0.016	-0.6042	-0.028
1.075	-0.6268	-0.015	-0.5933	-0.027
1.07583	-0.6157	-0.015	-0.5878	-0.028
1.07667	-0.6103	-0.016	-0.5771	-0.028
1.0775	-0.5994	-0.016	-0.5718	-0.027
1.07833	-0.5941	-0.017	-0.5666	-0.027
1.07917	-0.5887	-0.017	-0.5562	-0.027
1.08	-0.5782	-0.018	-0.5511	-0.027
1.08083	-0.573	-0.018	-0.546	-0.027
1.08167	-0.5679	-0.018	-0.5359	-0.026
1.0825	-0.5577	-0.018	-0.531	-0.026
1.08333	-0.5527	-0.018	-0.5212	-0.026
1.08417	-0.5477	-0.018	-0.5163	-0.026
1.085	-0.5378	-0.018	-0.5115	-0.026
1.08583	-0.533	-0.018	-0.502	-0.025
1.08667	-0.5234	-0.018	-0.4973	-0.025
1.0875	-0.5186	-0.018	-0.4926	-0.026
1.08833	-0.5139	-0.018	-0.4834	-0.026
1.08917	-0.5046	-0.018	-0.4789	-0.026
1.09	-0.5	-0.018	-0.4699	-0.026
1.09083	-0.4955	-0.017	-0.4655	-0.026
1.09167	-0.4865	-0.017	-0.4611	-0.026
1.0925	-0.4821	-0.017	-0.4525	-0.026
1.09333	-0.4733	-0.016	-0.4482	-0.027
1.09417	-0.469	-0.017	-0.444	-0.026
1.095	-0.4647	-0.017	-0.4356	-0.026
1.09583	-0.4563	-0.018	-0.4315	-0.027
1.09667	-0.4521	-0.019	-0.4274	-0.027
1.0975	-0.4479	-0.019	-0.4193	-0.027
1.09833	-0.4398	-0.018	-0.4153	-0.027
1.09917	-0.4357	-0.018	-0.4075	-0.027
1.1	-0.4278	-0.017	-0.4036	-0.026
1.10083	-0.4239	-0.017	-0.3997	-0.025
1.10167	-0.42	-0.017	-0.3921	-0.025
1.1025	-0.4123	-0.017	-0.3884	-0.024
1.10333	-0.4086	-0.018	-0.3847	-0.024
1.10417	-0.4048	-0.019	-0.3774	-0.024
1.105	-0.3974	-0.019	-0.3738	-0.024
1.10583	-0.3938	-0.019	-0.3666	-0.025
1.10667	-0.3902	-0.02	-0.3631	-0.026
1.1075	-0.3831	-0.019	-0.3596	-0.025
1.10833	-0.3795	-0.018	-0.3528	-0.024
1.10917	-0.3726	-0.018	-0.3494	-0.024
1.11	-0.3692	-0.017	-0.346	-0.025
1.11083	-0.3658	-0.017	-0.3394	-0.025
1.11167	-0.3591	-0.018	-0.3361	-0.025
1.1125	-0.3559	-0.019	-0.3329	-0.025
1.11333	-0.3526	-0.019	-0.3265	-0.025
1.11417	-0.3462	-0.018	-0.3234	-0.025
1.115	-0.343	-0.018	-0.3172	-0.025
1.11583	-0.3368	-0.019	-0.3141	-0.024
1.11667	-0.3337	-0.019	-0.3111	-0.024
1.1175	-0.3306	-0.019	-0.3052	-0.025
1.11833	-0.3246	-0.018	-0.3022	-0.026
1.11917	-0.3217	-0.019	-0.2993	-0.026
1.12	-0.3187	-0.019	-0.2936	-0.027
1.12083	-0.313	-0.018	-0.2907	-0.026
1.12167	-0.3101	-0.018	-0.2852	-0.027
1.1225	-0.3045	-0.018	-0.2824	-0.028
1.12333	-0.3017	-0.017	-0.2797	-0.028
1.12417	-0.299	-0.016	-0.2743	-0.028
1.125	-0.2936	-0.016	-0.2716	-0.029
1.12583	-0.2909	-0.015	-0.269	-0.029
1.12667	-0.2883	-0.014	-0.2639	-0.029
1.1275	-0.2831	-0.014	-0.2613	-0.028
1.12833	-0.2805	-0.014	-0.2563	-0.028
1.12917	-0.278	-0.014	-0.2538	-0.026
1.13	-0.273	-0.014	-0.2514	-0.026
1.13083	-0.2706	-0.015	-0.2466	-0.026
1.13167	-0.2657	-0.015	-0.2442	-0.026
1.1325	-0.2633	-0.016	-0.2419	-0.026
1.13333	-0.261	-0.016	-0.2372	-0.026
1.13417	-0.2563	-0.016	-0.2349	-0.026
1.135	-0.254	-0.017	-0.2327	-0.025
1.13583	-0.2517	-0.016	-0.2282	-0.026
1.13667	-0.2473	-0.016	-0.226	-0.025
1.1375	-0.2451	-0.015	-0.2217	-0.025
1.13833	-0.2407	-0.015	-0.2195	-0.025
1.13917	-0.2386	-0.015	-0.2174	-0.025
1.14	-0.2365	-0.015	-0.2133	-0.025
1.14083	-0.2323	-0.015	-0.2112	-0.026
1.14167	-0.2302	-0.015	-0.2092	-0.025
1.1425	-0.2282	-0.015	-0.2052	-0.025
1.14333	-0.2242	-0.016	-0.2032	-0.025
1.14417	-0.2222	-0.016	-0.1993	-0.026
1.145	-0.2203	-0.016	-0.1974	-0.026
1.14583	-0.2164	-0.016	-0.1955	-0.026
1.14667	-0.2146	-0.018	-0.1918	-0.026
1.1475	-0.2108	-0.018	-0.19	-0.026
1.14833	-0.209	-0.017	-0.1881	-0.026
1.14917	-0.2072	-0.017	-0.1846	-0.027
1.15	-0.2036	-0.017	-0.1828	-0.027
1.15083	-0.2018	-0.018	-0.1793	-0.027
1.15167	-0.2001	-0.018	-0.1776	-0.028
1.1525	-0.1966	-0.018	-0.1759	-0.029
1.15333	-0.1949	-0.018	-0.1726	-0.029
1.15417	-0.1916	-0.018	-0.1709	-0.029
1.155	-0.19	-0.017	-0.1693	-0.028
1.15583	-0.1883	-0.018	-0.1661	-0.028
1.15667	-0.1851	-0.017	-0.1645	-0.029
1.1575	-0.1836	-0.017	-0.163	-0.029
1.15833	-0.182	-0.017	-0.1599	-0.028
1.15917	-0.1789	-0.017	-0.1584	-0.027
1.16	-0.1774	-0.017	-0.1554	-0.027
1.16083	-0.1744	-0.017	-0.1539	-0.027
1.16167	-0.1729	-0.017	-0.1524	-0.026
1.1625	-0.1715	-0.017	-0.1496	-0.026
1.16333	-0.1686	-0.017	-0.1482	-0.026
1.16417	-0.1672	-0.017	-0.1468	-0.026
1.165	-0.1658	-0.018	-0.144	-0.026
1.16583	-0.1631	-0.018	-0.1427	-0.025
1.16667	-0.1617	-0.019	-0.14	-0.025
1.1675	-0.1604	-0.02	-0.1387	-0.025
1.16833	-0.1577	-0.02	-0.1374	-0.025
1.16917	-0.1564	-0.02	-0.1348	-0.025
1.17	-0.1539	-0.02	-0.1335	-0.025
1.17083	-0.1526	-0.021	-0.1323	-0.025
1.17167	-0.1514	-0.02	-0.1298	-0.025
1.1725	-0.1489	-0.02	-0.1286	-0.025
1.17333	-0.1477	-0.018	-0.1274	-0.024
1.17417	-0.1465	-0.018	-0.125	-0.025
1.175	-0.1441	-0.017	-0.1239	-0.025
1.17583	-0.1429	-0.017	-0.1216	-0.026
1.17667	-0.1406	-0.017	-0.1204	-0.026
1.1775	-0.1395	-0.016	-0.1193	-0.027
1.17833	-0.1384	-0.016	-0.1171	-0.027
1.17917	-0.1362	-0.016	-0.116	-0.027
1.18	-0.1351	-0.015	-0.1149	-0.028
1.18083	-0.134	-0.015	-0.1128	-0.029
1.18167	-0.1319	-0.014	-0.1118	-0.029
1.1825	-0.1308	-0.014	-0.1097	-0.029
1.18333	-0.1288	-0.014	-0.1087	-0.028
1.18417	-0.1278	-0.013	-0.1077	-0.028
1.185	-0.1268	-0.014	-0.1057	-0.028
1.18583	-0.1248	-0.014	-0.1047	-0.027
1.18667	-0.1238	-0.014	-0.1038	-0.027
1.1875	-0.1229	-0.014	-0.1019	-0.027
1.18833	-0.121	-0.015	-0.1009	-0.028
1.18917	-0.1201	-0.016	-0.0991	-0.029
1.19	-0.1191	-0.016	-0.0982	-0.029
1.19083	-0.1173	-0.016	-0.0973	-0.029
1.19167	-0.1164	-0.017	-0.0955	-0.03
1.1925	-0.1147	-0.017	-0.0946	-0.03
1.19333	-0.1138	-0.017	-0.0938	-0.03
1.19417	-0.1129	-0.017	-0.0921	-0.03
1.195	-0.1112	-0.016	-0.0912	-0.03
1.19583	-0.1104	-0.016	-0.0904	-0.03
1.19667	-0.1095	-0.016	-0.0888	-0.03
1.1975	-0.1079	-0.016	-0.088	-0.03
1.19833	-0.1071	-0.016	-0.0864	-0.031
1.19917	-0.1055	-0.016	-0.0856	-0.031
1.2	-0.1047	-0.016	-0.0848	-0.031
1.20083	-0.104	-0.016	-0.0833	-0.032
1.20167	-0.1024	-0.015	-0.0825	-0.033
1.2025	-0.1017	-0.015	-0.0818	-0.034
1.20333	-0.1009	-0.014	-0.0803	-0.033
1.20417	-0.0995	-0.014	-0.0796	-0.032
1.205	-0.0988	-0.013	-0.0782	-0.031
1.20583	-0.0973	-0.013	-0.0775	-0.03
1.20667	-0.0966	-0.011	-0.0768	-0.029
1.2075	-0.0959	-0.011	-0.0754	-0.029
1.20833	-0.0946	-0.011	-0.0747	-0.028
1.20917	-0.0939	-0.011	-0.0741	-0.027
1.21	-0.0932	-0.011	-0.0728	-0.027
1.21083	-0.0919	-0.011	-0.0721	-0.026
1.21167	-0.0913	-0.013	-0.0708	-0.025
1.2125	-0.0906	-0.013	-0.0702	-0.026
1.21333	-0.0894	-0.013	-0.0696	-0.026
1.21417	-0.0887	-0.013	-0.0683	-0.026
1.215	-0.0875	-0.014	-0.0677	-0.026
1.21583	-0.0869	-0.014	-0.0671	-0.026
1.21667	-0.0863	-0.014	-0.0659	-0.026
1.2175	-0.0851	-0.014	-0.0654	-0.026
1.21833	-0.0845	-0.014	-0.0648	-0.026
1.21917	-0.084	-0.015	-0.0637	-0.027
1.22	-0.0828	-0.015	-0.0631	-0.027
1.22083	-0.0823	-0.015	-0.062	-0.027
1.22167	-0.0812	-0.016	-0.0614	-0.027
1.2225	-0.0806	-0.016	-0.0609	-0.027
1.22333	-0.0801	-0.016	-0.0598	-0.027
1.22417	-0.079	-0.016	-0.0593	-0.027
1.225	-0.0785	-0.015	-0.0588	-0.027
1.22583	-0.0779	-0.015	-0.0577	-0.028
1.22667	-0.0769	-0.015	-0.0572	-0.029
1.2275	-0.0764	-0.015	-0.0562	-0.028
1.22833	-0.0759	-0.014	-0.0558	-0.028
1.22917	-0.0749	-0.015	-0.0553	-0.028
1.23	-0.0744	-0.015	-0.0543	-0.028
1.23083	-0.0735	-0.015	-0.0539	-0.027
1.23167	-0.073	-0.015	-0.0534	-0.027
1.2325	-0.0725	-0.015	-0.0524	-0.026
1.23333	-0.0716	-0.014	-0.052	-0.026
1.23417	-0.0712	-0.014	-0.0515	-0.026
1.235	-0.0707	-0.014	-0.0506	-0.026
1.23583	-0.0698	-0.015	-0.0502	-0.026
1.23667	-0.0694	-0.015	-0.0494	-0.027
1.2375	-0.0685	-0.015	-0.0489	-0.028
1.23833	-0.0681	-0.016	-0.0485	-0.028
1.23917	-0.0676	-0.016	-0.0477	-0.028
1.24	-0.0668	-0.016	-0.0473	-0.03
1.24083	-0.0664	-0.017	-0.0468	-0.03
1.24167	-0.066	-0.017	-0.046	-0.031
1.2425	-0.0652	-0.018	-0.0456	-0.031
1.24333	-0.0648	-0.018	-0.0448	-0.031
1.24417	-0.064	-0.018	-0.0445	-0.031
1.245	-0.0636	-0.018	-0.0441	-0.031
1.24583	-0.0632	-0.018	-0.0433	-0.032
1.24667	-0.0625	-0.017	-0.043	-0.03
1.2475	-0.0621	-0.016	-0.0426	-0.03
1.24833	-0.0618	-0.016	-0.0419	-0.03
1.24917	-0.061	-0.016	-0.0415	-0.03
1.25	-0.0607	-0.017	-0.0408	-0.03
1.25083	-0.0603	-0.017	-0.0405	-0.029
1.25167	-0.0596	-0.018	-0.0401	-0.029
1.2525	-0.0593	-0.019	-0.0394	-0.028
1.25333	-0.0586	-0.019	-0.0391	-0.028
1.25417	-0.0582	-0.018	-0.0387	-0.028
1.255	-0.0579	-0.017	-0.0381	-0.028
1.25583	-0.0572	-0.016	-0.0378	-0.027
1.25667	-0.0569	-0.016	-0.0374	-0.027
1.2575	-0.0566	-0.016	-0.0368	-0.027
1.25833	-0.056	-0.017	-0.0365	-0.027
1.25917	-0.0556	-0.017	-0.0359	-0.026
1.26	-0.055	-0.017	-0.0356	-0.025
1.26083	-0.0547	-0.017	-0.0353	-0.024
1.26167	-0.0544	-0.017	-0.0347	-0.025
1.2625	-0.0538	-0.017	-0.0344	-0.025
1.26333	-0.0535	-0.016	-0.0341	-0.025
1.26417	-0.0532	-0.016	-0.0335	-0.025
1.265	-0.0526	-0.016	-0.0332	-0.025
1.26583	-0.0523	-0.016	-0.0327	-0.026
1.26667	-0.0518	-0.016	-0.0324	-0.027
1.2675	-0.0515	-0.016	-0.0321	-0.027
1.26833	-0.0512	-0.016	-0.0316	-0.028
1.26917	-0.0507	-0.016	-0.0313	-0.027
1.27	-0.0504	-0.015	-0.031	-0.027
1.27083	-0.0501	-0.015	-0.0305	-0.027
1.27167	-0.0496	-0.015	-0.0302	-0.026
1.2725	-0.0494	-0.015	-0.0297	-0.027
1.27333	-0.0491	-0.014	-0.0295	-0.027
1.27417	-0.0486	-0.015	-0.0292	-0.027
1.275	-0.0483	-0.015	-0.0287	-0.028
1.27583	-0.0478	-0.016	-0.0285	-0.028
1.27667	-0.0476	-0.016	-0.0282	-0.029
1.2775	-0.0473	-0.017	-0.0277	-0.03
1.27833	-0.0469	-0.017	-0.0275	-0.029
1.27917	-0.0466	-0.017	-0.0273	-0.03
1.28	-0.0464	-0.018	-0.0268	-0.031
1.28083	-0.0459	-0.018	-0.0266	-0.03
1.28167	-0.0457	-0.018	-0.0261	-0.03
1.2825	-0.0452	-0.019	-0.0259	-0.029
1.28333	-0.045	-0.019	-0.0257	-0.029
1.28417	-0.0448	-0.02	-0.0252	-0.029
1.285	-0.0444	-0.02	-0.025	-0.029
1.28583	-0.0441	-0.021	-0.0248	-0.029
1.28667	-0.044	-0.022	-0.0244	-0.029
1.2875	-0.0435	-0.022	-0.0242	-0.029
1.28833	-0.0433	-0.022	-0.0237	-0.029
1.28917	-0.0431	-0.022	-0.0235	-0.028
1.29	-0.0427	-0.021	-0.0233	-0.028
1.29083	-0.0425	-0.021	-0.0229	-0.027
1.29167	-0.0421	-0.021	-0.0227	-0.026
1.2925	-0.0419	-0.02	-0.0225	-0.026
1.29333	-0.0418	-0.019	-0.0221	-0.026
1.29417	-0.0414	-0.019	-0.0219	-0.026
1.295	-0.0412	-0.019	-0.0217	-0.026
1.29583	-0.041	-0.018	-0.0214	-0.026
1.29667	-0.0406	-0.018	-0.0212	-0.026
1.2975	-0.0405	-0.018	-0.0208	-0.027
1.29833	-0.0401	-0.019	-0.0206	-0.027
1.29917	-0.0399	-0.019	-0.0205	-0.026
1.3	-0.0398	-0.018	-0.0201	-0.026
1.30083	-0.0394	-0.018	-0.0199	-0.026
1.30167	-0.0392	-0.019	-0.0197	-0.026
1.3025	-0.0391	-0.018	-0.0194	-0.025
1.30333	-0.0388	-0.017	-0.0192	-0.025
1.30417	-0.0386	-0.017	-0.0188	-0.026
1.305	-0.0383	-0.017	-0.0187	-0.028
1.30583	-0.0381	-0.017	-0.0185	-0.028
1.30667	-0.038	-0.017	-0.0182	-0.028
1.3075	-0.0377	-0.017	-0.018	-0.028
1.30833	-0.0375	-0.017	-0.0178	-0.028
1.30917	-0.0374	-0.017	-0.0175	-0.028
1.31	-0.0371	-0.017	-0.0174	-0.028
1.31083	-0.0369	-0.017	-0.017	-0.028
1.31167	-0.0368	-0.016	-0.0169	-0.026
1.3125	-0.0365	-0.016	-0.0167	-0.026
1.31333	-0.0364	-0.016	-0.0164	-0.027
1.31417	-0.0361	-0.016	-0.0163	-0.027
1.315	-0.0359	-0.015	-0.0161	-0.027
1.31583	-0.0358	-0.016	-0.0158	-0.027
1.31667	-0.0355	-0.015	-0.0157	-0.027
1.3175	-0.0354	-0.015	-0.0155	-0.027
1.31833	-0.0353	-0.015	-0.0152	-0.026
1.31917	-0.035	-0.015	-0.0151	-0.026
1.32	-0.0349	-0.015	-0.0148	-0.026
1.32083	-0.0346	-0.015	-0.0146	-0.026
1.32167	-0.0345	-0.015	-0.0145	-0.027
1.3225	-0.0344	-0.015	-0.0142	-0.026
1.32333	-0.0341	-0.014	-0.0141	-0.027
1.32417	-0.034	-0.014	-0.0139	-0.027
1.325	-0.0339	-0.014	-0.0137	-0.027
1.32583	-0.0337	-0.014	-0.0135	-0.028
1.32667	-0.0336	-0.014	-0.0133	-0.028
1.3275	-0.0333	-0.014	-0.0131	-0.027
1.32833	-0.0332	-0.013	-0.013	-0.027
1.32917	-0.0331	-0.013	-0.0128	-0.027
1.33	-0.0329	-0.013	-0.0126	-0.028
1.33083	-0.0328	-0.012	-0.0125	-0.028
1.33167	-0.0327	-0.012	-0.0122	-0.028
1.3325	-0.0325	-0.012	-0.0121	-0.027
1.33333	-0.0323	-0.011	-0.0119	-0.028
1.33417	-0.0322	-0.011	-0.0118	-0.028
1.335	-0.032	-0.011	-0.0116	-0.027
1.33583	-0.0319	-0.011	-0.0114	-0.028
1.33667	-0.0317	-0.012	-0.0113	-0.027
1.3375	-0.0316	-0.012	-0.0112	-0.027
1.33833	-0.0316	-0.011	-0.0109	-0.027
1.33917	-0.0314	-0.01	-0.0108	-0.027
1.34	-0.0313	-0.01	-0.0107	-0.027
1.34083	-0.0312	-0.011	-0.0105	-0.027
1.34167	-0.031	-0.011	-0.0104	-0.027
1.3425	-0.0309	-0.011	-0.0101	-0.027
1.34333	-0.0307	-0.011	-0.01	-0.029
1.34417	-0.0306	-0.011	-0.0099	-0.029
1.345	-0.0305	-0.011	-0.0097	-0.028
1.34583	-0.0304	-0.012	-0.0096	-0.028
1.34667	-0.0303	-0.012	-0.0095	-0.028
1.3475	-0.0302	-0.012	-0.0093	-0.029
1.34833	-0.03	-0.012	-0.0092	-0.03
1.34917	-0.0299	-0.012	-0.0089	-0.03
1.35	-0.0299	-0.012	-0.0088	-0.03
1.35083	-0.0297	-0.013	-0.0087	-0.03
1.35167	-0.0296	-0.013	-0.0085	-0.03
1.3525	-0.0295	-0.013	-0.0084	-0.03
1.35333	-0.0294	-0.013	-0.0083	-0.03
1.35417	-0.0293	-0.014	-0.0081	-0.03
1.355	-0.0292	-0.014	-0.008	-0.03
1.35583	-0.0291	-0.014	-0.0079	-0.03
1.35667	-0.029	-0.014	-0.0077	-0.03
1.3575	-0.0289	-0.014	-0.0076	-0.029
1.35833	-0.0288	-0.013	-0.0074	-0.029
1.35917	-0.0286	-0.013	-0.0073	-0.029
1.36	-0.0286	-0.015	-0.0072	-0.028
1.36083	-0.0285	-0.015	-0.0071	-0.029
1.36167	-0.0283	-0.015	-0.0069	-0.029
1.3625	-0.0283	-0.015	-0.0069	-0.029
1.36333	-0.0282	-0.015	-0.0067	-0.029
1.36417	-0.0281	-0.016	-0.0066	-0.028
1.365	-0.028	-0.016	-0.0064	-0.029
1.36583	-0.0279	-0.016	-0.0063	-0.029
1.36667	-0.0278	-0.016	-0.0062	-0.029
1.3675	-0.0277	-0.017	-0.006	-0.029
1.36833	-0.0276	-0.017	-0.0059	-0.029
1.36917	-0.0275	-0.017	-0.0058	-0.029
1.37	-0.0275	-0.015	-0.0057	-0.029
1.37083	-0.0273	-0.015	-0.0056	-0.029
1.37167	-0.0273	-0.015	-0.0054	-0.029
1.3725	-0.0272	-0.015	-0.0053	-0.028
1.37333	-0.0271	-0.014	-0.0052	-0.028
1.37417	-0.027	-0.014	-0.0051	-0.028
1.375	-0.0269	-0.014	-0.005	-0.027
1.37583	-0.0269	-0.015	-0.0049	-0.027
1.37667	-0.0268	-0.015	-0.0047	-0.027
1.3775	-0.0267	-0.016	-0.0046	-0.027
1.37833	-0.0266	-0.016	-0.0046	-0.027
1.37917	-0.0266	-0.017	-0.0044	-0.028
1.38	-0.0265	-0.017	-0.0043	-0.029
1.38083	-0.0264	-0.017	-0.0042	-0.029
1.38167	-0.0263	-0.017	-0.0041	-0.03
1.3825	-0.0262	-0.017	-0.004	-0.03
1.38333	-0.0262	-0.016	-0.0038	-0.03
1.38417	-0.0261	-0.016	-0.0038	-0.03
1.385	-0.026	-0.016	-0.0037	-0.029
1.38583	-0.026	-0.016	-0.0035	-0.028
1.38667	-0.0259	-0.016	-0.0034	-0.028
1.3875	-0.0258	-0.016	-0.0033	-0.028
1.38833	-0.0257	-0.016	-0.0032	-0.028
1.38917	-0.0257	-0.016	-0.0032	-0.028
1.39	-0.0256	-0.016	-0.003	-0.028
1.39083	-0.0255	-0.016	-0.0029	-0.027
1.39167	-0.0255	-0.016	-0.0028	-0.027
1.3925	-0.0254	-0.015	-0.0027	-0.027
1.39333	-0.0253	-0.015	-0.0026	-0.028
1.39417	-0.0253	-0.014	-0.0025	-0.028
1.395	-0.0252	-0.014	-0.0024	-0.028
1.39583	-0.0252	-0.014	-0.0023	-0.028
1.39667	-0.0251	-0.014	-0.0022	-0.028
1.3975	-0.025	-0.015	-0.0021	-0.028
1.39833	-0.025	-0.017	-0.002	-0.028
1.39917	-0.0249	-0.017	-0.0019	-0.028
1.4	-0.0249	-0.018	-0.0018	-0.028
1.40083	-0.0248	-0.018	-0.0018	-0.028
1.40167	-0.0247	-0.018	-0.0016	-0.029
1.4025	-0.0247	-0.018	-0.0015	-0.031
1.40333	-0.0246	-0.018	-0.0014	-0.031
1.40417	-0.0245	-0.017	-0.0014	-0.032
1.405	-0.0245	-0.017	-0.0013	-0.032
1.40583	-0.0245	-0.017	-0.0011	-0.032
1.40667	-0.0244	-0.017	-0.0011	-0.033
1.4075	-0.0243	-0.017	-0.001	-0.032
1.40833	-0.0243	-0.017	-0.0009	-0.032
1.40917	-0.0242	-0.017	-0.0008	-0.032
1.41	-0.0242	-0.016	-0.0007	-0.032
1.41083	-0.0241	-0.016	-0.0006	-0.031
1.41167	-0.0241	-0.014	-0.0006	-0.031
1.4125	-0.024	-0.014	-0.0004	-0.03
1.41333	-0.0239	-0.014	-0.0004	-0.029
1.41417	-0.0239	-0.015	-0.0003	-0.029
1.415	-0.0239	-0.016	-0.0002	-0.029
1.41583	-0.0238	-0.016	-0.0001	-0.029
1.41667	-0.0238	-0.018	0	-0.029
1.4175	-0.0237	-0.018	0.0001	-0.029
1.41833	-0.0237	-0.018	0.0001	-0.029
1.41917	-0.0236	-0.018	0.0003	-0.028
1.42	-0.0236	-0.018	0.0003	-0.027
1.42083	-0.0235	-0.017	0.0004	-0.027
1.42167	-0.0235	-0.017	0.0005	-0.026
1.4225	-0.0234	-0.017	0.0006	-0.026
1.42333	-0.0234	-0.016	0.0006	-0.026
1.42417	-0.0234	-0.016	0.0007	-0.025
1.425	-0.0233	-0.017	0.0008	-0.024
1.42583	-0.0232	-0.017	0.0009	-0.025
1.42667	-0.0232	-0.017	0.001	-0.025
1.4275	-0.0232	-0.017	0.001	-0.025
1.42833	-0.0231	-0.016	0.0011	-0.025
1.42917	-0.0231	-0.016	0.0012	-0.026
1.43	-0.023	-0.015	0.0012	-0.026
1.43083	-0.023	-0.016	0.0014	-0.027
1.43167	-0.023	-0.016	0.0014	-0.027
1.4325	-0.0229	-0.016	0.0015	-0.027
1.43333	-0.0229	-0.016	0.0016	-0.027
1.43417	-0.0228	-0.017	0.0016	-0.027
1.435	-0.0228	-0.017	0.0017	-0.027
1.43583	-0.0227	-0.017	0.0018	-0.028
1.43667	-0.0227	-0.016	0.0018	-0.028
1.4375	-0.0227	-0.016	0.0019	-0.028
1.43833	-0.0226	-0.016	0.002	-0.028
1.43917	-0.0226	-0.015	0.0021	-0.027
1.44	-0.0226	-0.015	0.0022	-0.027
1.44083	-0.0225	-0.015	0.0022	-0.027
1.44167	-0.0225	-0.015	0.0023	-0.026
1.4425	-0.0224	-0.015	0.0023	-0.025
1.44333	-0.0224	-0.015	0.0024	-0.026
1.44417	-0.0224	-0.015	0.0025	-0.025
1.445	-0.0223	-0.015	0.0026	-0.024
1.44583	-0.0223	-0.016	0.0026	-0.024
1.44667	-0.0223	-0.017	0.0027	-0.023
1.4475	-0.0222	-0.016	0.0027	-0.023
1.44833	-0.0222	-0.016	0.0028	-0.023
1.44917	-0.0221	-0.016	0.0029	-0.023
1.45	-0.0221	-0.016	0.0029	-0.023
1.45083	-0.0221	-0.015	0.003	-0.023
1.45167	-0.022	-0.015	0.003	-0.023
1.4525	-0.022	-0.015	0.0031	-0.023
1.45333	-0.022	-0.015	0.0032	-0.023
1.45417	-0.022	-0.015	0.0032	-0.024
1.455	-0.0219	-0.015	0.0033	-0.024
1.45583	-0.0219	-0.015	0.0034	-0.024
1.45667	-0.0219	-0.015	0.0034	-0.025
1.4575	-0.0218	-0.015	0.0035	-0.025
1.45833	-0.0218	-0.015	0.0035	-0.026
1.45917	-0.0218	-0.016	0.0036	-0.026
1.46	-0.0217	-0.016	0.0037	-0.026
1.46083	-0.0217	-0.016	0.0037	-0.026
1.46167	-0.0217	-0.016	0.0037	-0.026
1.4625	-0.0216	-0.018	0.0038	-0.026
1.46333	-0.0216	-0.018	0.0039	-0.026
1.46417	-0.0216	-0.019	0.004	-0.027
1.465	-0.0215	-0.018	0.004	-0.027
1.46583	-0.0215	-0.017	0.004	-0.027
1.46667	-0.0215	-0.017	0.0041	-0.027
1.4675	-0.0214	-0.017	0.0042	-0.027
1.46833	-0.0214	-0.017	0.0042	-0.027
1.46917	-0.0214	-0.017	0.0043	-0.026
1.47	-0.0213	-0.019	0.0043	-0.026
1.47083	-0.0213	-0.019	0.0044	-0.026
1.47167	-0.0213	-0.02	0.0045	-0.026
1.4725	-0.0212	-0.019	0.0045	-0.026
1.47333	-0.0212	-0.019	0.0046	-0.025
1.47417	-0.0212	-0.019	0.0046	-0.024
1.475	-0.0211	-0.018	0.0046	-0.025
1.47583	-0.0211	-0.018	0.0047	-0.025
1.47667	-0.0211	-0.018	0.0048	-0.026
1.4775	-0.021	-0.018	0.0048	-0.027
1.47833	-0.021	-0.017	0.0049	-0.027
1.47917	-0.021	-0.017	0.0049	-0.026
1.48	-0.021	-0.016	0.005	-0.027
1.48083	-0.0209	-0.017	0.005	-0.028
1.48167	-0.0209	-0.016	0.0051	-0.028
1.4825	-0.0208	-0.016	0.0051	-0.029
1.48333	-0.0208	-0.016	0.0052	-0.03
1.48417	-0.0208	-0.016	0.0052	-0.03
1.485	-0.0208	-0.016	0.0053	-0.031
1.48583	-0.0207	-0.015	0.0053	-0.03
1.48667	-0.0207	-0.015	0.0054	-0.03
1.4875	-0.0206	-0.016	0.0054	-0.03
1.48833	-0.0206	-0.015	0.0055	-0.029
1.48917	-0.0206	-0.016	0.0055	-0.029
1.49	-0.0205	-0.016	0.0055	-0.029
1.49083	-0.0205	-0.016	0.0056	-0.028
1.49167	-0.0205	-0.016	0.0056	-0.028
1.4925	-0.0204	-0.016	0.0057	-0.028
1.49333	-0.0204	-0.015	0.0058	-0.027
1.49417	-0.0204	-0.015	0.0058	-0.029
1.495	-0.0203	-0.014	0.0058	-0.029
1.49583	-0.0203	-0.014	0.0059	-0.029
1.49667	-0.0202	-0.014	0.0059	-0.029
1.4975	-0.0202	-0.014	0.0059	-0.029
1.49833	-0.0202	-0.014	0.006	-0.028
1.49917	-0.0201	-0.014	0.006	-0.029
1.5	-0.0201	-0.014	0.0061	-0.03
1.50083	-0.0201	-0.015	0.0062	-0.031
1.50167	-0.02	-0.016	0.0062	-0.031
1.5025	-0.02	-0.015	0.0062	-0.031
1.50333	-0.02	-0.016	0.0063	-0.031
1.50417	-0.0199	-0.015	0.0063	-0.031
1.505	-0.0199	-0.014	0.0064	-0.032
1.50583	-0.0199	-0.014	0.0064	-0.032
1.50667	-0.0199	-0.014	0.0064	-0.031
1.5075	-0.0198	-0.014	0.0065	-0.03
1.50833	-0.0198	-0.014	0.0065	-0.03
1.50917	-0.0197	-0.013	0.0066	-0.031
1.51	-0.0197	-0.014	0.0066	-0.031
1.51083	-0.0197	-0.013	0.0066	-0.032
1.51167	-0.0197	-0.013	0.0067	-0.031
1.5125	-0.0196	-0.012	0.0067	-0.031
1.51333	-0.0196	-0.011	0.0067	-0.031
1.51417	-0.0196	-0.011	0.0068	-0.03
1.515	-0.0195	-0.01	0.0068	-0.03
1.51583	-0.0195	-0.011	0.0069	-0.03
1.51667	-0.0195	-0.011	0.0069	-0.029
1.5175	-0.0194	-0.01	0.0069	-0.029
1.51833	-0.0194	-0.01	0.007	-0.029
1.51917	-0.0194	-0.011	0.007	-0.029
1.52	-0.0193	-0.012	0.007	-0.028
1.52083	-0.0193	-0.012	0.0071	-0.028
1.52167	-0.0193	-0.012	0.0071	-0.028
1.5225	-0.0193	-0.012	0.0071	-0.028
1.52333	-0.0192	-0.012	0.0072	-0.027
1.52417	-0.0192	-0.014	0.0072	-0.027
1.525	-0.0192	-0.014	0.0073	-0.027
1.52583	-0.0191	-0.014	0.0073	-0.027
1.52667	-0.0191	-0.015	0.0073	-0.027
1.5275	-0.0191	-0.015	0.0074	-0.027
1.52833	-0.0191	-0.014	0.0074	-0.028
1.52917	-0.019	-0.014	0.0074	-0.028
1.53	-0.019	-0.013	0.0075	-0.028
1.53083	-0.019	-0.012	0.0075	-0.028
1.53167	-0.019	-0.012	0.0075	-0.028
1.5325	-0.0189	-0.012	0.0075	-0.028
1.53333	-0.0189	-0.012	0.0076	-0.029
1.53417	-0.0189	-0.012	0.0076	-0.029
1.535	-0.0189	-0.014	0.0076	-0.028
1.53583	-0.0189	-0.013	0.0076	-0.028
1.53667	-0.0188	-0.014	0.0077	-0.028
1.5375	-0.0188	-0.014	0.0077	-0.027
1.53833	-0.0188	-0.014	0.0077	-0.028
1.53917	-0.0188	-0.014	0.0078	-0.027
1.54	-0.0187	-0.013	0.0078	-0.027
1.54083	-0.0187	-0.013	0.0079	-0.028
1.54167	-0.0187	-0.012	0.0079	-0.029
1.5425	-0.0187	-0.011	0.0079	-0.029
1.54333	-0.0187	-0.011	0.0079	-0.028
1.54417	-0.0186	-0.011	0.008	-0.028
1.545	-0.0186	-0.011	0.008	-0.028
1.54583	-0.0186	-0.012	0.008	-0.029
1.54667	-0.0186	-0.012	0.008	-0.029
1.5475	-0.0186	-0.012	0.0081	-0.029
1.54833	-0.0185	-0.013	0.0081	-0.029
1.54917	-0.0185	-0.013	0.0081	-0.029
1.55	-0.0185	-0.013	0.0082	-0.029
1.55083	-0.0185	-0.013	0.0082	-0.029
1.55167	-0.0185	-0.014	0.0082	-0.029
1.5525	-0.0184	-0.015	0.0083	-0.029
1.55333	-0.0184	-0.015	0.0083	-0.029
1.55417	-0.0184	-0.016	0.0083	-0.029
1.555	-0.0184	-0.016	0.0084	-0.028
1.55583	-0.0184	-0.016	0.0084	-0.027
1.55667	-0.0183	-0.015	0.0084	-0.027
1.5575	-0.0183	-0.015	0.0084	-0.027
1.55833	-0.0183	-0.015	0.0084	-0.026
1.55917	-0.0183	-0.016	0.0085	-0.026
1.56	-0.0183	-0.016	0.0085	-0.026
1.56083	-0.0182	-0.016	0.0085	-0.026
1.56167	-0.0182	-0.016	0.0086	-0.025
1.5625	-0.0182	-0.017	0.0086	-0.025
1.56333	-0.0182	-0.017	0.0086	-0.025
1.56417	-0.0182	-0.018	0.0086	-0.026
1.565	-0.0181	-0.017	0.0087	-0.026
1.56583	-0.0181	-0.017	0.0087	-0.027
1.56667	-0.0181	-0.017	0.0087	-0.027
1.5675	-0.0181	-0.017	0.0087	-0.026
1.56833	-0.0181	-0.017	0.0088	-0.025
1.56917	-0.018	-0.017	0.0088	-0.026
1.57	-0.018	-0.017	0.0088	-0.026
1.57083	-0.018	-0.016	0.0089	-0.027
1.57167	-0.018	-0.016	0.0089	-0.027
1.5725	-0.018	-0.015	0.0089	-0.027
1.57333	-0.0179	-0.015	0.0089	-0.028
1.57417	-0.0179	-0.015	0.009	-0.028
1.575	-0.0179	-0.014	0.009	-0.028
1.57583	-0.0179	-0.014	0.009	-0.027
1.57667	-0.0179	-0.013	0.009	-0.027
1.5775	-0.0179	-0.013	0.0091	-0.026
1.57833	-0.0178	-0.013	0.0091	-0.026
1.57917	-0.0178	-0.012	0.0091	-0.026
1.58	-0.0178	-0.012	0.0091	-0.025
1.58083	-0.0178	-0.011	0.0092	-0.024
1.58167	-0.0178	-0.011	0.0092	-0.025
1.5825	-0.0177	-0.011	0.0092	-0.025
1.58333	-0.0177	-0.01	0.0093	-0.025
1.58417	-0.0177	-0.01	0.0093	-0.025
1.585	-0.0177	-0.01	0.0093	-0.026
1.58583	-0.0177	-0.01	0.0093	-0.026
1.58667	-0.0176	-0.01	0.0094	-0.027
1.5875	-0.0176	-0.011	0.0094	-0.027
1.58833	-0.0176	-0.011	0.0094	-0.027
1.58917	-0.0176	-0.011	0.0094	-0.027
1.59	-0.0175	-0.011	0.0095	-0.026
1.59083	-0.0175	-0.011	0.0095	-0.026
1.59167	-0.0175	-0.011	0.0095	-0.026
1.5925	-0.0175	-0.011	0.0095	-0.026
1.59333	-0.0175	-0.011	0.0096	-0.025
1.59417	-0.0174	-0.012	0.0096	-0.025
1.595	-0.0174	-0.013	0.0096	-0.025
1.59583	-0.0174	-0.014	0.0096	-0.025
1.59667	-0.0174	-0.014	0.0096	-0.025
1.5975	-0.0174	-0.014	0.0097	-0.026
1.59833	-0.0173	-0.014	0.0097	-0.028
1.59917	-0.0173	-0.014	0.0097	-0.028
1.6	-0.0173	-0.014	0.0098	-0.028
1.60083	-0.0173	-0.013	0.0098	-0.028
1.60167	-0.0173	-0.013	0.0098	-0.028
1.6025	-0.0172	-0.013	0.0098	-0.029
1.60333	-0.0172	-0.013	0.0098	-0.028
1.60417	-0.0172	-0.013	0.0099	-0.028
1.605	-0.0171	-0.013	0.0099	-0.028
1.60583	-0.0171	-0.014	0.0099	-0.028
1.60667	-0.0171	-0.014	0.01	-0.03
1.6075	-0.0171	-0.015	0.01	-0.03
1.60833	-0.0171	-0.015	0.01	-0.029
1.60917	-0.017	-0.015	0.01	-0.029
1.61	-0.017	-0.016	0.0101	-0.028
1.61083	-0.017	-0.016	0.0101	-0.029
1.61167	-0.017	-0.016	0.0101	-0.029
1.6125	-0.0169	-0.017	0.0101	-0.029
1.61333	-0.0169	-0.017	0.0102	-0.029
1.61417	-0.0169	-0.016	0.0102	-0.03
1.615	-0.0169	-0.015	0.0102	-0.03
1.61583	-0.0169	-0.015	0.0102	-0.029
1.61667	-0.0168	-0.014	0.0102	-0.029
1.6175	-0.0168	-0.014	0.0103	-0.03
1.61833	-0.0168	-0.014	0.0103	-0.03
1.61917	-0.0167	-0.013	0.0103	-0.03
1.62	-0.0167	-0.013	0.0104	-0.029
1.62083	-0.0167	-0.013	0.0104	-0.028
1.62167	-0.0167	-0.012	0.0104	-0.028
1.6225	-0.0166	-0.012	0.0104	-0.028
1.62333	-0.0166	-0.012	0.0104	-0.027
1.62417	-0.0166	-0.012	0.0105	-0.027
1.625	-0.0166	-0.013	0.0105	-0.027
1.62583	-0.0165	-0.014	0.0105	-0.026
1.62667	-0.0165	-0.014	0.0105	-0.027
1.6275	-0.0165	-0.015	0.0105	-0.027
1.62833	-0.0165	-0.015	0.0105	-0.026
1.62917	-0.0165	-0.015	0.0106	-0.026
1.63	-0.0164	-0.015	0.0106	-0.026
1.63083	-0.0164	-0.014	0.0106	-0.026
1.63167	-0.0164	-0.015	0.0106	-0.027
1.6325	-0.0164	-0.015	0.0106	-0.028
1.63333	-0.0163	-0.015	0.0107	-0.028
1.63417	-0.0163	-0.015	0.0107	-0.027
1.635	-0.0163	-0.013	0.0107	-0.027
1.63583	-0.0163	-0.013	0.0108	-0.027
1.63667	-0.0162	-0.012	0.0108	-0.027
1.6375	-0.0162	-0.012	0.0108	-0.026
1.63833	-0.0162	-0.012	0.0108	-0.026
1.63917	-0.0162	-0.012	0.0108	-0.026
1.64	-0.0162	-0.012	0.0108	-0.026
1.64083	-0.0161	-0.012	0.0108	-0.026
1.64167	-0.0161	-0.012	0.0109	-0.026
1.6425	-0.0161	-0.012	0.0109	-0.026
1.64333	-0.0161	-0.012	0.0109	-0.026
1.64417	-0.016	-0.013	0.0109	-0.026
1.645	-0.016	-0.012	0.0109	-0.026
1.64583	-0.016	-0.013	0.0109	-0.027
1.64667	-0.016	-0.013	0.011	-0.027
1.6475	-0.016	-0.012	0.011	-0.027
1.64833	-0.0159	-0.012	0.011	-0.026
1.64917	-0.0159	-0.013	0.011	-0.026
1.65	-0.0159	-0.013	0.011	-0.026
1.65083	-0.0159	-0.014	0.011	-0.025
1.65167	-0.0159	-0.014	0.0111	-0.026
1.6525	-0.0158	-0.014	0.0111	-0.026
1.65333	-0.0158	-0.014	0.0111	-0.026
1.65417	-0.0158	-0.014	0.0111	-0.025
1.655	-0.0158	-0.014	0.0111	-0.025
1.65583	-0.0158	-0.015	0.0112	-0.024
1.65667	-0.0157	-0.015	0.0112	-0.026
1.6575	-0.0157	-0.015	0.0112	-0.026
1.65833	-0.0157	-0.015	0.0112	-0.027
1.65917	-0.0157	-0.015	0.0112	-0.027
1.66	-0.0157	-0.016	0.0112	-0.027
1.66083	-0.0157	-0.016	0.0113	-0.028
1.66167	-0.0156	-0.017	0.0113	-0.028
[truncated: 10,006 more rows]

## Sheet: NaClO2+50mM H2SO4
Original Data of Figure 5
NaClO2 only (50 mM NaClO2)
20220412
Time [min]	1st		2nd										1st
	IC signal [μS]	UV [mabs]	IC signal [μS]	UV [mabs]									Peak No	Retention Time	Component	Area	Area	Height	Conc.
0	0.0007	-0.002	0.0011	0.003										[min]		[uS s] / [mABU s]	[%]	[uS] / [mABU]	[ppm]
0.00083	0.0007	-0.002	0.0011	0.004									CM
0.00167	0.0007	-0.002	0.0011	0.004									1	1.178		35.04	78.327	1.153
0.0025	0.0007	-0.003	0.0011	0.004									2	2.263	ClO2	1.414	3.16	0.34	0.399118
0.00333	0.0007	-0.003	0.0011	0.004									3	2.47	Cl	0.823	1.839	0.192	0.09703
0.00417	0.0007	-0.002	0.0011	0.004									4	7.824	SO4	7.459	16.673	0.611	1.22731
0.005	0.0007	-0.002	0.0011	0.004									ALL			9.695	100	1.144	1.72346
0.00583	0.0008	-0.002	0.0012	0.004
0.00667	0.0008	-0.001	0.0012	0.004
0.0075	0.0008	-0.001	0.0012	0.004
0.00833	0.0008	-0.001	0.0012	0.004
0.00917	0.0008	-0.001	0.0012	0.004
0.01	0.0008	-0.001	0.0013	0.004									2nd
0.01083	0.0008	-0.001	0.0013	0.004									Peak No	Retention Time	Component	Area	Area	Height	Conc.
0.01167	0.0008	-0.001	0.0013	0.004										[min]		[uS s] / [mABU s]	[%]	[uS] / [mABU]	[ppm]
0.0125	0.0008	-0.001	0.0013	0.004									CM
0.01333	0.0008	-0.001	0.0014	0.004									1	1.174		30.053	75.623	1.096
0.01417	0.0008	-0.001	0.0014	0.003									2	2.271	ClO2	1.402	3.528	0.327	0.395778
0.015	0.0009	-0.001	0.0014	0.003									3	2.478	Cl	0.791	1.99	0.183	0.093268
0.01583	0.0009	0	0.0014	0.003									4	7.886	SO4	7.494	18.859	0.603	1.23318
0.01667	0.0009	0	0.0014	0.003									ALL			9.687	100	1.114	1.72222
0.0175	0.0009	0	0.0015	0.003
0.01833	0.0009	0.001	0.0015	0.003
0.01917	0.0009	0.002	0.0015	0.002
0.02	0.0009	0.002	0.0015	0.001
0.02083	0.0009	0.002	0.0015	0.001
0.02167	0.001	0	0.0016	0.002
0.0225	0.001	0	0.0016	0.002
0.02333	0.001	0	0.0016	0.002
0.02417	0.001	-0.001	0.0016	0.002
0.025	0.001	-0.001	0.0017	0.001
0.02583	0.001	-0.001	0.0017	0
0.02667	0.001	-0.002	0.0017	0
0.0275	0.001	-0.002	0.0017	0
0.02833	0.001	-0.001	0.0017	0
0.02917	0.0011	-0.001	0.0017	0.001
0.03	0.0011	-0.001	0.0018	0.001
0.03083	0.0011	-0.001	0.0018	0.002
0.03167	0.0011	-0.001	0.0018	0.002
0.0325	0.0011	-0.001	0.0018	0.003
0.03333	0.0011	-0.001	0.0018	0.003
0.03417	0.0011	-0.001	0.0018	0.002
0.035	0.0011	-0.002	0.0018	0.002
0.03583	0.0011	-0.003	0.0018	0.001
0.03667	0.0011	-0.003	0.0019	0.001
0.0375	0.0011	-0.002	0.0019	-0.001
0.03833	0.0011	-0.002	0.0019	-0.002
0.03917	0.0012	-0.002	0.0019	-0.001
0.04	0.0012	-0.002	0.0019	-0.001
0.04083	0.0012	-0.002	0.0019	-0.001
0.04167	0.0012	-0.003	0.0019	-0.002
0.0425	0.0012	-0.003	0.0019	-0.002
0.04333	0.0012	-0.003	0.0019	-0.002
0.04417	0.0012	-0.003	0.0019	-0.002
0.045	0.0012	-0.003	0.002	-0.002
0.04583	0.0012	-0.004	0.002	-0.002
0.04667	0.0012	-0.004	0.002	-0.001
0.0475	0.0012	-0.004	0.002	-0.002
0.04833	0.0012	-0.004	0.002	-0.001
0.04917	0.0012	-0.005	0.002	-0.001
0.05	0.0012	-0.004	0.002	-0.001
0.05083	0.0012	-0.004	0.002	-0.001
0.05167	0.0012	-0.004	0.002	0
0.0525	0.0011	-0.004	0.002	0
0.05333	0.0011	-0.004	0.002	-0.001
0.05417	0.0011	-0.004	0.002	-0.001
0.055	0.0011	-0.004	0.002	0
0.05583	0.0011	-0.004	0.0021	0
0.05667	0.0011	-0.005	0.0021	0
0.0575	0.0012	-0.005	0.0021	0
0.05833	0.0012	-0.006	0.0021	0
0.05917	0.0012	-0.004	0.0022	-0.001
0.06	0.0012	-0.004	0.0022	-0.001
0.06083	0.0012	-0.005	0.0022	-0.002
0.06167	0.0012	-0.004	0.0022	-0.002
0.0625	0.0012	-0.004	0.0022	-0.002
0.06333	0.0012	-0.004	0.0023	-0.003
0.06417	0.0013	-0.004	0.0023	-0.003
0.065	0.0013	-0.002	0.0023	-0.002
0.06583	0.0013	-0.002	0.0024	-0.002
0.06667	0.0013	-0.002	0.0024	-0.003
0.0675	0.0013	-0.002	0.0024	-0.003
0.06833	0.0014	-0.002	0.0025	-0.002
0.06917	0.0014	-0.002	0.0025	-0.002
0.07	0.0014	-0.001	0.0025	-0.003
0.07083	0.0014	-0.002	0.0026	-0.002
0.07167	0.0014	-0.003	0.0026	-0.002
0.0725	0.0014	-0.003	0.0026	-0.001
0.07333	0.0015	-0.003	0.0026	0
0.07417	0.0015	-0.002	0.0027	0
0.075	0.0015	-0.003	0.0027	0
0.07583	0.0015	-0.002	0.0027	0.001
0.07667	0.0015	-0.002	0.0028	0.002
0.0775	0.0015	-0.002	0.0028	0.002
0.07833	0.0016	-0.003	0.0028	0.003
0.07917	0.0016	-0.004	0.0028	0.003
0.08	0.0016	-0.004	0.0028	0.003
0.08083	0.0016	-0.005	0.0029	0.003
0.08167	0.0016	-0.005	0.0029	0.003
0.0825	0.0017	-0.005	0.0029	0.003
0.08333	0.0017	-0.006	0.0029	0.003
0.08417	0.0017	-0.005	0.0029	0.003
0.085	0.0017	-0.005	0.0029	0.003
0.08583	0.0017	-0.004	0.003	0.003
0.08667	0.0017	-0.004	0.003	0.003
0.0875	0.0017	-0.004	0.003	0.003
0.08833	0.0017	-0.003	0.003	0.003
0.08917	0.0017	-0.003	0.003	0.003
0.09	0.0017	-0.002	0.003	0.002
0.09083	0.0017	-0.002	0.003	0.002
0.09167	0.0017	-0.002	0.003	0.002
0.0925	0.0017	-0.002	0.003	0.002
0.09333	0.0017	-0.002	0.003	0.002
0.09417	0.0017	-0.001	0.003	0.002
0.095	0.0017	-0.001	0.003	0.002
0.09583	0.0017	-0.001	0.003	0.002
0.09667	0.0017	0	0.003	0.002
0.0975	0.0017	0	0.003	0.002
0.09833	0.0017	0	0.003	0.002
0.09917	0.0017	0	0.003	0.002
0.1	0.0017	0	0.003	0.002
0.10083	0.0017	0	0.0031	0.002
0.10167	0.0017	0	0.0031	0.002
0.1025	0.0017	0	0.0031	0.002
0.10333	0.0017	0	0.0031	0.003
0.10417	0.0017	0	0.0031	0.003
0.105	0.0017	-0.001	0.0031	0.003
0.10583	0.0017	-0.002	0.0031	0.003
0.10667	0.0017	-0.002	0.0032	0.002
0.1075	0.0017	-0.002	0.0032	0.002
0.10833	0.0017	-0.002	0.0032	0.001
0.10917	0.0017	-0.003	0.0032	0.001
0.11	0.0017	-0.003	0.0032	0.001
0.11083	0.0017	-0.003	0.0032	0.001
0.11167	0.0017	-0.003	0.0032	0.002
0.1125	0.0017	-0.003	0.0032	0.002
0.11333	0.0017	-0.003	0.0032	0.002
0.11417	0.0017	-0.001	0.0032	0.002
0.115	0.0017	-0.001	0.0033	0.003
0.11583	0.0017	0	0.0033	0.003
0.11667	0.0017	0.001	0.0033	0.003
0.1175	0.0017	0.001	0.0033	0.003
0.11833	0.0017	0	0.0033	0.002
0.11917	0.0017	-0.001	0.0033	0.002
0.12	0.0017	-0.002	0.0033	0.002
0.12083	0.0018	-0.002	0.0033	0.002
0.12167	0.0018	-0.003	0.0033	0.002
0.1225	0.0018	-0.003	0.0034	0.002
0.12333	0.0018	-0.004	0.0034	0.001
0.12417	0.0018	-0.004	0.0034	0.001
0.125	0.0018	-0.004	0.0034	0.001
0.12583	0.0018	-0.004	0.0034	0.001
0.12667	0.0018	-0.004	0.0034	0.001
0.1275	0.0018	-0.004	0.0034	0.001
0.12833	0.0018	-0.003	0.0034	0.001
0.12917	0.0018	-0.003	0.0034	0.001
0.13	0.0018	-0.003	0.0034	0.001
0.13083	0.0018	-0.002	0.0035	0.001
0.13167	0.0018	-0.002	0.0035	0.001
0.1325	0.0018	-0.003	0.0035	0
0.13333	0.0018	-0.003	0.0035	0
0.13417	0.0018	-0.003	0.0035	0
0.135	0.0019	-0.002	0.0035	0
0.13583	0.0019	-0.002	0.0035	0
0.13667	0.0019	-0.002	0.0035	0.001
0.1375	0.0019	-0.003	0.0035	0.001
0.13833	0.0019	-0.004	0.0035	0.001
0.13917	0.0019	-0.004	0.0035	0.001
0.14	0.0019	-0.004	0.0035	0.001
0.14083	0.0019	-0.004	0.0035	0.002
0.14167	0.0019	-0.004	0.0035	0.002
0.1425	0.002	-0.004	0.0035	0.001
0.14333	0.002	-0.004	0.0035	0
0.14417	0.002	-0.004	0.0035	0
0.145	0.002	-0.004	0.0035	-0.001
0.14583	0.002	-0.004	0.0035	-0.001
0.14667	0.002	-0.005	0.0035	-0.001
0.1475	0.002	-0.005	0.0035	-0.001
0.14833	0.002	-0.005	0.0035	0
0.14917	0.0021	-0.005	0.0035	-0.001
0.15	0.0021	-0.005	0.0035	-0.001
0.15083	0.0021	-0.005	0.0035	-0.001
0.15167	0.0021	-0.005	0.0035	-0.001
0.1525	0.0021	-0.005	0.0035	-0.002
0.15333	0.0021	-0.003	0.0035	-0.002
0.15417	0.0022	-0.003	0.0035	-0.002
0.155	0.0022	-0.003	0.0035	-0.002
0.15583	0.0022	-0.004	0.0035	-0.002
0.15667	0.0022	-0.004	0.0035	-0.003
0.1575	0.0022	-0.004	0.0035	-0.003
0.15833	0.0022	-0.005	0.0035	-0.003
0.15917	0.0023	-0.005	0.0035	-0.003
0.16	0.0023	-0.005	0.0036	-0.003
0.16083	0.0023	-0.005	0.0036	-0.003
0.16167	0.0023	-0.006	0.0036	-0.003
0.1625	0.0023	-0.006	0.0036	-0.003
0.16333	0.0024	-0.006	0.0036	-0.003
0.16417	0.0024	-0.006	0.0036	-0.003
0.165	0.0024	-0.006	0.0036	-0.003
0.16583	0.0025	-0.006	0.0036	-0.003
0.16667	0.0025	-0.006	0.0036	-0.002
0.1675	0.0025	-0.006	0.0037	-0.002
0.16833	0.0026	-0.005	0.0037	-0.002
0.16917	0.0026	-0.005	0.0037	-0.002
0.17	0.0026	-0.005	0.0037	-0.003
0.17083	0.0026	-0.005	0.0037	-0.004
0.17167	0.0027	-0.005	0.0037	-0.004
0.1725	0.0027	-0.005	0.0038	-0.004
0.17333	0.0027	-0.005	0.0038	-0.004
0.17417	0.0028	-0.006	0.0038	-0.004
0.175	0.0028	-0.006	0.0038	-0.004
0.17583	0.0029	-0.005	0.0038	-0.004
0.17667	0.0029	-0.004	0.0039	-0.003
0.1775	0.0029	-0.004	0.0039	-0.003
0.17833	0.003	-0.004	0.0039	-0.004
0.17917	0.003	-0.004	0.0039	-0.004
0.18	0.003	-0.003	0.0039	-0.004
0.18083	0.0031	-0.003	0.004	-0.004
0.18167	0.0032	-0.003	0.004	-0.005
0.1825	0.0032	-0.003	0.004	-0.005
0.18333	0.0032	-0.003	0.004	-0.004
0.18417	0.0033	-0.003	0.004	-0.004
0.185	0.0033	-0.004	0.0041	-0.005
0.18583	0.0033	-0.004	0.0041	-0.005
0.18667	0.0034	-0.004	0.0041	-0.005
0.1875	0.0034	-0.005	0.0042	-0.005
0.18833	0.0035	-0.006	0.0042	-0.005
0.18917	0.0036	-0.006	0.0042	-0.006
0.19	0.0036	-0.006	0.0042	-0.005
0.19083	0.0036	-0.006	0.0042	-0.005
0.19167	0.0037	-0.005	0.0043	-0.005
0.1925	0.0037	-0.006	0.0043	-0.005
0.19333	0.0038	-0.006	0.0043	-0.005
0.19417	0.0038	-0.006	0.0043	-0.005
0.195	0.0038	-0.006	0.0044	-0.005
0.19583	0.0039	-0.007	0.0044	-0.005
0.19667	0.0039	-0.007	0.0044	-0.005
0.1975	0.004	-0.007	0.0044	-0.006
0.19833	0.004	-0.006	0.0045	-0.007
0.19917	0.004	-0.007	0.0045	-0.007
0.2	0.0041	-0.007	0.0045	-0.006
0.20083	0.0041	-0.008	0.0045	-0.006
0.20167	0.0042	-0.008	0.0046	-0.006
0.2025	0.0043	-0.007	0.0046	-0.006
0.20333	0.0043	-0.006	0.0046	-0.006
0.20417	0.0043	-0.006	0.0046	-0.006
0.205	0.0044	-0.006	0.0047	-0.006
0.20583	0.0044	-0.006	0.0047	-0.007
0.20667	0.0045	-0.006	0.0047	-0.006
0.2075	0.0045	-0.007	0.0047	-0.006
0.20833	0.0045	-0.007	0.0048	-0.005
0.20917	0.0046	-0.007	0.0048	-0.005
0.21	0.0046	-0.006	0.0048	-0.005
0.21083	0.0047	-0.006	0.0048	-0.005
0.21167	0.0047	-0.005	0.0048	-0.005
0.2125	0.0047	-0.005	0.0049	-0.005
0.21333	0.0048	-0.005	0.0049	-0.005
0.21417	0.0048	-0.004	0.0049	-0.005
0.215	0.0049	-0.004	0.0049	-0.005
0.21583	0.0049	-0.004	0.0049	-0.005
0.21667	0.0049	-0.003	0.005	-0.005
0.2175	0.005	-0.003	0.005	-0.004
0.21833	0.005	-0.004	0.005	-0.004
0.21917	0.0051	-0.004	0.005	-0.004
0.22	0.0051	-0.004	0.005	-0.003
0.22083	0.0052	-0.004	0.005	-0.004
0.22167	0.0052	-0.004	0.005	-0.004
0.2225	0.0052	-0.004	0.005	-0.004
0.22333	0.0052	-0.004	0.0051	-0.003
0.22417	0.0053	-0.004	0.0051	-0.004
0.225	0.0053	-0.004	0.0051	-0.003
0.22583	0.0053	-0.004	0.0051	-0.003
0.22667	0.0054	-0.004	0.0051	-0.003
0.2275	0.0054	-0.004	0.0051	-0.003
0.22833	0.0054	-0.005	0.0052	-0.003
0.22917	0.0055	-0.005	0.0052	-0.004
0.23	0.0055	-0.006	0.0052	-0.004
0.23083	0.0055	-0.006	0.0052	-0.005
0.23167	0.0056	-0.006	0.0052	-0.004
0.2325	0.0056	-0.006	0.0052	-0.005
0.23333	0.0056	-0.007	0.0052	-0.005
0.23417	0.0057	-0.007	0.0053	-0.006
0.235	0.0057	-0.007	0.0053	-0.005
0.23583	0.0057	-0.007	0.0053	-0.005
0.23667	0.0057	-0.008	0.0053	-0.004
0.2375	0.0058	-0.008	0.0053	-0.004
0.23833	0.0058	-0.007	0.0053	-0.004
0.23917	0.0058	-0.007	0.0053	-0.004
0.24	0.0059	-0.006	0.0053	-0.004
0.24083	0.0059	-0.006	0.0053	-0.004
0.24167	0.0059	-0.006	0.0054	-0.003
0.2425	0.006	-0.006	0.0054	-0.003
0.24333	0.006	-0.006	0.0054	-0.004
0.24417	0.006	-0.006	0.0054	-0.004
0.245	0.0061	-0.007	0.0054	-0.003
0.24583	0.0061	-0.007	0.0054	-0.003
0.24667	0.0061	-0.007	0.0054	-0.003
0.2475	0.0061	-0.007	0.0054	-0.004
0.24833	0.0062	-0.007	0.0054	-0.004
0.24917	0.0062	-0.007	0.0054	-0.004
0.25	0.0062	-0.007	0.0055	-0.004
0.25083	0.0063	-0.007	0.0055	-0.004
0.25167	0.0063	-0.008	0.0055	-0.005
0.2525	0.0063	-0.009	0.0055	-0.005
0.25333	0.0063	-0.009	0.0055	-0.005
0.25417	0.0064	-0.009	0.0055	-0.006
0.255	0.0064	-0.01	0.0055	-0.006
0.25583	0.0064	-0.01	0.0055	-0.007
0.25667	0.0064	-0.009	0.0055	-0.008
0.2575	0.0065	-0.009	0.0055	-0.008
0.25833	0.0065	-0.01	0.0055	-0.009
0.25917	0.0065	-0.009	0.0055	-0.008
0.26	0.0065	-0.009	0.0055	-0.008
0.26083	0.0065	-0.009	0.0055	-0.008
0.26167	0.0066	-0.009	0.0056	-0.008
0.2625	0.0066	-0.008	0.0056	-0.008
0.26333	0.0066	-0.008	0.0056	-0.009
0.26417	0.0066	-0.008	0.0056	-0.009
0.265	0.0067	-0.007	0.0056	-0.01
0.26583	0.0067	-0.007	0.0056	-0.01
0.26667	0.0067	-0.007	0.0056	-0.009
0.2675	0.0067	-0.008	0.0056	-0.009
0.26833	0.0067	-0.007	0.0056	-0.008
0.26917	0.0067	-0.007	0.0056	-0.008
0.27	0.0068	-0.006	0.0056	-0.008
0.27083	0.0068	-0.007	0.0056	-0.008
0.27167	0.0068	-0.007	0.0056	-0.007
0.2725	0.0068	-0.006	0.0056	-0.007
0.27333	0.0068	-0.006	0.0056	-0.007
0.27417	0.0068	-0.006	0.0056	-0.007
0.275	0.0069	-0.006	0.0056	-0.007
0.27583	0.0069	-0.006	0.0056	-0.006
0.27667	0.0069	-0.007	0.0056	-0.006
0.2775	0.0069	-0.008	0.0057	-0.006
0.27833	0.0069	-0.008	0.0057	-0.006
0.27917	0.0069	-0.008	0.0057	-0.006
0.28	0.007	-0.008	0.0057	-0.006
0.28083	0.007	-0.008	0.0057	-0.007
0.28167	0.007	-0.007	0.0057	-0.006
0.2825	0.007	-0.007	0.0057	-0.006
0.28333	0.007	-0.007	0.0057	-0.006
0.28417	0.007	-0.007	0.0057	-0.007
0.285	0.007	-0.006	0.0056	-0.007
0.28583	0.0071	-0.005	0.0056	-0.007
0.28667	0.0071	-0.007	0.0056	-0.007
0.2875	0.0071	-0.007	0.0056	-0.006
0.28833	0.0071	-0.007	0.0056	-0.006
0.28917	0.0071	-0.006	0.0056	-0.006
0.29	0.0071	-0.006	0.0056	-0.007
0.29083	0.0071	-0.006	0.0056	-0.007
0.29167	0.0071	-0.006	0.0056	-0.006
0.2925	0.0072	-0.007	0.0056	-0.006
0.29333	0.0072	-0.007	0.0056	-0.006
0.29417	0.0072	-0.007	0.0056	-0.004
0.295	0.0072	-0.007	0.0056	-0.004
0.29583	0.0072	-0.007	0.0056	-0.002
0.29667	0.0072	-0.006	0.0056	-0.002
0.2975	0.0072	-0.005	0.0056	-0.001
0.29833	0.0072	-0.005	0.0056	-0.001
0.29917	0.0072	-0.005	0.0056	-0.001
0.3	0.0072	-0.006	0.0056	-0.001
0.30083	0.0072	-0.006	0.0056	-0.002
0.30167	0.0072	-0.006	0.0056	-0.001
0.3025	0.0072	-0.006	0.0056	-0.002
0.30333	0.0072	-0.007	0.0056	-0.002
0.30417	0.0072	-0.006	0.0056	-0.003
0.305	0.0072	-0.007	0.0056	-0.003
0.30583	0.0072	-0.006	0.0056	-0.003
0.30667	0.0072	-0.006	0.0055	-0.003
0.3075	0.0072	-0.007	0.0055	-0.004
0.30833	0.0073	-0.008	0.0055	-0.004
0.30917	0.0073	-0.008	0.0055	-0.004
0.31	0.0073	-0.008	0.0055	-0.006
0.31083	0.0073	-0.007	0.0055	-0.006
0.31167	0.0073	-0.007	0.0055	-0.007
0.3125	0.0073	-0.007	0.0055	-0.006
0.31333	0.0073	-0.006	0.0055	-0.006
0.31417	0.0073	-0.006	0.0055	-0.005
0.315	0.0073	-0.006	0.0055	-0.005
0.31583	0.0073	-0.007	0.0055	-0.005
0.31667	0.0073	-0.007	0.0055	-0.004
0.3175	0.0073	-0.008	0.0055	-0.004
0.31833	0.0073	-0.008	0.0055	-0.004
0.31917	0.0073	-0.008	0.0055	-0.005
0.32	0.0073	-0.008	0.0055	-0.005
0.32083	0.0073	-0.008	0.0054	-0.005
0.32167	0.0073	-0.008	0.0054	-0.005
0.3225	0.0073	-0.009	0.0054	-0.006
0.32333	0.0073	-0.009	0.0054	-0.006
0.32417	0.0073	-0.008	0.0054	-0.006
0.325	0.0073	-0.008	0.0054	-0.006
0.32583	0.0073	-0.009	0.0054	-0.007
0.32667	0.0074	-0.008	0.0054	-0.007
0.3275	0.0074	-0.008	0.0054	-0.006
0.32833	0.0074	-0.008	0.0054	-0.006
0.32917	0.0074	-0.007	0.0053	-0.006
0.33	0.0074	-0.008	0.0053	-0.006
0.33083	0.0074	-0.008	0.0053	-0.006
0.33167	0.0074	-0.008	0.0053	-0.006
0.3325	0.0074	-0.009	0.0053	-0.006
0.33333	0.0074	-0.009	0.0053	-0.006
0.33417	0.0074	-0.01	0.0053	-0.006
0.335	0.0074	-0.01	0.0053	-0.006
0.33583	0.0074	-0.011	0.0053	-0.006
0.33667	0.0074	-0.011	0.0053	-0.007
0.3375	0.0074	-0.011	0.0053	-0.007
0.33833	0.0074	-0.012	0.0053	-0.007
0.33917	0.0074	-0.013	0.0053	-0.006
0.34	0.0074	-0.013	0.0052	-0.006
0.34083	0.0074	-0.013	0.0052	-0.006
0.34167	0.0074	-0.013	0.0052	-0.006
0.3425	0.0074	-0.013	0.0052	-0.006
0.34333	0.0074	-0.013	0.0052	-0.006
0.34417	0.0074	-0.013	0.0052	-0.006
0.345	0.0074	-0.013	0.0052	-0.007
0.34583	0.0074	-0.013	0.0052	-0.008
0.34667	0.0074	-0.013	0.0052	-0.008
0.3475	0.0074	-0.013	0.0051	-0.009
0.34833	0.0074	-0.013	0.0051	-0.008
0.34917	0.0074	-0.013	0.0051	-0.008
0.35	0.0074	-0.013	0.0051	-0.007
0.35083	0.0074	-0.013	0.0051	-0.006
0.35167	0.0074	-0.013	0.0051	-0.006
0.3525	0.0074	-0.013	0.0051	-0.005
0.35333	0.0074	-0.013	0.0051	-0.005
0.35417	0.0074	-0.014	0.0051	-0.005
0.355	0.0074	-0.014	0.0051	-0.006
0.35583	0.0074	-0.015	0.0051	-0.006
0.35667	0.0074	-0.015	0.0051	-0.006
0.3575	0.0074	-0.014	0.005	-0.005
0.35833	0.0074	-0.015	0.005	-0.005
0.35917	0.0074	-0.015	0.005	-0.006
0.36	0.0074	-0.015	0.005	-0.006
0.36083	0.0074	-0.014	0.005	-0.007
0.36167	0.0074	-0.014	0.005	-0.007
0.3625	0.0074	-0.014	0.005	-0.007
0.36333	0.0074	-0.013	0.005	-0.007
0.36417	0.0074	-0.013	0.005	-0.005
0.365	0.0074	-0.013	0.005	-0.005
0.36583	0.0074	-0.013	0.005	-0.005
0.36667	0.0074	-0.012	0.005	-0.005
0.3675	0.0074	-0.011	0.005	-0.004
0.36833	0.0074	-0.012	0.0049	-0.005
0.36917	0.0074	-0.011	0.0049	-0.005
0.37	0.0074	-0.011	0.0049	-0.006
0.37083	0.0074	-0.012	0.0049	-0.006
0.37167	0.0074	-0.012	0.0049	-0.006
0.3725	0.0074	-0.012	0.0049	-0.007
0.37333	0.0074	-0.012	0.0049	-0.007
0.37417	0.0074	-0.012	0.0049	-0.008
0.375	0.0074	-0.013	0.0049	-0.008
0.37583	0.0075	-0.013	0.0049	-0.008
0.37667	0.0075	-0.013	0.0049	-0.008
0.3775	0.0075	-0.014	0.0049	-0.008
0.37833	0.0075	-0.013	0.0049	-0.008
0.37917	0.0075	-0.013	0.0049	-0.008
0.38	0.0075	-0.012	0.0049	-0.008
0.38083	0.0075	-0.012	0.0049	-0.008
0.38167	0.0075	-0.012	0.0049	-0.009
0.3825	0.0075	-0.012	0.0049	-0.01
0.38333	0.0075	-0.012	0.0049	-0.009
0.38417	0.0075	-0.012	0.0049	-0.007
0.385	0.0075	-0.012	0.0049	-0.007
0.38583	0.0075	-0.013	0.0049	-0.007
0.38667	0.0075	-0.013	0.0049	-0.008
0.3875	0.0075	-0.014	0.0049	-0.008
0.38833	0.0075	-0.013	0.0049	-0.009
0.38917	0.0075	-0.013	0.0049	-0.008
0.39	0.0075	-0.014	0.0048	-0.009
0.39083	0.0075	-0.014	0.0048	-0.008
0.39167	0.0075	-0.013	0.0048	-0.008
0.3925	0.0075	-0.013	0.0048	-0.009
0.39333	0.0075	-0.013	0.0048	-0.009
0.39417	0.0075	-0.014	0.0048	-0.009
0.395	0.0075	-0.014	0.0048	-0.008
0.39583	0.0075	-0.013	0.0048	-0.008
0.39667	0.0075	-0.013	0.0048	-0.009
0.3975	0.0075	-0.014	0.0048	-0.009
0.39833	0.0075	-0.014	0.0048	-0.009
0.39917	0.0075	-0.014	0.0048	-0.009
0.4	0.0075	-0.014	0.0048	-0.008
0.40083	0.0075	-0.014	0.0048	-0.008
0.40167	0.0075	-0.014	0.0048	-0.008
0.4025	0.0075	-0.014	0.0048	-0.008
0.40333	0.0075	-0.013	0.0048	-0.008
0.40417	0.0075	-0.013	0.0048	-0.008
0.405	0.0075	-0.013	0.0048	-0.008
0.40583	0.0075	-0.013	0.0048	-0.007
0.40667	0.0076	-0.013	0.0048	-0.007
0.4075	0.0076	-0.013	0.0048	-0.007
0.40833	0.0076	-0.013	0.0048	-0.007
0.40917	0.0076	-0.012	0.0048	-0.007
0.41	0.0076	-0.012	0.0048	-0.007
0.41083	0.0076	-0.012	0.0048	-0.006
0.41167	0.0076	-0.012	0.0048	-0.007
0.4125	0.0076	-0.012	0.0048	-0.007
0.41333	0.0076	-0.012	0.0048	-0.007
0.41417	0.0076	-0.011	0.0048	-0.007
0.415	0.0076	-0.011	0.0048	-0.007
0.41583	0.0076	-0.011	0.0048	-0.007
0.41667	0.0076	-0.01	0.0048	-0.007
0.4175	0.0076	-0.01	0.0048	-0.007
0.41833	0.0076	-0.01	0.0048	-0.007
0.41917	0.0076	-0.011	0.0048	-0.007
0.42	0.0076	-0.011	0.0048	-0.007
0.42083	0.0076	-0.011	0.0048	-0.007
0.42167	0.0076	-0.01	0.0048	-0.007
0.4225	0.0076	-0.01	0.0048	-0.008
0.42333	0.0076	-0.01	0.0048	-0.008
0.42417	0.0076	-0.01	0.0048	-0.008
0.425	0.0076	-0.01	0.0047	-0.007
0.42583	0.0076	-0.01	0.0047	-0.007
0.42667	0.0076	-0.009	0.0047	-0.006
0.4275	0.0077	-0.009	0.0047	-0.006
0.42833	0.0077	-0.009	0.0047	-0.007
0.42917	0.0077	-0.009	0.0047	-0.007
0.43	0.0077	-0.009	0.0047	-0.007
0.43083	0.0077	-0.009	0.0047	-0.007
0.43167	0.0077	-0.01	0.0048	-0.008
0.4325	0.0077	-0.009	0.0048	-0.008
0.43333	0.0077	-0.01	0.0048	-0.008
0.43417	0.0077	-0.01	0.0048	-0.008
0.435	0.0077	-0.009	0.0048	-0.008
0.43583	0.0077	-0.009	0.0048	-0.007
0.43667	0.0077	-0.009	0.0048	-0.007
0.4375	0.0077	-0.008	0.0048	-0.008
0.43833	0.0077	-0.008	0.0048	-0.007
0.43917	0.0077	-0.009	0.0048	-0.008
0.44	0.0077	-0.009	0.0048	-0.008
0.44083	0.0077	-0.009	0.0048	-0.009
0.44167	0.0077	-0.01	0.0048	-0.009
0.4425	0.0077	-0.011	0.0048	-0.008
0.44333	0.0077	-0.011	0.0048	-0.009
0.44417	0.0077	-0.011	0.0048	-0.009
0.445	0.0077	-0.011	0.0048	-0.008
0.44583	0.0077	-0.012	0.0048	-0.008
0.44667	0.0077	-0.012	0.0048	-0.008
0.4475	0.0077	-0.012	0.0048	-0.008
0.44833	0.0077	-0.012	0.0048	-0.008
0.44917	0.0077	-0.012	0.0048	-0.01
0.45	0.0077	-0.012	0.0048	-0.009
0.45083	0.0077	-0.013	0.0048	-0.009
0.45167	0.0077	-0.013	0.0048	-0.009
0.4525	0.0077	-0.013	0.0048	-0.009
0.45333	0.0077	-0.014	0.0048	-0.008
0.45417	0.0077	-0.014	0.0048	-0.008
0.455	0.0077	-0.014	0.0048	-0.007
0.45583	0.0077	-0.014	0.0048	-0.008
0.45667	0.0078	-0.014	0.0048	-0.008
0.4575	0.0078	-0.012	0.0048	-0.009
0.45833	0.0078	-0.012	0.0048	-0.009
0.45917	0.0078	-0.012	0.0048	-0.009
0.46	0.0078	-0.012	0.0048	-0.009
0.46083	0.0078	-0.013	0.0048	-0.009
0.46167	0.0078	-0.013	0.0048	-0.009
0.4625	0.0078	-0.013	0.0048	-0.009
0.46333	0.0078	-0.013	0.0048	-0.009
0.46417	0.0078	-0.014	0.0049	-0.009
0.465	0.0078	-0.014	0.0049	-0.009
0.46583	0.0078	-0.015	0.0049	-0.009
0.46667	0.0078	-0.015	0.0049	-0.009
0.4675	0.0078	-0.016	0.0049	-0.009
0.46833	0.0078	-0.017	0.0049	-0.009
0.46917	0.0078	-0.018	0.0049	-0.009
0.47	0.0078	-0.018	0.0049	-0.009
0.47083	0.0078	-0.018	0.0049	-0.009
0.47167	0.0078	-0.018	0.0049	-0.008
0.4725	0.0078	-0.018	0.0049	-0.009
0.47333	0.0078	-0.018	0.0049	-0.009
0.47417	0.0078	-0.018	0.0049	-0.009
0.475	0.0078	-0.018	0.0049	-0.009
0.47583	0.0078	-0.017	0.0049	-0.009
0.47667	0.0078	-0.017	0.0049	-0.01
0.4775	0.0078	-0.016	0.0049	-0.011
0.47833	0.0079	-0.016	0.0049	-0.01
0.47917	0.0079	-0.016	0.0049	-0.011
0.48	0.0079	-0.017	0.0049	-0.01
0.48083	0.0079	-0.018	0.0049	-0.011
0.48167	0.0079	-0.018	0.0049	-0.01
0.4825	0.0079	-0.018	0.005	-0.011
0.48333	0.0079	-0.019	0.005	-0.011
0.48417	0.0079	-0.02	0.005	-0.011
0.485	0.0079	-0.021	0.005	-0.011
0.48583	0.0079	-0.021	0.005	-0.011
0.48667	0.0079	-0.022	0.005	-0.011
0.4875	0.0079	-0.022	0.005	-0.011
0.48833	0.0079	-0.022	0.005	-0.011
0.48917	0.008	-0.023	0.005	-0.011
0.49	0.008	-0.024	0.005	-0.011
0.49083	0.008	-0.024	0.005	-0.01
0.49167	0.008	-0.024	0.005	-0.01
0.4925	0.008	-0.023	0.005	-0.01
0.49333	0.008	-0.023	0.005	-0.01
0.49417	0.008	-0.023	0.005	-0.01
0.495	0.008	-0.022	0.005	-0.01
0.49583	0.008	-0.022	0.005	-0.009
0.49667	0.008	-0.022	0.005	-0.008
0.4975	0.0081	-0.022	0.005	-0.008
0.49833	0.0081	-0.021	0.0051	-0.008
0.49917	0.0081	-0.021	0.0051	-0.007
0.5	0.0081	-0.021	0.0051	-0.007
0.50083	0.0081	-0.02	0.0051	-0.007
0.50167	0.0081	-0.02	0.0051	-0.007
0.5025	0.0081	-0.02	0.0051	-0.007
0.50333	0.0081	-0.02	0.0051	-0.008
0.50417	0.0082	-0.019	0.0051	-0.008
0.505	0.0082	-0.019	0.0051	-0.008
0.50583	0.0082	-0.019	0.0051	-0.008
0.50667	0.0082	-0.018	0.0051	-0.008
0.5075	0.0082	-0.018	0.0051	-0.008
0.50833	0.0082	-0.018	0.0051	-0.007
0.50917	0.0083	-0.017	0.0051	-0.007
0.51	0.0083	-0.016	0.0051	-0.007
0.51083	0.0083	-0.016	0.0051	-0.007
0.51167	0.0083	-0.016	0.0051	-0.007
0.5125	0.0083	-0.016	0.0051	-0.007
0.51333	0.0083	-0.015	0.0051	-0.008
0.51417	0.0084	-0.015	0.0051	-0.008
0.515	0.0084	-0.015	0.0051	-0.008
0.51583	0.0084	-0.015	0.0051	-0.008
0.51667	0.0084	-0.014	0.0052	-0.008
0.5175	0.0084	-0.014	0.0052	-0.007
0.51833	0.0084	-0.013	0.0052	-0.007
0.51917	0.0084	-0.014	0.0052	-0.009
0.52	0.0085	-0.015	0.0052	-0.009
0.52083	0.0085	-0.015	0.0052	-0.009
0.52167	0.0085	-0.015	0.0052	-0.01
0.5225	0.0085	-0.016	0.0052	-0.011
0.52333	0.0085	-0.017	0.0052	-0.011
0.52417	0.0085	-0.016	0.0052	-0.011
0.525	0.0086	-0.016	0.0052	-0.011
0.52583	0.0086	-0.016	0.0052	-0.011
0.52667	0.0086	-0.016	0.0052	-0.01
0.5275	0.0086	-0.016	0.0052	-0.01
0.52833	0.0086	-0.016	0.0052	-0.01
0.52917	0.0086	-0.016	0.0052	-0.01
0.53	0.0086	-0.016	0.0053	-0.012
0.53083	0.0086	-0.016	0.0053	-0.012
0.53167	0.0087	-0.016	0.0053	-0.012
0.5325	0.0087	-0.016	0.0053	-0.012
0.53333	0.0087	-0.016	0.0053	-0.011
0.53417	0.0087	-0.016	0.0053	-0.012
0.535	0.0087	-0.016	0.0053	-0.012
0.53583	0.0087	-0.017	0.0053	-0.012
0.53667	0.0087	-0.016	0.0053	-0.011
0.5375	0.0087	-0.016	0.0053	-0.011
0.53833	0.0087	-0.015	0.0053	-0.011
0.53917	0.0087	-0.014	0.0053	-0.011
0.54	0.0088	-0.014	0.0053	-0.011
0.54083	0.0088	-0.014	0.0053	-0.011
0.54167	0.0088	-0.015	0.0053	-0.011
0.5425	0.0088	-0.015	0.0053	-0.011
0.54333	0.0088	-0.016	0.0053	-0.011
0.54417	0.0088	-0.016	0.0053	-0.011
0.545	0.0088	-0.016	0.0053	-0.011
0.54583	0.0088	-0.015	0.0053	-0.011
0.54667	0.0089	-0.016	0.0053	-0.011
0.5475	0.0089	-0.016	0.0053	-0.011
0.54833	0.0089	-0.016	0.0054	-0.01
0.54917	0.0089	-0.017	0.0054	-0.009
0.55	0.0089	-0.017	0.0054	-0.009
0.55083	0.0089	-0.017	0.0054	-0.01
0.55167	0.0089	-0.016	0.0054	-0.01
0.5525	0.0089	-0.016	0.0054	-0.01
0.55333	0.0089	-0.016	0.0054	-0.009
0.55417	0.0089	-0.016	0.0054	-0.009
0.555	0.0089	-0.016	0.0054	-0.01
0.55583	0.0089	-0.015	0.0054	-0.01
0.55667	0.0089	-0.015	0.0054	-0.011
0.5575	0.009	-0.014	0.0054	-0.011
0.55833	0.009	-0.014	0.0055	-0.012
0.55917	0.009	-0.013	0.0055	-0.012
0.56	0.009	-0.013	0.0055	-0.013
0.56083	0.009	-0.012	0.0055	-0.014
0.56167	0.009	-0.011	0.0055	-0.014
0.5625	0.009	-0.01	0.0055	-0.014
0.56333	0.009	-0.009	0.0055	-0.014
0.56417	0.009	-0.009	0.0055	-0.012
0.565	0.009	-0.009	0.0055	-0.011
0.56583	0.009	-0.009	0.0055	-0.011
0.56667	0.0091	-0.009	0.0055	-0.011
0.5675	0.0091	-0.008	0.0055	-0.011
0.56833	0.0091	-0.007	0.0056	-0.012
0.56917	0.0091	-0.007	0.0056	-0.012
0.57	0.0091	-0.007	0.0056	-0.012
0.57083	0.0091	-0.008	0.0056	-0.013
0.57167	0.0091	-0.008	0.0056	-0.014
0.5725	0.0091	-0.008	0.0056	-0.013
0.57333	0.0091	-0.008	0.0056	-0.014
0.57417	0.0091	-0.007	0.0056	-0.014
0.575	0.0091	-0.008	0.0056	-0.013
0.57583	0.0092	-0.008	0.0056	-0.012
0.57667	0.0092	-0.009	0.0056	-0.012
0.5775	0.0092	-0.009	0.0057	-0.012
0.57833	0.0092	-0.009	0.0057	-0.011
0.57917	0.0092	-0.01	0.0057	-0.012
0.58	0.0092	-0.009	0.0057	-0.012
0.58083	0.0092	-0.008	0.0057	-0.012
0.58167	0.0092	-0.009	0.0057	-0.012
0.5825	0.0092	-0.01	0.0057	-0.012
0.58333	0.0092	-0.011	0.0057	-0.012
0.58417	0.0092	-0.012	0.0057	-0.011
0.585	0.0093	-0.012	0.0057	-0.011
0.58583	0.0093	-0.012	0.0057	-0.011
0.58667	0.0093	-0.013	0.0057	-0.011
0.5875	0.0093	-0.014	0.0057	-0.011
0.58833	0.0093	-0.015	0.0058	-0.011
0.58917	0.0093	-0.015	0.0058	-0.011
0.59	0.0093	-0.015	0.0058	-0.011
0.59083	0.0093	-0.015	0.0058	-0.011
0.59167	0.0094	-0.014	0.0058	-0.01
0.5925	0.0094	-0.014	0.0058	-0.01
0.59333	0.0094	-0.014	0.0058	-0.01
0.59417	0.0094	-0.014	0.0058	-0.01
0.595	0.0094	-0.015	0.0058	-0.01
0.59583	0.0094	-0.015	0.0058	-0.01
0.59667	0.0094	-0.015	0.0058	-0.01
0.5975	0.0094	-0.014	0.0058	-0.01
0.59833	0.0094	-0.013	0.0058	-0.011
0.59917	0.0095	-0.013	0.0058	-0.012
0.6	0.0095	-0.013	0.0059	-0.012
0.60083	0.0095	-0.014	0.0059	-0.012
0.60167	0.0095	-0.015	0.0059	-0.011
0.6025	0.0095	-0.014	0.0059	-0.01
0.60333	0.0095	-0.015	0.0059	-0.01
0.60417	0.0095	-0.016	0.0059	-0.009
0.605	0.0095	-0.017	0.0059	-0.008
0.60583	0.0096	-0.016	0.0059	-0.008
0.60667	0.0096	-0.016	0.0059	-0.009
0.6075	0.0096	-0.016	0.0059	-0.009
0.60833	0.0096	-0.016	0.006	-0.01
0.60917	0.0096	-0.017	0.006	-0.009
0.61	0.0096	-0.017	0.006	-0.009
0.61083	0.0096	-0.019	0.006	-0.011
0.61167	0.0096	-0.019	0.006	-0.012
0.6125	0.0096	-0.02	0.006	-0.012
0.61333	0.0096	-0.02	0.006	-0.012
0.61417	0.0097	-0.02	0.006	-0.012
0.615	0.0097	-0.019	0.006	-0.012
0.61583	0.0097	-0.019	0.006	-0.012
0.61667	0.0097	-0.019	0.006	-0.012
0.6175	0.0097	-0.02	0.006	-0.012
0.61833	0.0097	-0.019	0.006	-0.011
0.61917	0.0097	-0.019	0.006	-0.011
0.62	0.0097	-0.019	0.0061	-0.012
0.62083	0.0097	-0.02	0.0061	-0.012
0.62167	0.0097	-0.02	0.0061	-0.012
0.6225	0.0097	-0.02	0.0061	-0.011
0.62333	0.0097	-0.02	0.0061	-0.01
0.62417	0.0098	-0.021	0.0061	-0.01
0.625	0.0098	-0.021	0.0061	-0.01
0.62583	0.0098	-0.021	0.0061	-0.011
0.62667	0.0098	-0.02	0.0061	-0.011
0.6275	0.0098	-0.02	0.0061	-0.011
0.62833	0.0098	-0.021	0.0061	-0.011
0.62917	0.0098	-0.021	0.0061	-0.011
0.63	0.0099	-0.02	0.0061	-0.012
0.63083	0.0099	-0.02	0.0061	-0.012
0.63167	0.0099	-0.02	0.0061	-0.012
0.6325	0.0099	-0.02	0.0062	-0.012
0.63333	0.0099	-0.021	0.0062	-0.013
0.63417	0.0099	-0.022	0.0062	-0.013
0.635	0.0099	-0.022	0.0062	-0.014
0.63583	0.0099	-0.022	0.0062	-0.014
0.63667	0.0099	-0.022	0.0062	-0.014
0.6375	0.0099	-0.022	0.0062	-0.015
0.63833	0.01	-0.022	0.0062	-0.015
0.63917	0.01	-0.022	0.0062	-0.015
0.64	0.01	-0.021	0.0062	-0.016
0.64083	0.01	-0.02	0.0062	-0.016
0.64167	0.01	-0.02	0.0062	-0.015
0.6425	0.01	-0.019	0.0062	-0.014
0.64333	0.01	-0.019	0.0062	-0.014
0.64417	0.01	-0.018	0.0062	-0.015
0.645	0.01	-0.019	0.0063	-0.015
0.64583	0.01	-0.019	0.0063	-0.016
0.64667	0.0101	-0.021	0.0063	-0.016
0.6475	0.0101	-0.021	0.0063	-0.016
0.64833	0.0101	-0.022	0.0063	-0.016
0.64917	0.0101	-0.023	0.0063	-0.016
0.65	0.0101	-0.023	0.0063	-0.016
0.65083	0.0101	-0.022	0.0063	-0.016
0.65167	0.0101	-0.021	0.0063	-0.016
0.6525	0.0101	-0.021	0.0063	-0.016
0.65333	0.0101	-0.021	0.0064	-0.016
0.65417	0.0101	-0.021	0.0064	-0.016
0.655	0.0102	-0.021	0.0064	-0.015
0.65583	0.0102	-0.021	0.0064	-0.016
0.65667	0.0102	-0.021	0.0064	-0.016
0.6575	0.0102	-0.022	0.0064	-0.016
0.65833	0.0102	-0.022	0.0064	-0.016
0.65917	0.0102	-0.023	0.0064	-0.017
0.66	0.0102	-0.022	0.0064	-0.017
0.66083	0.0102	-0.022	0.0064	-0.017
0.66167	0.0102	-0.022	0.0065	-0.017
0.6625	0.0102	-0.021	0.0065	-0.016
0.66333	0.0102	-0.021	0.0065	-0.017
0.66417	0.0103	-0.02	0.0065	-0.017
0.665	0.0103	-0.02	0.0065	-0.017
0.66583	0.0103	-0.02	0.0065	-0.017
0.66667	0.0103	-0.02	0.0065	-0.017
0.6675	0.0103	-0.02	0.0065	-0.017
0.66833	0.0103	-0.019	0.0065	-0.017
0.66917	0.0103	-0.019	0.0065	-0.016
0.67	0.0104	-0.019	0.0065	-0.015
0.67083	0.0104	-0.02	0.0065	-0.016
0.67167	0.0104	-0.02	0.0065	-0.015
0.6725	0.0104	-0.02	0.0065	-0.014
0.67333	0.0104	-0.02	0.0065	-0.014
0.67417	0.0104	-0.019	0.0065	-0.014
0.675	0.0104	-0.019	0.0066	-0.014
0.67583	0.0104	-0.019	0.0066	-0.015
0.67667	0.0104	-0.019	0.0066	-0.014
0.6775	0.0105	-0.02	0.0066	-0.014
0.67833	0.0105	-0.021	0.0066	-0.014
0.67917	0.0105	-0.021	0.0066	-0.013
0.68	0.0105	-0.021	0.0066	-0.013
0.68083	0.0105	-0.021	0.0066	-0.013
0.68167	0.0105	-0.021	0.0066	-0.012
0.6825	0.0105	-0.022	0.0066	-0.012
0.68333	0.0105	-0.022	0.0066	-0.012
0.68417	0.0106	-0.022	0.0066	-0.012
0.685	0.0106	-0.021	0.0066	-0.012
0.68583	0.0106	-0.022	0.0066	-0.011
0.68667	0.0106	-0.022	0.0067	-0.012
0.6875	0.0106	-0.022	0.0067	-0.012
0.68833	0.0106	-0.022	0.0067	-0.012
0.68917	0.0106	-0.023	0.0067	-0.012
0.69	0.0106	-0.023	0.0067	-0.012
0.69083	0.0106	-0.023	0.0067	-0.013
0.69167	0.0106	-0.025	0.0067	-0.013
0.6925	0.0107	-0.025	0.0067	-0.013
0.69333	0.0107	-0.025	0.0067	-0.014
0.69417	0.0107	-0.024	0.0067	-0.014
0.695	0.0107	-0.023	0.0067	-0.014
0.69583	0.0107	-0.023	0.0067	-0.014
0.69667	0.0107	-0.022	0.0067	-0.015
0.6975	0.0107	-0.022	0.0067	-0.014
0.69833	0.0107	-0.022	0.0067	-0.013
0.69917	0.0107	-0.021	0.0067	-0.013
0.7	0.0107	-0.021	0.0067	-0.013
0.70083	0.0108	-0.021	0.0067	-0.013
0.70167	0.0108	-0.02	0.0067	-0.013
0.7025	0.0108	-0.02	0.0068	-0.013
0.70333	0.0108	-0.021	0.0068	-0.013
0.70417	0.0108	-0.021	0.0068	-0.014
0.705	0.0108	-0.02	0.0068	-0.016
0.70583	0.0108	-0.019	0.0068	-0.016
0.70667	0.0108	-0.019	0.0068	-0.015
0.7075	0.0108	-0.02	0.0068	-0.015
0.70833	0.0108	-0.02	0.0068	-0.013
0.70917	0.0109	-0.02	0.0068	-0.011
0.71	0.0109	-0.019	0.0068	-0.011
0.71083	0.0109	-0.019	0.0068	-0.01
0.71167	0.0109	-0.02	0.0068	-0.01
0.7125	0.0109	-0.02	0.0068	-0.01
0.71333	0.0109	-0.02	0.0068	-0.011
0.71417	0.0109	-0.02	0.0068	-0.01
0.715	0.0109	-0.02	0.0068	-0.011
0.71583	0.0109	-0.02	0.0068	-0.011
0.71667	0.0109	-0.02	0.0068	-0.011
0.7175	0.0109	-0.021	0.0068	-0.011
0.71833	0.011	-0.021	0.0068	-0.011
0.71917	0.011	-0.02	0.0069	-0.011
0.72	0.011	-0.02	0.0069	-0.012
0.72083	0.011	-0.02	0.0069	-0.012
0.72167	0.011	-0.02	0.0069	-0.012
0.7225	0.011	-0.019	0.0069	-0.013
0.72333	0.011	-0.018	0.0069	-0.013
0.72417	0.011	-0.019	0.0069	-0.014
0.725	0.011	-0.02	0.0069	-0.015
0.72583	0.011	-0.019	0.0069	-0.015
0.72667	0.011	-0.019	0.0069	-0.015
0.7275	0.011	-0.018	0.0069	-0.015
0.72833	0.011	-0.018	0.0069	-0.015
0.72917	0.011	-0.018	0.0069	-0.015
0.73	0.011	-0.018	0.0069	-0.015
0.73083	0.011	-0.018	0.0069	-0.014
0.73167	0.0111	-0.019	0.0069	-0.013
0.7325	0.0111	-0.019	0.0069	-0.013
0.73333	0.0111	-0.018	0.0069	-0.013
0.73417	0.0111	-0.018	0.0069	-0.013
0.735	0.0111	-0.019	0.0069	-0.013
0.73583	0.0111	-0.019	0.0069	-0.015
0.73667	0.0111	-0.02	0.007	-0.016
0.7375	0.0111	-0.019	0.007	-0.016
0.73833	0.0111	-0.019	0.007	-0.016
0.73917	0.0111	-0.02	0.007	-0.016
0.74	0.0111	-0.02	0.007	-0.017
0.74083	0.0111	-0.021	0.007	-0.017
0.74167	0.0111	-0.022	0.007	-0.017
0.7425	0.0111	-0.022	0.007	-0.017
0.74333	0.0111	-0.022	0.007	-0.017
0.74417	0.0111	-0.022	0.007	-0.017
0.745	0.0111	-0.023	0.007	-0.016
0.74583	0.0111	-0.023	0.007	-0.016
0.74667	0.0111	-0.023	0.007	-0.016
0.7475	0.0111	-0.023	0.0071	-0.016
0.74833	0.0111	-0.023	0.0071	-0.016
0.74917	0.0111	-0.023	0.0071	-0.016
0.75	0.0111	-0.023	0.0071	-0.016
0.75083	0.0111	-0.023	0.0071	-0.016
0.75167	0.0112	-0.023	0.0071	-0.016
0.7525	0.0112	-0.022	0.0071	-0.016
0.75333	0.0112	-0.022	0.0071	-0.017
0.75417	0.0112	-0.022	0.0071	-0.017
0.755	0.0112	-0.022	0.0071	-0.017
0.75583	0.0112	-0.022	0.0071	-0.017
0.75667	0.0112	-0.022	0.0072	-0.016
0.7575	0.0112	-0.022	0.0072	-0.016
0.75833	0.0112	-0.021	0.0072	-0.016
0.75917	0.0112	-0.02	0.0072	-0.016
0.76	0.0112	-0.019	0.0072	-0.016
0.76083	0.0112	-0.019	0.0072	-0.015
0.76167	0.0112	-0.018	0.0072	-0.015
0.7625	0.0112	-0.018	0.0072	-0.015
0.76333	0.0112	-0.018	0.0072	-0.015
0.76417	0.0112	-0.018	0.0072	-0.015
0.765	0.0112	-0.018	0.0073	-0.015
0.76583	0.0112	-0.018	0.0073	-0.015
0.76667	0.0112	-0.018	0.0073	-0.014
0.7675	0.0112	-0.018	0.0073	-0.014
0.76833	0.0112	-0.019	0.0073	-0.014
0.76917	0.0112	-0.018	0.0073	-0.014
0.77	0.0112	-0.017	0.0073	-0.014
0.77083	0.0112	-0.017	0.0073	-0.013
0.77167	0.0112	-0.017	0.0073	-0.013
0.7725	0.0112	-0.017	0.0074	-0.013
0.77333	0.0112	-0.016	0.0074	-0.013
0.77417	0.0113	-0.016	0.0074	-0.012
0.775	0.0113	-0.016	0.0074	-0.012
0.77583	0.0113	-0.016	0.0074	-0.012
0.77667	0.0113	-0.016	0.0074	-0.012
0.7775	0.0113	-0.015	0.0075	-0.013
0.77833	0.0113	-0.015	0.0075	-0.013
0.77917	0.0113	-0.014	0.0075	-0.014
0.78	0.0113	-0.014	0.0075	-0.014
0.78083	0.0113	-0.014	0.0075	-0.014
0.78167	0.0113	-0.016	0.0075	-0.013
0.7825	0.0113	-0.016	0.0075	-0.013
0.78333	0.0113	-0.016	0.0076	-0.013
0.78417	0.0113	-0.017	0.0076	-0.013
0.785	0.0113	-0.016	0.0076	-0.013
0.78583	0.0113	-0.016	0.0076	-0.013
0.78667	0.0114	-0.017	0.0076	-0.013
0.7875	0.0114	-0.017	0.0076	-0.013
0.78833	0.0114	-0.018	0.0076	-0.013
0.78917	0.0114	-0.018	0.0077	-0.013
0.79	0.0114	-0.018	0.0077	-0.014
0.79083	0.0114	-0.019	0.0077	-0.015
0.79167	0.0114	-0.019	0.0077	-0.015
0.7925	0.0114	-0.019	0.0077	-0.015
0.79333	0.0114	-0.02	0.0078	-0.015
0.79417	0.0114	-0.02	0.0078	-0.016
0.795	0.0114	-0.02	0.0078	-0.015
0.79583	0.0114	-0.02	0.0078	-0.015
0.79667	0.0114	-0.02	0.0078	-0.016
0.7975	0.0114	-0.019	0.0078	-0.016
0.79833	0.0114	-0.019	0.0079	-0.015
0.79917	0.0115	-0.018	0.0079	-0.015
0.8	0.0115	-0.017	0.0079	-0.015
0.80083	0.0115	-0.017	0.0079	-0.015
0.80167	0.0115	-0.017	0.0079	-0.015
0.8025	0.0115	-0.018	0.0079	-0.014
0.80333	0.0115	-0.018	0.008	-0.014
0.80417	0.0115	-0.018	0.008	-0.014
0.805	0.0115	-0.018	0.008	-0.014
0.80583	0.0115	-0.019	0.008	-0.014
0.80667	0.0115	-0.019	0.008	-0.014
0.8075	0.0115	-0.019	0.008	-0.012
0.80833	0.0115	-0.019	0.0081	-0.012
0.80917	0.0115	-0.018	0.0081	-0.012
0.81	0.0115	-0.018	0.0081	-0.012
0.81083	0.0115	-0.017	0.0081	-0.012
0.81167	0.0115	-0.018	0.0081	-0.012
0.8125	0.0115	-0.018	0.0081	-0.013
0.81333	0.0115	-0.017	0.0082	-0.011
0.81417	0.0115	-0.017	0.0082	-0.01
0.815	0.0115	-0.017	0.0082	-0.01
0.81583	0.0115	-0.017	0.0082	-0.01
0.81667	0.0115	-0.017	0.0082	-0.009
0.8175	0.0115	-0.017	0.0082	-0.009
0.81833	0.0115	-0.017	0.0082	-0.009
0.81917	0.0115	-0.016	0.0083	-0.009
0.82	0.0115	-0.018	0.0083	-0.009
0.82083	0.0115	-0.018	0.0083	-0.009
0.82167	0.0115	-0.018	0.0083	-0.009
0.8225	0.0115	-0.018	0.0083	-0.009
0.82333	0.0115	-0.018	0.0083	-0.009
0.82417	0.0115	-0.019	0.0083	-0.009
0.825	0.0115	-0.019	0.0083	-0.009
0.82583	0.0115	-0.019	0.0083	-0.01
0.82667	0.0115	-0.02	0.0082	-0.01
0.8275	0.0115	-0.02	0.0082	-0.01
0.82833	0.0114	-0.02	0.0082	-0.01
0.82917	0.0114	-0.021	0.0082	-0.01
0.83	0.0114	-0.021	0.0081	-0.01
0.83083	0.0113	-0.022	0.0081	-0.01
0.83167	0.0113	-0.023	0.008	-0.01
0.8325	0.0112	-0.023	0.008	-0.011
0.83333	0.0111	-0.023	0.0079	-0.011
0.83417	0.011	-0.023	0.0078	-0.012
0.835	0.0109	-0.023	0.0077	-0.013
0.83583	0.0108	-0.022	0.0076	-0.013
0.83667	0.0107	-0.021	0.0074	-0.014
0.8375	0.0105	-0.021	0.0073	-0.014
0.83833	0.0104	-0.021	0.0071	-0.014
0.83917	0.0103	-0.021	0.0069	-0.016
0.84	0.01	-0.021	0.0067	-0.015
0.84083	0.0098	-0.021	0.0064	-0.016
0.84167	0.0094	-0.021	0.0062	-0.015
0.8425	0.0092	-0.022	0.006	-0.016
0.84333	0.0089	-0.023	0.0054	-0.016
0.84417	0.0084	-0.022	0.0052	-0.016
0.845	0.0081	-0.023	0.0049	-0.016
0.84583	0.0078	-0.023	0.0042	-0.015
0.84667	0.007	-0.023	0.0038	-0.015
0.8475	0.0066	-0.022	0.0029	-0.015
0.84833	0.0062	-0.022	0.0025	-0.013
0.84917	0.0053	-0.022	0.002	-0.013
0.85	0.0047	-0.022	0.0008	-0.013
0.85083	0.0036	-0.022	0.0002	-0.012
0.85167	0.0029	-0.022	-0.0004	-0.011
0.8525	0.0022	-0.023	-0.0019	-0.01
0.85333	0.0007	-0.024	-0.0027	-0.01
0.85417	-0.0001	-0.024	-0.0044	-0.009
0.855	-0.001	-0.024	-0.0053	-0.009
0.85583	-0.0029	-0.025	-0.0063	-0.009
0.85667	-0.0039	-0.024	-0.0085	-0.009
0.8575	-0.0061	-0.025	-0.0096	-0.009
0.85833	-0.0074	-0.026	-0.0108	-0.01
0.85917	-0.0086	-0.026	-0.0135	-0.009
0.86	-0.0114	-0.026	-0.0149	-0.01
0.86083	-0.0129	-0.026	-0.018	-0.011
0.86167	-0.0145	-0.027	-0.0197	-0.011
0.8625	-0.0178	-0.027	-0.0214	-0.011
0.86333	-0.0196	-0.027	-0.0252	-0.011
0.86417	-0.0216	-0.028	-0.0272	-0.01
0.865	-0.0256	-0.028	-0.0293	-0.01
0.86583	-0.0278	-0.029	-0.0337	-0.01
0.86667	-0.0325	-0.028	-0.0361	-0.01
0.8675	-0.0349	-0.028	-0.0386	-0.009
0.86833	-0.0375	-0.028	-0.0439	-0.01
0.86917	-0.043	-0.028	-0.0467	-0.01
0.87	-0.0459	-0.028	-0.0526	-0.01
0.87083	-0.049	-0.027	-0.0558	-0.01
0.87167	-0.0554	-0.027	-0.059	-0.01
0.8725	-0.0588	-0.027	-0.0659	-0.01
0.87333	-0.066	-0.027	-0.0696	-0.01
0.87417	-0.0698	-0.027	-0.0734	-0.011
0.875	-0.0737	-0.026	-0.0813	-0.011
0.87583	-0.082	-0.025	-0.0855	-0.011
0.87667	-0.0864	-0.025	-0.0943	-0.011
0.8775	-0.0909	-0.025	-0.0989	-0.013
0.87833	-0.1003	-0.025	-0.1036	-0.013
0.87917	-0.1053	-0.024	-0.1136	-0.013
0.88	-0.1156	-0.025	-0.1188	-0.013
0.88083	-0.121	-0.024	-0.1241	-0.014
0.88167	-0.1266	-0.025	-0.1353	-0.014
0.8825	-0.1382	-0.025	-0.1411	-0.013
0.88333	-0.1443	-0.024	-0.1533	-0.013
0.88417	-0.1505	-0.024	-0.1596	-0.013
0.885	-0.1635	-0.024	-0.1661	-0.013
0.88583	-0.1703	-0.024	-0.1796	-0.013
0.88667	-0.1772	-0.024	-0.1866	-0.013
0.8875	-0.1915	-0.023	-0.1937	-0.013
0.88833	-0.199	-0.023	-0.2086	-0.013
0.88917	-0.2144	-0.023	-0.2162	-0.013
0.89	-0.2224	-0.024	-0.2241	-0.013
0.89083	-0.2305	-0.025	-0.2403	-0.012
0.89167	-0.2474	-0.025	-0.2487	-0.012
0.8925	-0.2561	-0.026	-0.266	-0.012
0.89333	-0.2649	-0.026	-0.2749	-0.012
0.89417	-0.2832	-0.025	-0.2839	-0.013
0.895	-0.2926	-0.025	-0.3026	-0.014
0.89583	-0.312	-0.025	-0.3122	-0.014
0.89667	-0.322	-0.026	-0.322	-0.014
0.8975	-0.3321	-0.026	-0.342	-0.014
0.89833	-0.3529	-0.026	-0.3523	-0.014
0.89917	-0.3635	-0.027	-0.3733	-0.014
0.9	-0.3743	-0.026	-0.3841	-0.014
0.90083	-0.3964	-0.026	-0.395	-0.014
0.90167	-0.4078	-0.027	-0.4174	-0.014
0.9025	-0.4309	-0.027	-0.4288	-0.015
0.90333	-0.4427	-0.027	-0.4403	-0.014
0.90417	-0.4547	-0.026	-0.4639	-0.014
0.905	-0.4791	-0.026	-0.4759	-0.014
0.90583	-0.4915	-0.025	-0.4881	-0.014
0.90667	-0.504	-0.025	-0.5128	-0.015
0.9075	-0.5295	-0.025	-0.5253	-0.015
0.90833	-0.5425	-0.025	-0.5508	-0.016
0.90917	-0.5556	-0.024	-0.5638	-0.015
0.91	-0.5822	-0.023	-0.5768	-0.016
0.91083	-0.5957	-0.023	-0.6033	-0.016
0.91167	-0.623	-0.023	-0.6167	-0.015
0.9125	-0.6368	-0.023	-0.6302	-0.015
0.91333	-0.6507	-0.023	-0.6574	-0.015
0.91417	-0.6788	-0.023	-0.6712	-0.016
0.915	-0.693	-0.022	-0.699	-0.015
0.91583	-0.7072	-0.022	-0.713	-0.015
0.91667	-0.736	-0.021	-0.7271	-0.015
0.9175	-0.7504	-0.021	-0.7554	-0.016
0.91833	-0.7795	-0.02	-0.7697	-0.016
0.91917	-0.7942	-0.021	-0.7839	-0.016
0.92	-0.8089	-0.021	-0.8127	-0.016
0.92083	-0.8383	-0.021	-0.827	-0.016
0.92167	-0.8531	-0.021	-0.8559	-0.016
0.9225	-0.8679	-0.022	-0.8704	-0.016
0.92333	-0.8975	-0.022	-0.8848	-0.016
0.92417	-0.9123	-0.023	-0.9138	-0.017
0.925	-0.9271	-0.023	-0.9282	-0.018
0.92583	-0.9566	-0.022	-0.9426	-0.018
0.92667	-0.9714	-0.023	-0.9714	-0.019
0.9275	-1.0007	-0.023	-0.9858	-0.017
0.92833	-1.0154	-0.024	-1.0001	-0.018
0.92917	-1.0299	-0.024	-1.0285	-0.018
0.93	-1.0589	-0.025	-1.0427	-0.018
0.93083	-1.0733	-0.026	-1.0707	-0.018
0.93167	-1.0876	-0.026	-1.0847	-0.018
0.9325	-1.116	-0.025	-1.0985	-0.019
0.93333	-1.13	-0.025	-1.1259	-0.02
0.93417	-1.1578	-0.025	-1.1395	-0.02
0.935	-1.1715	-0.025	-1.153	-0.021
0.93583	-1.1851	-0.026	-1.1796	-0.021
0.93667	-1.212	-0.025	-1.1927	-0.02
0.9375	-1.2252	-0.025	-1.2185	-0.02
0.93833	-1.2383	-0.026	-1.2313	-0.019
0.93917	-1.264	-0.026	-1.2438	-0.02
0.94	-1.2767	-0.026	-1.2685	-0.02
0.94083	-1.3015	-0.025	-1.2807	-0.019
0.94167	-1.3136	-0.026	-1.2926	-0.019
0.9425	-1.3256	-0.025	-1.316	-0.018
0.94333	-1.349	-0.025	-1.3275	-0.018
0.94417	-1.3604	-0.025	-1.3499	-0.018
0.945	-1.3716	-0.024	-1.3608	-0.019
0.94583	-1.3935	-0.025	-1.3715	-0.019
0.94667	-1.4041	-0.025	-1.3924	-0.02
0.9475	-1.4145	-0.025	-1.4025	-0.021
0.94833	-1.4347	-0.026	-1.4124	-0.021
0.94917	-1.4445	-0.026	-1.4317	-0.021
0.95	-1.4634	-0.026	-1.441	-0.022
0.95083	-1.4725	-0.027	-1.4501	-0.021
0.95167	-1.4814	-0.027	-1.4677	-0.021
0.9525	-1.4985	-0.027	-1.4761	-0.021
0.95333	-1.5067	-0.027	-1.4923	-0.021
0.95417	-1.5147	-0.027	-1.5001	-0.021
0.955	-1.53	-0.028	-1.5077	-0.021
0.95583	-1.5372	-0.028	-1.5221	-0.021
0.95667	-1.551	-0.028	-1.529	-0.02
0.9575	-1.5576	-0.028	-1.5356	-0.02
0.95833	-1.5639	-0.028	-1.5482	-0.019
0.95917	-1.5758	-0.029	-1.5542	-0.019
0.96	-1.5813	-0.029	-1.5653	-0.018
0.96083	-1.5867	-0.029	-1.5706	-0.018
0.96167	-1.5966	-0.028	-1.5756	-0.018
0.9625	-1.6012	-0.028	-1.5849	-0.019
0.96333	-1.6097	-0.028	-1.5892	-0.018
0.96417	-1.6136	-0.028	-1.5933	-0.018
0.965	-1.6172	-0.027	-1.6008	-0.018
0.96583	-1.6238	-0.027	-1.6042	-0.017
0.96667	-1.6267	-0.028	-1.6073	-0.016
0.9675	-1.6294	-0.028	-1.6129	-0.017
0.96833	-1.634	-0.027	-1.6154	-0.017
0.96917	-1.636	-0.027	-1.6197	-0.018
0.97	-1.6378	-0.027	-1.6215	-0.018
0.97083	-1.6406	-0.028	-1.6231	-0.017
0.97167	-1.6417	-0.029	-1.6257	-0.018
0.9725	-1.6432	-0.029	-1.6266	-0.018
0.97333	-1.6436	-0.029	-1.6274	-0.018
0.97417	-1.6438	-0.029	-1.6282	-0.017
0.975	-1.6436	-0.03	-1.6283	-0.017
0.97583	-1.6431	-0.03	-1.6279	-0.017
0.97667	-1.6425	-0.03	-1.6274	-0.016
0.9775	-1.6406	-0.03	-1.6267	-0.016
0.97833	-1.6393	-0.03	-1.6247	-0.016
0.97917	-1.6363	-0.03	-1.6235	-0.017
0.98	-1.6344	-0.03	-1.622	-0.017
0.98083	-1.6324	-0.029	-1.6185	-0.017
0.98167	-1.6279	-0.029	-1.6165	-0.018
0.9825	-1.6253	-0.028	-1.612	-0.018
0.98333	-1.6226	-0.027	-1.6094	-0.018
0.98417	-1.6166	-0.027	-1.6067	-0.018
0.985	-1.6133	-0.027	-1.6008	-0.019
0.98583	-1.6099	-0.027	-1.5977	-0.019
0.98667	-1.6026	-0.027	-1.5943	-0.019
0.9875	-1.5987	-0.027	-1.5871	-0.019
0.98833	-1.5905	-0.027	-1.5834	-0.018
0.98917	-1.5862	-0.026	-1.5794	-0.018
0.99	-1.5817	-0.026	-1.5711	-0.018
0.99083	-1.5723	-0.026	-1.5667	-0.019
0.99167	-1.5674	-0.027	-1.5576	-0.019
0.9925	-1.5624	-0.027	-1.5528	-0.019
0.99333	-1.552	-0.027	-1.5479	-0.019
0.99417	-1.5466	-0.027	-1.5378	-0.02
0.995	-1.5354	-0.027	-1.5325	-0.019
0.99583	-1.5297	-0.027	-1.5272	-0.019
0.99667	-1.5239	-0.026	-1.5161	-0.018
0.9975	-1.5118	-0.026	-1.5104	-0.018
0.99833	-1.5057	-0.025	-1.4988	-0.017
0.99917	-1.4994	-0.024	-1.4928	-0.018
1	-1.4866	-0.024	-1.4867	-0.018
1.00083	-1.4801	-0.024	-1.4743	-0.018
1.00167	-1.4668	-0.024	-1.4679	-0.018
1.0025	-1.46	-0.023	-1.4615	-0.018
1.00333	-1.4531	-0.023	-1.4484	-0.018
1.00417	-1.4392	-0.023	-1.4417	-0.018
1.005	-1.4321	-0.023	-1.4281	-0.017
1.00583	-1.425	-0.023	-1.4213	-0.017
1.00667	-1.4105	-0.023	-1.4143	-0.017
1.0075	-1.4032	-0.024	-1.4002	-0.017
1.00833	-1.3958	-0.024	-1.3931	-0.017
1.00917	-1.3808	-0.023	-1.3859	-0.017
1.01	-1.3733	-0.023	-1.3714	-0.017
1.01083	-1.358	-0.023	-1.3641	-0.016
1.01167	-1.3503	-0.023	-1.3567	-0.016
1.0125	-1.3426	-0.023	-1.3418	-0.015
1.01333	-1.327	-0.023	-1.3343	-0.015
1.01417	-1.3192	-0.023	-1.3191	-0.016
1.015	-1.3113	-0.023	-1.3115	-0.016
1.01583	-1.2955	-0.023	-1.3039	-0.016
1.01667	-1.2876	-0.023	-1.2885	-0.015
1.0175	-1.2716	-0.023	-1.2807	-0.017
1.01833	-1.2636	-0.022	-1.273	-0.017
1.01917	-1.2555	-0.022	-1.2574	-0.018
1.02	-1.2394	-0.023	-1.2495	-0.018
1.02083	-1.2314	-0.023	-1.2338	-0.018
1.02167	-1.2233	-0.023	-1.226	-0.018
1.0225	-1.2071	-0.024	-1.2181	-0.017
1.02333	-1.199	-0.024	-1.2023	-0.017
1.02417	-1.1827	-0.024	-1.1944	-0.017
1.025	-1.1746	-0.024	-1.1865	-0.017
1.02583	-1.1665	-0.024	-1.1706	-0.016
1.02667	-1.1503	-0.024	-1.1627	-0.017
1.0275	-1.1421	-0.024	-1.1547	-0.017
1.02833	-1.134	-0.024	-1.1389	-0.017
1.02917	-1.1179	-0.025	-1.131	-0.018
1.03	-1.1098	-0.025	-1.1152	-0.018
1.03083	-1.1017	-0.025	-1.1073	-0.018
1.03167	-1.0856	-0.025	-1.0994	-0.018
1.0325	-1.0776	-0.024	-1.0837	-0.017
1.03333	-1.0616	-0.024	-1.0758	-0.017
1.03417	-1.0536	-0.025	-1.0679	-0.017
1.035	-1.0456	-0.024	-1.0523	-0.016
1.03583	-1.0298	-0.024	-1.0445	-0.015
1.03667	-1.0219	-0.024	-1.029	-0.015
1.0375	-1.014	-0.025	-1.0213	-0.016
1.03833	-0.9983	-0.025	-1.0135	-0.015
1.03917	-0.9905	-0.025	-0.9982	-0.016
1.04	-0.975	-0.026	-0.9905	-0.016
1.04083	-0.9673	-0.026	-0.9829	-0.016
1.04167	-0.9596	-0.027	-0.9677	-0.017
1.0425	-0.9443	-0.027	-0.9602	-0.017
1.04333	-0.9367	-0.026	-0.9452	-0.017
1.04417	-0.9291	-0.026	-0.9377	-0.016
1.045	-0.9141	-0.026	-0.9303	-0.015
1.04583	-0.9066	-0.026	-0.9155	-0.015
1.04667	-0.8991	-0.026	-0.9082	-0.016
1.0475	-0.8844	-0.025	-0.9008	-0.015
1.04833	-0.877	-0.026	-0.8863	-0.016
1.04917	-0.8624	-0.026	-0.8791	-0.016
1.05	-0.8552	-0.025	-0.8719	-0.016
1.05083	-0.848	-0.025	-0.8577	-0.017
1.05167	-0.8337	-0.025	-0.8506	-0.017
1.0525	-0.8267	-0.026	-0.8365	-0.016
1.05333	-0.8196	-0.026	-0.8296	-0.016
1.05417	-0.8056	-0.026	-0.8226	-0.016
1.055	-0.7987	-0.026	-0.8089	-0.016
1.05583	-0.785	-0.025	-0.802	-0.015
1.05667	-0.7782	-0.025	-0.7953	-0.014
1.0575	-0.7714	-0.026	-0.7818	-0.014
1.05833	-0.758	-0.026	-0.7751	-0.013
1.05917	-0.7514	-0.027	-0.7619	-0.013
1.06	-0.7448	-0.028	-0.7554	-0.014
1.06083	-0.7317	-0.028	-0.7488	-0.015
1.06167	-0.7252	-0.028	-0.7359	-0.015
1.0625	-0.7124	-0.028	-0.7296	-0.015
1.06333	-0.706	-0.028	-0.7232	-0.015
1.06417	-0.6997	-0.028	-0.7106	-0.015
1.065	-0.6872	-0.027	-0.7044	-0.016
1.06583	-0.6811	-0.028	-0.692	-0.016
1.06667	-0.6749	-0.027	-0.6859	-0.016
1.0675	-0.6628	-0.028	-0.6799	-0.016
1.06833	-0.6568	-0.029	-0.6678	-0.016
1.06917	-0.6508	-0.029	-0.6619	-0.016
1.07	-0.639	-0.029	-0.656	-0.016
1.07083	-0.6331	-0.03	-0.6443	-0.016
1.07167	-0.6216	-0.03	-0.6385	-0.015
1.0725	-0.6159	-0.03	-0.6328	-0.015
1.07333	-0.6102	-0.03	-0.6214	-0.014
1.07417	-0.599	-0.03	-0.6158	-0.014
1.075	-0.5935	-0.032	-0.6047	-0.014
1.07583	-0.588	-0.032	-0.5992	-0.016
1.07667	-0.5771	-0.032	-0.5937	-0.016
1.0775	-0.5717	-0.031	-0.5829	-0.016
1.07833	-0.5611	-0.031	-0.5776	-0.016
1.07917	-0.5558	-0.03	-0.5723	-0.017
1.08	-0.5506	-0.029	-0.5619	-0.017
1.08083	-0.5403	-0.03	-0.5567	-0.016
1.08167	-0.5353	-0.029	-0.5465	-0.016
1.0825	-0.5302	-0.029	-0.5414	-0.016
1.08333	-0.5203	-0.028	-0.5364	-0.017
1.08417	-0.5153	-0.028	-0.5265	-0.017
1.085	-0.5056	-0.028	-0.5216	-0.017
1.08583	-0.5008	-0.027	-0.5168	-0.017
1.08667	-0.4961	-0.028	-0.5072	-0.018
1.0875	-0.4867	-0.028	-0.5025	-0.018
1.08833	-0.482	-0.028	-0.4978	-0.019
1.08917	-0.4775	-0.028	-0.4885	-0.019
1.09	-0.4684	-0.027	-0.484	-0.019
1.09083	-0.4639	-0.028	-0.4749	-0.019
1.09167	-0.4595	-0.028	-0.4705	-0.018
1.0925	-0.4507	-0.028	-0.466	-0.018
1.09333	-0.4463	-0.028	-0.4573	-0.017
1.09417	-0.4378	-0.028	-0.453	-0.017
1.095	-0.4336	-0.028	-0.4487	-0.016
1.09583	-0.4294	-0.028	-0.4402	-0.017
1.09667	-0.4212	-0.028	-0.4361	-0.016
1.0975	-0.4171	-0.028	-0.4279	-0.016
1.09833	-0.4131	-0.027	-0.4238	-0.017
1.09917	-0.4051	-0.027	-0.4198	-0.017
1.1	-0.4012	-0.027	-0.4118	-0.017
1.10083	-0.3935	-0.027	-0.4079	-0.017
1.10167	-0.3897	-0.027	-0.404	-0.017
1.1025	-0.3859	-0.028	-0.3964	-0.017
1.10333	-0.3784	-0.029	-0.3926	-0.016
1.10417	-0.3747	-0.028	-0.3851	-0.016
1.105	-0.3711	-0.027	-0.3815	-0.015
1.10583	-0.3639	-0.027	-0.3778	-0.016
1.10667	-0.3603	-0.026	-0.3706	-0.016
1.1075	-0.3533	-0.025	-0.3671	-0.016
1.10833	-0.3498	-0.027	-0.3636	-0.016
1.10917	-0.3464	-0.027	-0.3567	-0.016
1.11	-0.3397	-0.027	-0.3532	-0.015
1.11083	-0.3364	-0.028	-0.3498	-0.015
1.11167	-0.3331	-0.028	-0.3432	-0.014
1.1125	-0.3266	-0.029	-0.3399	-0.014
1.11333	-0.3234	-0.03	-0.3334	-0.015
1.11417	-0.3202	-0.03	-0.3302	-0.016
1.115	-0.314	-0.03	-0.327	-0.016
1.11583	-0.3109	-0.03	-0.3208	-0.016
1.11667	-0.3049	-0.03	-0.3177	-0.015
1.1175	-0.3019	-0.03	-0.3146	-0.016
1.11833	-0.2989	-0.03	-0.3086	-0.015
1.11917	-0.2931	-0.03	-0.3057	-0.015
1.12	-0.2902	-0.03	-0.2998	-0.015
1.12083	-0.2874	-0.03	-0.2969	-0.014
1.12167	-0.2817	-0.031	-0.2941	-0.014
1.1225	-0.279	-0.031	-0.2885	-0.014
1.12333	-0.2735	-0.033	-0.2857	-0.016
1.12417	-0.2708	-0.033	-0.2829	-0.016
1.125	-0.2681	-0.033	-0.2775	-0.016
1.12583	-0.2629	-0.033	-0.2749	-0.016
1.12667	-0.2603	-0.032	-0.2696	-0.016
1.1275	-0.2578	-0.031	-0.267	-0.016
1.12833	-0.2527	-0.031	-0.2645	-0.015
1.12917	-0.2502	-0.03	-0.2594	-0.015
1.13	-0.2478	-0.03	-0.2569	-0.014
1.13083	-0.243	-0.029	-0.2545	-0.014
1.13167	-0.2406	-0.029	-0.2496	-0.014
1.1325	-0.2358	-0.029	-0.2472	-0.012
1.13333	-0.2335	-0.028	-0.2448	-0.012
1.13417	-0.2312	-0.028	-0.2402	-0.012
1.135	-0.2267	-0.028	-0.2379	-0.013
1.13583	-0.2245	-0.027	-0.2333	-0.013
1.13667	-0.2223	-0.027	-0.2311	-0.013
1.1375	-0.218	-0.026	-0.2289	-0.013
1.13833	-0.2158	-0.026	-0.2245	-0.013
1.13917	-0.2116	-0.026	-0.2224	-0.014
1.14	-0.2095	-0.026	-0.2203	-0.014
1.14083	-0.2075	-0.025	-0.2161	-0.015
1.14167	-0.2035	-0.026	-0.214	-0.016
1.1425	-0.2015	-0.026	-0.21	-0.016
1.14333	-0.1995	-0.027	-0.208	-0.015
1.14417	-0.1956	-0.027	-0.206	-0.015
1.145	-0.1937	-0.027	-0.2021	-0.015
1.14583	-0.1899	-0.027	-0.2001	-0.015
1.14667	-0.1881	-0.026	-0.1982	-0.015
1.1475	-0.1862	-0.026	-0.1945	-0.014
1.14833	-0.1826	-0.026	-0.1926	-0.014
1.14917	-0.1809	-0.026	-0.1908	-0.014
1.15	-0.1791	-0.025	-0.1872	-0.013
1.15083	-0.1756	-0.025	-0.1855	-0.013
1.15167	-0.1739	-0.026	-0.182	-0.013
1.1525	-0.1722	-0.027	-0.1802	-0.013
1.15333	-0.1689	-0.028	-0.1785	-0.013
1.15417	-0.1672	-0.028	-0.1752	-0.012
1.155	-0.164	-0.028	-0.1735	-0.012
1.15583	-0.1624	-0.028	-0.1719	-0.012
1.15667	-0.1608	-0.028	-0.1687	-0.012
1.1575	-0.1577	-0.029	-0.1671	-0.013
1.15833	-0.1562	-0.028	-0.164	-0.014
1.15917	-0.1547	-0.028	-0.1624	-0.015
1.16	-0.1517	-0.028	-0.1609	-0.015
1.16083	-0.1502	-0.028	-0.1579	-0.015
1.16167	-0.1473	-0.028	-0.1564	-0.015
1.1625	-0.1459	-0.027	-0.155	-0.015
1.16333	-0.1445	-0.027	-0.1521	-0.015
1.16417	-0.1417	-0.027	-0.1507	-0.016
1.165	-0.1403	-0.028	-0.1479	-0.015
1.16583	-0.139	-0.028	-0.1465	-0.015
1.16667	-0.1363	-0.028	-0.1451	-0.015
1.1675	-0.135	-0.028	-0.1424	-0.015
1.16833	-0.1324	-0.028	-0.1411	-0.015
1.16917	-0.1312	-0.026	-0.1398	-0.015
1.17	-0.1299	-0.026	-0.1372	-0.015
1.17083	-0.1274	-0.027	-0.1359	-0.015
1.17167	-0.1262	-0.028	-0.1347	-0.015
1.1725	-0.125	-0.028	-0.1322	-0.015
1.17333	-0.1226	-0.029	-0.131	-0.015
1.17417	-0.1214	-0.029	-0.1286	-0.015
1.175	-0.1203	-0.029	-0.1274	-0.015
1.17583	-0.118	-0.028	-0.1262	-0.015
1.17667	-0.1169	-0.028	-0.1239	-0.015
1.1775	-0.1146	-0.029	-0.1228	-0.014
1.17833	-0.1135	-0.029	-0.1216	-0.013
1.17917	-0.1124	-0.029	-0.1194	-0.013
1.18	-0.1103	-0.029	-0.1183	-0.013
1.18083	-0.1093	-0.03	-0.1162	-0.013
1.18167	-0.1082	-0.03	-0.1151	-0.013
1.1825	-0.1062	-0.03	-0.1141	-0.014
1.18333	-0.1052	-0.03	-0.112	-0.014
1.18417	-0.1032	-0.03	-0.111	-0.014
1.185	-0.1022	-0.03	-0.1099	-0.014
1.18583	-0.1013	-0.031	-0.108	-0.013
1.18667	-0.0993	-0.031	-0.107	-0.012
1.1875	-0.0984	-0.031	-0.105	-0.012
1.18833	-0.0975	-0.032	-0.1041	-0.012
1.18917	-0.0957	-0.032	-0.1031	-0.012
1.19	-0.0948	-0.032	-0.1013	-0.012
1.19083	-0.0939	-0.032	-0.1004	-0.013
1.19167	-0.0921	-0.032	-0.0994	-0.013
1.1925	-0.0912	-0.032	-0.0977	-0.013
1.19333	-0.0895	-0.033	-0.0968	-0.013
1.19417	-0.0887	-0.033	-0.0959	-0.013
1.195	-0.0879	-0.033	-0.0942	-0.013
1.19583	-0.0862	-0.033	-0.0933	-0.013
1.19667	-0.0854	-0.032	-0.0917	-0.013
1.1975	-0.0846	-0.032	-0.0909	-0.012
1.19833	-0.083	-0.03	-0.0901	-0.012
1.19917	-0.0823	-0.03	-0.0885	-0.013
1.2	-0.0807	-0.03	-0.0877	-0.013
1.20083	-0.08	-0.03	-0.0869	-0.013
1.20167	-0.0792	-0.03	-0.0853	-0.013
1.2025	-0.0777	-0.029	-0.0846	-0.013
1.20333	-0.077	-0.03	-0.0831	-0.013
1.20417	-0.0763	-0.03	-0.0824	-0.014
1.205	-0.0749	-0.03	-0.0816	-0.015
1.20583	-0.0742	-0.031	-0.0802	-0.016
1.20667	-0.0728	-0.031	-0.0795	-0.016
1.2075	-0.0722	-0.032	-0.0788	-0.018
1.20833	-0.0715	-0.031	-0.0774	-0.018
1.20917	-0.0702	-0.031	-0.0767	-0.018
1.21	-0.0695	-0.031	-0.076	-0.018
1.21083	-0.0689	-0.031	-0.0747	-0.017
1.21167	-0.0676	-0.03	-0.074	-0.017
1.2125	-0.067	-0.03	-0.0728	-0.017
1.21333	-0.0664	-0.03	-0.0721	-0.017
1.21417	-0.0651	-0.03	-0.0715	-0.017
1.215	-0.0645	-0.03	-0.0702	-0.017
1.21583	-0.0634	-0.03	-0.0696	-0.016
1.21667	-0.0628	-0.03	-0.069	-0.016
1.2175	-0.0622	-0.029	-0.0678	-0.016
1.21833	-0.0611	-0.028	-0.0672	-0.016
1.21917	-0.0605	-0.029	-0.066	-0.016
1.22	-0.0599	-0.029	-0.0655	-0.015
1.22083	-0.0588	-0.029	-0.0649	-0.016
1.22167	-0.0583	-0.029	-0.0638	-0.016
1.2225	-0.0572	-0.03	-0.0632	-0.016
1.22333	-0.0567	-0.03	-0.0627	-0.016
1.22417	-0.0562	-0.03	-0.0616	-0.016
1.225	-0.0552	-0.028	-0.0611	-0.016
1.22583	-0.0546	-0.029	-0.06	-0.017
1.22667	-0.0542	-0.029	-0.0595	-0.016
1.2275	-0.0532	-0.03	-0.059	-0.016
1.22833	-0.0527	-0.031	-0.058	-0.015
1.22917	-0.0517	-0.031	-0.0575	-0.015
1.23	-0.0512	-0.031	-0.057	-0.014
1.23083	-0.0508	-0.031	-0.056	-0.013
1.23167	-0.0499	-0.031	-0.0555	-0.013
1.2325	-0.0494	-0.031	-0.055	-0.013
1.23333	-0.0489	-0.031	-0.0541	-0.014
1.23417	-0.0481	-0.031	-0.0536	-0.014
1.235	-0.0476	-0.03	-0.0527	-0.014
1.23583	-0.0472	-0.029	-0.0523	-0.015
1.23667	-0.0463	-0.029	-0.0518	-0.016
1.2375	-0.0459	-0.03	-0.0509	-0.016
1.23833	-0.0451	-0.031	-0.0505	-0.017
1.23917	-0.0446	-0.031	-0.0501	-0.017
1.24	-0.0442	-0.031	-0.0492	-0.017
1.24083	-0.0434	-0.031	-0.0488	-0.017
1.24167	-0.043	-0.03	-0.048	-0.017
1.2425	-0.0427	-0.03	-0.0476	-0.018
1.24333	-0.0419	-0.031	-0.0472	-0.018
1.24417	-0.0415	-0.031	-0.0464	-0.018
1.245	-0.0408	-0.031	-0.046	-0.019
1.24583	-0.0404	-0.03	-0.0456	-0.019
1.24667	-0.04	-0.03	-0.0448	-0.019
1.2475	-0.0393	-0.03	-0.0445	-0.019
1.24833	-0.0389	-0.029	-0.0437	-0.019
1.24917	-0.0386	-0.029	-0.0434	-0.019
1.25	-0.0379	-0.029	-0.043	-0.019
1.25083	-0.0375	-0.029	-0.0423	-0.019
1.25167	-0.0372	-0.03	-0.0419	-0.019
1.2525	-0.0366	-0.03	-0.0416	-0.018
1.25333	-0.0362	-0.03	-0.0409	-0.017
1.25417	-0.0356	-0.03	-0.0405	-0.017
1.255	-0.0353	-0.03	-0.0402	-0.017
1.25583	-0.0349	-0.03	-0.0395	-0.016
1.25667	-0.0343	-0.03	-0.0392	-0.017
1.2575	-0.034	-0.031	-0.0385	-0.017
1.25833	-0.0337	-0.031	-0.0382	-0.016
1.25917	-0.0331	-0.032	-0.0379	-0.016
1.26	-0.0328	-0.032	-0.0373	-0.016
1.26083	-0.0322	-0.032	-0.037	-0.016
1.26167	-0.0319	-0.033	-0.0367	-0.015
1.2625	-0.0316	-0.033	-0.0361	-0.015
1.26333	-0.0311	-0.033	-0.0358	-0.015
1.26417	-0.0308	-0.033	-0.0352	-0.016
1.265	-0.0305	-0.033	-0.0349	-0.016
1.26583	-0.03	-0.033	-0.0346	-0.016
1.26667	-0.0297	-0.033	-0.034	-0.016
1.2675	-0.0292	-0.033	-0.0338	-0.017
1.26833	-0.0289	-0.033	-0.0335	-0.016
1.26917	-0.0286	-0.033	-0.0329	-0.016
1.27	-0.0281	-0.033	-0.0326	-0.016
1.27083	-0.0278	-0.032	-0.0324	-0.015
1.27167	-0.0276	-0.032	-0.0318	-0.015
1.2725	-0.0271	-0.032	-0.0316	-0.015
1.27333	-0.0269	-0.033	-0.031	-0.015
1.27417	-0.0266	-0.033	-0.0308	-0.014
1.275	-0.0261	-0.033	-0.0306	-0.014
1.27583	-0.0259	-0.033	-0.03	-0.014
1.27667	-0.0254	-0.034	-0.0298	-0.015
1.2775	-0.0252	-0.034	-0.0296	-0.015
1.27833	-0.025	-0.033	-0.0291	-0.017
1.27917	-0.0245	-0.033	-0.0288	-0.017
1.28	-0.0243	-0.032	-0.0284	-0.017
1.28083	-0.024	-0.031	-0.0281	-0.016
1.28167	-0.0236	-0.031	-0.0279	-0.016
1.2825	-0.0234	-0.031	-0.0275	-0.016
1.28333	-0.0229	-0.03	-0.0272	-0.016
1.28417	-0.0227	-0.029	-0.027	-0.016
1.285	-0.0225	-0.029	-0.0266	-0.016
1.28583	-0.0221	-0.029	-0.0263	-0.016
1.28667	-0.0219	-0.028	-0.0259	-0.015
1.2875	-0.0217	-0.027	-0.0257	-0.015
1.28833	-0.0213	-0.027	-0.0255	-0.015
1.28917	-0.0211	-0.026	-0.0251	-0.015
1.29	-0.0207	-0.026	-0.0249	-0.016
1.29083	-0.0205	-0.026	-0.0247	-0.017
1.29167	-0.0203	-0.026	-0.0243	-0.016
1.2925	-0.0199	-0.027	-0.024	-0.016
1.29333	-0.0197	-0.027	-0.0239	-0.016
1.29417	-0.0195	-0.028	-0.0235	-0.016
1.295	-0.0192	-0.028	-0.0233	-0.016
1.29583	-0.019	-0.028	-0.0229	-0.016
1.29667	-0.0188	-0.027	-0.0227	-0.015
1.2975	-0.0184	-0.027	-0.0225	-0.016
1.29833	-0.0182	-0.027	-0.0221	-0.016
1.29917	-0.0179	-0.027	-0.022	-0.016
1.3	-0.0177	-0.026	-0.0218	-0.017
1.30083	-0.0175	-0.026	-0.0214	-0.016
1.30167	-0.0172	-0.026	-0.0212	-0.016
1.3025	-0.017	-0.025	-0.0209	-0.016
1.30333	-0.0168	-0.026	-0.0207	-0.015
1.30417	-0.0165	-0.026	-0.0205	-0.015
1.305	-0.0163	-0.026	-0.0202	-0.015
1.30583	-0.016	-0.026	-0.02	-0.014
1.30667	-0.0158	-0.026	-0.0199	-0.014
1.3075	-0.0157	-0.026	-0.0195	-0.014
1.30833	-0.0154	-0.026	-0.0194	-0.015
1.30917	-0.0152	-0.025	-0.0191	-0.015
1.31	-0.0151	-0.025	-0.0189	-0.016
1.31083	-0.0147	-0.025	-0.0188	-0.016
1.31167	-0.0146	-0.025	-0.0184	-0.016
1.3125	-0.0144	-0.025	-0.0183	-0.016
1.31333	-0.0141	-0.025	-0.0181	-0.016
1.31417	-0.014	-0.024	-0.0178	-0.016
1.315	-0.0137	-0.024	-0.0177	-0.016
1.31583	-0.0136	-0.024	-0.0175	-0.016
1.31667	-0.0134	-0.023	-0.0172	-0.016
1.3175	-0.0131	-0.023	-0.0171	-0.016
1.31833	-0.013	-0.024	-0.0168	-0.015
1.31917	-0.0128	-0.024	-0.0166	-0.014
1.32	-0.0126	-0.024	-0.0165	-0.014
1.32083	-0.0124	-0.024	-0.0162	-0.014
1.32167	-0.0121	-0.024	-0.0161	-0.014
1.3225	-0.012	-0.025	-0.0159	-0.014
1.32333	-0.0119	-0.025	-0.0157	-0.015
1.32417	-0.0116	-0.025	-0.0155	-0.016
1.325	-0.0115	-0.026	-0.0153	-0.016
1.32583	-0.0113	-0.026	-0.0151	-0.016
1.32667	-0.0111	-0.027	-0.015	-0.016
1.3275	-0.0109	-0.026	-0.0147	-0.016
1.32833	-0.0107	-0.026	-0.0146	-0.016
1.32917	-0.0105	-0.026	-0.0145	-0.017
1.33	-0.0104	-0.027	-0.0142	-0.017
1.33083	-0.0102	-0.026	-0.0141	-0.017
1.33167	-0.01	-0.025	-0.014	-0.018
1.3325	-0.0099	-0.025	-0.0137	-0.018
1.33333	-0.0097	-0.025	-0.0136	-0.018
1.33417	-0.0096	-0.024	-0.0133	-0.017
1.335	-0.0094	-0.024	-0.0132	-0.017
1.33583	-0.0092	-0.024	-0.0131	-0.017
1.33667	-0.0091	-0.024	-0.0129	-0.017
1.3375	-0.0089	-0.024	-0.0128	-0.017
1.33833	-0.0087	-0.025	-0.0126	-0.017
1.33917	-0.0086	-0.025	-0.0124	-0.017
1.34	-0.0084	-0.026	-0.0123	-0.017
1.34083	-0.0083	-0.026	-0.012	-0.016
1.34167	-0.0082	-0.026	-0.0119	-0.016
1.3425	-0.0079	-0.026	-0.0118	-0.016
1.34333	-0.0078	-0.026	-0.0116	-0.017
1.34417	-0.0076	-0.026	-0.0115	-0.018
1.345	-0.0075	-0.025	-0.0114	-0.018
1.34583	-0.0074	-0.025	-0.0112	-0.019
1.34667	-0.0072	-0.025	-0.0111	-0.019
1.3475	-0.0071	-0.024	-0.0109	-0.019
1.34833	-0.007	-0.024	-0.0108	-0.019
1.34917	-0.0068	-0.023	-0.0107	-0.019
1.35	-0.0067	-0.024	-0.0104	-0.019
1.35083	-0.0065	-0.024	-0.0103	-0.017
1.35167	-0.0064	-0.024	-0.0102	-0.016
1.3525	-0.0063	-0.024	-0.01	-0.016
1.35333	-0.0061	-0.024	-0.0099	-0.016
1.35417	-0.006	-0.024	-0.0098	-0.016
1.355	-0.0059	-0.024	-0.0096	-0.016
1.35583	-0.0057	-0.024	-0.0096	-0.016
1.35667	-0.0056	-0.024	-0.0094	-0.016
1.3575	-0.0055	-0.024	-0.0093	-0.018
1.35833	-0.0053	-0.024	-0.0092	-0.018
1.35917	-0.0052	-0.023	-0.009	-0.018
1.36	-0.005	-0.023	-0.0089	-0.018
1.36083	-0.0049	-0.023	-0.0088	-0.018
1.36167	-0.0048	-0.023	-0.0086	-0.019
1.3625	-0.0047	-0.023	-0.0085	-0.019
1.36333	-0.0046	-0.023	-0.0084	-0.018
1.36417	-0.0045	-0.024	-0.0083	-0.019
1.365	-0.0043	-0.025	-0.0082	-0.019
1.36583	-0.0042	-0.024	-0.008	-0.019
1.36667	-0.004	-0.024	-0.0079	-0.018
1.3675	-0.004	-0.024	-0.0078	-0.018
1.36833	-0.0039	-0.024	-0.0077	-0.017
1.36917	-0.0037	-0.024	-0.0076	-0.017
1.37	-0.0036	-0.024	-0.0074	-0.017
1.37083	-0.0035	-0.024	-0.0073	-0.017
1.37167	-0.0034	-0.024	-0.0073	-0.017
1.3725	-0.0033	-0.024	-0.0071	-0.018
1.37333	-0.0032	-0.024	-0.007	-0.018
1.37417	-0.003	-0.024	-0.0069	-0.018
1.375	-0.0029	-0.025	-0.0068	-0.019
1.37583	-0.0028	-0.025	-0.0067	-0.017
1.37667	-0.0027	-0.026	-0.0066	-0.017
1.3775	-0.0026	-0.026	-0.0065	-0.017
1.37833	-0.0025	-0.026	-0.0064	-0.017
1.37917	-0.0024	-0.028	-0.0063	-0.017
1.38	-0.0023	-0.028	-0.0062	-0.017
1.38083	-0.0022	-0.028	-0.0061	-0.018
1.38167	-0.0021	-0.028	-0.006	-0.018
1.3825	-0.0019	-0.027	-0.0059	-0.02
1.38333	-0.0018	-0.026	-0.0058	-0.02
1.38417	-0.0018	-0.026	-0.0057	-0.019
1.385	-0.0016	-0.025	-0.0056	-0.019
1.38583	-0.0015	-0.024	-0.0055	-0.019
1.38667	-0.0015	-0.025	-0.0054	-0.019
1.3875	-0.0013	-0.025	-0.0053	-0.019
1.38833	-0.0012	-0.025	-0.0052	-0.019
1.38917	-0.0011	-0.025	-0.0051	-0.018
1.39	-0.001	-0.024	-0.005	-0.018
1.39083	-0.0009	-0.023	-0.0049	-0.018
1.39167	-0.0008	-0.023	-0.0048	-0.018
1.3925	-0.0007	-0.023	-0.0048	-0.018
1.39333	-0.0006	-0.023	-0.0047	-0.02
1.39417	-0.0005	-0.024	-0.0046	-0.019
1.395	-0.0004	-0.025	-0.0044	-0.018
1.39583	-0.0004	-0.026	-0.0044	-0.018
1.39667	-0.0002	-0.027	-0.0043	-0.017
1.3975	-0.0001	-0.027	-0.0042	-0.017
1.39833	0	-0.027	-0.0041	-0.017
1.39917	0.0001	-0.028	-0.0041	-0.017
1.4	0.0001	-0.028	-0.0039	-0.017
1.40083	0.0003	-0.028	-0.0039	-0.017
1.40167	0.0003	-0.028	-0.0038	-0.017
1.4025	0.0004	-0.028	-0.0037	-0.017
1.40333	0.0005	-0.028	-0.0036	-0.017
1.40417	0.0006	-0.027	-0.0035	-0.017
1.405	0.0007	-0.027	-0.0035	-0.017
1.40583	0.0008	-0.026	-0.0034	-0.017
1.40667	0.0008	-0.026	-0.0033	-0.018
1.4075	0.001	-0.026	-0.0032	-0.018
1.40833	0.001	-0.026	-0.0031	-0.018
1.40917	0.0011	-0.026	-0.0031	-0.019
1.41	0.0012	-0.026	-0.003	-0.019
1.41083	0.0013	-0.027	-0.0029	-0.019
1.41167	0.0014	-0.027	-0.0029	-0.02
1.4125	0.0014	-0.029	-0.0028	-0.019
1.41333	0.0015	-0.029	-0.0027	-0.02
1.41417	0.0016	-0.029	-0.0026	-0.019
1.415	0.0017	-0.029	-0.0026	-0.019
1.41583	0.0017	-0.03	-0.0025	-0.019
1.41667	0.0018	-0.03	-0.0024	-0.019
1.4175	0.0019	-0.031	-0.0023	-0.019
1.41833	0.0019	-0.031	-0.0023	-0.019
1.41917	0.002	-0.031	-0.0022	-0.018
1.42	0.0021	-0.031	-0.0021	-0.018
1.42083	0.0022	-0.031	-0.002	-0.019
1.42167	0.0023	-0.031	-0.002	-0.019
1.4225	0.0023	-0.03	-0.0019	-0.019
1.42333	0.0024	-0.03	-0.0018	-0.02
1.42417	0.0025	-0.03	-0.0017	-0.019
1.425	0.0025	-0.03	-0.0017	-0.018
1.42583	0.0026	-0.029	-0.0016	-0.018
1.42667	0.0027	-0.029	-0.0016	-0.018
1.4275	0.0028	-0.029	-0.0015	-0.018
1.42833	0.0028	-0.029	-0.0015	-0.018
1.42917	0.0029	-0.029	-0.0014	-0.018
1.43	0.003	-0.029	-0.0013	-0.018
1.43083	0.003	-0.029	-0.0013	-0.018
1.43167	0.0031	-0.03	-0.0012	-0.019
1.4325	0.0032	-0.029	-0.0011	-0.02
1.43333	0.0032	-0.029	-0.001	-0.021
1.43417	0.0033	-0.029	-0.001	-0.022
1.435	0.0034	-0.028	-0.0009	-0.022
1.43583	0.0034	-0.028	-0.0009	-0.022
1.43667	0.0035	-0.028	-0.0008	-0.022
1.4375	0.0036	-0.028	-0.0008	-0.022
1.43833	0.0036	-0.028	-0.0007	-0.022
1.43917	0.0037	-0.028	-0.0006	-0.021
1.44	0.0038	-0.029	-0.0006	-0.021
1.44083	0.0038	-0.03	-0.0005	-0.021
1.44167	0.0039	-0.029	-0.0005	-0.022
1.4425	0.004	-0.029	-0.0004	-0.021
1.44333	0.004	-0.028	-0.0004	-0.021
1.44417	0.0041	-0.028	-0.0003	-0.022
1.445	0.0041	-0.028	-0.0002	-0.022
1.44583	0.0042	-0.028	-0.0002	-0.022
1.44667	0.0043	-0.027	-0.0001	-0.022
1.4475	0.0043	-0.027	-0.0001	-0.023
1.44833	0.0044	-0.027	0	-0.023
1.44917	0.0044	-0.026	0	-0.022
1.45	0.0045	-0.026	0.0001	-0.021
1.45083	0.0046	-0.026	0.0001	-0.021
1.45167	0.0046	-0.025	0.0002	-0.02
1.4525	0.0047	-0.025	0.0002	-0.02
1.45333	0.0047	-0.025	0.0003	-0.02
1.45417	0.0048	-0.025	0.0004	-0.021
1.455	0.0049	-0.025	0.0004	-0.021
1.45583	0.0049	-0.025	0.0005	-0.021
1.45667	0.005	-0.025	0.0005	-0.021
1.4575	0.0051	-0.024	0.0005	-0.022
1.45833	0.0051	-0.024	0.0006	-0.022
1.45917	0.0052	-0.024	0.0007	-0.022
1.46	0.0052	-0.025	0.0007	-0.022
1.46083	0.0053	-0.025	0.0008	-0.02
1.46167	0.0054	-0.026	0.0008	-0.02
1.4625	0.0054	-0.026	0.0009	-0.019
1.46333	0.0054	-0.026	0.0009	-0.02
1.46417	0.0055	-0.026	0.0009	-0.021
1.465	0.0056	-0.026	0.001	-0.021
1.46583	0.0057	-0.027	0.001	-0.021
1.46667	0.0057	-0.028	0.0011	-0.021
1.4675	0.0057	-0.028	0.0011	-0.021
1.46833	0.0058	-0.028	0.0012	-0.021
1.46917	0.0059	-0.028	0.0012	-0.021
1.47	0.0059	-0.028	0.0013	-0.02
1.47083	0.006	-0.028	0.0013	-0.019
1.47167	0.006	-0.028	0.0014	-0.019
1.4725	0.0061	-0.029	0.0014	-0.019
1.47333	0.0061	-0.03	0.0014	-0.019
1.47417	0.0062	-0.03	0.0015	-0.019
1.475	0.0063	-0.03	0.0015	-0.019
1.47583	0.0063	-0.03	0.0015	-0.019
1.47667	0.0064	-0.03	0.0016	-0.02
1.4775	0.0064	-0.029	0.0016	-0.02
1.47833	0.0065	-0.029	0.0017	-0.02
1.47917	0.0065	-0.029	0.0017	-0.019
1.48	0.0066	-0.028	0.0018	-0.019
1.48083	0.0066	-0.028	0.0018	-0.019
1.48167	0.0067	-0.028	0.0018	-0.018
1.4825	0.0067	-0.029	0.0019	-0.018
1.48333	0.0068	-0.029	0.0019	-0.02
1.48417	0.0068	-0.029	0.002	-0.02
1.485	0.0069	-0.028	0.002	-0.019
1.48583	0.0069	-0.028	0.002	-0.019
1.48667	0.007	-0.027	0.0021	-0.019
1.4875	0.007	-0.026	0.0021	-0.019
1.48833	0.0071	-0.026	0.0022	-0.02
1.48917	0.0072	-0.025	0.0022	-0.02
1.49	0.0072	-0.025	0.0022	-0.019
1.49083	0.0073	-0.025	0.0023	-0.019
1.49167	0.0073	-0.025	0.0023	-0.019
1.4925	0.0074	-0.025	0.0023	-0.021
1.49333	0.0074	-0.024	0.0024	-0.021
1.49417	0.0074	-0.024	0.0024	-0.021
1.495	0.0075	-0.024	0.0025	-0.022
1.49583	0.0075	-0.025	0.0025	-0.023
1.49667	0.0076	-0.025	0.0025	-0.023
1.4975	0.0076	-0.025	0.0026	-0.023
1.49833	0.0077	-0.025	0.0026	-0.023
1.49917	0.0077	-0.025	0.0026	-0.023
1.5	0.0078	-0.025	0.0027	-0.023
1.50083	0.0078	-0.025	0.0027	-0.023
1.50167	0.0078	-0.025	0.0027	-0.023
1.5025	0.0079	-0.025	0.0028	-0.024
1.50333	0.0079	-0.025	0.0028	-0.024
1.50417	0.008	-0.026	0.0029	-0.023
1.505	0.008	-0.028	0.0029	-0.023
1.50583	0.008	-0.028	0.0029	-0.023
1.50667	0.0081	-0.028	0.003	-0.023
1.5075	0.0081	-0.028	0.003	-0.022
1.50833	0.0082	-0.027	0.003	-0.021
1.50917	0.0082	-0.027	0.0031	-0.021
1.51	0.0083	-0.027	0.0031	-0.021
1.51083	0.0083	-0.026	0.0032	-0.022
1.51167	0.0083	-0.026	0.0032	-0.022
1.5125	0.0084	-0.026	0.0032	-0.022
1.51333	0.0084	-0.026	0.0033	-0.022
1.51417	0.0085	-0.025	0.0033	-0.022
1.515	0.0085	-0.026	0.0033	-0.02
1.51583	0.0085	-0.027	0.0034	-0.021
1.51667	0.0086	-0.028	0.0034	-0.021
1.5175	0.0086	-0.028	0.0034	-0.021
1.51833	0.0086	-0.027	0.0035	-0.021
1.51917	0.0087	-0.027	0.0035	-0.02
1.52	0.0087	-0.027	0.0035	-0.02
1.52083	0.0087	-0.025	0.0036	-0.02
1.52167	0.0088	-0.025	0.0036	-0.02
1.5225	0.0088	-0.024	0.0036	-0.021
1.52333	0.0089	-0.024	0.0037	-0.021
1.52417	0.0089	-0.024	0.0037	-0.021
1.525	0.0089	-0.024	0.0037	-0.021
1.52583	0.0089	-0.024	0.0038	-0.02
1.52667	0.009	-0.023	0.0038	-0.02
1.5275	0.009	-0.023	0.0038	-0.02
1.52833	0.009	-0.023	0.0039	-0.02
1.52917	0.0091	-0.023	0.0039	-0.021
1.53	0.0091	-0.023	0.0039	-0.021
1.53083	0.0091	-0.023	0.004	-0.022
1.53167	0.0092	-0.023	0.004	-0.022
1.5325	0.0092	-0.024	0.004	-0.022
1.53333	0.0093	-0.025	0.0041	-0.022
1.53417	0.0093	-0.025	0.0041	-0.022
1.535	0.0093	-0.024	0.0041	-0.023
1.53583	0.0093	-0.025	0.0042	-0.023
1.53667	0.0094	-0.025	0.0042	-0.024
1.5375	0.0094	-0.025	0.0042	-0.024
1.53833	0.0094	-0.025	0.0043	-0.025
1.53917	0.0094	-0.025	0.0043	-0.025
1.54	0.0095	-0.025	0.0043	-0.025
1.54083	0.0095	-0.024	0.0043	-0.025
1.54167	0.0096	-0.024	0.0044	-0.025
1.5425	0.0096	-0.024	0.0044	-0.025
1.54333	0.0096	-0.024	0.0044	-0.025
1.54417	0.0096	-0.024	0.0045	-0.024
1.545	0.0097	-0.024	0.0045	-0.024
1.54583	0.0097	-0.025	0.0046	-0.024
1.54667	0.0097	-0.025	0.0046	-0.025
1.5475	0.0097	-0.025	0.0046	-0.025
1.54833	0.0098	-0.026	0.0046	-0.025
1.54917	0.0098	-0.026	0.0047	-0.025
1.55	0.0098	-0.025	0.0047	-0.025
1.55083	0.0099	-0.025	0.0047	-0.025
1.55167	0.0099	-0.024	0.0048	-0.025
1.5525	0.0099	-0.024	0.0048	-0.024
1.55333	0.0099	-0.024	0.0048	-0.024
1.55417	0.01	-0.025	0.0048	-0.024
1.555	0.01	-0.025	0.0049	-0.024
1.55583	0.01	-0.025	0.0049	-0.024
1.55667	0.01	-0.027	0.0049	-0.024
1.5575	0.0101	-0.027	0.005	-0.024
1.55833	0.0101	-0.027	0.005	-0.024
1.55917	0.0101	-0.027	0.005	-0.024
1.56	0.0102	-0.027	0.0051	-0.024
1.56083	0.0102	-0.027	0.0051	-0.024
1.56167	0.0102	-0.027	0.0051	-0.024
1.5625	0.0102	-0.027	0.0051	-0.024
1.56333	0.0103	-0.027	0.0051	-0.024
1.56417	0.0103	-0.028	0.0052	-0.023
1.565	0.0103	-0.028	0.0052	-0.023
1.56583	0.0104	-0.027	0.0052	-0.023
1.56667	0.0104	-0.026	0.0053	-0.022
1.5675	0.0104	-0.026	0.0053	-0.022
1.56833	0.0104	-0.025	0.0053	-0.022
1.56917	0.0104	-0.025	0.0053	-0.023
1.57	0.0105	-0.025	0.0054	-0.023
1.57083	0.0105	-0.025	0.0054	-0.024
1.57167	0.0106	-0.025	0.0054	-0.023
1.5725	0.0106	-0.025	0.0055	-0.024
1.57333	0.0106	-0.025	0.0055	-0.024
1.57417	0.0106	-0.025	0.0055	-0.023
1.575	0.0106	-0.026	0.0055	-0.023
1.57583	0.0106	-0.026	0.0056	-0.023
1.57667	0.0107	-0.026	0.0056	-0.022
1.5775	0.0107	-0.026	0.0057	-0.023
1.57833	0.0107	-0.026	0.0057	-0.023
1.57917	0.0107	-0.027	0.0057	-0.023
1.58	0.0107	-0.027	0.0057	-0.023
1.58083	0.0108	-0.027	0.0058	-0.023
1.58167	0.0108	-0.027	0.0058	-0.023
1.5825	0.0108	-0.027	0.0058	-0.022
1.58333	0.0108	-0.026	0.0058	-0.021
1.58417	0.0108	-0.026	0.0059	-0.021
1.585	0.0109	-0.026	0.0059	-0.021
1.58583	0.0109	-0.026	0.0059	-0.02
1.58667	0.0109	-0.027	0.006	-0.02
1.5875	0.011	-0.027	0.006	-0.02
1.58833	0.011	-0.027	0.006	-0.02
1.58917	0.011	-0.027	0.0061	-0.02
1.59	0.011	-0.028	0.0061	-0.02
1.59083	0.011	-0.028	0.0061	-0.02
1.59167	0.0111	-0.027	0.0062	-0.02
1.5925	0.0111	-0.027	0.0062	-0.02
1.59333	0.0111	-0.026	0.0062	-0.019
1.59417	0.0111	-0.026	0.0062	-0.019
1.595	0.0111	-0.025	0.0063	-0.019
1.59583	0.0112	-0.025	0.0063	-0.019
1.59667	0.0112	-0.025	0.0063	-0.019
1.5975	0.0112	-0.026	0.0064	-0.018
1.59833	0.0112	-0.027	0.0064	-0.018
1.59917	0.0113	-0.026	0.0064	-0.017
1.6	0.0113	-0.025	0.0064	-0.017
1.60083	0.0113	-0.026	0.0065	-0.016
1.60167	0.0113	-0.026	0.0065	-0.016
1.6025	0.0113	-0.026	0.0065	-0.017
1.60333	0.0114	-0.025	0.0065	-0.018
1.60417	0.0114	-0.025	0.0066	-0.018
1.605	0.0114	-0.025	0.0066	-0.019
1.60583	0.0114	-0.024	0.0066	-0.018
1.60667	0.0114	-0.024	0.0067	-0.018
1.6075	0.0114	-0.024	0.0067	-0.019
1.60833	0.0115	-0.022	0.0067	-0.019
1.60917	0.0115	-0.022	0.0068	-0.02
1.61	0.0115	-0.021	0.0068	-0.021
1.61083	0.0115	-0.021	0.0068	-0.021
1.61167	0.0115	-0.021	0.0069	-0.021
1.6125	0.0115	-0.021	0.0069	-0.022
1.61333	0.0116	-0.022	0.0069	-0.022
1.61417	0.0116	-0.022	0.0069	-0.021
1.615	0.0116	-0.022	0.007	-0.021
1.61583	0.0116	-0.021	0.007	-0.021
1.61667	0.0117	-0.021	0.0071	-0.02
1.6175	0.0117	-0.022	0.0071	-0.019
1.61833	0.0117	-0.022	0.0071	-0.018
1.61917	0.0117	-0.023	0.0071	-0.017
1.62	0.0117	-0.022	0.0072	-0.017
1.62083	0.0117	-0.022	0.0072	-0.018
1.62167	0.0117	-0.022	0.0072	-0.018
1.6225	0.0118	-0.021	0.0073	-0.017
1.62333	0.0118	-0.021	0.0073	-0.017
1.62417	0.0118	-0.021	0.0073	-0.017
1.625	0.0118	-0.022	0.0074	-0.017
1.62583	0.0118	-0.023	0.0074	-0.018
1.62667	0.0118	-0.023	0.0074	-0.018
1.6275	0.0118	-0.023	0.0075	-0.017
1.62833	0.0119	-0.024	0.0075	-0.017
1.62917	0.0119	-0.025	0.0075	-0.017
1.63	0.0119	-0.025	0.0075	-0.016
1.63083	0.0119	-0.025	0.0076	-0.015
1.63167	0.0119	-0.025	0.0076	-0.016
1.6325	0.0119	-0.025	0.0076	-0.016
1.63333	0.0119	-0.024	0.0077	-0.016
1.63417	0.012	-0.024	0.0077	-0.016
1.635	0.012	-0.024	0.0077	-0.016
1.63583	0.012	-0.024	0.0077	-0.015
1.63667	0.012	-0.024	0.0078	-0.015
1.6375	0.012	-0.024	0.0078	-0.014
1.63833	0.012	-0.025	0.0079	-0.015
1.63917	0.012	-0.024	0.0079	-0.015
1.64	0.0121	-0.025	0.0079	-0.015
1.64083	0.0121	-0.025	0.008	-0.014
1.64167	0.0121	-0.024	0.008	-0.015
1.6425	0.0121	-0.024	0.008	-0.015
1.64333	0.0121	-0.025	0.008	-0.016
1.64417	0.0121	-0.025	0.0081	-0.016
1.645	0.0122	-0.024	0.0081	-0.016
1.64583	0.0122	-0.025	0.0081	-0.016
1.64667	0.0122	-0.025	0.0081	-0.017
1.6475	0.0122	-0.025	0.0082	-0.017
1.64833	0.0122	-0.025	0.0082	-0.017
1.64917	0.0122	-0.025	0.0082	-0.017
1.65	0.0122	-0.025	0.0083	-0.017
1.65083	0.0122	-0.025	0.0083	-0.017
1.65167	0.0123	-0.025	0.0083	-0.018
1.6525	0.0123	-0.025	0.0083	-0.017
1.65333	0.0123	-0.025	0.0084	-0.017
1.65417	0.0123	-0.024	0.0084	-0.018
1.655	0.0123	-0.024	0.0084	-0.018
1.65583	0.0123	-0.025	0.0085	-0.018
1.65667	0.0123	-0.024	0.0085	-0.019
1.6575	0.0124	-0.024	0.0085	-0.019
1.65833	0.0124	-0.025	0.0085	-0.02
1.65917	0.0124	-0.025	0.0086	-0.02
1.66	0.0124	-0.025	0.0086	-0.02
1.66083	0.0124	-0.023	0.0086	-0.02
1.66167	0.0124	-0.023	0.0086	-0.019
[truncated: 10,006 more rows]

## Sheet: NaClO2+100mM H2SO4
Original Data of Figure 5
NaClO2 only (100 mM NaClO2)
20220412
Time [min]	1st		2nd										1st
	IC signal [μS]	UV [mabs]	IC signal [μS]	UV [mabs]									Peak No	Retention Time	Component	Area	Area	Height	Conc.
0	0.0008	-0.004	0.0014	0										[min]		[uS s] / [mABU s]	[%]	[uS] / [mABU]	[ppm]
0.00083	0.0007	-0.005	0.0014	0									CM
0.00167	0.0007	-0.005	0.0014	-0.001									1	1.186		38.815	70.68	1.167
0.0025	0.0008	-0.004	0.0014	-0.001									2	2.266	ClO2	1.215	2.213	0.284	0.343043
0.00333	0.0008	-0.005	0.0014	0									3	2.473	Cl	0.787	1.432	0.183	0.092761
0.00417	0.0008	-0.005	0.0014	0									4	3.728	ClO3	0.115	0.21	0.018	0.036019
0.005	0.0008	-0.006	0.0014	-0.001									5	7.865	SO4	13.984	25.465	1.135	2.30103
0.00583	0.0008	-0.007	0.0014	-0.001									ALL			16.101	100	1.621	2.77286
0.00667	0.0008	-0.006	0.0015	-0.001
0.0075	0.0008	-0.006	0.0015	0
0.00833	0.0008	-0.007	0.0015	-0.001
0.00917	0.0008	-0.007	0.0015	0
0.01	0.0008	-0.006	0.0015	-0.001									2nd
0.01083	0.0008	-0.007	0.0015	-0.001									Peak No	Retention Time	Component	Area	Area	Height	Conc.
0.01167	0.0008	-0.007	0.0016	-0.001										[min]		[uS s] / [mABU s]	[%]	[uS] / [mABU]	[ppm]
0.0125	0.0009	-0.006	0.0016	-0.001									CM
0.01333	0.0009	-0.006	0.0016	-0.002									1	1.181		38.46	70.246	1.174
0.01417	0.0009	-0.007	0.0016	-0.001									2	2.269	ClO2	1.212	2.213	0.292	0.342123
0.015	0.0009	-0.006	0.0016	-0.001									3	2.476	Cl	0.804	1.468	0.192	0.094807
0.01583	0.0009	-0.006	0.0016	-0.001									4	3.734	ClO3	0.122	0.223	0.019	0.038261
0.01667	0.0009	-0.005	0.0017	-0.002									5	7.898	SO4	14.153	25.849	1.152	2.32876
0.0175	0.0009	-0.006	0.0017	-0.003									ALL			16.291	100	1.655	2.80395
0.01833	0.0009	-0.005	0.0017	-0.003
0.01917	0.001	-0.005	0.0017	-0.004
0.02	0.001	-0.005	0.0017	-0.004
0.02083	0.001	-0.005	0.0018	-0.004
0.02167	0.001	-0.006	0.0018	-0.004
0.0225	0.001	-0.006	0.0018	-0.004
0.02333	0.0011	-0.006	0.0018	-0.004
0.02417	0.0011	-0.006	0.0018	-0.004
0.025	0.0011	-0.006	0.0019	-0.004
0.02583	0.0011	-0.007	0.0019	-0.005
0.02667	0.0011	-0.007	0.0019	-0.006
0.0275	0.0011	-0.007	0.0019	-0.006
0.02833	0.0012	-0.007	0.0019	-0.006
0.02917	0.0012	-0.007	0.002	-0.006
0.03	0.0012	-0.007	0.002	-0.005
0.03083	0.0012	-0.006	0.002	-0.004
0.03167	0.0012	-0.006	0.002	-0.004
0.0325	0.0012	-0.006	0.002	-0.004
0.03333	0.0012	-0.006	0.002	-0.004
0.03417	0.0012	-0.005	0.0021	-0.004
0.035	0.0012	-0.005	0.0021	-0.006
0.03583	0.0012	-0.005	0.0021	-0.006
0.03667	0.0012	-0.005	0.0021	-0.006
0.0375	0.0013	-0.005	0.0021	-0.006
0.03833	0.0013	-0.006	0.0021	-0.006
0.03917	0.0013	-0.006	0.0022	-0.006
0.04	0.0013	-0.006	0.0022	-0.006
0.04083	0.0013	-0.006	0.0022	-0.007
0.04167	0.0013	-0.006	0.0022	-0.008
0.0425	0.0013	-0.007	0.0022	-0.008
0.04333	0.0013	-0.007	0.0022	-0.008
0.04417	0.0013	-0.008	0.0022	-0.008
0.045	0.0012	-0.008	0.0022	-0.008
0.04583	0.0012	-0.007	0.0022	-0.008
0.04667	0.0012	-0.007	0.0022	-0.008
0.0475	0.0012	-0.006	0.0022	-0.008
0.04833	0.0012	-0.006	0.0022	-0.009
0.04917	0.0012	-0.005	0.0022	-0.009
0.05	0.0012	-0.005	0.0022	-0.009
0.05083	0.0012	-0.005	0.0022	-0.01
0.05167	0.0012	-0.005	0.0022	-0.01
0.0525	0.0012	-0.005	0.0022	-0.01
0.05333	0.0012	-0.004	0.0022	-0.01
0.05417	0.0012	-0.004	0.0023	-0.011
0.055	0.0012	-0.004	0.0023	-0.01
0.05583	0.0012	-0.005	0.0023	-0.009
0.05667	0.0012	-0.005	0.0023	-0.008
0.0575	0.0012	-0.005	0.0023	-0.008
0.05833	0.0012	-0.005	0.0023	-0.008
0.05917	0.0013	-0.005	0.0023	-0.008
0.06	0.0013	-0.004	0.0023	-0.007
0.06083	0.0013	-0.004	0.0023	-0.007
0.06167	0.0013	-0.005	0.0024	-0.008
0.0625	0.0013	-0.006	0.0024	-0.008
0.06333	0.0013	-0.006	0.0024	-0.008
0.06417	0.0014	-0.006	0.0024	-0.008
0.065	0.0014	-0.007	0.0024	-0.008
0.06583	0.0014	-0.007	0.0025	-0.007
0.06667	0.0015	-0.008	0.0025	-0.007
0.0675	0.0015	-0.008	0.0025	-0.007
0.06833	0.0015	-0.007	0.0025	-0.006
0.06917	0.0015	-0.006	0.0026	-0.006
0.07	0.0016	-0.006	0.0026	-0.006
0.07083	0.0016	-0.007	0.0026	-0.006
0.07167	0.0016	-0.007	0.0026	-0.007
0.0725	0.0016	-0.007	0.0027	-0.008
0.07333	0.0017	-0.007	0.0027	-0.008
0.07417	0.0017	-0.007	0.0027	-0.008
0.075	0.0017	-0.008	0.0027	-0.008
0.07583	0.0017	-0.008	0.0027	-0.008
0.07667	0.0018	-0.008	0.0027	-0.008
0.0775	0.0018	-0.009	0.0028	-0.008
0.07833	0.0018	-0.009	0.0028	-0.008
0.07917	0.0018	-0.009	0.0028	-0.008
0.08	0.0019	-0.008	0.0028	-0.007
0.08083	0.0019	-0.008	0.0029	-0.007
0.08167	0.0019	-0.007	0.0029	-0.007
0.0825	0.0019	-0.008	0.0029	-0.007
0.08333	0.0019	-0.008	0.0029	-0.007
0.08417	0.002	-0.007	0.0029	-0.007
0.085	0.002	-0.007	0.0029	-0.007
0.08583	0.002	-0.005	0.0029	-0.007
0.08667	0.002	-0.006	0.0029	-0.007
0.0875	0.002	-0.005	0.0029	-0.007
0.08833	0.002	-0.004	0.003	-0.006
0.08917	0.002	-0.005	0.003	-0.007
0.09	0.002	-0.006	0.003	-0.007
0.09083	0.0021	-0.006	0.003	-0.007
0.09167	0.0021	-0.008	0.003	-0.008
0.0925	0.0021	-0.009	0.003	-0.008
0.09333	0.0021	-0.009	0.003	-0.008
0.09417	0.0021	-0.009	0.003	-0.007
0.095	0.0021	-0.01	0.003	-0.007
0.09583	0.0021	-0.009	0.003	-0.007
0.09667	0.0021	-0.009	0.003	-0.008
0.0975	0.0021	-0.008	0.003	-0.008
0.09833	0.0021	-0.007	0.003	-0.008
0.09917	0.0021	-0.007	0.003	-0.008
0.1	0.0021	-0.007	0.003	-0.007
0.10083	0.0022	-0.007	0.003	-0.006
0.10167	0.0022	-0.008	0.003	-0.006
0.1025	0.0022	-0.008	0.003	-0.006
0.10333	0.0022	-0.009	0.003	-0.006
0.10417	0.0022	-0.009	0.003	-0.007
0.105	0.0022	-0.009	0.003	-0.008
0.10583	0.0023	-0.009	0.003	-0.009
0.10667	0.0023	-0.009	0.003	-0.009
0.1075	0.0023	-0.01	0.003	-0.009
0.10833	0.0023	-0.01	0.003	-0.01
0.10917	0.0023	-0.011	0.003	-0.009
0.11	0.0023	-0.011	0.003	-0.009
0.11083	0.0024	-0.011	0.003	-0.009
0.11167	0.0024	-0.01	0.003	-0.009
0.1125	0.0024	-0.009	0.0031	-0.009
0.11333	0.0024	-0.009	0.0031	-0.009
0.11417	0.0024	-0.01	0.0031	-0.009
0.115	0.0024	-0.01	0.0031	-0.009
0.11583	0.0025	-0.01	0.0031	-0.008
0.11667	0.0025	-0.01	0.0031	-0.007
0.1175	0.0025	-0.01	0.0031	-0.006
0.11833	0.0025	-0.01	0.0031	-0.005
0.11917	0.0025	-0.01	0.0031	-0.005
0.12	0.0026	-0.009	0.0031	-0.004
0.12083	0.0026	-0.008	0.0031	-0.005
0.12167	0.0026	-0.008	0.0031	-0.005
0.1225	0.0026	-0.008	0.0031	-0.004
0.12333	0.0026	-0.009	0.0031	-0.004
0.12417	0.0026	-0.009	0.0031	-0.004
0.125	0.0026	-0.01	0.0031	-0.004
0.12583	0.0026	-0.01	0.0031	-0.004
0.12667	0.0026	-0.01	0.0031	-0.004
0.1275	0.0027	-0.012	0.0031	-0.004
0.12833	0.0027	-0.013	0.0031	-0.005
0.12917	0.0027	-0.013	0.0031	-0.004
0.13	0.0027	-0.013	0.0031	-0.005
0.13083	0.0027	-0.013	0.0031	-0.005
0.13167	0.0027	-0.013	0.0031	-0.006
0.1325	0.0027	-0.013	0.0031	-0.006
0.13333	0.0027	-0.013	0.0031	-0.006
0.13417	0.0028	-0.012	0.0031	-0.006
0.135	0.0028	-0.012	0.0031	-0.006
0.13583	0.0028	-0.012	0.0031	-0.006
0.13667	0.0028	-0.012	0.0031	-0.004
0.1375	0.0028	-0.012	0.0032	-0.004
0.13833	0.0028	-0.011	0.0032	-0.003
0.13917	0.0028	-0.012	0.0032	-0.003
0.14	0.0028	-0.012	0.0032	-0.003
0.14083	0.0028	-0.013	0.0032	-0.003
0.14167	0.0028	-0.013	0.0032	-0.003
0.1425	0.0028	-0.013	0.0032	-0.004
0.14333	0.0028	-0.014	0.0032	-0.004
0.14417	0.0028	-0.014	0.0032	-0.004
0.145	0.0028	-0.013	0.0032	-0.004
0.14583	0.0028	-0.013	0.0032	-0.005
0.14667	0.0029	-0.013	0.0032	-0.004
0.1475	0.0029	-0.012	0.0032	-0.004
0.14833	0.0029	-0.011	0.0032	-0.004
0.14917	0.0029	-0.011	0.0032	-0.004
0.15	0.0029	-0.012	0.0033	-0.005
0.15083	0.0029	-0.012	0.0033	-0.004
0.15167	0.0029	-0.012	0.0033	-0.004
0.1525	0.0029	-0.012	0.0033	-0.003
0.15333	0.0029	-0.012	0.0033	-0.003
0.15417	0.0029	-0.013	0.0033	-0.004
0.155	0.0029	-0.013	0.0033	-0.004
0.15583	0.0029	-0.013	0.0033	-0.004
0.15667	0.0029	-0.013	0.0033	-0.005
0.1575	0.0029	-0.014	0.0033	-0.006
0.15833	0.0029	-0.013	0.0033	-0.006
0.15917	0.0029	-0.013	0.0034	-0.005
0.16	0.0029	-0.013	0.0034	-0.005
0.16083	0.003	-0.013	0.0034	-0.006
0.16167	0.003	-0.013	0.0034	-0.006
0.1625	0.003	-0.013	0.0034	-0.007
0.16333	0.003	-0.012	0.0035	-0.007
0.16417	0.003	-0.012	0.0035	-0.007
0.165	0.003	-0.012	0.0035	-0.007
0.16583	0.003	-0.011	0.0035	-0.007
0.16667	0.003	-0.011	0.0035	-0.007
0.1675	0.003	-0.011	0.0036	-0.008
0.16833	0.003	-0.012	0.0036	-0.008
0.16917	0.0031	-0.011	0.0036	-0.008
0.17	0.0031	-0.01	0.0036	-0.008
0.17083	0.0031	-0.01	0.0036	-0.008
0.17167	0.0031	-0.01	0.0037	-0.009
0.1725	0.0031	-0.008	0.0037	-0.01
0.17333	0.0031	-0.008	0.0037	-0.01
0.17417	0.0032	-0.008	0.0038	-0.01
0.175	0.0032	-0.007	0.0038	-0.01
0.17583	0.0032	-0.007	0.0038	-0.01
0.17667	0.0032	-0.008	0.0038	-0.009
0.1775	0.0032	-0.007	0.0039	-0.009
0.17833	0.0032	-0.007	0.0039	-0.01
0.17917	0.0033	-0.007	0.0039	-0.009
0.18	0.0033	-0.007	0.004	-0.009
0.18083	0.0033	-0.007	0.004	-0.01
0.18167	0.0033	-0.007	0.004	-0.011
0.1825	0.0034	-0.007	0.004	-0.01
0.18333	0.0034	-0.007	0.0041	-0.011
0.18417	0.0034	-0.008	0.0041	-0.011
0.185	0.0034	-0.008	0.0042	-0.011
0.18583	0.0034	-0.008	0.0042	-0.011
0.18667	0.0035	-0.007	0.0042	-0.011
0.1875	0.0035	-0.007	0.0043	-0.011
0.18833	0.0035	-0.008	0.0043	-0.011
0.18917	0.0035	-0.007	0.0043	-0.011
0.19	0.0035	-0.007	0.0043	-0.01
0.19083	0.0036	-0.006	0.0044	-0.01
0.19167	0.0036	-0.006	0.0044	-0.01
0.1925	0.0036	-0.006	0.0044	-0.01
0.19333	0.0036	-0.007	0.0045	-0.009
0.19417	0.0036	-0.007	0.0045	-0.009
0.195	0.0037	-0.008	0.0045	-0.008
0.19583	0.0037	-0.009	0.0046	-0.009
0.19667	0.0037	-0.009	0.0046	-0.009
0.1975	0.0037	-0.008	0.0046	-0.01
0.19833	0.0037	-0.009	0.0046	-0.011
0.19917	0.0037	-0.009	0.0047	-0.011
0.2	0.0038	-0.01	0.0047	-0.011
0.20083	0.0038	-0.011	0.0047	-0.011
0.20167	0.0038	-0.011	0.0048	-0.012
0.2025	0.0038	-0.011	0.0048	-0.012
0.20333	0.0038	-0.011	0.0048	-0.012
0.20417	0.0038	-0.012	0.0048	-0.012
0.205	0.0038	-0.011	0.0048	-0.012
0.20583	0.0038	-0.011	0.0049	-0.012
0.20667	0.0039	-0.012	0.0049	-0.012
0.2075	0.0039	-0.012	0.0049	-0.012
0.20833	0.0039	-0.011	0.0049	-0.013
0.20917	0.0039	-0.011	0.005	-0.013
0.21	0.0039	-0.011	0.005	-0.013
0.21083	0.0039	-0.011	0.005	-0.013
0.21167	0.0039	-0.011	0.005	-0.012
0.2125	0.0039	-0.011	0.005	-0.012
0.21333	0.0039	-0.012	0.0051	-0.013
0.21417	0.0039	-0.013	0.0051	-0.013
0.215	0.004	-0.013	0.0051	-0.013
0.21583	0.004	-0.012	0.0051	-0.013
0.21667	0.004	-0.012	0.0051	-0.013
0.2175	0.004	-0.012	0.0051	-0.013
0.21833	0.004	-0.012	0.0052	-0.014
0.21917	0.004	-0.011	0.0052	-0.014
0.22	0.004	-0.011	0.0052	-0.015
0.22083	0.004	-0.011	0.0052	-0.014
0.22167	0.004	-0.011	0.0052	-0.015
0.2225	0.004	-0.01	0.0052	-0.014
0.22333	0.004	-0.01	0.0052	-0.014
0.22417	0.004	-0.01	0.0052	-0.014
0.225	0.004	-0.009	0.0053	-0.013
0.22583	0.004	-0.008	0.0053	-0.013
0.22667	0.004	-0.008	0.0053	-0.013
0.2275	0.004	-0.008	0.0053	-0.013
0.22833	0.004	-0.008	0.0053	-0.014
0.22917	0.004	-0.009	0.0053	-0.013
0.23	0.004	-0.009	0.0053	-0.013
0.23083	0.004	-0.009	0.0053	-0.012
0.23167	0.004	-0.01	0.0053	-0.012
0.2325	0.0039	-0.01	0.0054	-0.012
0.23333	0.0039	-0.011	0.0054	-0.011
0.23417	0.0039	-0.011	0.0054	-0.011
0.235	0.0039	-0.012	0.0054	-0.01
0.23583	0.0039	-0.012	0.0054	-0.011
0.23667	0.0039	-0.012	0.0054	-0.011
0.2375	0.0039	-0.012	0.0054	-0.012
0.23833	0.0039	-0.012	0.0054	-0.013
0.23917	0.0039	-0.012	0.0054	-0.013
0.24	0.0039	-0.013	0.0054	-0.013
0.24083	0.0039	-0.013	0.0054	-0.012
0.24167	0.0039	-0.013	0.0054	-0.012
0.2425	0.0039	-0.014	0.0054	-0.011
0.24333	0.0039	-0.014	0.0054	-0.01
0.24417	0.0039	-0.014	0.0054	-0.011
0.245	0.0039	-0.014	0.0054	-0.01
0.24583	0.0039	-0.014	0.0054	-0.01
0.24667	0.0039	-0.013	0.0054	-0.009
0.2475	0.0039	-0.014	0.0054	-0.009
0.24833	0.0038	-0.014	0.0054	-0.009
0.24917	0.0038	-0.014	0.0054	-0.01
0.25	0.0038	-0.014	0.0054	-0.01
0.25083	0.0038	-0.014	0.0054	-0.01
0.25167	0.0038	-0.015	0.0054	-0.011
0.2525	0.0038	-0.015	0.0054	-0.01
0.25333	0.0038	-0.015	0.0054	-0.011
0.25417	0.0038	-0.015	0.0054	-0.011
0.255	0.0038	-0.015	0.0054	-0.011
0.25583	0.0038	-0.015	0.0054	-0.011
0.25667	0.0038	-0.015	0.0054	-0.011
0.2575	0.0038	-0.015	0.0054	-0.011
0.25833	0.0038	-0.015	0.0054	-0.011
0.25917	0.0038	-0.014	0.0055	-0.011
0.26	0.0038	-0.014	0.0055	-0.011
0.26083	0.0038	-0.014	0.0055	-0.011
0.26167	0.0038	-0.014	0.0055	-0.011
0.2625	0.0038	-0.015	0.0055	-0.012
0.26333	0.0038	-0.015	0.0055	-0.011
0.26417	0.0038	-0.015	0.0055	-0.012
0.265	0.0038	-0.015	0.0055	-0.012
0.26583	0.0038	-0.014	0.0055	-0.011
0.26667	0.0037	-0.014	0.0055	-0.013
0.2675	0.0037	-0.015	0.0055	-0.013
0.26833	0.0037	-0.015	0.0055	-0.012
0.26917	0.0037	-0.015	0.0055	-0.012
0.27	0.0037	-0.014	0.0055	-0.011
0.27083	0.0037	-0.014	0.0055	-0.011
0.27167	0.0037	-0.013	0.0055	-0.011
0.2725	0.0037	-0.013	0.0055	-0.011
0.27333	0.0037	-0.013	0.0054	-0.011
0.27417	0.0037	-0.013	0.0054	-0.012
0.275	0.0037	-0.013	0.0054	-0.012
0.27583	0.0037	-0.013	0.0054	-0.011
0.27667	0.0037	-0.014	0.0054	-0.011
0.2775	0.0037	-0.014	0.0054	-0.011
0.27833	0.0037	-0.013	0.0054	-0.011
0.27917	0.0037	-0.013	0.0054	-0.011
0.28	0.0037	-0.013	0.0054	-0.011
0.28083	0.0037	-0.014	0.0054	-0.011
0.28167	0.0037	-0.015	0.0054	-0.011
0.2825	0.0037	-0.015	0.0054	-0.01
0.28333	0.0037	-0.015	0.0054	-0.01
0.28417	0.0037	-0.015	0.0054	-0.01
0.285	0.0037	-0.015	0.0054	-0.01
0.28583	0.0037	-0.015	0.0054	-0.01
0.28667	0.0037	-0.014	0.0054	-0.011
0.2875	0.0037	-0.014	0.0054	-0.011
0.28833	0.0037	-0.014	0.0054	-0.011
0.28917	0.0037	-0.013	0.0054	-0.012
0.29	0.0037	-0.013	0.0054	-0.012
0.29083	0.0037	-0.013	0.0054	-0.012
0.29167	0.0037	-0.013	0.0054	-0.012
0.2925	0.0037	-0.012	0.0054	-0.012
0.29333	0.0037	-0.01	0.0054	-0.012
0.29417	0.0037	-0.009	0.0054	-0.011
0.295	0.0037	-0.009	0.0054	-0.011
0.29583	0.0037	-0.009	0.0054	-0.011
0.29667	0.0037	-0.009	0.0054	-0.011
0.2975	0.0037	-0.01	0.0054	-0.01
0.29833	0.0037	-0.01	0.0054	-0.01
0.29917	0.0037	-0.01	0.0054	-0.01
0.3	0.0037	-0.01	0.0054	-0.01
0.30083	0.0037	-0.01	0.0054	-0.01
0.30167	0.0037	-0.009	0.0054	-0.009
0.3025	0.0037	-0.009	0.0054	-0.01
0.30333	0.0037	-0.008	0.0054	-0.011
0.30417	0.0037	-0.008	0.0054	-0.011
0.305	0.0037	-0.008	0.0054	-0.012
0.30583	0.0037	-0.008	0.0054	-0.012
0.30667	0.0037	-0.008	0.0054	-0.013
0.3075	0.0037	-0.008	0.0054	-0.014
0.30833	0.0037	-0.008	0.0054	-0.014
0.30917	0.0037	-0.008	0.0054	-0.014
0.31	0.0037	-0.009	0.0054	-0.014
0.31083	0.0037	-0.009	0.0054	-0.014
0.31167	0.0037	-0.01	0.0054	-0.014
0.3125	0.0037	-0.01	0.0054	-0.014
0.31333	0.0037	-0.01	0.0054	-0.014
0.31417	0.0037	-0.01	0.0054	-0.014
0.315	0.0038	-0.01	0.0054	-0.014
0.31583	0.0038	-0.01	0.0054	-0.014
0.31667	0.0038	-0.012	0.0054	-0.013
0.3175	0.0038	-0.012	0.0054	-0.013
0.31833	0.0038	-0.012	0.0054	-0.012
0.31917	0.0038	-0.012	0.0054	-0.012
0.32	0.0038	-0.012	0.0054	-0.012
0.32083	0.0038	-0.013	0.0054	-0.012
0.32167	0.0038	-0.012	0.0054	-0.012
0.3225	0.0038	-0.012	0.0054	-0.011
0.32333	0.0038	-0.012	0.0054	-0.013
0.32417	0.0038	-0.011	0.0054	-0.013
0.325	0.0038	-0.011	0.0054	-0.013
0.32583	0.0039	-0.011	0.0054	-0.013
0.32667	0.0039	-0.011	0.0054	-0.012
0.3275	0.0039	-0.011	0.0054	-0.012
0.32833	0.0039	-0.012	0.0054	-0.012
0.32917	0.0039	-0.012	0.0054	-0.011
0.33	0.0039	-0.012	0.0054	-0.01
0.33083	0.0039	-0.013	0.0054	-0.01
0.33167	0.0039	-0.013	0.0054	-0.01
0.3325	0.0039	-0.012	0.0054	-0.01
0.33333	0.004	-0.012	0.0054	-0.009
0.33417	0.004	-0.012	0.0054	-0.009
0.335	0.004	-0.012	0.0054	-0.008
0.33583	0.004	-0.012	0.0054	-0.009
0.33667	0.004	-0.012	0.0054	-0.01
0.3375	0.004	-0.011	0.0054	-0.01
0.33833	0.004	-0.011	0.0055	-0.01
0.33917	0.004	-0.011	0.0055	-0.011
0.34	0.004	-0.01	0.0055	-0.012
0.34083	0.004	-0.01	0.0055	-0.012
0.34167	0.004	-0.009	0.0055	-0.011
0.3425	0.0041	-0.009	0.0055	-0.011
0.34333	0.0041	-0.009	0.0055	-0.011
0.34417	0.0041	-0.009	0.0055	-0.011
0.345	0.0041	-0.009	0.0055	-0.011
0.34583	0.0041	-0.009	0.0055	-0.011
0.34667	0.0041	-0.009	0.0055	-0.011
0.3475	0.0041	-0.009	0.0055	-0.011
0.34833	0.0041	-0.01	0.0055	-0.011
0.34917	0.0041	-0.011	0.0055	-0.011
0.35	0.0041	-0.011	0.0056	-0.011
0.35083	0.0041	-0.01	0.0056	-0.011
0.35167	0.0041	-0.01	0.0056	-0.011
0.3525	0.0042	-0.01	0.0056	-0.012
0.35333	0.0042	-0.011	0.0056	-0.012
0.35417	0.0042	-0.011	0.0056	-0.013
0.355	0.0042	-0.011	0.0056	-0.013
0.35583	0.0042	-0.012	0.0056	-0.014
0.35667	0.0042	-0.012	0.0056	-0.014
0.3575	0.0042	-0.013	0.0056	-0.015
0.35833	0.0042	-0.012	0.0057	-0.015
0.35917	0.0042	-0.012	0.0057	-0.015
0.36	0.0042	-0.011	0.0057	-0.015
0.36083	0.0042	-0.011	0.0057	-0.015
0.36167	0.0042	-0.011	0.0057	-0.015
0.3625	0.0042	-0.01	0.0057	-0.015
0.36333	0.0043	-0.01	0.0057	-0.015
0.36417	0.0043	-0.01	0.0057	-0.015
0.365	0.0043	-0.01	0.0057	-0.015
0.36583	0.0043	-0.01	0.0058	-0.015
0.36667	0.0043	-0.009	0.0058	-0.015
0.3675	0.0043	-0.009	0.0058	-0.015
0.36833	0.0043	-0.01	0.0058	-0.014
0.36917	0.0043	-0.011	0.0058	-0.014
0.37	0.0043	-0.011	0.0058	-0.014
0.37083	0.0043	-0.013	0.0058	-0.014
0.37167	0.0043	-0.013	0.0058	-0.015
0.3725	0.0043	-0.013	0.0058	-0.015
0.37333	0.0043	-0.012	0.0059	-0.015
0.37417	0.0043	-0.013	0.0059	-0.014
0.375	0.0044	-0.013	0.0059	-0.013
0.37583	0.0044	-0.014	0.0059	-0.013
0.37667	0.0044	-0.013	0.0059	-0.013
0.3775	0.0044	-0.013	0.0059	-0.013
0.37833	0.0044	-0.013	0.0059	-0.013
0.37917	0.0044	-0.013	0.0059	-0.013
0.38	0.0044	-0.013	0.0059	-0.013
0.38083	0.0044	-0.013	0.006	-0.013
0.38167	0.0044	-0.013	0.006	-0.013
0.3825	0.0044	-0.012	0.006	-0.013
0.38333	0.0044	-0.012	0.006	-0.013
0.38417	0.0044	-0.013	0.006	-0.012
0.385	0.0044	-0.013	0.006	-0.012
0.38583	0.0044	-0.012	0.0061	-0.011
0.38667	0.0044	-0.012	0.0061	-0.012
0.3875	0.0044	-0.011	0.0061	-0.012
0.38833	0.0044	-0.011	0.0061	-0.01
0.38917	0.0044	-0.011	0.0061	-0.01
0.39	0.0044	-0.011	0.0061	-0.01
0.39083	0.0045	-0.011	0.0061	-0.009
0.39167	0.0045	-0.011	0.0061	-0.009
0.3925	0.0045	-0.011	0.0061	-0.009
0.39333	0.0045	-0.012	0.0062	-0.01
0.39417	0.0045	-0.012	0.0062	-0.01
0.395	0.0045	-0.012	0.0062	-0.009
0.39583	0.0045	-0.013	0.0062	-0.01
0.39667	0.0045	-0.013	0.0062	-0.01
0.3975	0.0045	-0.013	0.0062	-0.009
0.39833	0.0045	-0.012	0.0062	-0.009
0.39917	0.0045	-0.012	0.0063	-0.01
0.4	0.0045	-0.012	0.0063	-0.009
0.40083	0.0045	-0.012	0.0063	-0.01
0.40167	0.0045	-0.012	0.0063	-0.01
0.4025	0.0045	-0.012	0.0063	-0.011
0.40333	0.0045	-0.011	0.0063	-0.012
0.40417	0.0045	-0.011	0.0063	-0.012
0.405	0.0045	-0.012	0.0063	-0.012
0.40583	0.0045	-0.012	0.0063	-0.012
0.40667	0.0045	-0.012	0.0064	-0.011
0.4075	0.0045	-0.011	0.0064	-0.012
0.40833	0.0045	-0.011	0.0064	-0.012
0.40917	0.0045	-0.011	0.0064	-0.011
0.41	0.0045	-0.012	0.0064	-0.011
0.41083	0.0045	-0.011	0.0064	-0.011
0.41167	0.0046	-0.012	0.0064	-0.012
0.4125	0.0046	-0.012	0.0064	-0.012
0.41333	0.0046	-0.012	0.0065	-0.012
0.41417	0.0046	-0.012	0.0065	-0.012
0.415	0.0046	-0.012	0.0065	-0.012
0.41583	0.0046	-0.011	0.0065	-0.012
0.41667	0.0046	-0.011	0.0065	-0.012
0.4175	0.0046	-0.011	0.0065	-0.012
0.41833	0.0046	-0.012	0.0065	-0.012
0.41917	0.0046	-0.013	0.0065	-0.012
0.42	0.0046	-0.013	0.0066	-0.012
0.42083	0.0046	-0.012	0.0066	-0.012
0.42167	0.0046	-0.012	0.0066	-0.012
0.4225	0.0046	-0.011	0.0066	-0.012
0.42333	0.0046	-0.012	0.0066	-0.012
0.42417	0.0046	-0.012	0.0066	-0.013
0.425	0.0046	-0.013	0.0066	-0.013
0.42583	0.0046	-0.013	0.0067	-0.012
0.42667	0.0047	-0.012	0.0067	-0.013
0.4275	0.0046	-0.012	0.0067	-0.013
0.42833	0.0046	-0.012	0.0067	-0.013
0.42917	0.0046	-0.012	0.0067	-0.013
0.43	0.0047	-0.012	0.0067	-0.013
0.43083	0.0047	-0.012	0.0068	-0.013
0.43167	0.0047	-0.013	0.0068	-0.013
0.4325	0.0047	-0.014	0.0068	-0.013
0.43333	0.0047	-0.014	0.0068	-0.013
0.43417	0.0047	-0.013	0.0068	-0.013
0.435	0.0047	-0.012	0.0068	-0.013
0.43583	0.0047	-0.012	0.0068	-0.013
0.43667	0.0047	-0.012	0.0069	-0.012
0.4375	0.0047	-0.012	0.0069	-0.012
0.43833	0.0047	-0.012	0.0069	-0.013
0.43917	0.0047	-0.011	0.0069	-0.013
0.44	0.0047	-0.013	0.0069	-0.013
0.44083	0.0047	-0.013	0.0069	-0.012
0.44167	0.0047	-0.014	0.0069	-0.012
0.4425	0.0047	-0.015	0.007	-0.013
0.44333	0.0047	-0.015	0.007	-0.013
0.44417	0.0047	-0.016	0.007	-0.013
0.445	0.0047	-0.016	0.007	-0.014
0.44583	0.0047	-0.017	0.007	-0.014
0.44667	0.0047	-0.017	0.007	-0.015
0.4475	0.0047	-0.016	0.007	-0.015
0.44833	0.0047	-0.016	0.0071	-0.014
0.44917	0.0047	-0.016	0.0071	-0.014
0.45	0.0047	-0.016	0.0071	-0.014
0.45083	0.0047	-0.016	0.0071	-0.014
0.45167	0.0047	-0.016	0.0071	-0.015
0.4525	0.0047	-0.017	0.0071	-0.015
0.45333	0.0047	-0.017	0.0071	-0.015
0.45417	0.0047	-0.017	0.0071	-0.015
0.455	0.0047	-0.017	0.0072	-0.015
0.45583	0.0047	-0.017	0.0072	-0.015
0.45667	0.0047	-0.018	0.0072	-0.015
0.4575	0.0047	-0.017	0.0072	-0.015
0.45833	0.0047	-0.018	0.0072	-0.013
0.45917	0.0047	-0.017	0.0072	-0.013
0.46	0.0047	-0.016	0.0072	-0.014
0.46083	0.0047	-0.016	0.0072	-0.014
0.46167	0.0047	-0.015	0.0072	-0.014
0.4625	0.0047	-0.015	0.0073	-0.015
0.46333	0.0047	-0.016	0.0073	-0.015
0.46417	0.0047	-0.016	0.0073	-0.014
0.465	0.0047	-0.017	0.0073	-0.014
0.46583	0.0047	-0.017	0.0073	-0.014
0.46667	0.0047	-0.017	0.0073	-0.014
0.4675	0.0047	-0.017	0.0073	-0.014
0.46833	0.0047	-0.017	0.0073	-0.013
0.46917	0.0047	-0.017	0.0074	-0.012
0.47	0.0047	-0.017	0.0074	-0.013
0.47083	0.0047	-0.017	0.0074	-0.013
0.47167	0.0048	-0.018	0.0074	-0.013
0.4725	0.0048	-0.018	0.0074	-0.013
0.47333	0.0048	-0.018	0.0074	-0.014
0.47417	0.0048	-0.018	0.0074	-0.014
0.475	0.0048	-0.018	0.0075	-0.014
0.47583	0.0048	-0.017	0.0075	-0.014
0.47667	0.0048	-0.016	0.0075	-0.014
0.4775	0.0048	-0.015	0.0075	-0.014
0.47833	0.0048	-0.015	0.0075	-0.014
0.47917	0.0048	-0.016	0.0075	-0.015
0.48	0.0048	-0.016	0.0075	-0.016
0.48083	0.0048	-0.016	0.0075	-0.017
0.48167	0.0048	-0.016	0.0076	-0.018
0.4825	0.0048	-0.016	0.0076	-0.018
0.48333	0.0048	-0.016	0.0076	-0.018
0.48417	0.0048	-0.016	0.0076	-0.018
0.485	0.0048	-0.016	0.0076	-0.019
0.48583	0.0048	-0.016	0.0076	-0.019
0.48667	0.0048	-0.016	0.0076	-0.019
0.4875	0.0048	-0.016	0.0076	-0.019
0.48833	0.0048	-0.017	0.0076	-0.019
0.48917	0.0048	-0.017	0.0077	-0.02
0.49	0.0048	-0.017	0.0077	-0.019
0.49083	0.0048	-0.017	0.0077	-0.019
0.49167	0.0048	-0.016	0.0077	-0.018
0.4925	0.0048	-0.016	0.0077	-0.018
0.49333	0.0048	-0.016	0.0077	-0.017
0.49417	0.0048	-0.016	0.0077	-0.017
0.495	0.0048	-0.016	0.0077	-0.017
0.49583	0.0048	-0.017	0.0077	-0.017
0.49667	0.0048	-0.017	0.0077	-0.017
0.4975	0.0048	-0.017	0.0078	-0.017
0.49833	0.0048	-0.017	0.0078	-0.017
0.49917	0.0048	-0.016	0.0078	-0.017
0.5	0.0048	-0.016	0.0078	-0.017
0.50083	0.0048	-0.016	0.0078	-0.017
0.50167	0.0048	-0.016	0.0078	-0.017
0.5025	0.0048	-0.016	0.0078	-0.017
0.50333	0.0048	-0.016	0.0078	-0.018
0.50417	0.0048	-0.016	0.0078	-0.018
0.505	0.0048	-0.016	0.0078	-0.018
0.50583	0.0048	-0.015	0.0078	-0.016
0.50667	0.0048	-0.014	0.0078	-0.016
0.5075	0.0048	-0.014	0.0078	-0.016
0.50833	0.0048	-0.014	0.0079	-0.015
0.50917	0.0048	-0.014	0.0079	-0.014
0.51	0.0048	-0.013	0.0079	-0.013
0.51083	0.0048	-0.013	0.0079	-0.013
0.51167	0.0048	-0.013	0.0079	-0.013
0.5125	0.0048	-0.013	0.0079	-0.012
0.51333	0.0048	-0.014	0.0079	-0.012
0.51417	0.0048	-0.014	0.0079	-0.012
0.515	0.0048	-0.015	0.0079	-0.012
0.51583	0.0048	-0.014	0.0079	-0.012
0.51667	0.0048	-0.014	0.0079	-0.012
0.5175	0.0048	-0.014	0.0079	-0.013
0.51833	0.0048	-0.014	0.0079	-0.014
0.51917	0.0048	-0.014	0.0079	-0.014
0.52	0.0048	-0.015	0.0079	-0.014
0.52083	0.0048	-0.016	0.0079	-0.014
0.52167	0.0048	-0.016	0.0079	-0.015
0.5225	0.0048	-0.015	0.0079	-0.015
0.52333	0.0048	-0.015	0.008	-0.016
0.52417	0.0048	-0.015	0.008	-0.015
0.525	0.0048	-0.016	0.008	-0.015
0.52583	0.0048	-0.016	0.008	-0.016
0.52667	0.0048	-0.015	0.008	-0.016
0.5275	0.0048	-0.016	0.008	-0.016
0.52833	0.0048	-0.016	0.008	-0.016
0.52917	0.0048	-0.017	0.008	-0.017
0.53	0.0048	-0.017	0.008	-0.016
0.53083	0.0048	-0.016	0.008	-0.016
0.53167	0.0048	-0.017	0.008	-0.016
0.5325	0.0048	-0.016	0.008	-0.016
0.53333	0.0048	-0.016	0.008	-0.016
0.53417	0.0048	-0.016	0.008	-0.016
0.535	0.0048	-0.016	0.008	-0.015
0.53583	0.0048	-0.016	0.008	-0.015
0.53667	0.0048	-0.016	0.008	-0.015
0.5375	0.0048	-0.016	0.008	-0.015
0.53833	0.0048	-0.016	0.008	-0.015
0.53917	0.0048	-0.016	0.008	-0.015
0.54	0.0048	-0.015	0.008	-0.015
0.54083	0.0048	-0.016	0.008	-0.014
0.54167	0.0049	-0.016	0.008	-0.013
0.5425	0.0049	-0.015	0.008	-0.013
0.54333	0.0049	-0.015	0.008	-0.013
0.54417	0.0049	-0.014	0.008	-0.014
0.545	0.0049	-0.013	0.008	-0.013
0.54583	0.0049	-0.013	0.008	-0.012
0.54667	0.0049	-0.015	0.008	-0.012
0.5475	0.0049	-0.015	0.008	-0.012
0.54833	0.0049	-0.014	0.008	-0.013
0.54917	0.0049	-0.014	0.008	-0.013
0.55	0.0049	-0.014	0.008	-0.013
0.55083	0.0049	-0.014	0.008	-0.012
0.55167	0.0049	-0.014	0.008	-0.012
0.5525	0.0049	-0.015	0.008	-0.012
0.55333	0.0049	-0.015	0.008	-0.013
0.55417	0.0049	-0.015	0.008	-0.013
0.555	0.0049	-0.015	0.008	-0.013
0.55583	0.0049	-0.015	0.008	-0.014
0.55667	0.0049	-0.016	0.008	-0.015
0.5575	0.0049	-0.015	0.008	-0.016
0.55833	0.0049	-0.015	0.008	-0.016
0.55917	0.0049	-0.015	0.008	-0.016
0.56	0.0049	-0.015	0.008	-0.017
0.56083	0.0049	-0.016	0.008	-0.017
0.56167	0.0048	-0.015	0.008	-0.017
0.5625	0.0048	-0.015	0.008	-0.017
0.56333	0.0048	-0.015	0.008	-0.017
0.56417	0.0049	-0.014	0.008	-0.017
0.565	0.0049	-0.014	0.008	-0.018
0.56583	0.0048	-0.015	0.008	-0.018
0.56667	0.0048	-0.015	0.008	-0.019
0.5675	0.0048	-0.015	0.008	-0.019
0.56833	0.0048	-0.015	0.0079	-0.019
0.56917	0.0048	-0.015	0.0079	-0.02
0.57	0.0048	-0.015	0.0079	-0.019
0.57083	0.0048	-0.015	0.0079	-0.02
0.57167	0.0048	-0.015	0.0079	-0.02
0.5725	0.0048	-0.015	0.0079	-0.02
0.57333	0.0048	-0.015	0.0079	-0.018
0.57417	0.0048	-0.014	0.0079	-0.017
0.575	0.0048	-0.014	0.0079	-0.017
0.57583	0.0048	-0.014	0.0079	-0.017
0.57667	0.0048	-0.014	0.0079	-0.017
0.5775	0.0048	-0.014	0.0079	-0.017
0.57833	0.0048	-0.015	0.0079	-0.017
0.57917	0.0048	-0.015	0.0079	-0.017
0.58	0.0048	-0.015	0.0079	-0.017
0.58083	0.0048	-0.016	0.0079	-0.018
0.58167	0.0048	-0.017	0.0079	-0.017
0.5825	0.0048	-0.017	0.0079	-0.017
0.58333	0.0048	-0.017	0.0079	-0.017
0.58417	0.0048	-0.017	0.0079	-0.017
0.585	0.0048	-0.017	0.0079	-0.017
0.58583	0.0048	-0.017	0.0079	-0.017
0.58667	0.0048	-0.017	0.0079	-0.017
0.5875	0.0048	-0.017	0.0079	-0.017
0.58833	0.0048	-0.017	0.0079	-0.017
0.58917	0.0048	-0.017	0.0079	-0.019
0.59	0.0048	-0.016	0.0079	-0.019
0.59083	0.0048	-0.016	0.0079	-0.019
0.59167	0.0048	-0.016	0.0079	-0.018
0.5925	0.0048	-0.017	0.0079	-0.017
0.59333	0.0048	-0.017	0.0079	-0.017
0.59417	0.0048	-0.018	0.0079	-0.017
0.595	0.0047	-0.018	0.0079	-0.017
0.59583	0.0047	-0.019	0.0079	-0.017
0.59667	0.0047	-0.018	0.0079	-0.017
0.5975	0.0047	-0.018	0.0079	-0.017
0.59833	0.0047	-0.018	0.0079	-0.018
0.59917	0.0047	-0.017	0.0079	-0.017
0.6	0.0047	-0.017	0.0079	-0.017
0.60083	0.0047	-0.018	0.0079	-0.018
0.60167	0.0047	-0.018	0.0079	-0.018
0.6025	0.0047	-0.019	0.0079	-0.018
0.60333	0.0047	-0.02	0.0079	-0.019
0.60417	0.0047	-0.02	0.0079	-0.019
0.605	0.0047	-0.019	0.0079	-0.018
0.60583	0.0047	-0.02	0.0079	-0.019
0.60667	0.0047	-0.021	0.0079	-0.018
0.6075	0.0047	-0.02	0.0079	-0.018
0.60833	0.0047	-0.021	0.0079	-0.018
0.60917	0.0047	-0.02	0.0079	-0.017
0.61	0.0047	-0.021	0.0079	-0.017
0.61083	0.0047	-0.021	0.0079	-0.017
0.61167	0.0047	-0.021	0.0079	-0.017
0.6125	0.0047	-0.021	0.0079	-0.017
0.61333	0.0047	-0.021	0.0079	-0.017
0.61417	0.0047	-0.021	0.0079	-0.016
0.615	0.0047	-0.021	0.0079	-0.017
0.61583	0.0047	-0.021	0.0079	-0.017
0.61667	0.0047	-0.021	0.0079	-0.017
0.6175	0.0047	-0.02	0.0079	-0.016
0.61833	0.0047	-0.02	0.0079	-0.016
0.61917	0.0047	-0.02	0.0079	-0.016
0.62	0.0047	-0.02	0.0079	-0.017
0.62083	0.0047	-0.019	0.0079	-0.017
0.62167	0.0047	-0.019	0.0079	-0.017
0.6225	0.0047	-0.018	0.0079	-0.017
0.62333	0.0047	-0.019	0.0079	-0.017
0.62417	0.0047	-0.019	0.0079	-0.016
0.625	0.0048	-0.019	0.0079	-0.016
0.62583	0.0048	-0.02	0.0079	-0.016
0.62667	0.0048	-0.02	0.0079	-0.016
0.6275	0.0048	-0.02	0.0079	-0.015
0.62833	0.0048	-0.021	0.0079	-0.015
0.62917	0.0048	-0.021	0.0079	-0.015
0.63	0.0048	-0.02	0.0079	-0.015
0.63083	0.0048	-0.02	0.0079	-0.015
0.63167	0.0048	-0.02	0.008	-0.013
0.6325	0.0048	-0.02	0.008	-0.013
0.63333	0.0048	-0.02	0.008	-0.013
0.63417	0.0048	-0.02	0.008	-0.012
0.635	0.0048	-0.02	0.008	-0.012
0.63583	0.0048	-0.02	0.008	-0.013
0.63667	0.0048	-0.02	0.008	-0.014
0.6375	0.0048	-0.02	0.008	-0.014
0.63833	0.0048	-0.02	0.008	-0.014
0.63917	0.0048	-0.02	0.008	-0.015
0.64	0.0048	-0.02	0.008	-0.016
0.64083	0.0048	-0.02	0.008	-0.015
0.64167	0.0048	-0.02	0.008	-0.016
0.6425	0.0048	-0.021	0.008	-0.016
0.64333	0.0048	-0.022	0.008	-0.016
0.64417	0.0048	-0.022	0.008	-0.016
0.645	0.0049	-0.022	0.008	-0.016
0.64583	0.0049	-0.022	0.008	-0.016
0.64667	0.0049	-0.022	0.008	-0.016
0.6475	0.0049	-0.023	0.008	-0.017
0.64833	0.0049	-0.022	0.008	-0.016
0.64917	0.0049	-0.023	0.008	-0.016
0.65	0.0049	-0.022	0.008	-0.015
0.65083	0.0049	-0.023	0.008	-0.015
0.65167	0.0049	-0.023	0.008	-0.015
0.6525	0.0049	-0.023	0.008	-0.015
0.65333	0.0049	-0.023	0.008	-0.016
0.65417	0.0049	-0.023	0.008	-0.015
0.655	0.0049	-0.024	0.008	-0.015
0.65583	0.005	-0.023	0.008	-0.015
0.65667	0.005	-0.023	0.008	-0.016
0.6575	0.005	-0.022	0.008	-0.016
0.65833	0.005	-0.022	0.008	-0.016
0.65917	0.005	-0.021	0.008	-0.016
0.66	0.005	-0.022	0.008	-0.016
0.66083	0.005	-0.021	0.0081	-0.016
0.66167	0.005	-0.021	0.0081	-0.016
0.6625	0.005	-0.021	0.0081	-0.016
0.66333	0.005	-0.021	0.0081	-0.017
0.66417	0.005	-0.02	0.0081	-0.017
0.665	0.005	-0.02	0.0081	-0.017
0.66583	0.005	-0.022	0.0081	-0.018
0.66667	0.005	-0.022	0.0081	-0.018
0.6675	0.0051	-0.022	0.0081	-0.017
0.66833	0.0051	-0.022	0.0081	-0.017
0.66917	0.0051	-0.022	0.0081	-0.017
0.67	0.0051	-0.021	0.0081	-0.017
0.67083	0.0051	-0.021	0.0081	-0.017
0.67167	0.0051	-0.021	0.0081	-0.017
0.6725	0.0051	-0.022	0.0081	-0.017
0.67333	0.0051	-0.022	0.0081	-0.017
0.67417	0.0051	-0.023	0.0081	-0.017
0.675	0.0051	-0.022	0.0081	-0.017
0.67583	0.0051	-0.022	0.0081	-0.017
0.67667	0.0051	-0.023	0.0081	-0.017
0.6775	0.0051	-0.022	0.0081	-0.017
0.67833	0.0051	-0.022	0.0081	-0.017
0.67917	0.0052	-0.022	0.0081	-0.017
0.68	0.0052	-0.022	0.0081	-0.017
0.68083	0.0052	-0.022	0.0081	-0.017
0.68167	0.0052	-0.022	0.0081	-0.019
0.6825	0.0052	-0.021	0.0081	-0.019
0.68333	0.0052	-0.021	0.0081	-0.02
0.68417	0.0052	-0.021	0.0081	-0.02
0.685	0.0052	-0.021	0.0081	-0.02
0.68583	0.0052	-0.02	0.0082	-0.019
0.68667	0.0052	-0.02	0.0082	-0.018
0.6875	0.0052	-0.02	0.0082	-0.018
0.68833	0.0052	-0.02	0.0082	-0.019
0.68917	0.0052	-0.02	0.0082	-0.019
0.69	0.0052	-0.02	0.0082	-0.018
0.69083	0.0053	-0.02	0.0082	-0.019
0.69167	0.0053	-0.02	0.0082	-0.02
0.6925	0.0053	-0.02	0.0082	-0.02
0.69333	0.0053	-0.019	0.0082	-0.019
0.69417	0.0053	-0.019	0.0082	-0.02
0.695	0.0053	-0.019	0.0082	-0.02
0.69583	0.0053	-0.019	0.0082	-0.02
0.69667	0.0053	-0.019	0.0082	-0.019
0.6975	0.0053	-0.02	0.0082	-0.019
0.69833	0.0053	-0.02	0.0082	-0.019
0.69917	0.0053	-0.02	0.0082	-0.019
0.7	0.0053	-0.019	0.0082	-0.019
0.70083	0.0053	-0.019	0.0082	-0.019
0.70167	0.0053	-0.019	0.0082	-0.021
0.7025	0.0053	-0.019	0.0082	-0.021
0.70333	0.0053	-0.018	0.0082	-0.021
0.70417	0.0053	-0.018	0.0082	-0.022
0.705	0.0053	-0.017	0.0082	-0.023
0.70583	0.0053	-0.016	0.0082	-0.023
0.70667	0.0053	-0.016	0.0082	-0.023
0.7075	0.0053	-0.016	0.0082	-0.023
0.70833	0.0053	-0.016	0.0083	-0.024
0.70917	0.0053	-0.018	0.0083	-0.024
0.71	0.0053	-0.018	0.0083	-0.023
0.71083	0.0053	-0.019	0.0083	-0.022
0.71167	0.0053	-0.019	0.0083	-0.022
0.7125	0.0053	-0.019	0.0083	-0.021
0.71333	0.0053	-0.02	0.0083	-0.022
0.71417	0.0053	-0.02	0.0083	-0.021
0.715	0.0053	-0.021	0.0083	-0.021
0.71583	0.0053	-0.021	0.0083	-0.021
0.71667	0.0053	-0.022	0.0083	-0.022
0.7175	0.0053	-0.022	0.0083	-0.022
0.71833	0.0053	-0.022	0.0083	-0.021
0.71917	0.0053	-0.023	0.0083	-0.022
0.72	0.0053	-0.023	0.0083	-0.021
0.72083	0.0054	-0.023	0.0083	-0.021
0.72167	0.0054	-0.023	0.0083	-0.021
0.7225	0.0054	-0.022	0.0083	-0.02
0.72333	0.0054	-0.022	0.0083	-0.02
0.72417	0.0054	-0.022	0.0083	-0.02
0.725	0.0054	-0.023	0.0083	-0.02
0.72583	0.0054	-0.023	0.0084	-0.02
0.72667	0.0054	-0.023	0.0084	-0.02
0.7275	0.0054	-0.023	0.0083	-0.02
0.72833	0.0054	-0.023	0.0084	-0.02
0.72917	0.0054	-0.022	0.0084	-0.021
0.73	0.0054	-0.022	0.0084	-0.021
0.73083	0.0054	-0.021	0.0084	-0.021
0.73167	0.0054	-0.02	0.0084	-0.022
0.7325	0.0054	-0.02	0.0084	-0.022
0.73333	0.0054	-0.02	0.0084	-0.022
0.73417	0.0054	-0.02	0.0084	-0.021
0.735	0.0054	-0.02	0.0084	-0.021
0.73583	0.0054	-0.02	0.0084	-0.02
0.73667	0.0054	-0.02	0.0084	-0.02
0.7375	0.0054	-0.021	0.0084	-0.02
0.73833	0.0054	-0.021	0.0084	-0.021
0.73917	0.0054	-0.021	0.0084	-0.021
0.74	0.0054	-0.02	0.0084	-0.02
0.74083	0.0054	-0.02	0.0085	-0.021
0.74167	0.0054	-0.021	0.0085	-0.021
0.7425	0.0054	-0.02	0.0085	-0.021
0.74333	0.0054	-0.021	0.0085	-0.022
0.74417	0.0054	-0.021	0.0085	-0.022
0.745	0.0054	-0.021	0.0085	-0.022
0.74583	0.0054	-0.02	0.0085	-0.022
0.74667	0.0054	-0.021	0.0085	-0.023
0.7475	0.0054	-0.021	0.0085	-0.023
0.74833	0.0054	-0.021	0.0085	-0.023
0.74917	0.0054	-0.021	0.0085	-0.024
0.75	0.0054	-0.022	0.0085	-0.024
0.75083	0.0055	-0.024	0.0085	-0.024
0.75167	0.0055	-0.024	0.0085	-0.024
0.7525	0.0055	-0.024	0.0085	-0.024
0.75333	0.0055	-0.024	0.0085	-0.024
0.75417	0.0055	-0.024	0.0085	-0.023
0.755	0.0055	-0.024	0.0085	-0.023
0.75583	0.0055	-0.025	0.0086	-0.023
0.75667	0.0055	-0.025	0.0086	-0.023
0.7575	0.0055	-0.025	0.0086	-0.023
0.75833	0.0055	-0.025	0.0086	-0.022
0.75917	0.0055	-0.024	0.0086	-0.021
0.76	0.0055	-0.024	0.0086	-0.021
0.76083	0.0055	-0.024	0.0086	-0.02
0.76167	0.0055	-0.025	0.0086	-0.02
0.7625	0.0055	-0.025	0.0086	-0.021
0.76333	0.0055	-0.026	0.0086	-0.022
0.76417	0.0056	-0.026	0.0086	-0.021
0.765	0.0056	-0.026	0.0086	-0.022
0.76583	0.0056	-0.026	0.0086	-0.021
0.76667	0.0056	-0.027	0.0086	-0.021
0.7675	0.0056	-0.026	0.0086	-0.022
0.76833	0.0056	-0.026	0.0087	-0.022
0.76917	0.0056	-0.026	0.0087	-0.022
0.77	0.0056	-0.026	0.0087	-0.022
0.77083	0.0056	-0.026	0.0087	-0.022
0.77167	0.0056	-0.027	0.0087	-0.023
0.7725	0.0056	-0.027	0.0087	-0.024
0.77333	0.0056	-0.026	0.0087	-0.024
0.77417	0.0056	-0.026	0.0087	-0.023
0.775	0.0056	-0.026	0.0087	-0.023
0.77583	0.0056	-0.026	0.0088	-0.023
0.77667	0.0057	-0.025	0.0088	-0.023
0.7775	0.0057	-0.025	0.0088	-0.023
0.77833	0.0057	-0.025	0.0088	-0.023
0.77917	0.0057	-0.025	0.0088	-0.022
0.78	0.0057	-0.026	0.0088	-0.022
0.78083	0.0057	-0.026	0.0088	-0.022
0.78167	0.0057	-0.026	0.0089	-0.022
0.7825	0.0057	-0.026	0.0089	-0.022
0.78333	0.0057	-0.026	0.0089	-0.022
0.78417	0.0057	-0.025	0.0089	-0.022
0.785	0.0058	-0.025	0.0089	-0.022
0.78583	0.0058	-0.026	0.0089	-0.023
0.78667	0.0058	-0.027	0.0089	-0.023
0.7875	0.0058	-0.027	0.0089	-0.021
0.78833	0.0058	-0.026	0.0089	-0.021
0.78917	0.0058	-0.026	0.0089	-0.02
0.79	0.0058	-0.025	0.009	-0.02
0.79083	0.0058	-0.025	0.009	-0.021
0.79167	0.0058	-0.024	0.009	-0.02
0.7925	0.0058	-0.024	0.009	-0.022
0.79333	0.0058	-0.023	0.009	-0.022
0.79417	0.0059	-0.024	0.009	-0.022
0.795	0.0059	-0.025	0.009	-0.022
0.79583	0.0059	-0.025	0.0091	-0.022
0.79667	0.0059	-0.024	0.0091	-0.022
0.7975	0.0059	-0.024	0.0091	-0.022
0.79833	0.0059	-0.023	0.0091	-0.022
0.79917	0.0059	-0.023	0.0091	-0.023
0.8	0.0059	-0.023	0.0091	-0.022
0.80083	0.0059	-0.023	0.0091	-0.024
0.80167	0.006	-0.023	0.0091	-0.024
0.8025	0.006	-0.023	0.0092	-0.024
0.80333	0.006	-0.022	0.0092	-0.025
0.80417	0.006	-0.023	0.0092	-0.025
0.805	0.006	-0.023	0.0092	-0.025
0.80583	0.006	-0.023	0.0092	-0.025
0.80667	0.006	-0.023	0.0092	-0.025
0.8075	0.006	-0.023	0.0092	-0.025
0.80833	0.0061	-0.023	0.0092	-0.024
0.80917	0.0061	-0.022	0.0093	-0.025
0.81	0.0061	-0.022	0.0093	-0.024
0.81083	0.0061	-0.022	0.0093	-0.024
0.81167	0.0061	-0.023	0.0093	-0.024
0.8125	0.0061	-0.023	0.0093	-0.024
0.81333	0.0061	-0.023	0.0093	-0.024
0.81417	0.0061	-0.022	0.0093	-0.023
0.815	0.0061	-0.023	0.0094	-0.023
0.81583	0.0061	-0.023	0.0094	-0.022
0.81667	0.0061	-0.023	0.0094	-0.022
0.8175	0.0061	-0.022	0.0094	-0.022
0.81833	0.0061	-0.022	0.0094	-0.022
0.81917	0.0062	-0.023	0.0094	-0.022
0.82	0.0062	-0.024	0.0094	-0.022
0.82083	0.0062	-0.024	0.0094	-0.022
0.82167	0.0062	-0.025	0.0094	-0.021
0.8225	0.0062	-0.024	0.0094	-0.021
0.82333	0.0061	-0.025	0.0094	-0.02
0.82417	0.0061	-0.023	0.0094	-0.02
0.825	0.0061	-0.024	0.0094	-0.02
0.82583	0.0061	-0.023	0.0094	-0.02
0.82667	0.0061	-0.023	0.0094	-0.02
0.8275	0.0061	-0.023	0.0093	-0.02
0.82833	0.006	-0.022	0.0093	-0.019
0.82917	0.006	-0.021	0.0093	-0.019
0.83	0.0059	-0.021	0.0092	-0.019
0.83083	0.0059	-0.021	0.0092	-0.019
0.83167	0.0058	-0.021	0.0091	-0.018
0.8325	0.0057	-0.022	0.009	-0.018
0.83333	0.0056	-0.023	0.009	-0.018
0.83417	0.0056	-0.023	0.0088	-0.018
0.835	0.0054	-0.023	0.0087	-0.018
0.83583	0.0053	-0.024	0.0086	-0.018
0.83667	0.0051	-0.024	0.0084	-0.018
0.8375	0.005	-0.025	0.0083	-0.018
0.83833	0.0048	-0.025	0.008	-0.019
0.83917	0.0045	-0.025	0.0079	-0.018
0.84	0.0043	-0.024	0.0077	-0.018
0.84083	0.0041	-0.023	0.0073	-0.017
0.84167	0.0037	-0.023	0.007	-0.017
0.8425	0.0035	-0.023	0.0068	-0.017
0.84333	0.0029	-0.023	0.0062	-0.017
0.84417	0.0026	-0.023	0.0059	-0.017
0.845	0.0023	-0.023	0.0056	-0.017
0.84583	0.0015	-0.022	0.0048	-0.018
0.84667	0.0011	-0.022	0.0044	-0.017
0.8475	0.0006	-0.022	0.0035	-0.017
0.84833	-0.0004	-0.023	0.003	-0.018
0.84917	-0.0009	-0.023	0.0024	-0.018
0.85	-0.0021	-0.024	0.0013	-0.018
0.85083	-0.0028	-0.024	0.0006	-0.017
0.85167	-0.0035	-0.024	-0.0001	-0.017
0.8525	-0.005	-0.024	-0.0017	-0.016
0.85333	-0.0058	-0.024	-0.0025	-0.016
0.85417	-0.0067	-0.024	-0.0043	-0.016
0.855	-0.0086	-0.024	-0.0053	-0.016
0.85583	-0.0097	-0.024	-0.0064	-0.016
0.85667	-0.0108	-0.024	-0.0087	-0.016
0.8575	-0.0132	-0.024	-0.0099	-0.016
0.85833	-0.0145	-0.025	-0.0113	-0.016
0.85917	-0.0173	-0.025	-0.0141	-0.016
0.86	-0.0188	-0.026	-0.0156	-0.017
0.86083	-0.0204	-0.026	-0.0172	-0.017
0.86167	-0.0238	-0.026	-0.0207	-0.017
0.8625	-0.0257	-0.026	-0.0225	-0.016
0.86333	-0.0276	-0.026	-0.0265	-0.016
0.86417	-0.0317	-0.026	-0.0286	-0.016
0.865	-0.0339	-0.026	-0.0308	-0.016
0.86583	-0.0386	-0.026	-0.0356	-0.016
0.86667	-0.041	-0.026	-0.0381	-0.016
0.8675	-0.0437	-0.026	-0.0407	-0.016
0.86833	-0.0492	-0.026	-0.0462	-0.016
0.86917	-0.0521	-0.026	-0.0492	-0.016
0.87	-0.0551	-0.026	-0.0555	-0.016
0.87083	-0.0616	-0.026	-0.0588	-0.017
0.87167	-0.065	-0.026	-0.0622	-0.017
0.8725	-0.0722	-0.026	-0.0695	-0.016
0.87333	-0.0759	-0.026	-0.0733	-0.017
0.87417	-0.0799	-0.026	-0.0773	-0.017
0.875	-0.0881	-0.026	-0.0856	-0.017
0.87583	-0.0925	-0.027	-0.09	-0.017
0.87667	-0.0969	-0.027	-0.0992	-0.016
0.8775	-0.1063	-0.027	-0.104	-0.015
0.87833	-0.1112	-0.027	-0.109	-0.015
0.87917	-0.1163	-0.027	-0.1194	-0.016
0.88	-0.1269	-0.027	-0.1248	-0.016
0.88083	-0.1324	-0.027	-0.1304	-0.016
0.88167	-0.144	-0.027	-0.1421	-0.016
0.8825	-0.15	-0.026	-0.1482	-0.016
0.88333	-0.1562	-0.026	-0.1544	-0.017
0.88417	-0.169	-0.026	-0.1674	-0.018
0.885	-0.1757	-0.027	-0.1742	-0.017
0.88583	-0.1826	-0.026	-0.1882	-0.017
0.88667	-0.1968	-0.026	-0.1955	-0.018
0.8875	-0.2042	-0.026	-0.2029	-0.018
0.88833	-0.2194	-0.026	-0.2183	-0.018
0.88917	-0.2273	-0.027	-0.2263	-0.018
0.89	-0.2353	-0.028	-0.2344	-0.018
0.89083	-0.252	-0.028	-0.2513	-0.018
0.89167	-0.2605	-0.028	-0.2599	-0.018
0.8925	-0.2693	-0.028	-0.2778	-0.018
0.89333	-0.2873	-0.028	-0.287	-0.018
0.89417	-0.2966	-0.028	-0.2964	-0.019
0.895	-0.3061	-0.028	-0.3157	-0.019
0.89583	-0.3255	-0.029	-0.3256	-0.019
0.89667	-0.3355	-0.03	-0.3357	-0.019
0.8975	-0.3559	-0.03	-0.3563	-0.018
0.89833	-0.3664	-0.029	-0.3669	-0.018
0.89917	-0.377	-0.029	-0.3886	-0.017
0.9	-0.3988	-0.029	-0.3997	-0.017
0.90083	-0.41	-0.028	-0.4109	-0.016
0.90167	-0.4213	-0.027	-0.4339	-0.016
0.9025	-0.4443	-0.026	-0.4456	-0.016
0.90333	-0.4561	-0.026	-0.4575	-0.016
0.90417	-0.48	-0.025	-0.4817	-0.016
0.905	-0.4922	-0.026	-0.494	-0.016
0.90583	-0.5045	-0.026	-0.5065	-0.016
0.90667	-0.5296	-0.026	-0.5318	-0.016
0.9075	-0.5423	-0.025	-0.5446	-0.016
0.90833	-0.5552	-0.025	-0.5707	-0.016
0.90917	-0.5813	-0.024	-0.584	-0.017
0.91	-0.5945	-0.024	-0.5973	-0.017
0.91083	-0.6212	-0.024	-0.6243	-0.017
0.91167	-0.6348	-0.024	-0.638	-0.018
0.9125	-0.6484	-0.024	-0.6518	-0.018
0.91333	-0.6759	-0.024	-0.6796	-0.018
0.91417	-0.6898	-0.024	-0.6936	-0.018
0.915	-0.7038	-0.024	-0.7219	-0.019
0.91583	-0.7319	-0.024	-0.7361	-0.019
0.91667	-0.7461	-0.024	-0.7504	-0.019
0.9175	-0.7603	-0.024	-0.7792	-0.02
0.91833	-0.789	-0.024	-0.7937	-0.02
0.91917	-0.8033	-0.024	-0.8082	-0.02
0.92	-0.8322	-0.024	-0.8373	-0.02
0.92083	-0.8466	-0.025	-0.8519	-0.019
0.92167	-0.8611	-0.025	-0.8665	-0.019
0.9225	-0.8901	-0.026	-0.8957	-0.019
0.92333	-0.9046	-0.026	-0.9103	-0.019
0.92417	-0.919	-0.026	-0.9395	-0.019
0.925	-0.9479	-0.026	-0.9541	-0.02
0.92583	-0.9624	-0.026	-0.9686	-0.021
0.92667	-0.9911	-0.026	-0.9976	-0.022
0.9275	-1.0054	-0.026	-1.0121	-0.022
0.92833	-1.0197	-0.026	-1.0265	-0.022
0.92917	-1.0481	-0.025	-1.055	-0.023
0.93	-1.0621	-0.025	-1.0692	-0.023
0.93083	-1.0762	-0.024	-1.0974	-0.023
0.93167	-1.1039	-0.024	-1.1113	-0.024
0.9325	-1.1177	-0.023	-1.1252	-0.024
0.93333	-1.1449	-0.025	-1.1526	-0.024
0.93417	-1.1583	-0.026	-1.1662	-0.023
0.935	-1.1717	-0.027	-1.1796	-0.023
0.93583	-1.198	-0.027	-1.2061	-0.023
0.93667	-1.211	-0.027	-1.2191	-0.023
0.9375	-1.2238	-0.027	-1.2448	-0.023
0.93833	-1.249	-0.027	-1.2575	-0.023
0.93917	-1.2614	-0.028	-1.2699	-0.023
0.94	-1.2737	-0.029	-1.2944	-0.023
0.94083	-1.2977	-0.029	-1.3064	-0.024
0.94167	-1.3095	-0.029	-1.3182	-0.024
0.9425	-1.3325	-0.029	-1.3414	-0.023
0.94333	-1.3437	-0.028	-1.3527	-0.023
0.94417	-1.3547	-0.028	-1.3637	-0.022
0.945	-1.3763	-0.028	-1.3854	-0.021
0.94583	-1.3867	-0.029	-1.3959	-0.021
0.94667	-1.397	-0.029	-1.4163	-0.021
0.9475	-1.417	-0.027	-1.4262	-0.021
0.94833	-1.4266	-0.027	-1.4359	-0.021
0.94917	-1.4453	-0.027	-1.4547	-0.021
0.95	-1.4544	-0.026	-1.4637	-0.021
0.95083	-1.4632	-0.025	-1.4725	-0.022
0.95167	-1.4802	-0.026	-1.4895	-0.022
0.9525	-1.4883	-0.026	-1.4977	-0.023
0.95333	-1.4963	-0.026	-1.5133	-0.023
0.95417	-1.5115	-0.026	-1.5208	-0.023
0.955	-1.5187	-0.028	-1.528	-0.023
0.95583	-1.5257	-0.027	-1.5418	-0.023
0.95667	-1.5391	-0.027	-1.5483	-0.023
0.9575	-1.5454	-0.027	-1.5546	-0.024
0.95833	-1.5573	-0.027	-1.5665	-0.024
0.95917	-1.563	-0.028	-1.5721	-0.024
0.96	-1.5684	-0.028	-1.5826	-0.024
0.96083	-1.5784	-0.028	-1.5874	-0.023
0.96167	-1.5831	-0.029	-1.5921	-0.023
0.9625	-1.5876	-0.029	-1.6006	-0.023
0.96333	-1.5958	-0.029	-1.6046	-0.023
0.96417	-1.5996	-0.029	-1.6083	-0.023
0.965	-1.6064	-0.029	-1.6149	-0.023
0.96583	-1.6095	-0.03	-1.6179	-0.024
0.96667	-1.6123	-0.03	-1.6207	-0.024
0.9675	-1.6173	-0.03	-1.6255	-0.024
0.96833	-1.6195	-0.03	-1.6276	-0.025
0.96917	-1.6214	-0.03	-1.6311	-0.025
0.97	-1.6246	-0.03	-1.6325	-0.024
0.97083	-1.6259	-0.031	-1.6337	-0.024
0.97167	-1.6278	-0.031	-1.6354	-0.023
0.9725	-1.6284	-0.03	-1.6359	-0.023
0.97333	-1.6289	-0.029	-1.6362	-0.023
0.97417	-1.6291	-0.029	-1.6363	-0.024
0.975	-1.6289	-0.028	-1.636	-0.024
0.97583	-1.6285	-0.028	-1.6348	-0.024
0.97667	-1.6271	-0.028	-1.6338	-0.024
0.9775	-1.6261	-0.029	-1.6327	-0.024
0.97833	-1.625	-0.029	-1.63	-0.024
0.97917	-1.622	-0.029	-1.6283	-0.024
0.98	-1.6203	-0.029	-1.6264	-0.025
0.98083	-1.6163	-0.029	-1.6222	-0.025
0.98167	-1.614	-0.029	-1.6198	-0.024
0.9825	-1.6116	-0.029	-1.6172	-0.024
0.98333	-1.6062	-0.029	-1.6115	-0.024
0.98417	-1.6032	-0.029	-1.6085	-0.024
0.985	-1.6001	-0.029	-1.6018	-0.024
0.98583	-1.5934	-0.029	-1.5982	-0.024
0.98667	-1.5898	-0.028	-1.5945	-0.024
0.9875	-1.5822	-0.028	-1.5866	-0.024
0.98833	-1.5782	-0.027	-1.5825	-0.024
0.98917	-1.574	-0.027	-1.5782	-0.025
0.99	-1.5653	-0.028	-1.5692	-0.026
0.99083	-1.5607	-0.028	-1.5644	-0.025
0.99167	-1.556	-0.028	-1.5546	-0.026
0.9925	-1.5462	-0.029	-1.5495	-0.025
0.99333	-1.5411	-0.028	-1.5443	-0.025
0.99417	-1.5306	-0.027	-1.5335	-0.024
0.995	-1.5252	-0.027	-1.528	-0.025
0.99583	-1.5197	-0.026	-1.5223	-0.025
0.99667	-1.5083	-0.026	-1.5106	-0.024
0.9975	-1.5024	-0.027	-1.5047	-0.024
0.99833	-1.4965	-0.027	-1.4924	-0.024
0.99917	-1.4843	-0.026	-1.4861	-0.026
1	-1.4781	-0.025	-1.4798	-0.026
1.00083	-1.4718	-0.025	-1.4668	-0.026
1.00167	-1.4589	-0.025	-1.4602	-0.025
1.0025	-1.4523	-0.025	-1.4535	-0.025
1.00333	-1.439	-0.025	-1.4399	-0.025
1.00417	-1.4322	-0.026	-1.433	-0.025
1.005	-1.4253	-0.026	-1.426	-0.024
1.00583	-1.4114	-0.026	-1.4118	-0.023
1.00667	-1.4044	-0.026	-1.4046	-0.023
1.0075	-1.3973	-0.026	-1.3901	-0.022
1.00833	-1.3829	-0.026	-1.3828	-0.023
1.00917	-1.3756	-0.027	-1.3754	-0.023
1.01	-1.3609	-0.027	-1.3604	-0.023
1.01083	-1.3535	-0.027	-1.3529	-0.023
1.01167	-1.3461	-0.027	-1.3453	-0.023
1.0125	-1.331	-0.027	-1.33	-0.023
1.01333	-1.3235	-0.027	-1.3223	-0.023
1.01417	-1.3158	-0.028	-1.3069	-0.023
1.015	-1.3005	-0.028	-1.2991	-0.023
1.01583	-1.2929	-0.028	-1.2913	-0.023
1.01667	-1.2851	-0.028	-1.2755	-0.023
1.0175	-1.2696	-0.027	-1.2676	-0.023
1.01833	-1.2618	-0.027	-1.2597	-0.023
1.01917	-1.2461	-0.026	-1.2439	-0.024
1.02	-1.2383	-0.026	-1.2359	-0.025
1.02083	-1.2304	-0.026	-1.22	-0.025
1.02167	-1.2147	-0.026	-1.212	-0.025
1.0225	-1.2068	-0.026	-1.204	-0.025
1.02333	-1.1989	-0.026	-1.188	-0.025
1.02417	-1.183	-0.025	-1.18	-0.025
1.025	-1.1751	-0.025	-1.1719	-0.025
1.02583	-1.1593	-0.025	-1.1559	-0.025
1.02667	-1.1513	-0.026	-1.1479	-0.024
1.0275	-1.1434	-0.026	-1.1399	-0.024
1.02833	-1.1276	-0.027	-1.1239	-0.024
1.02917	-1.1197	-0.027	-1.1159	-0.024
1.03	-1.1118	-0.027	-1.0999	-0.025
1.03083	-1.096	-0.027	-1.092	-0.025
1.03167	-1.0882	-0.027	-1.084	-0.025
1.0325	-1.0725	-0.027	-1.0682	-0.024
1.03333	-1.0647	-0.027	-1.0602	-0.024
1.03417	-1.0569	-0.026	-1.0523	-0.024
1.035	-1.0413	-0.027	-1.0366	-0.023
1.03583	-1.0335	-0.028	-1.0288	-0.023
1.03667	-1.0258	-0.028	-1.0132	-0.023
1.0375	-1.0104	-0.028	-1.0054	-0.023
1.03833	-1.0027	-0.028	-0.9977	-0.023
1.03917	-0.9951	-0.028	-0.9823	-0.023
1.04	-0.9799	-0.027	-0.9746	-0.022
1.04083	-0.9723	-0.026	-0.967	-0.022
1.04167	-0.9572	-0.026	-0.9518	-0.022
1.0425	-0.9497	-0.026	-0.9442	-0.022
1.04333	-0.9422	-0.026	-0.9367	-0.023
1.04417	-0.9274	-0.026	-0.9217	-0.022
1.045	-0.92	-0.026	-0.9143	-0.022
1.04583	-0.9127	-0.026	-0.8995	-0.022
1.04667	-0.8981	-0.025	-0.8921	-0.023
1.0475	-0.8908	-0.024	-0.8848	-0.023
1.04833	-0.8764	-0.024	-0.8703	-0.023
1.04917	-0.8693	-0.024	-0.8631	-0.023
1.05	-0.8622	-0.024	-0.856	-0.023
1.05083	-0.848	-0.023	-0.8418	-0.021
1.05167	-0.841	-0.023	-0.8347	-0.021
1.0525	-0.834	-0.024	-0.8207	-0.022
1.05333	-0.8202	-0.024	-0.8137	-0.021
1.05417	-0.8134	-0.026	-0.8068	-0.021
1.055	-0.7997	-0.026	-0.7931	-0.021
1.05583	-0.793	-0.026	-0.7864	-0.022
1.05667	-0.7863	-0.026	-0.7796	-0.022
1.0575	-0.773	-0.026	-0.7662	-0.022
1.05833	-0.7664	-0.026	-0.7596	-0.023
1.05917	-0.7598	-0.026	-0.7465	-0.023
1.06	-0.7468	-0.026	-0.7399	-0.023
1.06083	-0.7404	-0.027	-0.7335	-0.023
1.06167	-0.734	-0.027	-0.7206	-0.022
1.0625	-0.7213	-0.028	-0.7143	-0.024
1.06333	-0.7151	-0.028	-0.708	-0.024
1.06417	-0.7026	-0.028	-0.6955	-0.025
1.065	-0.6965	-0.027	-0.6893	-0.026
1.06583	-0.6903	-0.027	-0.6832	-0.026
1.06667	-0.6782	-0.026	-0.671	-0.026
1.0675	-0.6722	-0.025	-0.665	-0.026
1.06833	-0.6663	-0.025	-0.6531	-0.026
1.06917	-0.6545	-0.026	-0.6472	-0.026
1.07	-0.6487	-0.026	-0.6414	-0.026
1.07083	-0.6372	-0.026	-0.6298	-0.026
1.07167	-0.6315	-0.026	-0.6241	-0.026
1.0725	-0.6258	-0.027	-0.6184	-0.026
1.07333	-0.6146	-0.028	-0.6072	-0.026
1.07417	-0.6091	-0.029	-0.6016	-0.027
1.075	-0.6036	-0.029	-0.5906	-0.027
1.07583	-0.5927	-0.029	-0.5852	-0.028
1.07667	-0.5873	-0.03	-0.5798	-0.028
1.0775	-0.582	-0.03	-0.5691	-0.028
1.07833	-0.5715	-0.03	-0.5639	-0.028
1.07917	-0.5662	-0.03	-0.5587	-0.028
1.08	-0.556	-0.03	-0.5483	-0.028
1.08083	-0.5509	-0.029	-0.5432	-0.027
1.08167	-0.5458	-0.028	-0.5332	-0.027
1.0825	-0.5358	-0.028	-0.5282	-0.026
1.08333	-0.5309	-0.026	-0.5232	-0.027
1.08417	-0.526	-0.026	-0.5135	-0.027
1.085	-0.5164	-0.026	-0.5087	-0.027
1.08583	-0.5116	-0.026	-0.5039	-0.027
1.08667	-0.5022	-0.026	-0.4944	-0.027
1.0875	-0.4975	-0.027	-0.4898	-0.027
1.08833	-0.4929	-0.027	-0.4851	-0.027
1.08917	-0.4838	-0.027	-0.476	-0.027
1.09	-0.4793	-0.027	-0.4715	-0.027
1.09083	-0.4748	-0.027	-0.4626	-0.028
1.09167	-0.466	-0.027	-0.4582	-0.028
1.0925	-0.4616	-0.027	-0.4539	-0.027
1.09333	-0.4531	-0.028	-0.4453	-0.027
1.09417	-0.4488	-0.028	-0.441	-0.027
1.095	-0.4446	-0.027	-0.4368	-0.027
1.09583	-0.4363	-0.027	-0.4285	-0.027
1.09667	-0.4322	-0.028	-0.4244	-0.027
1.0975	-0.4282	-0.028	-0.4164	-0.027
1.09833	-0.4202	-0.028	-0.4123	-0.027
1.09917	-0.4162	-0.027	-0.4084	-0.028
1.1	-0.4123	-0.027	-0.4006	-0.028
1.10083	-0.4046	-0.028	-0.3968	-0.027
1.10167	-0.4007	-0.028	-0.393	-0.027
1.1025	-0.3932	-0.028	-0.3854	-0.027
1.10333	-0.3895	-0.028	-0.3817	-0.026
1.10417	-0.3858	-0.029	-0.378	-0.025
1.105	-0.3785	-0.027	-0.3708	-0.025
1.10583	-0.375	-0.027	-0.3672	-0.026
1.10667	-0.3714	-0.027	-0.3601	-0.026
1.1075	-0.3644	-0.027	-0.3567	-0.026
1.10833	-0.361	-0.027	-0.3532	-0.026
1.10917	-0.3542	-0.028	-0.3464	-0.026
1.11	-0.3508	-0.028	-0.3431	-0.025
1.11083	-0.3475	-0.027	-0.3398	-0.026
1.11167	-0.3409	-0.027	-0.3332	-0.025
1.1125	-0.3377	-0.027	-0.33	-0.025
1.11333	-0.3345	-0.028	-0.3236	-0.025
1.11417	-0.3282	-0.028	-0.3205	-0.024
1.115	-0.3251	-0.029	-0.3174	-0.024
1.11583	-0.3189	-0.03	-0.3113	-0.024
1.11667	-0.3159	-0.029	-0.3083	-0.024
1.1175	-0.3129	-0.029	-0.3053	-0.024
1.11833	-0.307	-0.03	-0.2993	-0.023
1.11917	-0.3041	-0.03	-0.2964	-0.023
1.12	-0.3012	-0.03	-0.2907	-0.023
1.12083	-0.2955	-0.031	-0.2879	-0.022
1.12167	-0.2927	-0.031	-0.2851	-0.022
1.1225	-0.2899	-0.031	-0.2796	-0.023
1.12333	-0.2844	-0.03	-0.2769	-0.023
1.12417	-0.2817	-0.029	-0.2742	-0.023
1.125	-0.2764	-0.028	-0.2689	-0.024
1.12583	-0.2738	-0.028	-0.2663	-0.024
1.12667	-0.2712	-0.028	-0.2637	-0.025
1.1275	-0.2661	-0.028	-0.2586	-0.026
1.12833	-0.2636	-0.028	-0.2561	-0.026
1.12917	-0.2611	-0.027	-0.2511	-0.025
1.13	-0.2561	-0.027	-0.2487	-0.024
1.13083	-0.2537	-0.026	-0.2463	-0.024
1.13167	-0.2489	-0.027	-0.2415	-0.024
1.1325	-0.2466	-0.027	-0.2392	-0.024
1.13333	-0.2442	-0.027	-0.2368	-0.024
1.13417	-0.2396	-0.026	-0.2323	-0.024
1.135	-0.2374	-0.026	-0.23	-0.024
1.13583	-0.2351	-0.026	-0.2256	-0.024
1.13667	-0.2307	-0.025	-0.2234	-0.024
1.1375	-0.2285	-0.026	-0.2212	-0.024
1.13833	-0.2264	-0.026	-0.2169	-0.024
1.13917	-0.2221	-0.027	-0.2149	-0.024
1.14	-0.22	-0.027	-0.2128	-0.024
1.14083	-0.2159	-0.028	-0.2087	-0.024
1.14167	-0.2139	-0.028	-0.2066	-0.024
1.1425	-0.2119	-0.027	-0.2027	-0.024
1.14333	-0.2079	-0.027	-0.2007	-0.023
1.14417	-0.206	-0.026	-0.1988	-0.023
1.145	-0.204	-0.026	-0.195	-0.023
1.14583	-0.2002	-0.026	-0.1931	-0.023
1.14667	-0.1984	-0.026	-0.1912	-0.023
1.1475	-0.1947	-0.026	-0.1876	-0.023
1.14833	-0.1929	-0.027	-0.1857	-0.024
1.14917	-0.1911	-0.027	-0.1839	-0.024
1.15	-0.1875	-0.027	-0.1804	-0.024
1.15083	-0.1858	-0.029	-0.1787	-0.024
1.15167	-0.184	-0.029	-0.1753	-0.025
1.1525	-0.1806	-0.029	-0.1736	-0.025
1.15333	-0.179	-0.029	-0.1719	-0.026
1.15417	-0.1756	-0.029	-0.1686	-0.026
1.155	-0.174	-0.03	-0.167	-0.025
1.15583	-0.1724	-0.031	-0.1654	-0.025
1.15667	-0.1692	-0.031	-0.1623	-0.024
1.1575	-0.1677	-0.031	-0.1607	-0.024
1.15833	-0.1661	-0.03	-0.1577	-0.024
1.15917	-0.1631	-0.03	-0.1562	-0.024
1.16	-0.1616	-0.031	-0.1547	-0.024
1.16083	-0.1601	-0.031	-0.1517	-0.024
1.16167	-0.1571	-0.031	-0.1503	-0.026
1.1625	-0.1557	-0.031	-0.1489	-0.026
1.16333	-0.1529	-0.031	-0.146	-0.026
1.16417	-0.1514	-0.031	-0.1446	-0.026
1.165	-0.1501	-0.031	-0.1433	-0.027
1.16583	-0.1473	-0.031	-0.1406	-0.026
1.16667	-0.146	-0.031	-0.1392	-0.026
1.1675	-0.1447	-0.031	-0.1366	-0.026
1.16833	-0.142	-0.03	-0.1353	-0.026
1.16917	-0.1407	-0.03	-0.134	-0.026
1.17	-0.1382	-0.03	-0.1315	-0.026
1.17083	-0.1369	-0.03	-0.1303	-0.026
1.17167	-0.1357	-0.03	-0.129	-0.026
1.1725	-0.1333	-0.03	-0.1266	-0.025
1.17333	-0.1321	-0.03	-0.1254	-0.025
1.17417	-0.1309	-0.03	-0.1231	-0.024
1.175	-0.1285	-0.03	-0.1219	-0.024
1.17583	-0.1274	-0.029	-0.1208	-0.024
1.17667	-0.1251	-0.029	-0.1185	-0.025
1.1775	-0.124	-0.027	-0.1174	-0.025
1.17833	-0.1229	-0.028	-0.1163	-0.025
1.17917	-0.1207	-0.027	-0.1141	-0.025
1.18	-0.1196	-0.027	-0.1131	-0.025
1.18083	-0.1185	-0.028	-0.111	-0.024
1.18167	-0.1164	-0.028	-0.1099	-0.025
1.1825	-0.1154	-0.028	-0.1089	-0.025
1.18333	-0.1144	-0.029	-0.1069	-0.025
1.18417	-0.1123	-0.03	-0.1059	-0.026
1.185	-0.1114	-0.03	-0.1049	-0.026
1.18583	-0.1094	-0.03	-0.103	-0.026
1.18667	-0.1084	-0.031	-0.102	-0.026
1.1875	-0.1075	-0.031	-0.1011	-0.027
1.18833	-0.1056	-0.031	-0.0992	-0.027
1.18917	-0.1047	-0.032	-0.0983	-0.027
1.19	-0.1037	-0.032	-0.0965	-0.027
1.19083	-0.1019	-0.032	-0.0956	-0.028
1.19167	-0.101	-0.032	-0.0947	-0.028
1.1925	-0.0993	-0.032	-0.093	-0.028
1.19333	-0.0984	-0.033	-0.0921	-0.028
1.19417	-0.0976	-0.033	-0.0913	-0.027
1.195	-0.0959	-0.033	-0.0896	-0.027
1.19583	-0.095	-0.033	-0.0887	-0.027
1.19667	-0.0942	-0.033	-0.0871	-0.027
1.1975	-0.0926	-0.033	-0.0863	-0.027
1.19833	-0.0918	-0.032	-0.0855	-0.027
1.19917	-0.091	-0.032	-0.084	-0.027
1.2	-0.0894	-0.031	-0.0832	-0.027
1.20083	-0.0886	-0.031	-0.0824	-0.027
1.20167	-0.0871	-0.031	-0.0809	-0.027
1.2025	-0.0864	-0.03	-0.0802	-0.028
1.20333	-0.0856	-0.03	-0.0787	-0.028
1.20417	-0.0842	-0.03	-0.078	-0.028
1.205	-0.0834	-0.03	-0.0773	-0.028
1.20583	-0.0827	-0.03	-0.0759	-0.028
1.20667	-0.0813	-0.029	-0.0752	-0.028
1.2075	-0.0806	-0.029	-0.0745	-0.028
1.20833	-0.0793	-0.03	-0.0732	-0.028
1.20917	-0.0786	-0.03	-0.0725	-0.027
1.21	-0.0779	-0.03	-0.0718	-0.028
1.21083	-0.0766	-0.03	-0.0705	-0.028
1.21167	-0.076	-0.03	-0.0699	-0.028
1.2125	-0.0753	-0.03	-0.0686	-0.028
1.21333	-0.0741	-0.029	-0.068	-0.028
1.21417	-0.0735	-0.029	-0.0674	-0.028
1.215	-0.0722	-0.028	-0.0662	-0.027
1.21583	-0.0716	-0.029	-0.0656	-0.027
1.21667	-0.071	-0.029	-0.065	-0.027
1.2175	-0.0698	-0.029	-0.0638	-0.027
1.21833	-0.0692	-0.03	-0.0633	-0.026
1.21917	-0.0687	-0.03	-0.0621	-0.026
1.22	-0.0675	-0.03	-0.0616	-0.026
1.22083	-0.067	-0.03	-0.061	-0.026
1.22167	-0.0664	-0.031	-0.0599	-0.026
1.2225	-0.0653	-0.031	-0.0594	-0.025
1.22333	-0.0648	-0.03	-0.0589	-0.026
1.22417	-0.0637	-0.03	-0.0578	-0.025
1.225	-0.0632	-0.029	-0.0573	-0.024
1.22583	-0.0627	-0.029	-0.0567	-0.024
1.22667	-0.0616	-0.029	-0.0558	-0.024
1.2275	-0.0611	-0.028	-0.0552	-0.025
1.22833	-0.0606	-0.028	-0.0543	-0.025
1.22917	-0.0596	-0.028	-0.0538	-0.025
1.23	-0.0591	-0.028	-0.0533	-0.025
1.23083	-0.0582	-0.028	-0.0523	-0.025
1.23167	-0.0577	-0.027	-0.0519	-0.025
1.2325	-0.0572	-0.028	-0.0514	-0.025
1.23333	-0.0563	-0.028	-0.0505	-0.024
1.23417	-0.0558	-0.028	-0.0501	-0.023
1.235	-0.0554	-0.028	-0.0492	-0.023
1.23583	-0.0545	-0.029	-0.0487	-0.024
1.23667	-0.054	-0.03	-0.0483	-0.025
1.2375	-0.0532	-0.03	-0.0475	-0.025
1.23833	-0.0528	-0.03	-0.047	-0.026
1.23917	-0.0523	-0.029	-0.0466	-0.026
1.24	-0.0515	-0.029	-0.0458	-0.025
1.24083	-0.0511	-0.029	-0.0454	-0.024
1.24167	-0.0506	-0.028	-0.0446	-0.024
1.2425	-0.0498	-0.028	-0.0442	-0.024
1.24333	-0.0494	-0.028	-0.0438	-0.025
1.24417	-0.049	-0.028	-0.043	-0.025
1.245	-0.0482	-0.028	-0.0426	-0.025
1.24583	-0.0479	-0.029	-0.0423	-0.025
1.24667	-0.0471	-0.029	-0.0415	-0.025
1.2475	-0.0467	-0.03	-0.0411	-0.025
1.24833	-0.0463	-0.03	-0.0408	-0.025
1.24917	-0.0456	-0.03	-0.0401	-0.025
1.25	-0.0452	-0.03	-0.0397	-0.025
1.25083	-0.0449	-0.03	-0.039	-0.025
1.25167	-0.0442	-0.03	-0.0387	-0.026
1.2525	-0.0438	-0.03	-0.0383	-0.026
1.25333	-0.0431	-0.03	-0.0376	-0.026
1.25417	-0.0428	-0.029	-0.0373	-0.026
1.255	-0.0424	-0.029	-0.037	-0.026
1.25583	-0.0418	-0.029	-0.0363	-0.026
1.25667	-0.0414	-0.03	-0.036	-0.026
1.2575	-0.0411	-0.03	-0.0353	-0.025
1.25833	-0.0404	-0.029	-0.035	-0.026
1.25917	-0.0401	-0.029	-0.0347	-0.026
1.26	-0.0398	-0.029	-0.0341	-0.026
1.26083	-0.0392	-0.029	-0.0338	-0.026
1.26167	-0.0389	-0.029	-0.0335	-0.026
1.2625	-0.0383	-0.029	-0.0329	-0.026
1.26333	-0.038	-0.03	-0.0326	-0.025
1.26417	-0.0377	-0.029	-0.032	-0.025
1.265	-0.0371	-0.029	-0.0318	-0.025
1.26583	-0.0368	-0.029	-0.0315	-0.024
1.26667	-0.0365	-0.029	-0.0309	-0.024
1.2675	-0.0359	-0.029	-0.0306	-0.024
1.26833	-0.0357	-0.029	-0.0304	-0.024
1.26917	-0.0351	-0.029	-0.0298	-0.025
1.27	-0.0348	-0.028	-0.0296	-0.024
1.27083	-0.0346	-0.029	-0.0293	-0.024
1.27167	-0.034	-0.028	-0.0288	-0.025
1.2725	-0.0338	-0.028	-0.0285	-0.025
1.27333	-0.0335	-0.028	-0.028	-0.025
1.27417	-0.033	-0.028	-0.0278	-0.025
1.275	-0.0327	-0.03	-0.0275	-0.025
1.27583	-0.0322	-0.03	-0.027	-0.025
1.27667	-0.032	-0.03	-0.0268	-0.025
1.2775	-0.0317	-0.03	-0.0265	-0.025
1.27833	-0.0313	-0.03	-0.026	-0.025
1.27917	-0.031	-0.03	-0.0258	-0.025
1.28	-0.0308	-0.03	-0.0253	-0.024
1.28083	-0.0303	-0.029	-0.0251	-0.024
1.28167	-0.0301	-0.028	-0.0249	-0.024
1.2825	-0.0298	-0.029	-0.0245	-0.024
1.28333	-0.0294	-0.029	-0.0242	-0.024
1.28417	-0.0291	-0.029	-0.024	-0.024
1.285	-0.0287	-0.03	-0.0236	-0.025
1.28583	-0.0285	-0.032	-0.0234	-0.025
1.28667	-0.0283	-0.032	-0.0232	-0.026
1.2875	-0.0278	-0.032	-0.0227	-0.027
1.28833	-0.0276	-0.031	-0.0225	-0.027
1.28917	-0.0274	-0.032	-0.0221	-0.028
1.29	-0.027	-0.031	-0.0219	-0.028
1.29083	-0.0268	-0.031	-0.0217	-0.029
1.29167	-0.0264	-0.031	-0.0213	-0.029
1.2925	-0.0262	-0.031	-0.0211	-0.03
1.29333	-0.026	-0.031	-0.0209	-0.031
1.29417	-0.0256	-0.031	-0.0205	-0.032
1.295	-0.0254	-0.031	-0.0203	-0.032
1.29583	-0.0252	-0.031	-0.02	-0.032
1.29667	-0.0248	-0.031	-0.0198	-0.031
1.2975	-0.0246	-0.032	-0.0196	-0.031
1.29833	-0.0243	-0.032	-0.0193	-0.031
1.29917	-0.0241	-0.031	-0.0191	-0.032
1.3	-0.0239	-0.031	-0.0189	-0.032
1.30083	-0.0235	-0.031	-0.0186	-0.032
1.30167	-0.0233	-0.032	-0.0184	-0.032
1.3025	-0.0232	-0.033	-0.018	-0.033
1.30333	-0.0228	-0.034	-0.0179	-0.032
1.30417	-0.0226	-0.034	-0.0177	-0.032
1.305	-0.0224	-0.034	-0.0174	-0.032
1.30583	-0.0221	-0.034	-0.0172	-0.032
1.30667	-0.0219	-0.034	-0.017	-0.031
1.3075	-0.0216	-0.034	-0.0167	-0.032
1.30833	-0.0214	-0.034	-0.0166	-0.033
1.30917	-0.0213	-0.034	-0.0164	-0.033
1.31	-0.021	-0.034	-0.0161	-0.031
1.31083	-0.0208	-0.033	-0.0159	-0.031
1.31167	-0.0206	-0.033	-0.0156	-0.031
1.3125	-0.0203	-0.033	-0.0155	-0.032
1.31333	-0.0202	-0.032	-0.0153	-0.032
1.31417	-0.0199	-0.032	-0.015	-0.032
1.315	-0.0197	-0.032	-0.0149	-0.032
1.31583	-0.0196	-0.032	-0.0148	-0.031
1.31667	-0.0193	-0.032	-0.0145	-0.031
1.3175	-0.0191	-0.032	-0.0143	-0.031
1.31833	-0.019	-0.033	-0.0141	-0.03
1.31917	-0.0187	-0.033	-0.0139	-0.03
1.32	-0.0186	-0.034	-0.0138	-0.03
1.32083	-0.0184	-0.034	-0.0135	-0.029
1.32167	-0.0181	-0.033	-0.0134	-0.028
1.3225	-0.018	-0.033	-0.0133	-0.027
1.32333	-0.0177	-0.032	-0.013	-0.027
1.32417	-0.0176	-0.033	-0.0129	-0.026
1.325	-0.0175	-0.033	-0.0126	-0.026
1.32583	-0.0172	-0.033	-0.0125	-0.026
1.32667	-0.0171	-0.033	-0.0124	-0.027
1.3275	-0.017	-0.033	-0.0121	-0.027
1.32833	-0.0167	-0.034	-0.012	-0.026
1.32917	-0.0166	-0.034	-0.0119	-0.026
1.33	-0.0163	-0.034	-0.0117	-0.026
1.33083	-0.0162	-0.034	-0.0116	-0.026
1.33167	-0.0161	-0.033	-0.0114	-0.025
1.3325	-0.0158	-0.033	-0.0112	-0.025
1.33333	-0.0157	-0.034	-0.0111	-0.025
1.33417	-0.0156	-0.034	-0.0109	-0.025
1.335	-0.0153	-0.034	-0.0108	-0.025
1.33583	-0.0152	-0.033	-0.0107	-0.026
1.33667	-0.015	-0.033	-0.0105	-0.026
1.3375	-0.0149	-0.034	-0.0103	-0.028
1.33833	-0.0147	-0.034	-0.0102	-0.028
1.33917	-0.0145	-0.035	-0.01	-0.028
1.34	-0.0144	-0.034	-0.0099	-0.028
1.34083	-0.0143	-0.034	-0.0097	-0.029
1.34167	-0.0141	-0.035	-0.0096	-0.028
1.3425	-0.0139	-0.035	-0.0095	-0.028
1.34333	-0.0138	-0.034	-0.0093	-0.027
1.34417	-0.0136	-0.034	-0.0092	-0.027
1.345	-0.0135	-0.034	-0.0091	-0.027
1.34583	-0.0133	-0.034	-0.0089	-0.026
1.34667	-0.0132	-0.034	-0.0088	-0.027
1.3475	-0.0131	-0.034	-0.0088	-0.026
1.34833	-0.0128	-0.033	-0.0086	-0.027
1.34917	-0.0127	-0.033	-0.0085	-0.027
1.35	-0.0126	-0.033	-0.0083	-0.026
1.35083	-0.0124	-0.032	-0.0082	-0.027
1.35167	-0.0123	-0.032	-0.0081	-0.027
1.3525	-0.0121	-0.032	-0.0079	-0.027
1.35333	-0.012	-0.031	-0.0079	-0.027
1.35417	-0.0119	-0.031	-0.0078	-0.027
1.355	-0.0117	-0.032	-0.0076	-0.028
1.35583	-0.0116	-0.033	-0.0075	-0.028
1.35667	-0.0115	-0.033	-0.0073	-0.028
1.3575	-0.0113	-0.034	-0.0073	-0.029
1.35833	-0.0113	-0.034	-0.0072	-0.029
1.35917	-0.011	-0.034	-0.007	-0.029
1.36	-0.0109	-0.034	-0.0069	-0.029
1.36083	-0.0108	-0.034	-0.0069	-0.028
1.36167	-0.0107	-0.035	-0.0067	-0.028
1.3625	-0.0106	-0.035	-0.0066	-0.028
1.36333	-0.0105	-0.035	-0.0065	-0.028
1.36417	-0.0103	-0.035	-0.0064	-0.028
1.365	-0.0102	-0.035	-0.0063	-0.028
1.36583	-0.0101	-0.033	-0.0062	-0.028
1.36667	-0.0099	-0.032	-0.0061	-0.027
1.3675	-0.0099	-0.032	-0.006	-0.027
1.36833	-0.0097	-0.032	-0.0059	-0.027
1.36917	-0.0096	-0.031	-0.0058	-0.026
1.37	-0.0095	-0.031	-0.0058	-0.027
1.37083	-0.0093	-0.03	-0.0056	-0.026
1.37167	-0.0092	-0.03	-0.0056	-0.026
1.3725	-0.0091	-0.03	-0.0054	-0.026
1.37333	-0.009	-0.03	-0.0053	-0.026
1.37417	-0.0089	-0.03	-0.0053	-0.026
1.375	-0.0087	-0.03	-0.0051	-0.026
1.37583	-0.0086	-0.029	-0.0051	-0.026
1.37667	-0.0085	-0.029	-0.005	-0.026
1.3775	-0.0084	-0.029	-0.0049	-0.026
1.37833	-0.0083	-0.03	-0.0048	-0.027
1.37917	-0.0082	-0.03	-0.0047	-0.028
1.38	-0.0081	-0.03	-0.0046	-0.028
1.38083	-0.008	-0.03	-0.0046	-0.027
1.38167	-0.0079	-0.029	-0.0044	-0.026
1.3825	-0.0077	-0.029	-0.0044	-0.027
1.38333	-0.0076	-0.03	-0.0043	-0.027
1.38417	-0.0075	-0.03	-0.0042	-0.027
1.385	-0.0074	-0.03	-0.0041	-0.028
1.38583	-0.0073	-0.029	-0.004	-0.029
1.38667	-0.0072	-0.029	-0.0039	-0.028
1.3875	-0.0071	-0.031	-0.0039	-0.028
1.38833	-0.007	-0.031	-0.0038	-0.027
1.38917	-0.0068	-0.031	-0.0037	-0.027
1.39	-0.0068	-0.031	-0.0036	-0.027
1.39083	-0.0066	-0.031	-0.0035	-0.027
1.39167	-0.0065	-0.031	-0.0035	-0.028
1.3925	-0.0065	-0.031	-0.0034	-0.028
1.39333	-0.0063	-0.031	-0.0033	-0.028
1.39417	-0.0062	-0.031	-0.0032	-0.028
1.395	-0.0062	-0.031	-0.0031	-0.028
1.39583	-0.006	-0.031	-0.0031	-0.028
1.39667	-0.006	-0.032	-0.003	-0.028
1.3975	-0.0058	-0.032	-0.0029	-0.028
1.39833	-0.0057	-0.032	-0.0028	-0.029
1.39917	-0.0057	-0.032	-0.0028	-0.03
1.4	-0.0055	-0.032	-0.0027	-0.03
1.40083	-0.0054	-0.032	-0.0026	-0.03
1.40167	-0.0054	-0.032	-0.0025	-0.03
1.4025	-0.0052	-0.032	-0.0025	-0.03
1.40333	-0.0052	-0.032	-0.0024	-0.03
1.40417	-0.0051	-0.032	-0.0023	-0.03
1.405	-0.005	-0.033	-0.0023	-0.03
1.40583	-0.0049	-0.034	-0.0022	-0.031
1.40667	-0.0048	-0.033	-0.0021	-0.031
1.4075	-0.0047	-0.033	-0.0021	-0.031
1.40833	-0.0046	-0.033	-0.002	-0.031
1.40917	-0.0045	-0.033	-0.0019	-0.03
1.41	-0.0045	-0.033	-0.0019	-0.03
1.41083	-0.0044	-0.033	-0.0018	-0.03
1.41167	-0.0043	-0.034	-0.0017	-0.031
1.4125	-0.0042	-0.034	-0.0017	-0.031
1.41333	-0.0041	-0.035	-0.0016	-0.031
1.41417	-0.004	-0.035	-0.0015	-0.032
1.415	-0.004	-0.034	-0.0015	-0.031
1.41583	-0.0038	-0.034	-0.0014	-0.03
1.41667	-0.0038	-0.035	-0.0014	-0.03
1.4175	-0.0037	-0.035	-0.0013	-0.03
1.41833	-0.0036	-0.035	-0.0012	-0.03
1.41917	-0.0035	-0.035	-0.0012	-0.03
1.42	-0.0034	-0.034	-0.0011	-0.03
1.42083	-0.0034	-0.034	-0.0011	-0.031
1.42167	-0.0033	-0.034	-0.001	-0.031
1.4225	-0.0032	-0.034	-0.001	-0.031
1.42333	-0.0032	-0.034	-0.0009	-0.031
1.42417	-0.0031	-0.034	-0.0008	-0.032
1.425	-0.003	-0.035	-0.0008	-0.032
1.42583	-0.0029	-0.035	-0.0007	-0.032
1.42667	-0.0029	-0.035	-0.0007	-0.032
1.4275	-0.0028	-0.035	-0.0006	-0.032
1.42833	-0.0027	-0.035	-0.0006	-0.031
1.42917	-0.0026	-0.035	-0.0005	-0.031
1.43	-0.0026	-0.036	-0.0005	-0.03
1.43083	-0.0025	-0.035	-0.0004	-0.03
1.43167	-0.0024	-0.035	-0.0004	-0.03
1.4325	-0.0024	-0.034	-0.0003	-0.03
1.43333	-0.0023	-0.034	-0.0003	-0.03
1.43417	-0.0022	-0.033	-0.0002	-0.03
1.435	-0.0021	-0.033	-0.0002	-0.03
1.43583	-0.002	-0.033	-0.0001	-0.03
1.43667	-0.002	-0.033	-0.0001	-0.03
1.4375	-0.0019	-0.033	0	-0.031
1.43833	-0.0018	-0.033	0.0001	-0.03
1.43917	-0.0018	-0.034	0.0001	-0.03
1.44	-0.0017	-0.034	0.0002	-0.03
1.44083	-0.0016	-0.034	0.0002	-0.029
1.44167	-0.0016	-0.033	0.0002	-0.029
1.4425	-0.0015	-0.033	0.0003	-0.029
1.44333	-0.0015	-0.034	0.0003	-0.029
1.44417	-0.0014	-0.034	0.0004	-0.029
1.445	-0.0013	-0.034	0.0004	-0.03
1.44583	-0.0013	-0.035	0.0005	-0.03
1.44667	-0.0012	-0.035	0.0005	-0.03
1.4475	-0.0011	-0.034	0.0006	-0.03
1.44833	-0.0011	-0.033	0.0006	-0.03
1.44917	-0.001	-0.033	0.0007	-0.03
1.45	-0.0009	-0.035	0.0007	-0.028
1.45083	-0.0009	-0.035	0.0007	-0.028
1.45167	-0.0008	-0.035	0.0008	-0.028
1.4525	-0.0008	-0.034	0.0008	-0.027
1.45333	-0.0007	-0.034	0.0009	-0.028
1.45417	-0.0006	-0.033	0.0009	-0.026
1.455	-0.0006	-0.033	0.001	-0.026
1.45583	-0.0006	-0.033	0.001	-0.026
1.45667	-0.0005	-0.033	0.0011	-0.025
1.4575	-0.0004	-0.033	0.0011	-0.025
1.45833	-0.0003	-0.033	0.0011	-0.025
1.45917	-0.0003	-0.033	0.0012	-0.025
1.46	-0.0003	-0.033	0.0012	-0.025
1.46083	-0.0002	-0.033	0.0013	-0.025
1.46167	-0.0001	-0.033	0.0013	-0.025
1.4625	-0.0001	-0.033	0.0013	-0.025
1.46333	0	-0.033	0.0014	-0.026
1.46417	0.0001	-0.034	0.0014	-0.026
1.465	0.0001	-0.034	0.0015	-0.026
1.46583	0.0002	-0.034	0.0015	-0.026
1.46667	0.0002	-0.034	0.0015	-0.026
1.4675	0.0003	-0.035	0.0016	-0.026
1.46833	0.0003	-0.036	0.0016	-0.026
1.46917	0.0004	-0.036	0.0016	-0.027
1.47	0.0005	-0.036	0.0017	-0.027
1.47083	0.0005	-0.036	0.0017	-0.027
1.47167	0.0005	-0.036	0.0017	-0.026
1.4725	0.0006	-0.036	0.0018	-0.027
1.47333	0.0006	-0.036	0.0018	-0.027
1.47417	0.0007	-0.037	0.0019	-0.028
1.475	0.0007	-0.036	0.0019	-0.028
1.47583	0.0008	-0.036	0.0019	-0.028
1.47667	0.0008	-0.036	0.002	-0.028
1.4775	0.0009	-0.035	0.002	-0.028
1.47833	0.0009	-0.035	0.0021	-0.028
1.47917	0.001	-0.035	0.0021	-0.027
1.48	0.001	-0.035	0.0021	-0.027
1.48083	0.0011	-0.035	0.0022	-0.027
1.48167	0.0011	-0.035	0.0022	-0.027
1.4825	0.0011	-0.035	0.0022	-0.026
1.48333	0.0012	-0.035	0.0023	-0.026
1.48417	0.0012	-0.034	0.0023	-0.027
1.485	0.0013	-0.035	0.0023	-0.027
1.48583	0.0013	-0.035	0.0024	-0.028
1.48667	0.0014	-0.035	0.0024	-0.028
1.4875	0.0014	-0.035	0.0025	-0.028
1.48833	0.0015	-0.033	0.0025	-0.028
1.48917	0.0015	-0.033	0.0025	-0.029
1.49	0.0015	-0.033	0.0026	-0.029
1.49083	0.0016	-0.033	0.0026	-0.028
1.49167	0.0016	-0.033	0.0026	-0.028
1.4925	0.0017	-0.033	0.0027	-0.027
1.49333	0.0017	-0.034	0.0027	-0.028
1.49417	0.0017	-0.034	0.0027	-0.028
1.495	0.0018	-0.035	0.0028	-0.028
1.49583	0.0018	-0.036	0.0028	-0.028
1.49667	0.0019	-0.036	0.0029	-0.028
1.4975	0.0019	-0.036	0.0029	-0.028
1.49833	0.0019	-0.035	0.0029	-0.028
1.49917	0.002	-0.034	0.003	-0.027
1.5	0.002	-0.033	0.003	-0.026
1.50083	0.002	-0.033	0.003	-0.027
1.50167	0.0021	-0.033	0.003	-0.028
1.5025	0.0021	-0.032	0.0031	-0.028
1.50333	0.0022	-0.032	0.0031	-0.028
1.50417	0.0022	-0.033	0.0031	-0.029
1.505	0.0022	-0.033	0.0032	-0.029
1.50583	0.0023	-0.033	0.0032	-0.029
1.50667	0.0023	-0.032	0.0032	-0.029
1.5075	0.0024	-0.032	0.0033	-0.029
1.50833	0.0024	-0.032	0.0033	-0.029
1.50917	0.0024	-0.032	0.0033	-0.029
1.51	0.0025	-0.032	0.0034	-0.029
1.51083	0.0025	-0.033	0.0034	-0.03
1.51167	0.0025	-0.033	0.0034	-0.03
1.5125	0.0026	-0.033	0.0035	-0.031
1.51333	0.0026	-0.034	0.0035	-0.032
1.51417	0.0026	-0.036	0.0035	-0.031
1.515	0.0027	-0.036	0.0036	-0.031
1.51583	0.0027	-0.035	0.0036	-0.031
1.51667	0.0027	-0.034	0.0036	-0.03
1.5175	0.0028	-0.034	0.0037	-0.03
1.51833	0.0028	-0.034	0.0037	-0.03
1.51917	0.0028	-0.034	0.0037	-0.03
1.52	0.0029	-0.034	0.0037	-0.03
1.52083	0.0029	-0.034	0.0038	-0.03
1.52167	0.003	-0.033	0.0038	-0.029
1.5225	0.003	-0.033	0.0038	-0.029
1.52333	0.003	-0.032	0.0039	-0.029
1.52417	0.003	-0.032	0.0039	-0.028
1.525	0.0031	-0.031	0.0039	-0.028
1.52583	0.0031	-0.031	0.004	-0.028
1.52667	0.0031	-0.031	0.004	-0.028
1.5275	0.0032	-0.031	0.004	-0.028
1.52833	0.0032	-0.032	0.0041	-0.028
1.52917	0.0032	-0.032	0.0041	-0.029
1.53	0.0032	-0.032	0.0041	-0.029
1.53083	0.0033	-0.032	0.0041	-0.029
1.53167	0.0033	-0.031	0.0042	-0.029
1.5325	0.0033	-0.031	0.0042	-0.029
1.53333	0.0034	-0.03	0.0042	-0.027
1.53417	0.0034	-0.03	0.0043	-0.028
1.535	0.0034	-0.029	0.0043	-0.029
1.53583	0.0035	-0.029	0.0043	-0.028
1.53667	0.0035	-0.029	0.0043	-0.028
1.5375	0.0035	-0.029	0.0044	-0.028
1.53833	0.0035	-0.029	0.0044	-0.028
1.53917	0.0036	-0.029	0.0044	-0.028
1.54	0.0036	-0.029	0.0045	-0.028
1.54083	0.0036	-0.029	0.0045	-0.028
1.54167	0.0037	-0.03	0.0045	-0.028
1.5425	0.0037	-0.032	0.0045	-0.028
1.54333	0.0037	-0.032	0.0046	-0.028
1.54417	0.0038	-0.032	0.0046	-0.029
1.545	0.0038	-0.032	0.0046	-0.028
1.54583	0.0038	-0.032	0.0047	-0.027
1.54667	0.0039	-0.032	0.0047	-0.027
1.5475	0.0039	-0.033	0.0047	-0.027
1.54833	0.0039	-0.033	0.0047	-0.027
1.54917	0.004	-0.033	0.0048	-0.027
1.55	0.004	-0.033	0.0048	-0.026
1.55083	0.004	-0.033	0.0048	-0.026
1.55167	0.0041	-0.033	0.0048	-0.026
1.5525	0.0041	-0.033	0.0048	-0.025
1.55333	0.0041	-0.032	0.0049	-0.026
1.55417	0.0041	-0.033	0.0049	-0.026
1.555	0.0042	-0.033	0.005	-0.027
1.55583	0.0042	-0.033	0.005	-0.027
1.55667	0.0042	-0.033	0.005	-0.027
1.5575	0.0043	-0.032	0.005	-0.027
1.55833	0.0043	-0.031	0.0051	-0.026
1.55917	0.0043	-0.031	0.0051	-0.027
1.56	0.0044	-0.03	0.0051	-0.026
1.56083	0.0044	-0.03	0.0051	-0.026
1.56167	0.0044	-0.03	0.0052	-0.027
1.5625	0.0045	-0.03	0.0052	-0.026
1.56333	0.0045	-0.031	0.0052	-0.026
1.56417	0.0045	-0.031	0.0052	-0.026
1.565	0.0045	-0.031	0.0052	-0.025
1.56583	0.0046	-0.031	0.0052	-0.025
1.56667	0.0046	-0.031	0.0053	-0.025
1.5675	0.0047	-0.032	0.0053	-0.025
1.56833	0.0047	-0.033	0.0054	-0.026
1.56917	0.0047	-0.033	0.0054	-0.027
1.57	0.0047	-0.033	0.0054	-0.027
1.57083	0.0048	-0.033	0.0054	-0.027
1.57167	0.0048	-0.033	0.0054	-0.027
1.5725	0.0048	-0.033	0.0055	-0.026
1.57333	0.0049	-0.033	0.0055	-0.026
1.57417	0.0049	-0.034	0.0055	-0.026
1.575	0.0049	-0.034	0.0055	-0.026
1.57583	0.005	-0.033	0.0056	-0.027
1.57667	0.005	-0.031	0.0056	-0.027
1.5775	0.005	-0.031	0.0056	-0.027
1.57833	0.005	-0.031	0.0057	-0.027
1.57917	0.0051	-0.031	0.0057	-0.027
1.58	0.0051	-0.031	0.0057	-0.028
1.58083	0.0051	-0.031	0.0058	-0.027
1.58167	0.0052	-0.031	0.0058	-0.027
1.5825	0.0052	-0.031	0.0058	-0.028
1.58333	0.0052	-0.031	0.0058	-0.029
1.58417	0.0052	-0.031	0.0059	-0.029
1.585	0.0053	-0.031	0.0059	-0.029
1.58583	0.0053	-0.031	0.0059	-0.029
1.58667	0.0053	-0.031	0.006	-0.029
1.5875	0.0054	-0.03	0.006	-0.029
1.58833	0.0054	-0.03	0.006	-0.03
1.58917	0.0055	-0.03	0.0061	-0.029
1.59	0.0055	-0.03	0.0061	-0.03
1.59083	0.0055	-0.03	0.0061	-0.03
1.59167	0.0055	-0.03	0.0061	-0.03
1.5925	0.0056	-0.029	0.0062	-0.029
1.59333	0.0056	-0.029	0.0062	-0.03
1.59417	0.0056	-0.027	0.0062	-0.03
1.595	0.0056	-0.027	0.0062	-0.03
1.59583	0.0057	-0.027	0.0063	-0.029
1.59667	0.0057	-0.028	0.0063	-0.028
1.5975	0.0057	-0.027	0.0063	-0.028
1.59833	0.0058	-0.027	0.0064	-0.029
1.59917	0.0058	-0.028	0.0064	-0.029
1.6	0.0058	-0.027	0.0064	-0.03
1.60083	0.0059	-0.027	0.0065	-0.03
1.60167	0.0059	-0.028	0.0065	-0.029
1.6025	0.0059	-0.027	0.0065	-0.029
1.60333	0.0059	-0.028	0.0066	-0.028
1.60417	0.006	-0.028	0.0066	-0.028
1.605	0.006	-0.028	0.0066	-0.028
1.60583	0.006	-0.029	0.0066	-0.027
1.60667	0.0061	-0.029	0.0067	-0.027
1.6075	0.0061	-0.029	0.0067	-0.026
1.60833	0.0061	-0.029	0.0067	-0.027
1.60917	0.0062	-0.029	0.0068	-0.027
1.61	0.0062	-0.028	0.0068	-0.026
1.61083	0.0062	-0.028	0.0068	-0.026
1.61167	0.0063	-0.027	0.0069	-0.026
1.6125	0.0063	-0.027	0.0069	-0.026
1.61333	0.0063	-0.027	0.0069	-0.026
1.61417	0.0064	-0.027	0.007	-0.026
1.615	0.0064	-0.028	0.007	-0.025
1.61583	0.0064	-0.028	0.007	-0.025
1.61667	0.0065	-0.029	0.007	-0.024
1.6175	0.0065	-0.029	0.0071	-0.023
1.61833	0.0065	-0.029	0.0071	-0.023
1.61917	0.0066	-0.03	0.0071	-0.022
1.62	0.0066	-0.03	0.0072	-0.022
1.62083	0.0066	-0.03	0.0072	-0.022
1.62167	0.0067	-0.029	0.0072	-0.022
1.6225	0.0067	-0.029	0.0073	-0.022
1.62333	0.0067	-0.03	0.0073	-0.021
1.62417	0.0067	-0.029	0.0073	-0.021
1.625	0.0068	-0.028	0.0073	-0.021
1.62583	0.0068	-0.029	0.0074	-0.021
1.62667	0.0069	-0.029	0.0074	-0.022
1.6275	0.0069	-0.029	0.0074	-0.022
1.62833	0.0069	-0.029	0.0074	-0.024
1.62917	0.007	-0.028	0.0074	-0.024
1.63	0.007	-0.028	0.0075	-0.024
1.63083	0.007	-0.028	0.0075	-0.025
1.63167	0.0071	-0.028	0.0076	-0.026
1.6325	0.0071	-0.028	0.0076	-0.027
1.63333	0.0071	-0.027	0.0076	-0.027
1.63417	0.0072	-0.027	0.0076	-0.027
1.635	0.0072	-0.028	0.0077	-0.026
1.63583	0.0072	-0.028	0.0077	-0.026
1.63667	0.0073	-0.028	0.0077	-0.026
1.6375	0.0073	-0.029	0.0077	-0.027
1.63833	0.0073	-0.029	0.0078	-0.027
1.63917	0.0074	-0.03	0.0078	-0.027
1.64	0.0074	-0.029	0.0078	-0.028
1.64083	0.0075	-0.029	0.0079	-0.028
1.64167	0.0075	-0.029	0.0079	-0.028
1.6425	0.0075	-0.029	0.0079	-0.028
1.64333	0.0076	-0.029	0.008	-0.026
1.64417	0.0076	-0.029	0.008	-0.026
1.645	0.0076	-0.029	0.008	-0.027
1.64583	0.0076	-0.029	0.008	-0.027
1.64667	0.0077	-0.028	0.0081	-0.026
1.6475	0.0077	-0.028	0.0081	-0.026
1.64833	0.0077	-0.029	0.0081	-0.028
1.64917	0.0078	-0.029	0.0081	-0.028
1.65	0.0078	-0.029	0.0082	-0.028
1.65083	0.0078	-0.029	0.0082	-0.029
1.65167	0.0079	-0.028	0.0082	-0.029
1.6525	0.0079	-0.029	0.0083	-0.029
1.65333	0.0079	-0.029	0.0083	-0.03
1.65417	0.0079	-0.029	0.0083	-0.03
1.655	0.008	-0.03	0.0083	-0.03
1.65583	0.008	-0.03	0.0083	-0.03
1.65667	0.0081	-0.03	0.0084	-0.03
1.6575	0.0081	-0.031	0.0084	-0.03
1.65833	0.0081	-0.031	0.0084	-0.03
1.65917	0.0082	-0.031	0.0085	-0.029
1.66	0.0082	-0.031	0.0085	-0.029
1.66083	0.0082	-0.029	0.0085	-0.029
1.66167	0.0083	-0.029	0.0086	-0.028
[truncated: 10,006 more rows]

## Sheet: NaClO2+200mM H2SO4
Original Data of Figure 5
NaClO2 only (200 mM NaClO2)
Time [min]	1st		2nd										1st
	IC signal [μS]	UV [mabs]	IC signal [μS]	UV [mabs]									Peak No	Retention Time	Component	Area	Area	Height	Conc.
0	0.0001	-0.004	0.0017	-0.001										[min]		[uS s] / [mABU s]	[%]	[uS] / [mABU]	[ppm]
0.00083	0.0001	-0.004	0.0017	-0.001									CM
0.00167	0.0001	-0.003	0.0017	-0.001									1	1.173		30.304	50.055	1.104
0.0025	0.0001	-0.003	0.0017	-0.001									2	2.273	ClO2	1.063	1.755	0.254	0.300026
0.00333	0.0001	-0.004	0.0018	-0.001									3	2.48	Cl	0.853	1.408	0.199	0.100548
0.00417	0.0001	-0.004	0.0018	-0.002									4	3.739	ClO3	0.145	0.239	0.024	0.045282
0.005	0.0001	-0.004	0.0018	-0.002									5	7.923		28.177	46.542	2.277
0.00583	0.0001	-0.004	0.0018	-0.001									ALL			2.06	100	0.477	0.445857
0.00667	0.0001	-0.004	0.0018	-0.001
0.0075	0.0001	-0.004	0.0019	-0.001
0.00833	0.0001	-0.005	0.0019	-0.001
0.00917	0.0001	-0.005	0.0019	-0.001
0.01	0.0001	-0.005	0.0019	-0.001									2nd
0.01083	0.0001	-0.005	0.002	-0.002									Peak No	Retention Time	Component	Area	Area	Height	Conc.
0.01167	0.0001	-0.005	0.002	-0.002										[min]		[uS s] / [mABU s]	[%]	[uS] / [mABU]	[ppm]
0.0125	0.0001	-0.006	0.002	-0.002									CM
0.01333	0.0001	-0.006	0.0021	-0.002									1	1.181		40.233	57.11	1.189
0.01417	0.0001	-0.006	0.0021	-0.002									2	2.273	ClO2	1.052	1.493	0.251	0.296942
0.015	0.0001	-0.006	0.0021	-0.003									3	2.48	Cl	0.844	1.199	0.199	0.099577
0.01583	0.0001	-0.006	0.0022	-0.003									4	3.739	ClO3	0.157	0.223	0.025	0.049248
0.01667	0.0002	-0.006	0.0022	-0.003									5	7.924		28.161	39.974	2.277
0.0175	0.0002	-0.006	0.0022	-0.003									ALL			2.054	100	0.474	0.445766
0.01833	0.0002	-0.007	0.0022	-0.003
0.01917	0.0002	-0.007	0.0023	-0.003
0.02	0.0002	-0.008	0.0023	-0.003
0.02083	0.0002	-0.008	0.0023	-0.003
0.02167	0.0002	-0.008	0.0024	-0.003
0.0225	0.0002	-0.008	0.0024	-0.002
0.02333	0.0002	-0.007	0.0024	-0.001
0.02417	0.0002	-0.008	0.0024	-0.001
0.025	0.0002	-0.008	0.0025	-0.001
0.02583	0.0003	-0.008	0.0025	-0.001
0.02667	0.0003	-0.008	0.0025	0
0.0275	0.0003	-0.009	0.0026	0
0.02833	0.0003	-0.009	0.0026	-0.002
0.02917	0.0003	-0.009	0.0026	-0.002
0.03	0.0003	-0.009	0.0026	-0.002
0.03083	0.0003	-0.009	0.0027	-0.002
0.03167	0.0003	-0.008	0.0027	-0.003
0.0325	0.0003	-0.007	0.0027	-0.003
0.03333	0.0003	-0.006	0.0028	-0.003
0.03417	0.0003	-0.006	0.0028	-0.003
0.035	0.0003	-0.004	0.0028	-0.002
0.03583	0.0003	-0.004	0.0028	-0.002
0.03667	0.0003	-0.003	0.0029	-0.001
0.0375	0.0003	-0.003	0.0029	0
0.03833	0.0003	-0.004	0.0029	0
0.03917	0.0004	-0.004	0.0029	0
0.04	0.0004	-0.003	0.0029	-0.001
0.04083	0.0004	-0.004	0.003	0
0.04167	0.0004	-0.004	0.003	0
0.0425	0.0003	-0.003	0.003	0
0.04333	0.0003	-0.004	0.003	0
0.04417	0.0003	-0.003	0.003	-0.001
0.045	0.0003	-0.003	0.003	0
0.04583	0.0003	-0.002	0.0031	-0.001
0.04667	0.0003	-0.002	0.0031	-0.001
0.0475	0.0003	-0.003	0.0031	-0.002
0.04833	0.0003	-0.003	0.0031	-0.002
0.04917	0.0003	-0.004	0.0031	-0.002
0.05	0.0003	-0.005	0.0032	-0.002
0.05083	0.0003	-0.005	0.0032	-0.002
0.05167	0.0003	-0.005	0.0032	-0.002
0.0525	0.0003	-0.006	0.0032	-0.003
0.05333	0.0003	-0.006	0.0032	-0.003
0.05417	0.0003	-0.006	0.0032	-0.002
0.055	0.0003	-0.006	0.0032	-0.002
0.05583	0.0003	-0.007	0.0032	-0.002
0.05667	0.0003	-0.007	0.0033	-0.001
0.0575	0.0003	-0.008	0.0033	0
0.05833	0.0003	-0.008	0.0033	-0.001
0.05917	0.0004	-0.008	0.0033	-0.001
0.06	0.0004	-0.008	0.0034	-0.002
0.06083	0.0004	-0.008	0.0034	-0.001
0.06167	0.0004	-0.008	0.0034	-0.001
0.0625	0.0004	-0.007	0.0034	-0.001
0.06333	0.0004	-0.007	0.0035	-0.001
0.06417	0.0004	-0.006	0.0035	-0.001
0.065	0.0005	-0.006	0.0035	0
0.06583	0.0005	-0.005	0.0036	0.001
0.06667	0.0005	-0.005	0.0036	0.001
0.0675	0.0005	-0.005	0.0036	0.001
0.06833	0.0005	-0.005	0.0037	0.001
0.06917	0.0005	-0.005	0.0037	0.001
0.07	0.0006	-0.005	0.0037	0
0.07083	0.0006	-0.005	0.0038	0
0.07167	0.0006	-0.004	0.0038	0
0.0725	0.0006	-0.004	0.0038	-0.001
0.07333	0.0006	-0.003	0.0039	-0.002
0.07417	0.0006	-0.003	0.0039	-0.002
0.075	0.0007	-0.004	0.0039	-0.004
0.07583	0.0007	-0.005	0.004	-0.004
0.07667	0.0007	-0.005	0.004	-0.004
0.0775	0.0007	-0.005	0.004	-0.003
0.07833	0.0007	-0.005	0.004	-0.003
0.07917	0.0007	-0.005	0.0041	-0.003
0.08	0.0008	-0.005	0.0041	-0.003
0.08083	0.0008	-0.005	0.0041	-0.003
0.08167	0.0008	-0.006	0.0041	-0.002
0.0825	0.0008	-0.005	0.0041	-0.003
0.08333	0.0008	-0.006	0.0041	-0.003
0.08417	0.0008	-0.006	0.0042	-0.004
0.085	0.0008	-0.006	0.0042	-0.004
0.08583	0.0008	-0.006	0.0042	-0.004
0.08667	0.0008	-0.006	0.0042	-0.004
0.0875	0.0008	-0.007	0.0042	-0.004
0.08833	0.0008	-0.007	0.0042	-0.004
0.08917	0.0008	-0.007	0.0043	-0.003
0.09	0.0008	-0.007	0.0043	-0.003
0.09083	0.0008	-0.007	0.0043	-0.001
0.09167	0.0008	-0.007	0.0043	-0.001
0.0925	0.0008	-0.007	0.0043	-0.002
0.09333	0.0008	-0.007	0.0043	-0.002
0.09417	0.0008	-0.007	0.0043	-0.002
0.095	0.0008	-0.006	0.0043	-0.002
0.09583	0.0008	-0.007	0.0043	-0.002
0.09667	0.0008	-0.006	0.0043	-0.002
0.0975	0.0008	-0.006	0.0043	-0.002
0.09833	0.0008	-0.005	0.0043	-0.002
0.09917	0.0008	-0.005	0.0043	-0.002
0.1	0.0008	-0.004	0.0044	-0.003
0.10083	0.0008	-0.004	0.0044	-0.004
0.10167	0.0008	-0.004	0.0044	-0.004
0.1025	0.0008	-0.004	0.0044	-0.004
0.10333	0.0008	-0.005	0.0044	-0.004
0.10417	0.0008	-0.005	0.0044	-0.004
0.105	0.0008	-0.006	0.0044	-0.004
0.10583	0.0008	-0.006	0.0044	-0.004
0.10667	0.0008	-0.008	0.0044	-0.002
0.1075	0.0008	-0.008	0.0044	-0.003
0.10833	0.0008	-0.007	0.0044	-0.003
0.10917	0.0007	-0.007	0.0044	-0.002
0.11	0.0007	-0.006	0.0044	-0.002
0.11083	0.0007	-0.006	0.0044	-0.003
0.11167	0.0007	-0.006	0.0044	-0.003
0.1125	0.0007	-0.006	0.0044	-0.003
0.11333	0.0007	-0.006	0.0044	-0.003
0.11417	0.0007	-0.005	0.0044	-0.003
0.115	0.0007	-0.005	0.0044	-0.003
0.11583	0.0007	-0.004	0.0044	-0.003
0.11667	0.0007	-0.005	0.0044	-0.003
0.1175	0.0007	-0.005	0.0044	-0.003
0.11833	0.0007	-0.006	0.0044	-0.003
0.11917	0.0007	-0.006	0.0044	-0.003
0.12	0.0007	-0.006	0.0044	-0.003
0.12083	0.0007	-0.006	0.0044	-0.003
0.12167	0.0007	-0.006	0.0044	-0.003
0.1225	0.0007	-0.005	0.0044	-0.003
0.12333	0.0007	-0.006	0.0044	-0.003
0.12417	0.0007	-0.006	0.0044	-0.002
0.125	0.0007	-0.006	0.0044	-0.001
0.12583	0.0007	-0.006	0.0044	-0.001
0.12667	0.0007	-0.006	0.0044	-0.001
0.1275	0.0007	-0.006	0.0044	-0.001
0.12833	0.0007	-0.005	0.0044	-0.001
0.12917	0.0007	-0.005	0.0044	-0.002
0.13	0.0007	-0.005	0.0044	-0.002
0.13083	0.0007	-0.005	0.0044	-0.003
0.13167	0.0007	-0.005	0.0044	-0.004
0.1325	0.0007	-0.006	0.0044	-0.004
0.13333	0.0007	-0.006	0.0044	-0.005
0.13417	0.0007	-0.006	0.0044	-0.005
0.135	0.0007	-0.006	0.0044	-0.006
0.13583	0.0007	-0.006	0.0044	-0.006
0.13667	0.0007	-0.007	0.0044	-0.006
0.1375	0.0007	-0.006	0.0044	-0.005
0.13833	0.0007	-0.006	0.0044	-0.005
0.13917	0.0007	-0.006	0.0044	-0.005
0.14	0.0007	-0.006	0.0044	-0.005
0.14083	0.0007	-0.006	0.0044	-0.005
0.14167	0.0007	-0.007	0.0044	-0.005
0.1425	0.0007	-0.007	0.0044	-0.005
0.14333	0.0007	-0.007	0.0044	-0.005
0.14417	0.0007	-0.007	0.0044	-0.005
0.145	0.0007	-0.007	0.0044	-0.005
0.14583	0.0007	-0.008	0.0044	-0.004
0.14667	0.0007	-0.007	0.0044	-0.003
0.1475	0.0007	-0.008	0.0044	-0.003
0.14833	0.0007	-0.008	0.0044	-0.003
0.14917	0.0007	-0.008	0.0044	-0.003
0.15	0.0008	-0.009	0.0044	-0.003
0.15083	0.0008	-0.009	0.0044	-0.004
0.15167	0.0008	-0.009	0.0044	-0.003
0.1525	0.0008	-0.008	0.0044	-0.002
0.15333	0.0008	-0.009	0.0044	-0.001
0.15417	0.0008	-0.009	0.0044	-0.001
0.155	0.0008	-0.009	0.0044	-0.001
0.15583	0.0008	-0.008	0.0044	-0.001
0.15667	0.0008	-0.008	0.0044	0
0.1575	0.0008	-0.007	0.0044	0
0.15833	0.0009	-0.007	0.0045	0
0.15917	0.0009	-0.006	0.0045	0.001
0.16	0.0009	-0.006	0.0045	0.001
0.16083	0.0009	-0.005	0.0045	0.002
0.16167	0.0009	-0.005	0.0045	0.001
0.1625	0.0009	-0.004	0.0045	0.001
0.16333	0.001	-0.004	0.0045	0
0.16417	0.001	-0.005	0.0045	0
0.165	0.001	-0.005	0.0045	-0.001
0.16583	0.001	-0.005	0.0046	-0.001
0.16667	0.001	-0.005	0.0046	0.001
0.1675	0.0011	-0.005	0.0046	0.001
0.16833	0.0011	-0.006	0.0046	0.002
0.16917	0.0011	-0.006	0.0046	0.002
0.17	0.0011	-0.006	0.0047	0.001
0.17083	0.0012	-0.005	0.0047	0.001
0.17167	0.0012	-0.005	0.0047	0.001
0.1725	0.0012	-0.005	0.0047	0.001
0.17333	0.0012	-0.004	0.0047	0.002
0.17417	0.0012	-0.004	0.0047	0.002
0.175	0.0013	-0.003	0.0048	0.002
0.17583	0.0013	-0.003	0.0048	0.002
0.17667	0.0013	-0.003	0.0048	0.001
0.1775	0.0013	-0.005	0.0048	0.001
0.17833	0.0014	-0.005	0.0049	0.001
0.17917	0.0014	-0.004	0.0049	0
0.18	0.0014	-0.003	0.0049	0
0.18083	0.0015	-0.003	0.0049	0.001
0.18167	0.0015	-0.004	0.005	0
0.1825	0.0015	-0.005	0.005	0.001
0.18333	0.0016	-0.005	0.005	0.001
0.18417	0.0016	-0.005	0.005	0.001
0.185	0.0016	-0.006	0.005	0.001
0.18583	0.0016	-0.006	0.0051	0.001
0.18667	0.0017	-0.006	0.0051	0.002
0.1875	0.0017	-0.006	0.0051	0.001
0.18833	0.0017	-0.006	0.0051	0.001
0.18917	0.0018	-0.006	0.0051	0.001
0.19	0.0018	-0.006	0.0051	0
0.19083	0.0018	-0.007	0.0052	0
0.19167	0.0018	-0.007	0.0052	-0.001
0.1925	0.0019	-0.007	0.0052	-0.002
0.19333	0.0019	-0.007	0.0052	-0.003
0.19417	0.0019	-0.007	0.0053	-0.003
0.195	0.002	-0.008	0.0053	-0.002
0.19583	0.002	-0.009	0.0053	-0.002
0.19667	0.0021	-0.009	0.0053	-0.002
0.1975	0.0021	-0.01	0.0053	-0.002
0.19833	0.0021	-0.01	0.0054	-0.002
0.19917	0.0022	-0.01	0.0054	-0.002
0.2	0.0022	-0.01	0.0054	-0.003
0.20083	0.0022	-0.01	0.0054	-0.004
0.20167	0.0022	-0.009	0.0054	-0.004
0.2025	0.0023	-0.01	0.0055	-0.004
0.20333	0.0023	-0.01	0.0055	-0.004
0.20417	0.0023	-0.009	0.0055	-0.004
0.205	0.0024	-0.009	0.0055	-0.004
0.20583	0.0024	-0.009	0.0055	-0.004
0.20667	0.0024	-0.01	0.0055	-0.004
0.2075	0.0024	-0.01	0.0056	-0.005
0.20833	0.0025	-0.01	0.0056	-0.005
0.20917	0.0025	-0.009	0.0056	-0.005
0.21	0.0025	-0.009	0.0056	-0.005
0.21083	0.0026	-0.009	0.0056	-0.004
0.21167	0.0026	-0.009	0.0056	-0.003
0.2125	0.0026	-0.009	0.0057	-0.004
0.21333	0.0026	-0.011	0.0057	-0.004
0.21417	0.0026	-0.011	0.0057	-0.004
0.215	0.0026	-0.012	0.0057	-0.003
0.21583	0.0027	-0.011	0.0057	-0.004
0.21667	0.0027	-0.011	0.0058	-0.004
0.2175	0.0027	-0.01	0.0058	-0.004
0.21833	0.0027	-0.009	0.0058	-0.004
0.21917	0.0028	-0.009	0.0058	-0.005
0.22	0.0028	-0.009	0.0058	-0.004
0.22083	0.0028	-0.01	0.0058	-0.004
0.22167	0.0028	-0.01	0.0058	-0.003
0.2225	0.0028	-0.011	0.0059	-0.004
0.22333	0.0029	-0.011	0.0059	-0.004
0.22417	0.0029	-0.011	0.0059	-0.004
0.225	0.0029	-0.011	0.0059	-0.004
0.22583	0.0029	-0.011	0.0059	-0.005
0.22667	0.0029	-0.011	0.0059	-0.005
0.2275	0.003	-0.011	0.006	-0.004
0.22833	0.003	-0.011	0.006	-0.004
0.22917	0.003	-0.01	0.006	-0.004
0.23	0.003	-0.01	0.006	-0.005
0.23083	0.003	-0.01	0.006	-0.003
0.23167	0.0031	-0.009	0.006	-0.003
0.2325	0.0031	-0.009	0.006	-0.003
0.23333	0.0031	-0.009	0.0061	-0.004
0.23417	0.0031	-0.009	0.0061	-0.003
0.235	0.0031	-0.009	0.0061	-0.004
0.23583	0.0032	-0.01	0.0061	-0.005
0.23667	0.0032	-0.01	0.0061	-0.006
0.2375	0.0032	-0.01	0.0061	-0.006
0.23833	0.0032	-0.009	0.0061	-0.007
0.23917	0.0032	-0.009	0.0062	-0.007
0.24	0.0032	-0.01	0.0062	-0.007
0.24083	0.0032	-0.01	0.0062	-0.008
0.24167	0.0032	-0.01	0.0062	-0.007
0.2425	0.0033	-0.009	0.0062	-0.008
0.24333	0.0033	-0.008	0.0062	-0.008
0.24417	0.0033	-0.008	0.0062	-0.008
0.245	0.0033	-0.007	0.0063	-0.008
0.24583	0.0033	-0.007	0.0063	-0.008
0.24667	0.0033	-0.007	0.0063	-0.008
0.2475	0.0034	-0.007	0.0063	-0.008
0.24833	0.0034	-0.007	0.0063	-0.007
0.24917	0.0034	-0.007	0.0063	-0.006
0.25	0.0034	-0.008	0.0063	-0.006
0.25083	0.0034	-0.008	0.0063	-0.006
0.25167	0.0034	-0.008	0.0063	-0.006
0.2525	0.0034	-0.009	0.0063	-0.005
0.25333	0.0035	-0.009	0.0063	-0.005
0.25417	0.0035	-0.009	0.0064	-0.005
0.255	0.0035	-0.009	0.0064	-0.005
0.25583	0.0035	-0.009	0.0064	-0.005
0.25667	0.0035	-0.01	0.0064	-0.005
0.2575	0.0035	-0.01	0.0064	-0.005
0.25833	0.0035	-0.01	0.0064	-0.004
0.25917	0.0036	-0.011	0.0064	-0.004
0.26	0.0036	-0.012	0.0064	-0.004
0.26083	0.0036	-0.014	0.0064	-0.004
0.26167	0.0036	-0.014	0.0065	-0.004
0.2625	0.0036	-0.014	0.0065	-0.004
0.26333	0.0036	-0.014	0.0065	-0.004
0.26417	0.0036	-0.013	0.0065	-0.004
0.265	0.0037	-0.013	0.0065	-0.004
0.26583	0.0037	-0.014	0.0065	-0.004
0.26667	0.0037	-0.013	0.0065	-0.004
0.2675	0.0037	-0.013	0.0065	-0.004
0.26833	0.0037	-0.013	0.0065	-0.004
0.26917	0.0037	-0.013	0.0066	-0.004
0.27	0.0037	-0.012	0.0066	-0.004
0.27083	0.0037	-0.012	0.0066	-0.003
0.27167	0.0038	-0.012	0.0066	-0.002
0.2725	0.0038	-0.012	0.0066	-0.001
0.27333	0.0038	-0.012	0.0066	0.001
0.27417	0.0038	-0.012	0.0066	0
0.275	0.0038	-0.012	0.0066	0.001
0.27583	0.0038	-0.012	0.0067	0.001
0.27667	0.0038	-0.012	0.0067	0.001
0.2775	0.0038	-0.012	0.0067	0.001
0.27833	0.0039	-0.011	0.0067	0.001
0.27917	0.0039	-0.01	0.0067	0.001
0.28	0.0039	-0.01	0.0067	0.001
0.28083	0.0039	-0.011	0.0067	0
0.28167	0.0039	-0.011	0.0067	0
0.2825	0.0039	-0.011	0.0068	0
0.28333	0.0039	-0.012	0.0068	0
0.28417	0.0039	-0.011	0.0068	-0.001
0.285	0.0039	-0.011	0.0068	-0.001
0.28583	0.004	-0.011	0.0068	-0.001
0.28667	0.004	-0.012	0.0068	-0.001
0.2875	0.004	-0.012	0.0068	0
0.28833	0.004	-0.013	0.0069	0.001
0.28917	0.004	-0.012	0.0069	0.002
0.29	0.004	-0.011	0.0069	0.002
0.29083	0.004	-0.01	0.0069	0.002
0.29167	0.004	-0.01	0.0069	0.001
0.2925	0.004	-0.01	0.0069	0.001
0.29333	0.004	-0.01	0.007	0.001
0.29417	0.004	-0.01	0.007	0.001
0.295	0.004	-0.01	0.007	-0.001
0.29583	0.0041	-0.01	0.007	-0.001
0.29667	0.0041	-0.01	0.007	-0.002
0.2975	0.0041	-0.01	0.0071	-0.002
0.29833	0.0041	-0.01	0.0071	-0.003
0.29917	0.0041	-0.011	0.0071	-0.003
0.3	0.0041	-0.011	0.0071	-0.003
0.30083	0.0041	-0.011	0.0071	-0.004
0.30167	0.0041	-0.012	0.0071	-0.004
0.3025	0.0041	-0.012	0.0071	-0.003
0.30333	0.0041	-0.012	0.0072	-0.003
0.30417	0.0041	-0.012	0.0072	-0.003
0.305	0.0041	-0.011	0.0072	-0.003
0.30583	0.0041	-0.01	0.0072	-0.002
0.30667	0.0041	-0.01	0.0072	-0.002
0.3075	0.0042	-0.01	0.0072	-0.001
0.30833	0.0042	-0.01	0.0072	-0.001
0.30917	0.0042	-0.01	0.0072	-0.001
0.31	0.0042	-0.01	0.0072	-0.001
0.31083	0.0042	-0.01	0.0073	-0.001
0.31167	0.0042	-0.01	0.0073	-0.002
0.3125	0.0042	-0.01	0.0073	-0.003
0.31333	0.0042	-0.01	0.0073	-0.003
0.31417	0.0042	-0.01	0.0073	-0.003
0.315	0.0042	-0.01	0.0073	-0.003
0.31583	0.0042	-0.01	0.0074	-0.003
0.31667	0.0042	-0.01	0.0074	-0.004
0.3175	0.0042	-0.01	0.0074	-0.004
0.31833	0.0042	-0.01	0.0074	-0.005
0.31917	0.0042	-0.01	0.0074	-0.005
0.32	0.0043	-0.01	0.0074	-0.005
0.32083	0.0043	-0.01	0.0074	-0.006
0.32167	0.0043	-0.011	0.0075	-0.006
0.3225	0.0043	-0.01	0.0075	-0.005
0.32333	0.0043	-0.01	0.0075	-0.006
0.32417	0.0043	-0.01	0.0075	-0.006
0.325	0.0043	-0.01	0.0075	-0.006
0.32583	0.0043	-0.01	0.0075	-0.007
0.32667	0.0043	-0.01	0.0075	-0.007
0.3275	0.0043	-0.01	0.0075	-0.006
0.32833	0.0043	-0.01	0.0076	-0.006
0.32917	0.0043	-0.01	0.0076	-0.006
0.33	0.0043	-0.01	0.0076	-0.006
0.33083	0.0043	-0.008	0.0076	-0.007
0.33167	0.0043	-0.008	0.0076	-0.007
0.3325	0.0043	-0.008	0.0076	-0.008
0.33333	0.0043	-0.008	0.0076	-0.008
0.33417	0.0043	-0.008	0.0076	-0.008
0.335	0.0043	-0.009	0.0076	-0.008
0.33583	0.0043	-0.009	0.0077	-0.007
0.33667	0.0043	-0.008	0.0077	-0.007
0.3375	0.0043	-0.009	0.0077	-0.007
0.33833	0.0043	-0.01	0.0077	-0.007
0.33917	0.0043	-0.01	0.0077	-0.008
0.34	0.0043	-0.01	0.0077	-0.008
0.34083	0.0043	-0.01	0.0077	-0.008
0.34167	0.0043	-0.009	0.0077	-0.008
0.3425	0.0043	-0.009	0.0077	-0.008
0.34333	0.0043	-0.009	0.0078	-0.007
0.34417	0.0043	-0.009	0.0078	-0.007
0.345	0.0043	-0.009	0.0078	-0.007
0.34583	0.0044	-0.009	0.0078	-0.006
0.34667	0.0044	-0.009	0.0078	-0.006
0.3475	0.0044	-0.009	0.0078	-0.006
0.34833	0.0044	-0.008	0.0078	-0.006
0.34917	0.0044	-0.008	0.0078	-0.006
0.35	0.0044	-0.008	0.0078	-0.006
0.35083	0.0044	-0.008	0.0078	-0.006
0.35167	0.0044	-0.008	0.0078	-0.006
0.3525	0.0044	-0.01	0.0078	-0.007
0.35333	0.0044	-0.01	0.0078	-0.008
0.35417	0.0044	-0.011	0.0078	-0.008
0.355	0.0044	-0.011	0.0079	-0.007
0.35583	0.0044	-0.012	0.0079	-0.005
0.35667	0.0044	-0.012	0.0079	-0.005
0.3575	0.0044	-0.011	0.0079	-0.004
0.35833	0.0044	-0.011	0.0079	-0.004
0.35917	0.0044	-0.011	0.0079	-0.004
0.36	0.0044	-0.01	0.0079	-0.004
0.36083	0.0044	-0.01	0.0079	-0.004
0.36167	0.0044	-0.01	0.0079	-0.004
0.3625	0.0044	-0.009	0.0079	-0.005
0.36333	0.0044	-0.009	0.0079	-0.005
0.36417	0.0044	-0.009	0.0079	-0.005
0.365	0.0044	-0.01	0.0079	-0.005
0.36583	0.0044	-0.009	0.0079	-0.006
0.36667	0.0044	-0.01	0.0079	-0.006
0.3675	0.0044	-0.01	0.0079	-0.006
0.36833	0.0044	-0.01	0.0079	-0.005
0.36917	0.0044	-0.01	0.0079	-0.005
0.37	0.0044	-0.011	0.0079	-0.006
0.37083	0.0044	-0.011	0.0079	-0.006
0.37167	0.0044	-0.011	0.0079	-0.007
0.3725	0.0044	-0.011	0.008	-0.006
0.37333	0.0044	-0.011	0.008	-0.006
0.37417	0.0044	-0.011	0.008	-0.006
0.375	0.0044	-0.011	0.008	-0.006
0.37583	0.0044	-0.011	0.008	-0.006
0.37667	0.0044	-0.012	0.008	-0.006
0.3775	0.0044	-0.011	0.008	-0.006
0.37833	0.0044	-0.011	0.008	-0.006
0.37917	0.0044	-0.012	0.008	-0.006
0.38	0.0044	-0.012	0.008	-0.006
0.38083	0.0044	-0.012	0.008	-0.006
0.38167	0.0044	-0.011	0.008	-0.006
0.3825	0.0044	-0.011	0.008	-0.007
0.38333	0.0044	-0.012	0.008	-0.007
0.38417	0.0044	-0.012	0.008	-0.007
0.385	0.0044	-0.012	0.008	-0.008
0.38583	0.0044	-0.012	0.008	-0.008
0.38667	0.0044	-0.013	0.008	-0.008
0.3875	0.0044	-0.013	0.008	-0.008
0.38833	0.0044	-0.013	0.008	-0.008
0.38917	0.0044	-0.013	0.008	-0.009
0.39	0.0044	-0.013	0.008	-0.009
0.39083	0.0044	-0.014	0.008	-0.008
0.39167	0.0044	-0.014	0.008	-0.009
0.3925	0.0044	-0.015	0.008	-0.008
0.39333	0.0045	-0.015	0.008	-0.008
0.39417	0.0045	-0.014	0.008	-0.007
0.395	0.0045	-0.013	0.008	-0.005
0.39583	0.0045	-0.013	0.008	-0.005
0.39667	0.0045	-0.013	0.008	-0.005
0.3975	0.0045	-0.013	0.008	-0.005
0.39833	0.0045	-0.012	0.008	-0.005
0.39917	0.0045	-0.013	0.008	-0.004
0.4	0.0045	-0.013	0.008	-0.004
0.40083	0.0045	-0.013	0.008	-0.004
0.40167	0.0045	-0.013	0.008	-0.005
0.4025	0.0045	-0.014	0.008	-0.005
0.40333	0.0045	-0.014	0.008	-0.005
0.40417	0.0045	-0.013	0.008	-0.005
0.405	0.0045	-0.014	0.008	-0.005
0.40583	0.0045	-0.014	0.008	-0.005
0.40667	0.0045	-0.014	0.008	-0.004
0.4075	0.0045	-0.014	0.008	-0.003
0.40833	0.0045	-0.015	0.008	-0.003
0.40917	0.0045	-0.014	0.008	-0.003
0.41	0.0045	-0.014	0.008	-0.003
0.41083	0.0045	-0.014	0.008	-0.004
0.41167	0.0045	-0.015	0.008	-0.005
0.4125	0.0045	-0.015	0.008	-0.005
0.41333	0.0045	-0.015	0.008	-0.005
0.41417	0.0045	-0.015	0.008	-0.006
0.415	0.0046	-0.016	0.008	-0.006
0.41583	0.0046	-0.015	0.008	-0.006
0.41667	0.0046	-0.015	0.008	-0.006
0.4175	0.0046	-0.015	0.008	-0.006
0.41833	0.0046	-0.016	0.008	-0.006
0.41917	0.0046	-0.016	0.008	-0.006
0.42	0.0046	-0.016	0.008	-0.007
0.42083	0.0046	-0.016	0.008	-0.007
0.42167	0.0046	-0.016	0.008	-0.008
0.4225	0.0046	-0.017	0.008	-0.007
0.42333	0.0046	-0.016	0.008	-0.007
0.42417	0.0046	-0.016	0.008	-0.007
0.425	0.0046	-0.015	0.008	-0.006
0.42583	0.0046	-0.015	0.008	-0.006
0.42667	0.0046	-0.017	0.008	-0.006
0.4275	0.0046	-0.017	0.0081	-0.006
0.42833	0.0046	-0.017	0.0081	-0.007
0.42917	0.0046	-0.017	0.0081	-0.007
0.43	0.0046	-0.016	0.0081	-0.008
0.43083	0.0046	-0.016	0.0081	-0.007
0.43167	0.0046	-0.015	0.0081	-0.007
0.4325	0.0046	-0.015	0.0081	-0.007
0.43333	0.0046	-0.015	0.0081	-0.006
0.43417	0.0046	-0.014	0.0081	-0.006
0.435	0.0046	-0.013	0.0081	-0.006
0.43583	0.0046	-0.013	0.0081	-0.006
0.43667	0.0046	-0.013	0.0081	-0.006
0.4375	0.0046	-0.013	0.0081	-0.006
0.43833	0.0046	-0.013	0.0081	-0.006
0.43917	0.0046	-0.013	0.0081	-0.006
0.44	0.0046	-0.013	0.0081	-0.006
0.44083	0.0046	-0.013	0.0082	-0.005
0.44167	0.0046	-0.013	0.0082	-0.005
0.4425	0.0046	-0.013	0.0082	-0.005
0.44333	0.0046	-0.013	0.0082	-0.006
0.44417	0.0046	-0.013	0.0082	-0.007
0.445	0.0046	-0.013	0.0082	-0.007
0.44583	0.0046	-0.013	0.0082	-0.008
0.44667	0.0046	-0.014	0.0082	-0.008
0.4475	0.0046	-0.014	0.0082	-0.009
0.44833	0.0046	-0.014	0.0082	-0.009
0.44917	0.0046	-0.014	0.0082	-0.009
0.45	0.0046	-0.013	0.0082	-0.009
0.45083	0.0046	-0.013	0.0082	-0.009
0.45167	0.0047	-0.013	0.0082	-0.009
0.4525	0.0047	-0.012	0.0082	-0.01
0.45333	0.0047	-0.011	0.0082	-0.01
0.45417	0.0047	-0.011	0.0082	-0.011
0.455	0.0047	-0.011	0.0083	-0.011
0.45583	0.0047	-0.011	0.0083	-0.012
0.45667	0.0047	-0.011	0.0083	-0.011
0.4575	0.0047	-0.011	0.0083	-0.011
0.45833	0.0047	-0.011	0.0083	-0.01
0.45917	0.0047	-0.011	0.0083	-0.01
0.46	0.0047	-0.011	0.0083	-0.01
0.46083	0.0047	-0.012	0.0083	-0.009
0.46167	0.0047	-0.013	0.0083	-0.009
0.4625	0.0047	-0.013	0.0084	-0.009
0.46333	0.0047	-0.014	0.0084	-0.009
0.46417	0.0047	-0.015	0.0084	-0.009
0.465	0.0047	-0.016	0.0084	-0.008
0.46583	0.0047	-0.017	0.0084	-0.009
0.46667	0.0047	-0.016	0.0084	-0.008
0.4675	0.0047	-0.016	0.0084	-0.008
0.46833	0.0047	-0.015	0.0084	-0.008
0.46917	0.0047	-0.015	0.0084	-0.008
0.47	0.0047	-0.015	0.0085	-0.008
0.47083	0.0048	-0.015	0.0085	-0.007
0.47167	0.0048	-0.015	0.0085	-0.008
0.4725	0.0048	-0.016	0.0085	-0.007
0.47333	0.0048	-0.016	0.0085	-0.007
0.47417	0.0048	-0.016	0.0085	-0.007
0.475	0.0048	-0.016	0.0085	-0.007
0.47583	0.0048	-0.017	0.0085	-0.007
0.47667	0.0048	-0.017	0.0085	-0.006
0.4775	0.0048	-0.017	0.0086	-0.007
0.47833	0.0048	-0.017	0.0086	-0.007
0.47917	0.0048	-0.016	0.0086	-0.006
0.48	0.0048	-0.016	0.0086	-0.007
0.48083	0.0048	-0.016	0.0086	-0.007
0.48167	0.0048	-0.015	0.0086	-0.007
0.4825	0.0048	-0.016	0.0086	-0.008
0.48333	0.0048	-0.016	0.0086	-0.008
0.48417	0.0048	-0.016	0.0087	-0.009
0.485	0.0048	-0.017	0.0087	-0.008
0.48583	0.0049	-0.018	0.0087	-0.008
0.48667	0.0049	-0.017	0.0087	-0.008
0.4875	0.0049	-0.018	0.0087	-0.007
0.48833	0.0049	-0.017	0.0087	-0.007
0.48917	0.0049	-0.016	0.0087	-0.006
0.49	0.0049	-0.016	0.0087	-0.006
0.49083	0.0049	-0.016	0.0087	-0.006
0.49167	0.0049	-0.016	0.0088	-0.007
0.4925	0.0049	-0.016	0.0088	-0.006
0.49333	0.0049	-0.016	0.0088	-0.006
0.49417	0.0049	-0.016	0.0088	-0.007
0.495	0.0049	-0.016	0.0088	-0.007
0.49583	0.0049	-0.016	0.0088	-0.007
0.49667	0.005	-0.016	0.0089	-0.007
0.4975	0.005	-0.015	0.0089	-0.007
0.49833	0.005	-0.015	0.0089	-0.007
0.49917	0.005	-0.015	0.0089	-0.008
0.5	0.005	-0.016	0.0089	-0.008
0.50083	0.005	-0.016	0.0089	-0.008
0.50167	0.005	-0.017	0.0089	-0.009
0.5025	0.005	-0.017	0.0089	-0.009
0.50333	0.005	-0.016	0.009	-0.009
0.50417	0.005	-0.016	0.009	-0.01
0.505	0.005	-0.016	0.009	-0.01
0.50583	0.005	-0.016	0.009	-0.011
0.50667	0.005	-0.015	0.009	-0.011
0.5075	0.005	-0.015	0.009	-0.011
0.50833	0.0051	-0.015	0.009	-0.011
0.50917	0.0051	-0.015	0.0091	-0.011
0.51	0.0051	-0.014	0.0091	-0.012
0.51083	0.0051	-0.013	0.0091	-0.012
0.51167	0.0051	-0.013	0.0091	-0.011
0.5125	0.0051	-0.012	0.0091	-0.011
0.51333	0.0051	-0.013	0.0091	-0.011
0.51417	0.0051	-0.013	0.0091	-0.011
0.515	0.0051	-0.014	0.0092	-0.01
0.51583	0.0051	-0.014	0.0092	-0.009
0.51667	0.0052	-0.015	0.0092	-0.009
0.5175	0.0052	-0.015	0.0092	-0.009
0.51833	0.0052	-0.015	0.0093	-0.009
0.51917	0.0052	-0.015	0.0093	-0.009
0.52	0.0052	-0.015	0.0093	-0.009
0.52083	0.0052	-0.014	0.0093	-0.009
0.52167	0.0052	-0.014	0.0093	-0.009
0.5225	0.0052	-0.014	0.0093	-0.01
0.52333	0.0052	-0.014	0.0093	-0.01
0.52417	0.0052	-0.014	0.0094	-0.01
0.525	0.0052	-0.014	0.0094	-0.01
0.52583	0.0053	-0.014	0.0094	-0.01
0.52667	0.0053	-0.014	0.0094	-0.01
0.5275	0.0053	-0.014	0.0094	-0.009
0.52833	0.0053	-0.015	0.0094	-0.01
0.52917	0.0053	-0.015	0.0095	-0.01
0.53	0.0053	-0.016	0.0095	-0.01
0.53083	0.0053	-0.017	0.0095	-0.01
0.53167	0.0054	-0.017	0.0095	-0.01
0.5325	0.0054	-0.017	0.0095	-0.01
0.53333	0.0054	-0.017	0.0095	-0.01
0.53417	0.0054	-0.017	0.0096	-0.01
0.535	0.0054	-0.017	0.0096	-0.011
0.53583	0.0054	-0.015	0.0096	-0.011
0.53667	0.0054	-0.016	0.0096	-0.011
0.5375	0.0054	-0.016	0.0096	-0.011
0.53833	0.0054	-0.016	0.0096	-0.012
0.53917	0.0054	-0.016	0.0096	-0.012
0.54	0.0055	-0.016	0.0096	-0.013
0.54083	0.0055	-0.016	0.0097	-0.013
0.54167	0.0055	-0.017	0.0097	-0.012
0.5425	0.0055	-0.016	0.0097	-0.013
0.54333	0.0055	-0.016	0.0097	-0.013
0.54417	0.0055	-0.016	0.0097	-0.013
0.545	0.0055	-0.015	0.0097	-0.013
0.54583	0.0055	-0.016	0.0097	-0.014
0.54667	0.0055	-0.015	0.0098	-0.014
0.5475	0.0055	-0.015	0.0098	-0.014
0.54833	0.0056	-0.015	0.0098	-0.014
0.54917	0.0056	-0.015	0.0098	-0.013
0.55	0.0056	-0.015	0.0098	-0.013
0.55083	0.0056	-0.015	0.0098	-0.012
0.55167	0.0056	-0.015	0.0098	-0.012
0.5525	0.0056	-0.015	0.0098	-0.011
0.55333	0.0056	-0.014	0.0099	-0.012
0.55417	0.0056	-0.014	0.0099	-0.013
0.555	0.0056	-0.014	0.0099	-0.013
0.55583	0.0056	-0.014	0.0099	-0.013
0.55667	0.0056	-0.014	0.0099	-0.013
0.5575	0.0057	-0.014	0.0099	-0.013
0.55833	0.0057	-0.014	0.01	-0.013
0.55917	0.0057	-0.014	0.01	-0.012
0.56	0.0057	-0.014	0.01	-0.013
0.56083	0.0057	-0.013	0.01	-0.013
0.56167	0.0057	-0.013	0.01	-0.012
0.5625	0.0057	-0.012	0.01	-0.012
0.56333	0.0057	-0.013	0.01	-0.01
0.56417	0.0058	-0.013	0.01	-0.01
0.565	0.0058	-0.013	0.0101	-0.01
0.56583	0.0058	-0.014	0.0101	-0.01
0.56667	0.0058	-0.014	0.0101	-0.01
0.5675	0.0058	-0.014	0.0101	-0.01
0.56833	0.0058	-0.014	0.0101	-0.01
0.56917	0.0058	-0.013	0.0101	-0.009
0.57	0.0058	-0.013	0.0101	-0.009
0.57083	0.0058	-0.013	0.0101	-0.008
0.57167	0.0059	-0.013	0.0101	-0.008
0.5725	0.0059	-0.013	0.0102	-0.008
0.57333	0.0059	-0.013	0.0102	-0.008
0.57417	0.0059	-0.014	0.0102	-0.008
0.575	0.0059	-0.013	0.0102	-0.008
0.57583	0.0059	-0.014	0.0102	-0.009
0.57667	0.0059	-0.013	0.0102	-0.009
0.5775	0.0059	-0.013	0.0102	-0.009
0.57833	0.006	-0.013	0.0103	-0.011
0.57917	0.006	-0.013	0.0103	-0.011
0.58	0.006	-0.012	0.0103	-0.01
0.58083	0.006	-0.011	0.0103	-0.011
0.58167	0.006	-0.012	0.0103	-0.012
0.5825	0.006	-0.012	0.0103	-0.012
0.58333	0.006	-0.012	0.0103	-0.013
0.58417	0.006	-0.012	0.0104	-0.013
0.585	0.0061	-0.012	0.0104	-0.014
0.58583	0.0061	-0.013	0.0104	-0.014
0.58667	0.0061	-0.013	0.0104	-0.013
0.5875	0.0061	-0.014	0.0104	-0.013
0.58833	0.0061	-0.013	0.0104	-0.012
0.58917	0.0061	-0.014	0.0104	-0.012
0.59	0.0061	-0.014	0.0104	-0.011
0.59083	0.0061	-0.015	0.0104	-0.011
0.59167	0.0061	-0.014	0.0105	-0.01
0.5925	0.0061	-0.014	0.0105	-0.01
0.59333	0.0061	-0.013	0.0105	-0.01
0.59417	0.0062	-0.014	0.0105	-0.01
0.595	0.0062	-0.014	0.0105	-0.01
0.59583	0.0062	-0.014	0.0105	-0.009
0.59667	0.0062	-0.015	0.0105	-0.009
0.5975	0.0062	-0.015	0.0105	-0.009
0.59833	0.0062	-0.015	0.0105	-0.01
0.59917	0.0062	-0.016	0.0106	-0.01
0.6	0.0062	-0.015	0.0106	-0.009
0.60083	0.0062	-0.016	0.0106	-0.008
0.60167	0.0062	-0.016	0.0106	-0.008
0.6025	0.0062	-0.016	0.0106	-0.008
0.60333	0.0062	-0.017	0.0106	-0.009
0.60417	0.0062	-0.017	0.0106	-0.009
0.605	0.0063	-0.017	0.0106	-0.009
0.60583	0.0063	-0.017	0.0106	-0.008
0.60667	0.0063	-0.017	0.0107	-0.008
0.6075	0.0063	-0.017	0.0107	-0.008
0.60833	0.0063	-0.017	0.0107	-0.009
0.60917	0.0063	-0.017	0.0107	-0.01
0.61	0.0063	-0.017	0.0107	-0.01
0.61083	0.0063	-0.017	0.0107	-0.01
0.61167	0.0063	-0.017	0.0107	-0.01
0.6125	0.0063	-0.017	0.0107	-0.01
0.61333	0.0063	-0.017	0.0108	-0.01
0.61417	0.0063	-0.018	0.0108	-0.01
0.615	0.0063	-0.018	0.0108	-0.01
0.61583	0.0063	-0.018	0.0108	-0.01
0.61667	0.0063	-0.019	0.0108	-0.009
0.6175	0.0063	-0.019	0.0108	-0.008
0.61833	0.0063	-0.019	0.0108	-0.008
0.61917	0.0063	-0.018	0.0108	-0.008
0.62	0.0063	-0.018	0.0109	-0.008
0.62083	0.0064	-0.018	0.0109	-0.009
0.62167	0.0064	-0.018	0.0109	-0.01
0.6225	0.0064	-0.018	0.0109	-0.01
0.62333	0.0064	-0.018	0.0109	-0.011
0.62417	0.0064	-0.018	0.0109	-0.011
0.625	0.0064	-0.018	0.0109	-0.011
0.62583	0.0064	-0.017	0.0109	-0.011
0.62667	0.0064	-0.017	0.0109	-0.011
0.6275	0.0064	-0.017	0.0109	-0.011
0.62833	0.0064	-0.017	0.0109	-0.01
0.62917	0.0064	-0.017	0.011	-0.01
0.63	0.0064	-0.018	0.011	-0.01
0.63083	0.0064	-0.018	0.011	-0.01
0.63167	0.0064	-0.019	0.011	-0.009
0.6325	0.0064	-0.019	0.011	-0.009
0.63333	0.0064	-0.018	0.011	-0.009
0.63417	0.0064	-0.018	0.011	-0.008
0.635	0.0064	-0.019	0.011	-0.008
0.63583	0.0064	-0.019	0.011	-0.008
0.63667	0.0064	-0.019	0.011	-0.01
0.6375	0.0064	-0.019	0.011	-0.011
0.63833	0.0064	-0.02	0.0111	-0.012
0.63917	0.0064	-0.019	0.0111	-0.013
0.64	0.0064	-0.018	0.0111	-0.013
0.64083	0.0064	-0.018	0.0111	-0.014
0.64167	0.0064	-0.017	0.0111	-0.014
0.6425	0.0064	-0.017	0.0111	-0.014
0.64333	0.0064	-0.015	0.0111	-0.014
0.64417	0.0064	-0.015	0.0111	-0.013
0.645	0.0064	-0.015	0.0111	-0.013
0.64583	0.0064	-0.015	0.0111	-0.013
0.64667	0.0064	-0.015	0.0111	-0.013
0.6475	0.0064	-0.015	0.0111	-0.013
0.64833	0.0064	-0.015	0.0111	-0.013
0.64917	0.0064	-0.015	0.0111	-0.013
0.65	0.0064	-0.015	0.0111	-0.013
0.65083	0.0064	-0.017	0.0111	-0.013
0.65167	0.0064	-0.017	0.0112	-0.013
0.6525	0.0064	-0.016	0.0112	-0.014
0.65333	0.0064	-0.015	0.0112	-0.014
0.65417	0.0064	-0.015	0.0112	-0.014
0.655	0.0064	-0.015	0.0112	-0.014
0.65583	0.0064	-0.014	0.0112	-0.013
0.65667	0.0064	-0.015	0.0112	-0.013
0.6575	0.0064	-0.016	0.0112	-0.013
0.65833	0.0064	-0.016	0.0112	-0.013
0.65917	0.0065	-0.016	0.0112	-0.013
0.66	0.0065	-0.017	0.0112	-0.013
0.66083	0.0065	-0.017	0.0112	-0.013
0.66167	0.0065	-0.017	0.0112	-0.013
0.6625	0.0065	-0.017	0.0112	-0.013
0.66333	0.0065	-0.016	0.0112	-0.012
0.66417	0.0065	-0.016	0.0112	-0.013
0.665	0.0065	-0.016	0.0112	-0.014
0.66583	0.0065	-0.017	0.0112	-0.014
0.66667	0.0065	-0.018	0.0112	-0.014
0.6675	0.0065	-0.018	0.0111	-0.014
0.66833	0.0065	-0.017	0.0111	-0.013
0.66917	0.0065	-0.016	0.0111	-0.013
0.67	0.0065	-0.016	0.0111	-0.013
0.67083	0.0065	-0.016	0.0111	-0.013
0.67167	0.0065	-0.015	0.0111	-0.013
0.6725	0.0065	-0.015	0.0111	-0.013
0.67333	0.0065	-0.015	0.0111	-0.012
0.67417	0.0065	-0.015	0.0111	-0.012
0.675	0.0065	-0.015	0.0111	-0.013
0.67583	0.0065	-0.015	0.0111	-0.013
0.67667	0.0065	-0.015	0.011	-0.014
0.6775	0.0065	-0.015	0.011	-0.014
0.67833	0.0065	-0.016	0.011	-0.014
0.67917	0.0065	-0.016	0.011	-0.015
0.68	0.0065	-0.017	0.011	-0.015
0.68083	0.0065	-0.017	0.011	-0.016
0.68167	0.0065	-0.017	0.011	-0.016
0.6825	0.0065	-0.017	0.011	-0.016
0.68333	0.0065	-0.018	0.011	-0.016
0.68417	0.0065	-0.017	0.011	-0.017
0.685	0.0065	-0.017	0.011	-0.017
0.68583	0.0065	-0.017	0.011	-0.016
0.68667	0.0065	-0.016	0.011	-0.016
0.6875	0.0065	-0.016	0.011	-0.015
0.68833	0.0065	-0.016	0.011	-0.014
0.68917	0.0065	-0.017	0.011	-0.014
0.69	0.0065	-0.018	0.011	-0.014
0.69083	0.0065	-0.018	0.011	-0.014
0.69167	0.0065	-0.018	0.0109	-0.015
0.6925	0.0065	-0.017	0.0109	-0.015
0.69333	0.0065	-0.016	0.0109	-0.015
0.69417	0.0065	-0.016	0.0109	-0.015
0.695	0.0065	-0.015	0.0109	-0.015
0.69583	0.0065	-0.015	0.0109	-0.015
0.69667	0.0065	-0.015	0.0109	-0.015
0.6975	0.0065	-0.015	0.0109	-0.014
0.69833	0.0065	-0.015	0.011	-0.013
0.69917	0.0065	-0.015	0.011	-0.013
0.7	0.0065	-0.015	0.011	-0.013
0.70083	0.0065	-0.014	0.011	-0.014
0.70167	0.0065	-0.014	0.011	-0.014
0.7025	0.0065	-0.014	0.011	-0.014
0.70333	0.0065	-0.014	0.011	-0.014
0.70417	0.0065	-0.015	0.011	-0.013
0.705	0.0065	-0.015	0.011	-0.013
0.70583	0.0065	-0.014	0.011	-0.014
0.70667	0.0065	-0.015	0.011	-0.014
0.7075	0.0065	-0.015	0.011	-0.014
0.70833	0.0065	-0.015	0.011	-0.014
0.70917	0.0065	-0.015	0.011	-0.014
0.71	0.0065	-0.015	0.011	-0.014
0.71083	0.0065	-0.015	0.0111	-0.013
0.71167	0.0065	-0.013	0.0111	-0.014
0.7125	0.0065	-0.013	0.0111	-0.014
0.71333	0.0065	-0.014	0.0111	-0.014
0.71417	0.0065	-0.014	0.0111	-0.015
0.715	0.0065	-0.014	0.0111	-0.014
0.71583	0.0065	-0.015	0.0111	-0.014
0.71667	0.0065	-0.015	0.0111	-0.014
0.7175	0.0065	-0.016	0.0111	-0.013
0.71833	0.0065	-0.016	0.0111	-0.012
0.71917	0.0065	-0.015	0.0112	-0.012
0.72	0.0066	-0.015	0.0112	-0.012
0.72083	0.0066	-0.015	0.0112	-0.012
0.72167	0.0066	-0.015	0.0112	-0.012
0.7225	0.0066	-0.014	0.0112	-0.013
0.72333	0.0066	-0.014	0.0112	-0.013
0.72417	0.0066	-0.014	0.0113	-0.013
0.725	0.0066	-0.016	0.0113	-0.014
0.72583	0.0066	-0.016	0.0113	-0.014
0.72667	0.0066	-0.015	0.0113	-0.015
0.7275	0.0066	-0.016	0.0113	-0.015
0.72833	0.0066	-0.017	0.0113	-0.015
0.72917	0.0066	-0.017	0.0113	-0.015
0.73	0.0066	-0.017	0.0114	-0.015
0.73083	0.0066	-0.017	0.0114	-0.015
0.73167	0.0066	-0.016	0.0114	-0.015
0.7325	0.0066	-0.015	0.0114	-0.015
0.73333	0.0066	-0.016	0.0114	-0.015
0.73417	0.0066	-0.016	0.0114	-0.015
0.735	0.0066	-0.016	0.0115	-0.015
0.73583	0.0066	-0.017	0.0115	-0.015
0.73667	0.0066	-0.017	0.0115	-0.015
0.7375	0.0066	-0.016	0.0115	-0.016
0.73833	0.0066	-0.016	0.0115	-0.016
0.73917	0.0067	-0.016	0.0116	-0.016
0.74	0.0067	-0.017	0.0116	-0.016
0.74083	0.0067	-0.018	0.0116	-0.015
0.74167	0.0067	-0.018	0.0116	-0.015
0.7425	0.0067	-0.018	0.0117	-0.015
0.74333	0.0067	-0.018	0.0117	-0.015
0.74417	0.0067	-0.018	0.0117	-0.016
0.745	0.0067	-0.018	0.0117	-0.017
0.74583	0.0067	-0.018	0.0117	-0.017
0.74667	0.0067	-0.019	0.0118	-0.017
0.7475	0.0067	-0.018	0.0118	-0.017
0.74833	0.0067	-0.018	0.0118	-0.016
0.74917	0.0067	-0.018	0.0118	-0.015
0.75	0.0067	-0.018	0.0118	-0.015
0.75083	0.0067	-0.017	0.0119	-0.015
0.75167	0.0067	-0.018	0.0119	-0.016
0.7525	0.0067	-0.018	0.0119	-0.016
0.75333	0.0068	-0.018	0.0119	-0.016
0.75417	0.0068	-0.017	0.012	-0.016
0.755	0.0068	-0.018	0.012	-0.015
0.75583	0.0068	-0.017	0.012	-0.016
0.75667	0.0068	-0.015	0.012	-0.016
0.7575	0.0068	-0.015	0.012	-0.016
0.75833	0.0068	-0.014	0.0121	-0.017
0.75917	0.0068	-0.013	0.0121	-0.017
0.76	0.0068	-0.014	0.0121	-0.018
0.76083	0.0068	-0.014	0.0121	-0.018
0.76167	0.0068	-0.014	0.0122	-0.017
0.7625	0.0068	-0.014	0.0122	-0.017
0.76333	0.0068	-0.014	0.0122	-0.016
0.76417	0.0068	-0.014	0.0122	-0.016
0.765	0.0068	-0.013	0.0122	-0.017
0.76583	0.0068	-0.013	0.0123	-0.018
0.76667	0.0068	-0.013	0.0123	-0.018
0.7675	0.0068	-0.013	0.0123	-0.018
0.76833	0.0068	-0.012	0.0123	-0.018
0.76917	0.0068	-0.012	0.0124	-0.02
0.77	0.0068	-0.014	0.0124	-0.02
0.77083	0.0068	-0.014	0.0124	-0.02
0.77167	0.0068	-0.013	0.0124	-0.02
0.7725	0.0068	-0.013	0.0124	-0.019
0.77333	0.0068	-0.013	0.0125	-0.019
0.77417	0.0068	-0.013	0.0125	-0.019
0.775	0.0068	-0.012	0.0125	-0.018
0.77583	0.0069	-0.012	0.0125	-0.018
0.77667	0.0069	-0.011	0.0126	-0.017
0.7775	0.0069	-0.011	0.0126	-0.018
0.77833	0.0069	-0.011	0.0126	-0.017
0.77917	0.0069	-0.011	0.0126	-0.016
0.78	0.0069	-0.011	0.0127	-0.016
0.78083	0.0069	-0.012	0.0127	-0.015
0.78167	0.0069	-0.012	0.0127	-0.015
0.7825	0.0069	-0.012	0.0128	-0.015
0.78333	0.0069	-0.011	0.0128	-0.014
0.78417	0.0069	-0.011	0.0128	-0.014
0.785	0.0069	-0.011	0.0128	-0.014
0.78583	0.0069	-0.012	0.0129	-0.014
0.78667	0.0069	-0.012	0.0129	-0.014
0.7875	0.0069	-0.012	0.0129	-0.015
0.78833	0.0069	-0.012	0.0129	-0.015
0.78917	0.0069	-0.012	0.013	-0.015
0.79	0.0069	-0.012	0.013	-0.015
0.79083	0.0069	-0.012	0.013	-0.015
0.79167	0.0069	-0.012	0.0131	-0.016
0.7925	0.0069	-0.012	0.0131	-0.017
0.79333	0.0069	-0.013	0.0131	-0.017
0.79417	0.0069	-0.013	0.0131	-0.017
0.795	0.0069	-0.014	0.0132	-0.018
0.79583	0.0069	-0.014	0.0132	-0.018
0.79667	0.0069	-0.014	0.0132	-0.018
0.7975	0.0069	-0.014	0.0132	-0.018
0.79833	0.0069	-0.014	0.0132	-0.019
0.79917	0.0069	-0.014	0.0133	-0.02
0.8	0.0069	-0.014	0.0133	-0.02
0.80083	0.0069	-0.014	0.0133	-0.019
0.80167	0.0069	-0.014	0.0133	-0.02
0.8025	0.0069	-0.014	0.0134	-0.019
0.80333	0.0069	-0.014	0.0134	-0.019
0.80417	0.0069	-0.015	0.0134	-0.018
0.805	0.0069	-0.015	0.0135	-0.019
0.80583	0.0069	-0.015	0.0135	-0.018
0.80667	0.0069	-0.014	0.0135	-0.018
0.8075	0.0069	-0.014	0.0135	-0.018
0.80833	0.0069	-0.013	0.0135	-0.017
0.80917	0.0069	-0.013	0.0136	-0.017
0.81	0.0069	-0.012	0.0136	-0.017
0.81083	0.0069	-0.013	0.0136	-0.017
0.81167	0.0069	-0.013	0.0136	-0.016
0.8125	0.0069	-0.014	0.0137	-0.016
0.81333	0.0069	-0.014	0.0137	-0.016
0.81417	0.0069	-0.014	0.0137	-0.014
0.815	0.0069	-0.013	0.0137	-0.015
0.81583	0.0069	-0.013	0.0138	-0.015
0.81667	0.0069	-0.013	0.0138	-0.015
0.8175	0.0069	-0.012	0.0138	-0.015
0.81833	0.0069	-0.011	0.0138	-0.015
0.81917	0.0069	-0.011	0.0138	-0.014
0.82	0.0069	-0.011	0.0138	-0.014
0.82083	0.0069	-0.011	0.0139	-0.013
0.82167	0.0069	-0.012	0.0139	-0.013
0.8225	0.0068	-0.012	0.0139	-0.013
0.82333	0.0068	-0.012	0.0139	-0.013
0.82417	0.0068	-0.012	0.0139	-0.013
0.825	0.0068	-0.012	0.0139	-0.013
0.82583	0.0068	-0.012	0.0139	-0.011
0.82667	0.0068	-0.011	0.0139	-0.011
0.8275	0.0067	-0.01	0.0138	-0.011
0.82833	0.0067	-0.01	0.0138	-0.012
0.82917	0.0066	-0.009	0.0138	-0.012
0.83	0.0066	-0.009	0.0137	-0.013
0.83083	0.0065	-0.01	0.0137	-0.014
0.83167	0.0065	-0.01	0.0136	-0.014
0.8325	0.0064	-0.01	0.0136	-0.014
0.83333	0.0063	-0.008	0.0135	-0.014
0.83417	0.0062	-0.008	0.0134	-0.013
0.835	0.0061	-0.006	0.0133	-0.012
0.83583	0.0059	-0.005	0.0132	-0.012
0.83667	0.0057	-0.005	0.013	-0.012
0.8375	0.0056	-0.004	0.0129	-0.012
0.83833	0.0055	-0.005	0.0126	-0.012
0.83917	0.0052	-0.004	0.0125	-0.012
0.84	0.005	-0.002	0.0123	-0.011
0.84083	0.0048	-0.001	0.012	-0.011
0.84167	0.0044	0.001	0.0117	-0.012
0.8425	0.0041	0.002	0.0115	-0.012
0.84333	0.0039	0.003	0.011	-0.011
0.84417	0.0033	0.005	0.0107	-0.01
0.845	0.003	0.006	0.01	-0.011
0.84583	0.0023	0.007	0.0096	-0.011
0.84667	0.0019	0.009	0.0092	-0.011
0.8475	0.0014	0.01	0.0083	-0.011
0.84833	0.0005	0.011	0.0078	-0.011
0.84917	0	0.014	0.0073	-0.01
0.85	-0.0006	0.016	0.0061	-0.01
0.85083	-0.0018	0.018	0.0055	-0.01
0.85167	-0.0025	0.019	0.0048	-0.011
0.8525	-0.004	0.02	0.0033	-0.012
0.85333	-0.0048	0.022	0.0025	-0.012
0.85417	-0.0056	0.023	0.0007	-0.012
0.855	-0.0075	0.024	-0.0003	-0.013
0.85583	-0.0085	0.025	-0.0014	-0.013
0.85667	-0.0096	0.027	-0.0036	-0.014
0.8575	-0.0119	0.027	-0.0049	-0.014
0.85833	-0.0132	0.028	-0.0061	-0.014
0.85917	-0.0159	0.029	-0.0089	-0.013
0.86	-0.0174	0.032	-0.0104	-0.013
0.86083	-0.0189	0.032	-0.0137	-0.013
0.86167	-0.0222	0.034	-0.0154	-0.013
0.8625	-0.024	0.036	-0.0172	-0.013
0.86333	-0.0259	0.037	-0.0212	-0.013
0.86417	-0.0299	0.038	-0.0233	-0.013
0.865	-0.032	0.039	-0.0255	-0.013
0.86583	-0.0342	0.04	-0.0301	-0.013
0.86667	-0.039	0.041	-0.0326	-0.014
0.8675	-0.0415	0.042	-0.0352	-0.015
0.86833	-0.0469	0.043	-0.0408	-0.015
0.86917	-0.0497	0.044	-0.0437	-0.015
0.87	-0.0527	0.045	-0.0499	-0.015
0.87083	-0.059	0.045	-0.0532	-0.015
0.87167	-0.0623	0.045	-0.0566	-0.015
0.8725	-0.0658	0.045	-0.0638	-0.016
0.87333	-0.0731	0.046	-0.0676	-0.016
0.87417	-0.0769	0.047	-0.0715	-0.016
0.875	-0.085	0.047	-0.0798	-0.015
0.87583	-0.0892	0.047	-0.0842	-0.015
0.87667	-0.0936	0.047	-0.0933	-0.015
0.8775	-0.1029	0.046	-0.0982	-0.015
0.87833	-0.1077	0.046	-0.1031	-0.016
0.87917	-0.1127	0.046	-0.1135	-0.016
0.88	-0.1231	0.046	-0.1189	-0.017
0.88083	-0.1285	0.044	-0.1245	-0.017
0.88167	-0.1399	0.043	-0.1361	-0.018
0.8825	-0.1458	0.044	-0.1422	-0.018
0.88333	-0.1519	0.044	-0.1548	-0.019
0.88417	-0.1646	0.044	-0.1614	-0.019
0.885	-0.1712	0.043	-0.1681	-0.019
0.88583	-0.1779	0.042	-0.1821	-0.019
0.88667	-0.1919	0.041	-0.1894	-0.018
0.8875	-0.1992	0.041	-0.1968	-0.017
0.88833	-0.2067	0.039	-0.2122	-0.016
0.88917	-0.2221	0.038	-0.2202	-0.016
0.89	-0.23	0.037	-0.2283	-0.016
0.89083	-0.2465	0.036	-0.2451	-0.016
0.89167	-0.255	0.035	-0.2538	-0.016
0.8925	-0.2637	0.034	-0.2717	-0.016
0.89333	-0.2815	0.034	-0.2809	-0.015
0.89417	-0.2907	0.032	-0.2903	-0.015
0.895	-0.3001	0.031	-0.3096	-0.015
0.89583	-0.3194	0.031	-0.3195	-0.017
0.89667	-0.3293	0.029	-0.3297	-0.017
0.8975	-0.3496	0.028	-0.3503	-0.017
0.89833	-0.36	0.026	-0.361	-0.016
0.89917	-0.3706	0.025	-0.3827	-0.016
0.9	-0.3922	0.024	-0.3938	-0.016
0.90083	-0.4033	0.022	-0.4051	-0.016
0.90167	-0.4145	0.021	-0.4281	-0.016
0.9025	-0.4374	0.021	-0.4399	-0.016
0.90333	-0.4491	0.02	-0.4518	-0.016
0.90417	-0.461	0.019	-0.476	-0.016
0.905	-0.4852	0.019	-0.4884	-0.017
0.90583	-0.4975	0.019	-0.5135	-0.017
0.90667	-0.5225	0.019	-0.5263	-0.017
0.9075	-0.5352	0.019	-0.5392	-0.017
0.90833	-0.548	0.018	-0.5654	-0.018
0.90917	-0.5741	0.019	-0.5787	-0.018
0.91	-0.5872	0.017	-0.5921	-0.018
0.91083	-0.6006	0.017	-0.6192	-0.018
0.91167	-0.6275	0.016	-0.6329	-0.019
0.9125	-0.6411	0.015	-0.6468	-0.019
0.91333	-0.6687	0.014	-0.6747	-0.019
0.91417	-0.6826	0.015	-0.6888	-0.019
0.915	-0.6966	0.014	-0.7172	-0.02
0.91583	-0.7248	0.014	-0.7315	-0.02
0.91667	-0.739	0.013	-0.7459	-0.02
0.9175	-0.7533	0.013	-0.7748	-0.02
0.91833	-0.782	0.009	-0.7894	-0.02
0.91917	-0.7964	0.009	-0.8039	-0.02
0.92	-0.8254	0.008	-0.8332	-0.02
0.92083	-0.8399	0.008	-0.8479	-0.02
0.92167	-0.8545	0.007	-0.8773	-0.021
0.9225	-0.8836	0.007	-0.892	-0.02
0.92333	-0.8982	0.005	-0.9067	-0.02
0.92417	-0.9128	0.005	-0.936	-0.02
0.925	-0.9419	0.005	-0.9507	-0.021
0.92583	-0.9565	0.004	-0.9653	-0.021
0.92667	-0.971	0.003	-0.9945	-0.021
0.9275	-0.9999	0.002	-1.009	-0.021
0.92833	-1.0143	0.001	-1.0235	-0.021
0.92917	-1.0429	0.001	-1.0522	-0.021
0.93	-1.0572	0.001	-1.0665	-0.021
0.93083	-1.0713	0.001	-1.0949	-0.02
0.93167	-1.0994	0	-1.1089	-0.021
0.9325	-1.1133	-0.001	-1.1228	-0.022
0.93333	-1.1272	-0.002	-1.1504	-0.022
0.93417	-1.1545	-0.003	-1.1641	-0.022
0.935	-1.168	-0.003	-1.1776	-0.023
0.93583	-1.1947	-0.003	-1.2042	-0.023
0.93667	-1.2079	-0.005	-1.2174	-0.023
0.9375	-1.2209	-0.006	-1.2432	-0.022
0.93833	-1.2466	-0.006	-1.2559	-0.023
0.93917	-1.2592	-0.007	-1.2685	-0.022
0.94	-1.2716	-0.008	-1.2931	-0.022
0.94083	-1.2961	-0.009	-1.3052	-0.021
0.94167	-1.308	-0.01	-1.3171	-0.021
0.9425	-1.3315	-0.01	-1.3403	-0.021
0.94333	-1.3429	-0.011	-1.3517	-0.022
0.94417	-1.3542	-0.011	-1.3738	-0.022
0.945	-1.3762	-0.011	-1.3846	-0.02
0.94583	-1.3869	-0.012	-1.3952	-0.02
0.94667	-1.3974	-0.012	-1.4157	-0.019
0.9475	-1.4178	-0.012	-1.4257	-0.019
0.94833	-1.4277	-0.012	-1.4354	-0.019
0.94917	-1.4375	-0.012	-1.4543	-0.019
0.95	-1.4562	-0.013	-1.4633	-0.019
0.95083	-1.4652	-0.013	-1.4722	-0.019
0.95167	-1.4827	-0.013	-1.4893	-0.02
0.9525	-1.4911	-0.014	-1.4975	-0.02
0.95333	-1.4993	-0.014	-1.5132	-0.02
0.95417	-1.5149	-0.014	-1.5207	-0.02
0.955	-1.5224	-0.014	-1.5279	-0.02
0.95583	-1.5296	-0.015	-1.5417	-0.02
0.95667	-1.5435	-0.016	-1.5483	-0.02
0.9575	-1.55	-0.016	-1.5546	-0.02
0.95833	-1.5624	-0.017	-1.5665	-0.02
0.95917	-1.5682	-0.018	-1.5721	-0.02
0.96	-1.5739	-0.018	-1.5826	-0.021
0.96083	-1.5844	-0.019	-1.5874	-0.022
0.96167	-1.5893	-0.019	-1.5921	-0.02
0.9625	-1.5939	-0.019	-1.6006	-0.02
0.96333	-1.6026	-0.019	-1.6045	-0.02
0.96417	-1.6065	-0.02	-1.6082	-0.02
0.965	-1.6103	-0.02	-1.6149	-0.019
0.96583	-1.617	-0.021	-1.6179	-0.019
0.96667	-1.62	-0.021	-1.6231	-0.019
0.9675	-1.6254	-0.021	-1.6254	-0.019
0.96833	-1.6277	-0.02	-1.6274	-0.018
0.96917	-1.6298	-0.02	-1.6309	-0.018
0.97	-1.6334	-0.021	-1.6322	-0.019
0.97083	-1.6348	-0.02	-1.6334	-0.018
0.97167	-1.636	-0.021	-1.635	-0.018
0.9725	-1.6378	-0.021	-1.6355	-0.018
0.97333	-1.6384	-0.021	-1.6358	-0.017
0.97417	-1.6389	-0.021	-1.6357	-0.017
0.975	-1.6388	-0.02	-1.6354	-0.017
0.97583	-1.6386	-0.02	-1.6341	-0.018
0.97667	-1.6374	-0.02	-1.6331	-0.018
0.9775	-1.6366	-0.021	-1.632	-0.018
0.97833	-1.6355	-0.021	-1.6291	-0.018
0.97917	-1.6328	-0.022	-1.6273	-0.018
0.98	-1.6312	-0.022	-1.6254	-0.018
0.98083	-1.6274	-0.022	-1.621	-0.019
0.98167	-1.6252	-0.022	-1.6186	-0.018
0.9825	-1.6228	-0.023	-1.6131	-0.019
0.98333	-1.6176	-0.023	-1.6101	-0.019
0.98417	-1.6147	-0.023	-1.607	-0.019
0.985	-1.6116	-0.024	-1.6002	-0.019
0.98583	-1.6051	-0.024	-1.5966	-0.019
0.98667	-1.6015	-0.024	-1.5928	-0.019
0.9875	-1.5979	-0.024	-1.5848	-0.02
0.98833	-1.5901	-0.024	-1.5806	-0.019
0.98917	-1.5859	-0.024	-1.5762	-0.019
0.99	-1.5772	-0.024	-1.567	-0.019
0.99083	-1.5727	-0.023	-1.5622	-0.019
0.99167	-1.568	-0.023	-1.5523	-0.019
0.9925	-1.5583	-0.023	-1.5471	-0.02
0.99333	-1.5532	-0.022	-1.5418	-0.019
0.99417	-1.548	-0.021	-1.5309	-0.02
0.995	-1.5373	-0.02	-1.5253	-0.02
0.99583	-1.5318	-0.02	-1.5195	-0.021
0.99667	-1.5204	-0.02	-1.5077	-0.02
0.9975	-1.5145	-0.02	-1.5016	-0.02
0.99833	-1.5085	-0.02	-1.4892	-0.02
0.99917	-1.4963	-0.02	-1.4829	-0.019
1	-1.4901	-0.02	-1.4765	-0.018
1.00083	-1.4838	-0.02	-1.4633	-0.018
1.00167	-1.4708	-0.02	-1.4567	-0.018
1.0025	-1.4642	-0.019	-1.4499	-0.018
1.00333	-1.4508	-0.019	-1.4361	-0.017
1.00417	-1.444	-0.021	-1.4292	-0.017
1.005	-1.4371	-0.021	-1.415	-0.017
1.00583	-1.4231	-0.021	-1.4078	-0.016
1.00667	-1.416	-0.021	-1.4005	-0.017
1.0075	-1.4088	-0.021	-1.3859	-0.017
1.00833	-1.3943	-0.021	-1.3785	-0.016
1.00917	-1.387	-0.021	-1.371	-0.016
1.01	-1.3796	-0.022	-1.3559	-0.017
1.01083	-1.3647	-0.022	-1.3483	-0.017
1.01167	-1.3572	-0.022	-1.3407	-0.018
1.0125	-1.342	-0.023	-1.3253	-0.019
1.01333	-1.3343	-0.023	-1.3176	-0.019
1.01417	-1.3267	-0.024	-1.3019	-0.019
1.015	-1.3112	-0.024	-1.2941	-0.02
1.01583	-1.3034	-0.025	-1.2862	-0.02
1.01667	-1.2956	-0.025	-1.2704	-0.02
1.0175	-1.2799	-0.024	-1.2625	-0.021
1.01833	-1.272	-0.024	-1.2545	-0.02
1.01917	-1.2562	-0.024	-1.2385	-0.019
1.02	-1.2482	-0.024	-1.2305	-0.019
1.02083	-1.2403	-0.024	-1.2144	-0.019
1.02167	-1.2244	-0.023	-1.2064	-0.018
1.0225	-1.2164	-0.023	-1.1983	-0.018
1.02333	-1.2084	-0.022	-1.1822	-0.018
1.02417	-1.1923	-0.022	-1.1741	-0.018
1.025	-1.1843	-0.022	-1.1661	-0.018
1.02583	-1.1763	-0.023	-1.15	-0.018
1.02667	-1.1603	-0.022	-1.1419	-0.018
1.0275	-1.1522	-0.022	-1.1258	-0.018
1.02833	-1.1362	-0.022	-1.1177	-0.018
1.02917	-1.1282	-0.021	-1.1097	-0.018
1.03	-1.1202	-0.021	-1.0937	-0.017
1.03083	-1.1042	-0.021	-1.0857	-0.017
1.03167	-1.0963	-0.02	-1.0777	-0.016
1.0325	-1.0883	-0.02	-1.0617	-0.016
1.03333	-1.0724	-0.019	-1.0538	-0.016
1.03417	-1.0645	-0.02	-1.0459	-0.016
1.035	-1.0487	-0.02	-1.0301	-0.016
1.03583	-1.0409	-0.018	-1.0222	-0.016
1.03667	-1.033	-0.019	-1.0065	-0.016
1.0375	-1.0174	-0.019	-0.9987	-0.017
1.03833	-1.0096	-0.018	-0.9909	-0.016
1.03917	-1.0019	-0.018	-0.9755	-0.016
1.04	-0.9865	-0.017	-0.9678	-0.017
1.04083	-0.9788	-0.018	-0.9601	-0.017
1.04167	-0.9635	-0.018	-0.9449	-0.017
1.0425	-0.9559	-0.017	-0.9373	-0.018
1.04333	-0.9483	-0.017	-0.9222	-0.018
1.04417	-0.9333	-0.017	-0.9147	-0.018
1.045	-0.9258	-0.017	-0.9072	-0.018
1.04583	-0.9184	-0.018	-0.8924	-0.018
1.04667	-0.9036	-0.018	-0.8851	-0.018
1.0475	-0.8962	-0.02	-0.8777	-0.018
1.04833	-0.8889	-0.02	-0.8632	-0.018
1.04917	-0.8744	-0.021	-0.856	-0.017
1.05	-0.8671	-0.022	-0.8488	-0.017
1.05083	-0.8528	-0.022	-0.8345	-0.018
1.05167	-0.8457	-0.022	-0.8274	-0.018
1.0525	-0.8386	-0.022	-0.8134	-0.018
1.05333	-0.8246	-0.022	-0.8064	-0.018
1.05417	-0.8176	-0.023	-0.7995	-0.018
1.055	-0.8107	-0.023	-0.7858	-0.018
1.05583	-0.797	-0.023	-0.779	-0.018
1.05667	-0.7902	-0.023	-0.7722	-0.018
1.0575	-0.7767	-0.023	-0.7588	-0.018
1.05833	-0.77	-0.021	-0.7521	-0.018
1.05917	-0.7634	-0.021	-0.739	-0.018
1.06	-0.7502	-0.021	-0.7324	-0.018
1.06083	-0.7437	-0.021	-0.726	-0.018
1.06167	-0.7372	-0.021	-0.7131	-0.018
1.0625	-0.7243	-0.02	-0.7068	-0.02
1.06333	-0.718	-0.019	-0.7004	-0.02
1.06417	-0.7054	-0.019	-0.6879	-0.02
1.065	-0.6991	-0.019	-0.6817	-0.02
1.06583	-0.6929	-0.018	-0.6695	-0.019
1.06667	-0.6807	-0.018	-0.6634	-0.019
1.0675	-0.6746	-0.018	-0.6574	-0.02
1.06833	-0.6686	-0.017	-0.6455	-0.021
1.06917	-0.6567	-0.017	-0.6396	-0.022
1.07	-0.6508	-0.018	-0.6338	-0.023
1.07083	-0.6449	-0.017	-0.6222	-0.023
1.07167	-0.6333	-0.017	-0.6165	-0.024
1.0725	-0.6276	-0.017	-0.6108	-0.024
1.07333	-0.6162	-0.017	-0.5995	-0.024
1.07417	-0.6106	-0.018	-0.594	-0.024
1.075	-0.6051	-0.019	-0.583	-0.023
1.07583	-0.594	-0.019	-0.5776	-0.023
1.07667	-0.5886	-0.02	-0.5722	-0.023
1.0775	-0.5832	-0.02	-0.5615	-0.023
1.07833	-0.5725	-0.021	-0.5562	-0.021
1.07917	-0.5673	-0.021	-0.551	-0.021
1.08	-0.5568	-0.021	-0.5407	-0.021
1.08083	-0.5517	-0.02	-0.5356	-0.021
1.08167	-0.5466	-0.02	-0.5255	-0.022
1.0825	-0.5365	-0.019	-0.5206	-0.021
1.08333	-0.5315	-0.018	-0.5156	-0.021
1.08417	-0.5265	-0.017	-0.5058	-0.022
1.085	-0.5167	-0.017	-0.501	-0.021
1.08583	-0.5119	-0.017	-0.4963	-0.021
1.08667	-0.5071	-0.016	-0.4868	-0.02
1.0875	-0.4976	-0.017	-0.4822	-0.02
1.08833	-0.493	-0.017	-0.473	-0.019
1.08917	-0.4837	-0.017	-0.4684	-0.02
1.09	-0.4792	-0.017	-0.4639	-0.019
1.09083	-0.4747	-0.018	-0.455	-0.019
1.09167	-0.4658	-0.019	-0.4507	-0.018
1.0925	-0.4613	-0.019	-0.4463	-0.018
1.09333	-0.457	-0.019	-0.4377	-0.018
1.09417	-0.4484	-0.018	-0.4335	-0.018
1.095	-0.4441	-0.019	-0.4293	-0.019
1.09583	-0.4357	-0.019	-0.421	-0.019
1.09667	-0.4316	-0.019	-0.4169	-0.019
1.0975	-0.4275	-0.02	-0.4088	-0.019
1.09833	-0.4194	-0.021	-0.4049	-0.019
1.09917	-0.4154	-0.021	-0.4009	-0.019
1.1	-0.4114	-0.021	-0.3931	-0.018
1.10083	-0.4036	-0.021	-0.3893	-0.019
1.10167	-0.3997	-0.021	-0.3855	-0.018
1.1025	-0.3921	-0.02	-0.378	-0.017
1.10333	-0.3884	-0.021	-0.3743	-0.017
1.10417	-0.3846	-0.021	-0.367	-0.017
1.105	-0.3773	-0.021	-0.3634	-0.018
1.10583	-0.3737	-0.021	-0.3598	-0.018
1.10667	-0.3701	-0.021	-0.3528	-0.018
1.1075	-0.363	-0.021	-0.3493	-0.019
1.10833	-0.3596	-0.02	-0.3459	-0.02
1.10917	-0.3561	-0.02	-0.3391	-0.02
1.11	-0.3493	-0.02	-0.3357	-0.02
1.11083	-0.3459	-0.02	-0.3324	-0.02
1.11167	-0.3393	-0.021	-0.3259	-0.019
1.1125	-0.336	-0.021	-0.3227	-0.019
1.11333	-0.3328	-0.021	-0.3163	-0.018
1.11417	-0.3264	-0.021	-0.3132	-0.019
1.115	-0.3233	-0.023	-0.3101	-0.019
1.11583	-0.3202	-0.023	-0.304	-0.02
1.11667	-0.314	-0.023	-0.301	-0.02
1.1175	-0.311	-0.024	-0.298	-0.019
1.11833	-0.305	-0.024	-0.2921	-0.019
1.11917	-0.3021	-0.024	-0.2892	-0.018
1.12	-0.2992	-0.024	-0.2835	-0.018
1.12083	-0.2935	-0.024	-0.2807	-0.018
1.12167	-0.2906	-0.025	-0.2779	-0.018
1.1225	-0.2878	-0.025	-0.2724	-0.019
1.12333	-0.2823	-0.025	-0.2697	-0.019
1.12417	-0.2796	-0.024	-0.267	-0.019
1.125	-0.2742	-0.024	-0.2618	-0.019
1.12583	-0.2716	-0.025	-0.2592	-0.019
1.12667	-0.269	-0.025	-0.2541	-0.019
1.1275	-0.2638	-0.025	-0.2515	-0.019
1.12833	-0.2613	-0.025	-0.249	-0.02
1.12917	-0.2587	-0.025	-0.2441	-0.021
1.13	-0.2538	-0.023	-0.2417	-0.02
1.13083	-0.2513	-0.023	-0.2393	-0.02
1.13167	-0.2489	-0.023	-0.2345	-0.02
1.1325	-0.2441	-0.023	-0.2322	-0.02
1.13333	-0.2418	-0.024	-0.2299	-0.019
1.13417	-0.2372	-0.024	-0.2253	-0.019
1.135	-0.2349	-0.024	-0.2231	-0.019
1.13583	-0.2326	-0.024	-0.2187	-0.019
1.13667	-0.2282	-0.024	-0.2165	-0.019
1.1375	-0.226	-0.024	-0.2144	-0.019
1.13833	-0.2238	-0.024	-0.2101	-0.019
1.13917	-0.2196	-0.024	-0.208	-0.019
1.14	-0.2174	-0.024	-0.206	-0.019
1.14083	-0.2133	-0.024	-0.2019	-0.018
1.14167	-0.2113	-0.023	-0.1999	-0.018
1.1425	-0.2092	-0.023	-0.1959	-0.018
1.14333	-0.2052	-0.023	-0.194	-0.018
1.14417	-0.2033	-0.023	-0.1921	-0.019
1.145	-0.2014	-0.023	-0.1883	-0.02
1.14583	-0.1975	-0.023	-0.1864	-0.02
1.14667	-0.1957	-0.023	-0.1846	-0.02
1.1475	-0.1938	-0.023	-0.1809	-0.02
1.14833	-0.1901	-0.024	-0.1791	-0.02
1.14917	-0.1883	-0.024	-0.1756	-0.02
1.15	-0.1847	-0.025	-0.1738	-0.02
1.15083	-0.183	-0.025	-0.1721	-0.019
1.15167	-0.1812	-0.025	-0.1687	-0.019
1.1525	-0.1778	-0.025	-0.1671	-0.019
1.15333	-0.1761	-0.025	-0.1654	-0.019
1.15417	-0.1745	-0.025	-0.1621	-0.019
1.155	-0.1712	-0.025	-0.1605	-0.019
1.15583	-0.1696	-0.025	-0.159	-0.02
1.15667	-0.1664	-0.024	-0.1558	-0.02
1.1575	-0.1648	-0.024	-0.1543	-0.02
1.15833	-0.1632	-0.024	-0.1513	-0.02
1.15917	-0.1602	-0.023	-0.1498	-0.021
1.16	-0.1587	-0.024	-0.1483	-0.021
1.16083	-0.1572	-0.024	-0.1454	-0.021
1.16167	-0.1542	-0.023	-0.144	-0.021
1.1625	-0.1528	-0.023	-0.1426	-0.021
1.16333	-0.1499	-0.023	-0.1398	-0.021
1.16417	-0.1485	-0.023	-0.1384	-0.02
1.165	-0.1471	-0.024	-0.1357	-0.02
1.16583	-0.1444	-0.024	-0.1344	-0.021
1.16667	-0.1431	-0.025	-0.1331	-0.02
1.1675	-0.1417	-0.025	-0.1305	-0.02
1.16833	-0.1391	-0.026	-0.1292	-0.02
1.16917	-0.1378	-0.026	-0.1279	-0.02
1.17	-0.1365	-0.026	-0.1255	-0.02
1.17083	-0.134	-0.026	-0.1242	-0.02
1.17167	-0.1328	-0.026	-0.123	-0.02
1.1725	-0.1303	-0.026	-0.1206	-0.02
1.17333	-0.1291	-0.026	-0.1195	-0.02
1.17417	-0.1279	-0.025	-0.1171	-0.02
1.175	-0.1255	-0.025	-0.116	-0.019
1.17583	-0.1244	-0.025	-0.1149	-0.02
1.17667	-0.1232	-0.024	-0.1127	-0.02
1.1775	-0.121	-0.025	-0.1116	-0.021
1.17833	-0.1199	-0.025	-0.1105	-0.02
1.17917	-0.1177	-0.025	-0.1084	-0.02
1.18	-0.1166	-0.025	-0.1073	-0.021
1.18083	-0.1155	-0.024	-0.1053	-0.021
1.18167	-0.1134	-0.024	-0.1043	-0.022
1.1825	-0.1124	-0.024	-0.1032	-0.022
1.18333	-0.1114	-0.023	-0.1013	-0.022
1.18417	-0.1093	-0.023	-0.1003	-0.023
1.185	-0.1083	-0.024	-0.0993	-0.023
1.18583	-0.1064	-0.024	-0.0974	-0.023
1.18667	-0.1054	-0.024	-0.0965	-0.023
1.1875	-0.1045	-0.024	-0.0947	-0.023
1.18833	-0.1026	-0.025	-0.0938	-0.022
1.18917	-0.1016	-0.025	-0.0929	-0.022
1.19	-0.1007	-0.025	-0.0911	-0.021
1.19083	-0.0989	-0.025	-0.0903	-0.022
1.19167	-0.098	-0.025	-0.0894	-0.021
1.1925	-0.0971	-0.025	-0.0877	-0.021
1.19333	-0.0954	-0.027	-0.0869	-0.021
1.19417	-0.0945	-0.027	-0.086	-0.021
1.195	-0.0928	-0.027	-0.0844	-0.02
1.19583	-0.092	-0.027	-0.0836	-0.021
1.19667	-0.0912	-0.027	-0.082	-0.021
1.1975	-0.0896	-0.027	-0.0813	-0.022
1.19833	-0.0888	-0.028	-0.0805	-0.022
1.19917	-0.088	-0.027	-0.079	-0.022
1.2	-0.0864	-0.028	-0.0782	-0.023
1.20083	-0.0856	-0.028	-0.0775	-0.023
1.20167	-0.0841	-0.028	-0.0761	-0.023
1.2025	-0.0834	-0.029	-0.0753	-0.022
1.20333	-0.0826	-0.029	-0.0739	-0.022
1.20417	-0.0811	-0.029	-0.0732	-0.022
1.205	-0.0804	-0.029	-0.0726	-0.022
1.20583	-0.0797	-0.029	-0.0712	-0.021
1.20667	-0.0783	-0.028	-0.0705	-0.021
1.2075	-0.0776	-0.029	-0.0699	-0.021
1.20833	-0.0769	-0.029	-0.0686	-0.021
1.20917	-0.0756	-0.029	-0.0679	-0.021
1.21	-0.0749	-0.028	-0.0667	-0.021
1.21083	-0.0736	-0.029	-0.0661	-0.021
1.21167	-0.073	-0.028	-0.0654	-0.021
1.2125	-0.0723	-0.028	-0.0642	-0.021
1.21333	-0.0711	-0.028	-0.0636	-0.021
1.21417	-0.0705	-0.028	-0.063	-0.021
1.215	-0.0698	-0.028	-0.0619	-0.021
1.21583	-0.0686	-0.027	-0.0613	-0.022
1.21667	-0.068	-0.027	-0.0607	-0.023
1.2175	-0.0669	-0.027	-0.0596	-0.023
1.21833	-0.0663	-0.028	-0.059	-0.023
1.21917	-0.0657	-0.028	-0.0579	-0.022
1.22	-0.0646	-0.029	-0.0574	-0.021
1.22083	-0.064	-0.03	-0.0569	-0.021
1.22167	-0.0635	-0.03	-0.0558	-0.021
1.2225	-0.0624	-0.03	-0.0553	-0.021
1.22333	-0.0618	-0.03	-0.0548	-0.021
1.22417	-0.0608	-0.03	-0.0538	-0.02
1.225	-0.0602	-0.029	-0.0533	-0.02
1.22583	-0.0597	-0.029	-0.0523	-0.02
1.22667	-0.0587	-0.028	-0.0518	-0.02
1.2275	-0.0582	-0.028	-0.0513	-0.02
1.22833	-0.0577	-0.028	-0.0504	-0.021
1.22917	-0.0567	-0.028	-0.0499	-0.021
1.23	-0.0563	-0.027	-0.0494	-0.021
1.23083	-0.0558	-0.025	-0.0485	-0.021
1.23167	-0.0548	-0.025	-0.0481	-0.021
1.2325	-0.0544	-0.026	-0.0476	-0.021
1.23333	-0.0534	-0.026	-0.0467	-0.02
1.23417	-0.053	-0.028	-0.0463	-0.021
1.235	-0.0525	-0.028	-0.0455	-0.021
1.23583	-0.0516	-0.028	-0.0451	-0.021
1.23667	-0.0512	-0.028	-0.0446	-0.021
1.2375	-0.0508	-0.028	-0.0438	-0.021
1.23833	-0.0499	-0.028	-0.0434	-0.022
1.23917	-0.0495	-0.028	-0.043	-0.022
1.24	-0.0487	-0.027	-0.0422	-0.022
1.24083	-0.0483	-0.027	-0.0418	-0.022
1.24167	-0.0478	-0.026	-0.041	-0.023
1.2425	-0.0471	-0.026	-0.0407	-0.023
1.24333	-0.0467	-0.026	-0.0403	-0.023
1.24417	-0.0463	-0.027	-0.0395	-0.023
1.245	-0.0455	-0.028	-0.0392	-0.024
1.24583	-0.0451	-0.027	-0.0388	-0.024
1.24667	-0.0444	-0.027	-0.0381	-0.024
1.2475	-0.044	-0.028	-0.0377	-0.024
1.24833	-0.0436	-0.028	-0.037	-0.023
1.24917	-0.0429	-0.028	-0.0367	-0.023
1.25	-0.0425	-0.029	-0.0364	-0.023
1.25083	-0.0422	-0.029	-0.0357	-0.023
1.25167	-0.0415	-0.028	-0.0353	-0.023
1.2525	-0.0411	-0.027	-0.035	-0.022
1.25333	-0.0408	-0.027	-0.0344	-0.022
1.25417	-0.0401	-0.027	-0.034	-0.023
1.255	-0.0398	-0.027	-0.0337	-0.022
1.25583	-0.0391	-0.027	-0.0331	-0.022
1.25667	-0.0388	-0.026	-0.0328	-0.021
1.2575	-0.0385	-0.026	-0.0322	-0.021
1.25833	-0.0379	-0.025	-0.0319	-0.021
1.25917	-0.0375	-0.025	-0.0316	-0.021
1.26	-0.0373	-0.025	-0.031	-0.021
1.26083	-0.0366	-0.025	-0.0307	-0.02
1.26167	-0.0363	-0.024	-0.0304	-0.021
1.2625	-0.0358	-0.024	-0.0299	-0.021
1.26333	-0.0355	-0.024	-0.0296	-0.021
1.26417	-0.0352	-0.024	-0.029	-0.02
1.265	-0.0346	-0.024	-0.0287	-0.02
1.26583	-0.0343	-0.024	-0.0285	-0.02
1.26667	-0.034	-0.023	-0.0279	-0.019
1.2675	-0.0335	-0.023	-0.0277	-0.019
1.26833	-0.0332	-0.023	-0.0274	-0.02
1.26917	-0.0329	-0.024	-0.0269	-0.02
1.27	-0.0324	-0.023	-0.0266	-0.021
1.27083	-0.0321	-0.022	-0.0264	-0.02
1.27167	-0.0316	-0.022	-0.0259	-0.02
1.2725	-0.0314	-0.022	-0.0256	-0.02
1.27333	-0.0311	-0.022	-0.0252	-0.02
1.27417	-0.0306	-0.022	-0.0249	-0.019
1.275	-0.0304	-0.022	-0.0247	-0.019
1.27583	-0.0301	-0.022	-0.0242	-0.02
1.27667	-0.0296	-0.023	-0.024	-0.02
1.2775	-0.0294	-0.023	-0.0237	-0.019
1.27833	-0.0289	-0.023	-0.0233	-0.019
1.27917	-0.0287	-0.023	-0.0231	-0.019
1.28	-0.0285	-0.023	-0.0226	-0.019
1.28083	-0.028	-0.023	-0.0224	-0.019
1.28167	-0.0278	-0.022	-0.0222	-0.019
1.2825	-0.0276	-0.022	-0.0217	-0.018
1.28333	-0.0271	-0.022	-0.0215	-0.018
1.28417	-0.0269	-0.023	-0.0213	-0.018
1.285	-0.0265	-0.024	-0.0209	-0.02
1.28583	-0.0263	-0.025	-0.0207	-0.02
1.28667	-0.0261	-0.026	-0.0203	-0.02
1.2875	-0.0256	-0.025	-0.0201	-0.021
1.28833	-0.0254	-0.026	-0.0199	-0.021
1.28917	-0.0252	-0.026	-0.0195	-0.021
1.29	-0.0248	-0.026	-0.0193	-0.021
1.29083	-0.0246	-0.026	-0.0191	-0.021
1.29167	-0.0244	-0.026	-0.0188	-0.022
1.2925	-0.024	-0.026	-0.0186	-0.021
1.29333	-0.0238	-0.026	-0.0184	-0.021
1.29417	-0.0235	-0.026	-0.018	-0.021
1.295	-0.0233	-0.026	-0.0178	-0.021
1.29583	-0.0231	-0.026	-0.0175	-0.021
1.29667	-0.0227	-0.025	-0.0173	-0.021
1.2975	-0.0225	-0.024	-0.0171	-0.021
1.29833	-0.0224	-0.024	-0.0168	-0.02
1.29917	-0.022	-0.024	-0.0166	-0.021
1.3	-0.0218	-0.024	-0.0164	-0.021
1.30083	-0.0215	-0.023	-0.0161	-0.022
1.30167	-0.0213	-0.023	-0.016	-0.023
1.3025	-0.0212	-0.023	-0.0156	-0.023
1.30333	-0.0208	-0.023	-0.0155	-0.022
1.30417	-0.0207	-0.023	-0.0153	-0.022
1.305	-0.0205	-0.023	-0.015	-0.021
1.30583	-0.0202	-0.022	-0.0148	-0.021
1.30667	-0.02	-0.022	-0.0147	-0.021
1.3075	-0.0197	-0.022	-0.0143	-0.021
1.30833	-0.0195	-0.022	-0.0142	-0.021
1.30917	-0.0194	-0.022	-0.0139	-0.02
1.31	-0.0191	-0.023	-0.0137	-0.021
1.31083	-0.0189	-0.024	-0.0136	-0.021
1.31167	-0.0188	-0.025	-0.0133	-0.021
1.3125	-0.0185	-0.026	-0.0131	-0.021
1.31333	-0.0183	-0.026	-0.013	-0.021
1.31417	-0.0182	-0.026	-0.0127	-0.021
1.315	-0.0179	-0.028	-0.0126	-0.022
1.31583	-0.0177	-0.028	-0.0124	-0.022
1.31667	-0.0174	-0.028	-0.0121	-0.021
1.3175	-0.0173	-0.028	-0.012	-0.02
1.31833	-0.0172	-0.027	-0.0117	-0.02
1.31917	-0.0169	-0.027	-0.0116	-0.02
1.32	-0.0167	-0.028	-0.0115	-0.02
1.32083	-0.0166	-0.028	-0.0112	-0.02
1.32167	-0.0163	-0.027	-0.0111	-0.02
1.3225	-0.0162	-0.026	-0.0109	-0.019
1.32333	-0.0159	-0.026	-0.0107	-0.019
1.32417	-0.0158	-0.026	-0.0105	-0.019
1.325	-0.0157	-0.026	-0.0103	-0.019
1.32583	-0.0154	-0.026	-0.0101	-0.02
1.32667	-0.0153	-0.026	-0.01	-0.02
1.3275	-0.0152	-0.026	-0.0098	-0.02
1.32833	-0.0149	-0.026	-0.0097	-0.019
1.32917	-0.0148	-0.027	-0.0095	-0.019
1.33	-0.0147	-0.027	-0.0093	-0.019
1.33083	-0.0144	-0.028	-0.0092	-0.018
1.33167	-0.0143	-0.028	-0.0091	-0.018
1.3325	-0.0141	-0.029	-0.0088	-0.018
1.33333	-0.014	-0.029	-0.0087	-0.018
1.33417	-0.0139	-0.029	-0.0085	-0.018
1.335	-0.0136	-0.029	-0.0083	-0.018
1.33583	-0.0135	-0.03	-0.0082	-0.019
1.33667	-0.0134	-0.031	-0.008	-0.019
1.3375	-0.0132	-0.031	-0.0079	-0.019
1.33833	-0.013	-0.031	-0.0078	-0.019
1.33917	-0.0128	-0.032	-0.0075	-0.021
1.34	-0.0127	-0.031	-0.0074	-0.021
1.34083	-0.0126	-0.03	-0.0072	-0.021
1.34167	-0.0124	-0.029	-0.0071	-0.021
1.3425	-0.0123	-0.028	-0.007	-0.022
1.34333	-0.0122	-0.027	-0.0068	-0.022
1.34417	-0.012	-0.027	-0.0067	-0.022
1.345	-0.0119	-0.026	-0.0066	-0.022
1.34583	-0.0117	-0.026	-0.0063	-0.022
1.34667	-0.0116	-0.024	-0.0062	-0.023
1.3475	-0.0115	-0.024	-0.006	-0.024
1.34833	-0.0113	-0.024	-0.0059	-0.023
1.34917	-0.0112	-0.024	-0.0058	-0.023
1.35	-0.0111	-0.024	-0.0056	-0.023
1.35083	-0.0109	-0.024	-0.0055	-0.024
1.35167	-0.0108	-0.024	-0.0054	-0.024
1.3525	-0.0107	-0.024	-0.0052	-0.024
1.35333	-0.0105	-0.024	-0.0051	-0.024
1.35417	-0.0104	-0.024	-0.005	-0.024
1.355	-0.0102	-0.024	-0.0048	-0.024
1.35583	-0.0101	-0.024	-0.0047	-0.024
1.35667	-0.01	-0.024	-0.0045	-0.023
1.3575	-0.0098	-0.024	-0.0044	-0.023
1.35833	-0.0097	-0.023	-0.0043	-0.023
1.35917	-0.0096	-0.024	-0.0041	-0.023
1.36	-0.0095	-0.023	-0.004	-0.024
1.36083	-0.0094	-0.023	-0.0039	-0.024
1.36167	-0.0092	-0.023	-0.0037	-0.024
1.3625	-0.0091	-0.024	-0.0036	-0.023
1.36333	-0.009	-0.024	-0.0034	-0.023
1.36417	-0.0088	-0.024	-0.0033	-0.023
1.365	-0.0087	-0.024	-0.0033	-0.023
1.36583	-0.0087	-0.024	-0.0031	-0.022
1.36667	-0.0085	-0.024	-0.003	-0.021
1.3675	-0.0084	-0.024	-0.0029	-0.022
1.36833	-0.0082	-0.025	-0.0027	-0.022
1.36917	-0.0082	-0.025	-0.0026	-0.023
1.37	-0.0081	-0.025	-0.0025	-0.022
1.37083	-0.0079	-0.024	-0.0024	-0.021
1.37167	-0.0078	-0.023	-0.0023	-0.021
1.3725	-0.0077	-0.023	-0.0021	-0.021
1.37333	-0.0076	-0.022	-0.002	-0.02
1.37417	-0.0075	-0.022	-0.0019	-0.02
1.375	-0.0074	-0.022	-0.0018	-0.02
1.37583	-0.0073	-0.023	-0.0017	-0.021
1.37667	-0.0072	-0.023	-0.0016	-0.022
1.3775	-0.007	-0.023	-0.0014	-0.023
1.37833	-0.0069	-0.023	-0.0013	-0.023
1.37917	-0.0069	-0.024	-0.0012	-0.024
1.38	-0.0067	-0.024	-0.0011	-0.025
1.38083	-0.0066	-0.025	-0.001	-0.026
1.38167	-0.0066	-0.025	-0.0008	-0.026
1.3825	-0.0064	-0.025	-0.0008	-0.026
1.38333	-0.0063	-0.025	-0.0007	-0.026
1.38417	-0.0062	-0.025	-0.0005	-0.026
1.385	-0.0061	-0.026	-0.0004	-0.026
1.38583	-0.006	-0.026	-0.0003	-0.026
1.38667	-0.0059	-0.026	-0.0002	-0.025
1.3875	-0.0058	-0.025	-0.0001	-0.025
1.38833	-0.0058	-0.025	0	-0.025
1.38917	-0.0056	-0.026	0.0001	-0.025
1.39	-0.0056	-0.026	0.0002	-0.025
1.39083	-0.0054	-0.026	0.0003	-0.025
1.39167	-0.0054	-0.027	0.0004	-0.025
1.3925	-0.0053	-0.027	0.0005	-0.025
1.39333	-0.0052	-0.027	0.0006	-0.025
1.39417	-0.0051	-0.027	0.0007	-0.025
1.395	-0.005	-0.027	0.0009	-0.025
1.39583	-0.0049	-0.028	0.0009	-0.024
1.39667	-0.0048	-0.028	0.001	-0.025
1.3975	-0.0048	-0.027	0.0011	-0.025
1.39833	-0.0047	-0.027	0.0012	-0.025
1.39917	-0.0046	-0.027	0.0013	-0.025
1.4	-0.0045	-0.027	0.0014	-0.026
1.40083	-0.0044	-0.027	0.0015	-0.025
1.40167	-0.0043	-0.026	0.0017	-0.025
1.4025	-0.0042	-0.026	0.0017	-0.025
1.40333	-0.0042	-0.026	0.0018	-0.025
1.40417	-0.0041	-0.026	0.0019	-0.025
1.405	-0.004	-0.027	0.002	-0.025
1.40583	-0.0039	-0.026	0.0021	-0.026
1.40667	-0.0038	-0.026	0.0022	-0.027
1.4075	-0.0037	-0.025	0.0023	-0.028
1.40833	-0.0037	-0.025	0.0024	-0.028
1.40917	-0.0036	-0.025	0.0025	-0.028
1.41	-0.0035	-0.023	0.0025	-0.027
1.41083	-0.0034	-0.022	0.0026	-0.028
1.41167	-0.0033	-0.022	0.0027	-0.028
1.4125	-0.0033	-0.022	0.0028	-0.028
1.41333	-0.0032	-0.021	0.0029	-0.029
1.41417	-0.0031	-0.022	0.003	-0.029
1.415	-0.003	-0.022	0.003	-0.029
1.41583	-0.0029	-0.022	0.0032	-0.029
1.41667	-0.0029	-0.022	0.0032	-0.029
1.4175	-0.0028	-0.022	0.0033	-0.028
1.41833	-0.0027	-0.022	0.0034	-0.028
1.41917	-0.0026	-0.022	0.0035	-0.028
1.42	-0.0026	-0.022	0.0036	-0.028
1.42083	-0.0025	-0.023	0.0036	-0.028
1.42167	-0.0025	-0.023	0.0037	-0.028
1.4225	-0.0023	-0.024	0.0038	-0.028
1.42333	-0.0023	-0.025	0.0039	-0.028
1.42417	-0.0022	-0.025	0.004	-0.028
1.425	-0.0021	-0.025	0.004	-0.028
1.42583	-0.0021	-0.025	0.0041	-0.028
1.42667	-0.0021	-0.025	0.0042	-0.028
1.4275	-0.0019	-0.025	0.0042	-0.027
1.42833	-0.0019	-0.026	0.0043	-0.027
1.42917	-0.0018	-0.025	0.0044	-0.027
1.43	-0.0018	-0.024	0.0044	-0.026
1.43083	-0.0017	-0.024	0.0045	-0.026
1.43167	-0.0016	-0.023	0.0046	-0.025
1.4325	-0.0016	-0.024	0.0046	-0.024
1.43333	-0.0015	-0.024	0.0047	-0.025
1.43417	-0.0014	-0.024	0.0048	-0.026
1.435	-0.0014	-0.024	0.0048	-0.026
1.43583	-0.0013	-0.023	0.0049	-0.025
1.43667	-0.0012	-0.023	0.005	-0.025
1.4375	-0.0012	-0.023	0.005	-0.026
1.43833	-0.0011	-0.023	0.0051	-0.027
1.43917	-0.0011	-0.024	0.0052	-0.027
1.44	-0.001	-0.024	0.0052	-0.027
1.44083	-0.001	-0.024	0.0053	-0.027
1.44167	-0.0009	-0.024	0.0053	-0.027
1.4425	-0.0009	-0.024	0.0054	-0.027
1.44333	-0.0008	-0.025	0.0055	-0.028
1.44417	-0.0008	-0.025	0.0055	-0.028
1.445	-0.0007	-0.026	0.0056	-0.028
1.44583	-0.0006	-0.026	0.0056	-0.028
1.44667	-0.0006	-0.025	0.0057	-0.029
1.4475	-0.0005	-0.025	0.0058	-0.027
1.44833	-0.0005	-0.024	0.0058	-0.027
1.44917	-0.0004	-0.024	0.0059	-0.027
1.45	-0.0004	-0.024	0.0059	-0.027
1.45083	-0.0003	-0.025	0.006	-0.027
1.45167	-0.0003	-0.025	0.0061	-0.027
1.4525	-0.0002	-0.024	0.0061	-0.026
1.45333	-0.0002	-0.024	0.0061	-0.026
1.45417	-0.0001	-0.024	0.0062	-0.026
1.455	-0.0001	-0.024	0.0063	-0.026
1.45583	0	-0.024	0.0063	-0.026
1.45667	0.0001	-0.024	0.0064	-0.026
1.4575	0.0001	-0.025	0.0064	-0.026
1.45833	0.0001	-0.025	0.0065	-0.025
1.45917	0.0002	-0.025	0.0065	-0.025
1.46	0.0002	-0.024	0.0066	-0.025
1.46083	0.0003	-0.023	0.0066	-0.024
1.46167	0.0003	-0.023	0.0067	-0.024
1.4625	0.0004	-0.023	0.0067	-0.024
1.46333	0.0004	-0.023	0.0068	-0.023
1.46417	0.0005	-0.023	0.0068	-0.023
1.465	0.0005	-0.024	0.0069	-0.023
1.46583	0.0006	-0.025	0.0069	-0.022
1.46667	0.0006	-0.026	0.007	-0.021
1.4675	0.0007	-0.026	0.0071	-0.022
1.46833	0.0007	-0.026	0.0071	-0.022
1.46917	0.0007	-0.026	0.0072	-0.022
1.47	0.0008	-0.026	0.0072	-0.024
1.47083	0.0008	-0.026	0.0072	-0.024
1.47167	0.0009	-0.026	0.0073	-0.024
1.4725	0.0009	-0.026	0.0074	-0.023
1.47333	0.001	-0.025	0.0074	-0.023
1.47417	0.001	-0.026	0.0075	-0.022
1.475	0.001	-0.026	0.0075	-0.023
1.47583	0.0011	-0.026	0.0076	-0.024
1.47667	0.0012	-0.026	0.0076	-0.024
1.4775	0.0012	-0.027	0.0077	-0.024
1.47833	0.0012	-0.027	0.0078	-0.023
1.47917	0.0013	-0.027	0.0078	-0.023
1.48	0.0013	-0.028	0.0078	-0.022
1.48083	0.0013	-0.028	0.0079	-0.022
1.48167	0.0014	-0.028	0.0079	-0.022
1.4825	0.0014	-0.028	0.008	-0.022
1.48333	0.0015	-0.028	0.008	-0.022
1.48417	0.0015	-0.028	0.0081	-0.022
1.485	0.0016	-0.029	0.0081	-0.021
1.48583	0.0016	-0.029	0.0082	-0.02
1.48667	0.0016	-0.029	0.0082	-0.02
1.4875	0.0017	-0.029	0.0083	-0.021
1.48833	0.0017	-0.028	0.0083	-0.022
1.48917	0.0018	-0.029	0.0083	-0.022
1.49	0.0018	-0.029	0.0084	-0.023
1.49083	0.0019	-0.029	0.0085	-0.023
1.49167	0.0019	-0.03	0.0085	-0.024
1.4925	0.0019	-0.031	0.0086	-0.023
1.49333	0.002	-0.032	0.0086	-0.023
1.49417	0.002	-0.031	0.0087	-0.023
1.495	0.0021	-0.031	0.0087	-0.023
1.49583	0.0021	-0.032	0.0087	-0.023
1.49667	0.0021	-0.032	0.0088	-0.024
1.4975	0.0022	-0.032	0.0089	-0.024
1.49833	0.0022	-0.032	0.0089	-0.024
1.49917	0.0023	-0.032	0.009	-0.025
1.5	0.0023	-0.032	0.009	-0.026
1.50083	0.0023	-0.031	0.009	-0.026
1.50167	0.0024	-0.03	0.0091	-0.026
1.5025	0.0024	-0.03	0.0091	-0.026
1.50333	0.0025	-0.03	0.0092	-0.026
1.50417	0.0025	-0.03	0.0092	-0.026
1.505	0.0025	-0.03	0.0092	-0.027
1.50583	0.0026	-0.03	0.0093	-0.027
1.50667	0.0026	-0.031	0.0093	-0.026
1.5075	0.0026	-0.031	0.0094	-0.026
1.50833	0.0027	-0.031	0.0094	-0.027
1.50917	0.0027	-0.032	0.0095	-0.027
1.51	0.0028	-0.031	0.0096	-0.027
1.51083	0.0028	-0.031	0.0096	-0.027
1.51167	0.0028	-0.03	0.0096	-0.027
1.5125	0.0029	-0.029	0.0097	-0.027
1.51333	0.0029	-0.029	0.0097	-0.028
1.51417	0.003	-0.029	0.0097	-0.028
1.515	0.003	-0.029	0.0098	-0.027
1.51583	0.003	-0.028	0.0098	-0.028
1.51667	0.0031	-0.028	0.0099	-0.028
1.5175	0.0031	-0.028	0.0099	-0.028
1.51833	0.0032	-0.026	0.01	-0.027
1.51917	0.0032	-0.027	0.01	-0.027
1.52	0.0032	-0.026	0.0101	-0.028
1.52083	0.0033	-0.026	0.0101	-0.027
1.52167	0.0033	-0.026	0.0102	-0.028
1.5225	0.0034	-0.026	0.0102	-0.029
1.52333	0.0034	-0.026	0.0103	-0.028
1.52417	0.0034	-0.025	0.0103	-0.028
1.525	0.0035	-0.025	0.0103	-0.027
1.52583	0.0035	-0.025	0.0104	-0.027
1.52667	0.0035	-0.025	0.0104	-0.026
1.5275	0.0036	-0.025	0.0104	-0.026
1.52833	0.0036	-0.025	0.0105	-0.026
1.52917	0.0036	-0.025	0.0105	-0.026
1.53	0.0037	-0.025	0.0106	-0.026
1.53083	0.0037	-0.026	0.0106	-0.026
1.53167	0.0037	-0.027	0.0107	-0.026
1.5325	0.0038	-0.028	0.0107	-0.026
1.53333	0.0038	-0.028	0.0108	-0.027
1.53417	0.0038	-0.028	0.0108	-0.027
1.535	0.0039	-0.028	0.0109	-0.027
1.53583	0.0039	-0.028	0.0109	-0.027
1.53667	0.0039	-0.027	0.0109	-0.026
1.5375	0.004	-0.027	0.011	-0.028
1.53833	0.004	-0.027	0.011	-0.027
1.53917	0.004	-0.027	0.0111	-0.028
1.54	0.0041	-0.027	0.0111	-0.028
1.54083	0.0041	-0.026	0.0111	-0.027
1.54167	0.0041	-0.025	0.0112	-0.027
1.5425	0.0042	-0.025	0.0112	-0.026
1.54333	0.0042	-0.025	0.0113	-0.026
1.54417	0.0043	-0.026	0.0113	-0.024
1.545	0.0043	-0.026	0.0113	-0.024
1.54583	0.0043	-0.026	0.0114	-0.024
1.54667	0.0043	-0.026	0.0114	-0.024
1.5475	0.0044	-0.025	0.0114	-0.025
1.54833	0.0044	-0.025	0.0115	-0.025
1.54917	0.0044	-0.023	0.0115	-0.026
1.55	0.0044	-0.023	0.0116	-0.026
1.55083	0.0045	-0.023	0.0116	-0.027
1.55167	0.0045	-0.022	0.0116	-0.027
1.5525	0.0045	-0.021	0.0117	-0.027
1.55333	0.0046	-0.021	0.0117	-0.028
1.55417	0.0046	-0.02	0.0118	-0.028
1.555	0.0046	-0.02	0.0118	-0.028
1.55583	0.0047	-0.02	0.0118	-0.028
1.55667	0.0047	-0.02	0.0119	-0.028
1.5575	0.0047	-0.02	0.0119	-0.029
1.55833	0.0048	-0.019	0.0119	-0.029
1.55917	0.0048	-0.02	0.012	-0.029
1.56	0.0048	-0.02	0.012	-0.028
1.56083	0.0048	-0.02	0.012	-0.028
1.56167	0.0049	-0.02	0.0121	-0.028
1.5625	0.0049	-0.019	0.0121	-0.027
1.56333	0.0049	-0.019	0.0121	-0.027
1.56417	0.005	-0.019	0.0122	-0.027
1.565	0.005	-0.019	0.0122	-0.026
1.56583	0.005	-0.019	0.0122	-0.025
1.56667	0.0051	-0.019	0.0123	-0.025
1.5675	0.0051	-0.019	0.0123	-0.025
1.56833	0.0051	-0.019	0.0123	-0.024
1.56917	0.0051	-0.02	0.0124	-0.022
1.57	0.0052	-0.021	0.0124	-0.022
1.57083	0.0052	-0.021	0.0124	-0.022
1.57167	0.0052	-0.023	0.0124	-0.022
1.5725	0.0052	-0.023	0.0125	-0.022
1.57333	0.0053	-0.023	0.0125	-0.021
1.57417	0.0053	-0.023	0.0125	-0.021
1.575	0.0053	-0.023	0.0125	-0.022
1.57583	0.0054	-0.024	0.0126	-0.022
1.57667	0.0054	-0.024	0.0126	-0.021
1.5775	0.0054	-0.024	0.0126	-0.021
1.57833	0.0055	-0.024	0.0126	-0.021
1.57917	0.0055	-0.024	0.0127	-0.021
1.58	0.0055	-0.024	0.0127	-0.021
1.58083	0.0055	-0.024	0.0127	-0.021
1.58167	0.0056	-0.024	0.0127	-0.021
1.5825	0.0056	-0.024	0.0128	-0.021
1.58333	0.0056	-0.023	0.0128	-0.021
1.58417	0.0057	-0.023	0.0128	-0.022
1.585	0.0057	-0.023	0.0128	-0.022
1.58583	0.0057	-0.024	0.0129	-0.022
1.58667	0.0058	-0.024	0.0129	-0.022
1.5875	0.0058	-0.025	0.0129	-0.022
1.58833	0.0058	-0.024	0.0129	-0.022
1.58917	0.0059	-0.024	0.0129	-0.022
1.59	0.0059	-0.024	0.013	-0.022
1.59083	0.0059	-0.024	0.013	-0.021
1.59167	0.0059	-0.024	0.013	-0.022
1.5925	0.006	-0.024	0.013	-0.023
1.59333	0.006	-0.024	0.0131	-0.022
1.59417	0.006	-0.024	0.0131	-0.022
1.595	0.0061	-0.023	0.0131	-0.021
1.59583	0.0061	-0.023	0.0131	-0.021
1.59667	0.0061	-0.022	0.0132	-0.021
1.5975	0.0061	-0.022	0.0132	-0.022
1.59833	0.0062	-0.021	0.0132	-0.022
1.59917	0.0062	-0.023	0.0132	-0.023
1.6	0.0062	-0.023	0.0132	-0.023
1.60083	0.0063	-0.023	0.0133	-0.023
1.60167	0.0063	-0.023	0.0133	-0.023
1.6025	0.0063	-0.023	0.0133	-0.022
1.60333	0.0063	-0.021	0.0133	-0.022
1.60417	0.0064	-0.02	0.0133	-0.022
1.605	0.0064	-0.019	0.0134	-0.022
1.60583	0.0064	-0.019	0.0134	-0.022
1.60667	0.0064	-0.019	0.0134	-0.023
1.6075	0.0065	-0.019	0.0134	-0.023
1.60833	0.0065	-0.019	0.0135	-0.023
1.60917	0.0065	-0.019	0.0135	-0.023
1.61	0.0066	-0.019	0.0135	-0.022
1.61083	0.0066	-0.019	0.0135	-0.021
1.61167	0.0066	-0.019	0.0135	-0.02
1.6125	0.0066	-0.02	0.0136	-0.02
1.61333	0.0066	-0.021	0.0136	-0.02
1.61417	0.0067	-0.022	0.0136	-0.02
1.615	0.0067	-0.022	0.0136	-0.02
1.61583	0.0067	-0.023	0.0136	-0.02
1.61667	0.0068	-0.023	0.0136	-0.02
1.6175	0.0068	-0.024	0.0137	-0.021
1.61833	0.0068	-0.024	0.0137	-0.02
1.61917	0.0068	-0.026	0.0137	-0.02
1.62	0.0068	-0.026	0.0137	-0.02
1.62083	0.0069	-0.026	0.0137	-0.02
1.62167	0.0069	-0.026	0.0138	-0.021
1.6225	0.0069	-0.026	0.0138	-0.021
1.62333	0.007	-0.026	0.0138	-0.022
1.62417	0.007	-0.026	0.0138	-0.022
1.625	0.007	-0.026	0.0139	-0.022
1.62583	0.007	-0.026	0.0139	-0.022
1.62667	0.0071	-0.025	0.0139	-0.023
1.6275	0.0071	-0.025	0.0139	-0.022
1.62833	0.0071	-0.024	0.0139	-0.022
1.62917	0.0071	-0.024	0.014	-0.023
1.63	0.0072	-0.024	0.014	-0.023
1.63083	0.0072	-0.023	0.014	-0.022
1.63167	0.0072	-0.023	0.014	-0.021
1.6325	0.0072	-0.023	0.014	-0.022
1.63333	0.0072	-0.023	0.0141	-0.022
1.63417	0.0073	-0.022	0.0141	-0.022
1.635	0.0073	-0.023	0.0141	-0.022
1.63583	0.0073	-0.022	0.0141	-0.022
1.63667	0.0074	-0.022	0.0142	-0.022
1.6375	0.0074	-0.022	0.0142	-0.022
1.63833	0.0074	-0.022	0.0142	-0.022
1.63917	0.0074	-0.022	0.0142	-0.022
1.64	0.0074	-0.023	0.0143	-0.022
1.64083	0.0075	-0.023	0.0143	-0.022
1.64167	0.0075	-0.023	0.0143	-0.022
1.6425	0.0075	-0.024	0.0143	-0.022
1.64333	0.0075	-0.024	0.0143	-0.021
1.64417	0.0075	-0.023	0.0144	-0.02
1.645	0.0076	-0.024	0.0144	-0.02
1.64583	0.0076	-0.023	0.0144	-0.02
1.64667	0.0076	-0.024	0.0144	-0.021
1.6475	0.0076	-0.024	0.0145	-0.021
1.64833	0.0077	-0.023	0.0145	-0.021
1.64917	0.0077	-0.023	0.0145	-0.021
1.65	0.0077	-0.022	0.0145	-0.022
1.65083	0.0077	-0.022	0.0146	-0.022
1.65167	0.0077	-0.022	0.0146	-0.023
1.6525	0.0078	-0.022	0.0146	-0.023
1.65333	0.0078	-0.022	0.0146	-0.023
1.65417	0.0078	-0.024	0.0147	-0.024
1.655	0.0078	-0.024	0.0147	-0.024
1.65583	0.0078	-0.025	0.0147	-0.024
1.65667	0.0079	-0.024	0.0148	-0.024
1.6575	0.0079	-0.025	0.0148	-0.024
1.65833	0.0079	-0.025	0.0148	-0.024
1.65917	0.0079	-0.025	0.0148	-0.024
1.66	0.008	-0.024	0.0148	-0.024
1.66083	0.008	-0.024	0.0149	-0.024
1.66167	0.008	-0.023	0.0149	-0.026
1.6625	0.008	-0.023	0.0149	-0.026
[truncated: 10,005 more rows]
