# Supplementary material for: Elucidation of composition of chlorine compounds in acidic sodium chlorite solution using ion chromatography
Source: PLoS One. 2023 Aug 10;18(8):e0289534. doi: 10.1371/journal.pone.0289534 (PMC10414608; doi:10.1371/journal.pone.0289534)
Supplement: S7 Data — (XLSX) [file pone.0289534.s009.xlsx]

## Sheet: +DPD
Original Data o Figure 6
32mM Sodium Chlorite : 500 mM Suluric acid = 1 : 1
Wavelength	DPD 0.0000g	DPD 0.0039g	DPD 0.0078g	DPD 0.0156g	DPD 0.0313g	DPD 0.0625g
200	2.8939	3.0335	3.1639	3.1683	3.0434	3.1932
201	2.8292	2.9914	3.1339	3.1453	3.1461	3.1582
202	2.9044	3.0201	3.0739	3.1534	3.1049	3.2095
203	2.8858	3.0496	3.2401	3.3209	3.1502	3.2844
204	2.947	3.1003	3.2785	3.2546	3.1602	3.1205
205	2.955	3.0726	3.2522	3.3493	3.1648	3.3116
206	2.9373	3.0598	3.2828	3.2964	3.1697	3.4264
207	2.8724	3.0369	3.3416	3.234	3.2145	3.2021
208	2.8893	3.093	3.1787	3.3835	3.1579	3.2582
209	2.8561	3.0352	3.2304	3.1805	3.1969	3.3319
210	2.8603	2.9586	3.2685	3.2041	3.1185	3.2244
211	2.8615	2.9852	3.1512	3.2857	3.1491	3.1711
212	2.7743	2.9924	3.1513	3.2527	3.1781	3.1024
213	2.7987	2.9214	3.1618	3.2875	3.223	3.2054
214	2.8012	2.9173	3.178	3.3064	3.2217	3.2451
215	2.7754	2.8465	3.0348	3.2483	3.1614	3.304
216	2.6934	2.8581	2.9617	3.2112	3.1623	3.3102
217	2.6012	2.7223	2.921	3.2753	3.1923	3.2524
218	2.5463	2.6304	2.8319	3.2006	3.2254	3.2425
219	2.4641	2.571	2.7813	3.1211	3.3565	3.284
220	2.3785	2.4711	2.6797	3.0708	3.3437	3.2017
221	2.2771	2.3538	2.5787	3.0558	3.3701	3.295
222	2.1416	2.2071	2.4262	2.9595	3.3129	3.3936
223	2.0193	2.073	2.2907	2.8166	3.3277	3.6702
224	1.9074	1.9582	2.194	2.7564	3.3488	3.4258
225	1.7963	1.8446	2.0766	2.6498	3.316	3.3459
226	1.6782	1.7301	1.9637	2.5815	3.3977	3.4765
227	1.5744	1.6228	1.8588	2.4958	3.4214	3.5811
228	1.4726	1.5274	1.7717	2.4281	3.4747	3.8086
229	1.4031	1.461	1.7077	2.3852	3.4826	3.758
230	1.3538	1.4161	1.6661	2.3528	3.4721	3.8642
231	1.2936	1.3575	1.614	2.3151	3.3739	3.8845
232	1.2191	1.287	1.5529	2.2686	3.2501	3.7714
233	1.1537	1.2277	1.5006	2.2413	3.1666	3.6121
234	1.1046	1.1821	1.4626	2.2274	3.1142	3.5471
235	1.0644	1.1483	1.4361	2.2153	3.0966	3.4925
236	1.0258	1.1143	1.4089	2.21	3.0832	3.4244
237	0.9877	1.0806	1.3849	2.2042	3.0831	3.4757
238	0.9507	1.0499	1.3628	2.213	3.076	3.3883
239	0.9195	1.0237	1.3446	2.2184	3.1131	3.4209
240	0.8914	1.0003	1.3302	2.223	3.1678	3.3778
241	0.8602	0.9764	1.3159	2.2433	3.1992	3.4759
242	0.8319	0.9528	1.3042	2.2534	3.2563	3.501
243	0.8067	0.934	1.2944	2.2749	3.2488	3.6056
244	0.7867	0.9183	1.287	2.2926	3.2955	3.5727
245	0.7636	0.9007	1.2809	2.3123	3.3561	3.6115
246	0.7296	0.8767	1.2727	2.3483	3.3699	3.6272
247	0.6951	0.8519	1.2661	2.3905	3.4528	3.7601
248	0.6705	0.8351	1.2636	2.4333	3.5433	3.726
249	0.6508	0.8208	1.2636	2.4644	3.6227	3.8649
250	0.6243	0.8039	1.2652	2.5147	3.5732	3.8177
251	0.5934	0.7851	1.2712	2.5721	3.5974	3.7366
252	0.5617	0.768	1.2813	2.6633	3.6514	3.775
253	0.5352	0.7533	1.2942	2.7278	3.6644	3.6023
254	0.5089	0.7406	1.3128	2.8069	3.5554	3.7526
255	0.4834	0.7292	1.3347	2.9033	3.5978	3.6393
256	0.4602	0.72	1.3614	2.9906	3.5706	3.5403
257	0.4357	0.7132	1.3914	3.1023	3.596	3.5412
258	0.4131	0.7066	1.4265	3.2236	3.6108	3.6403
259	0.3905	0.7029	1.4671	3.3196	3.6823	3.8119
260	0.374	0.7014	1.5059	3.4354	3.8409	3.7264
261	0.3605	0.7017	1.5396	3.4766	3.6773	3.7843
262	0.348	0.7027	1.5765	3.5496	3.6444	3.9032
263	0.3343	0.7062	1.6191	3.5754	3.6454	3.6316
264	0.3194	0.7108	1.6757	3.5804	3.5725	3.603
265	0.3069	0.7177	1.7327	3.5924	3.5108	3.5951
266	0.2956	0.7248	1.7871	3.5224	3.4265	3.5792
267	0.2879	0.7323	1.8357	3.5877	3.508	3.5977
268	0.2808	0.7402	1.8814	3.6417	3.576	3.6165
269	0.2725	0.7513	1.9397	3.611	3.5305	3.547
270	0.2654	0.7642	2.0092	3.6202	3.4457	3.6265
271	0.2595	0.7795	2.0832	3.5562	3.6395	3.5534
272	0.2552	0.7933	2.142	3.6243	3.7436	3.5995
273	0.2523	0.8062	2.2033	3.6457	3.6507	3.6083
274	0.2501	0.8221	2.2609	3.735	3.5487	3.6997
275	0.2493	0.8416	2.3268	3.9662	3.5976	3.6346
276	0.2497	0.8597	2.4024	3.7043	3.5055	3.6408
277	0.2511	0.875	2.457	3.669	3.5951	3.6031
278	0.2532	0.8886	2.4997	3.5713	3.6795	3.5811
279	0.2568	0.9018	2.5346	3.6448	3.5496	3.4903
280	0.2616	0.917	2.5683	3.523	3.6688	3.6684
281	0.2677	0.9307	2.6186	3.6957	3.5625	3.6662
282	0.2737	0.9409	2.6449	3.8236	3.6769	3.7089
283	0.2791	0.9483	2.66	3.7152	3.713	3.6352
284	0.2856	0.9539	2.661	3.7055	3.6539	3.5721
285	0.2945	0.9599	2.6644	3.796	3.5341	3.6812
286	0.3028	0.9628	2.6548	3.6569	3.5784	3.6146
287	0.3108	0.9636	2.6611	3.6438	3.664	3.5874
288	0.3188	0.9625	2.6311	3.7918	3.5173	3.6011
289	0.327	0.9599	2.6188	3.6791	3.6316	3.7928
290	0.3361	0.9564	2.5848	3.718	3.5596	3.7612
291	0.3464	0.9511	2.5476	3.6225	3.623	3.6419
292	0.3559	0.9455	2.5056	3.6365	3.6979	3.6715
293	0.3654	0.939	2.473	3.756	3.6223	3.8297
294	0.3774	0.9323	2.4268	3.7863	3.5742	3.7485
295	0.3901	0.9251	2.3847	3.6025	3.6882	3.6874
296	0.4021	0.9176	2.3324	3.8191	3.6934	3.8241
297	0.4169	0.9067	2.2717	3.7358	3.6788	3.7245
298	0.4325	0.8953	2.2032	3.7391	3.695	3.734
299	0.4459	0.8854	2.14	3.8218	3.6582	3.732
300	0.4624	0.8728	2.0663	3.5976	3.81	3.7973
301	0.483	0.8587	1.9753	3.7091	3.5847	3.657
302	0.502	0.841	1.875	3.5569	3.518	3.6825
303	0.5205	0.8242	1.778	3.541	3.5483	3.6034
304	0.54	0.8127	1.6998	3.4594	3.4602	3.5558
305	0.5608	0.802	1.6235	3.3467	3.507	3.4924
306	0.5825	0.7918	1.5455	3.229	3.3784	3.6204
307	0.6047	0.7821	1.4676	3.0798	3.4742	3.3966
308	0.6277	0.7749	1.397	2.9264	3.4913	3.42
309	0.6481	0.7723	1.3475	2.7836	3.3912	3.4511
310	0.6693	0.7715	1.3053	2.6406	3.4099	3.4453
311	0.6923	0.7706	1.2556	2.4966	3.2715	3.4559
312	0.7125	0.7683	1.2067	2.3298	3.14	3.3593
313	0.7322	0.7649	1.1567	2.1557	2.9983	3.2329
314	0.7532	0.7636	1.1131	2.0112	2.8077	3.1673
315	0.7732	0.7653	1.0796	1.8886	2.6642	3.0222
316	0.7943	0.7692	1.0485	1.7639	2.4698	2.8989
317	0.8194	0.774	1.0162	1.6372	2.2561	2.6802
318	0.844	0.7778	0.9816	1.5064	2.0123	2.4752
319	0.8637	0.7805	0.9512	1.384	1.8063	2.2565
320	0.8838	0.7851	0.9275	1.2909	1.6402	2.0975
321	0.9061	0.7932	0.9127	1.2104	1.4838	1.9272
322	0.9391	0.8075	0.9018	1.1324	1.3315	1.7644
323	0.9739	0.8263	0.8965	1.0605	1.1853	1.6041
324	1.0012	0.8407	0.8917	1.0073	1.0736	1.4789
325	1.0206	0.8499	0.887	0.9659	0.9885	1.3776
326	1.0403	0.8608	0.885	0.931	0.9151	1.282
327	1.0712	0.8808	0.8924	0.9025	0.8433	1.1887
328	1.1005	0.9011	0.9029	0.8846	0.7922	1.1196
329	1.1372	0.9256	0.9157	0.8675	0.7382	1.0405
330	1.1633	0.9414	0.9235	0.8488	0.6912	0.9706
331	1.1829	0.9522	0.9265	0.8326	0.6515	0.9116
332	1.1976	0.9639	0.9314	0.822	0.6197	0.8634
333	1.2212	0.9797	0.9416	0.8147	0.5942	0.8194
334	1.2515	1.0006	0.9555	0.8096	0.5667	0.7759
335	1.2808	1.0224	0.9704	0.8058	0.5441	0.7371
336	1.3022	1.038	0.9801	0.8006	0.5216	0.6997
337	1.3156	1.0465	0.9846	0.7932	0.5017	0.6692
338	1.3213	1.0501	0.9845	0.784	0.4845	0.6384
339	1.329	1.0539	0.9857	0.7764	0.4675	0.6119
340	1.3426	1.0626	0.9912	0.7713	0.4513	0.5855
341	1.3634	1.0778	1.0009	0.7675	0.4339	0.5603
342	1.3895	1.0971	1.0155	0.7659	0.4179	0.536
343	1.4124	1.1143	1.0278	0.7642	0.4026	0.5129
344	1.4301	1.1259	1.034	0.7593	0.3872	0.4913
345	1.435	1.1295	1.0345	0.7521	0.3729	0.4703
346	1.4353	1.1283	1.0309	0.7427	0.3593	0.4519
347	1.4349	1.127	1.0276	0.7327	0.3446	0.4328
348	1.4462	1.1331	1.0311	0.7269	0.3295	0.4123
349	1.4679	1.1489	1.0413	0.723	0.3135	0.3916
350	1.4886	1.1663	1.0537	0.7226	0.3002	0.3749
351	1.5043	1.1763	1.0607	0.719	0.2886	0.3599
352	1.5101	1.1793	1.0595	0.7104	0.2748	0.343
353	1.4995	1.1692	1.0473	0.6966	0.2598	0.3253
354	1.4889	1.1586	1.0377	0.6845	0.2477	0.3109
355	1.4849	1.1561	1.0331	0.677	0.2376	0.2988
356	1.4938	1.1609	1.0347	0.6713	0.2268	0.2862
357	1.5119	1.1737	1.0442	0.6699	0.2161	0.2735
358	1.5269	1.1849	1.0514	0.6674	0.2053	0.2612
359	1.5276	1.1864	1.0503	0.6613	0.197	0.2508
360	1.5207	1.1787	1.043	0.6532	0.189	0.2425
361	1.506	1.1658	1.03	0.6418	0.1809	0.2337
362	1.486	1.1499	1.0156	0.6305	0.1741	0.2258
363	1.4676	1.1357	1.001	0.6184	0.1666	0.2175
364	1.4574	1.1262	0.9926	0.609	0.1588	0.2088
365	1.4558	1.1272	0.9915	0.6044	0.1526	0.2019
366	1.4646	1.1309	0.9938	0.6022	0.1466	0.1944
367	1.4693	1.1352	0.996	0.599	0.1398	0.1878
368	1.466	1.1348	0.9934	0.5934	0.1333	0.1804
369	1.448	1.1186	0.9796	0.5813	0.1264	0.1722
370	1.4177	1.095	0.958	0.5674	0.1205	0.166
371	1.3892	1.072	0.9363	0.5541	0.1163	0.1606
372	1.3581	1.0492	0.9162	0.541	0.1107	0.1545
373	1.3394	1.0328	0.9014	0.5287	0.1047	0.1483
374	1.333	1.0287	0.897	0.523	0.0991	0.1421
375	1.3315	1.028	0.8952	0.5184	0.0943	0.1359
376	1.3265	1.0225	0.89	0.5132	0.0903	0.1313
377	1.3079	1.0082	0.8768	0.5039	0.0861	0.127
378	1.2767	0.9855	0.8563	0.4912	0.0824	0.1225
379	1.234	0.9517	0.8271	0.4741	0.079	0.1185
380	1.1896	0.9174	0.7975	0.4558	0.0753	0.114
381	1.1595	0.894	0.7761	0.4431	0.0731	0.1095
382	1.1424	0.8793	0.7638	0.4342	0.0687	0.106
383	1.133	0.8744	0.7584	0.4291	0.0673	0.104
384	1.1274	0.8688	0.7535	0.425	0.0645	0.1007
385	1.1185	0.8628	0.7472	0.4201	0.0622	0.0978
386	1.1034	0.8508	0.7371	0.4131	0.0595	0.095
387	1.0814	0.8342	0.7226	0.4045	0.0582	0.0932
388	1.0569	0.8145	0.7059	0.3945	0.0566	0.0909
389	1.0251	0.7916	0.685	0.3829	0.0554	0.089
390	0.9862	0.7617	0.6601	0.3682	0.0532	0.086
391	0.9482	0.7319	0.6342	0.3546	0.0517	0.0841
392	0.9193	0.7105	0.6159	0.3439	0.0507	0.0829
393	0.9004	0.6959	0.6018	0.3361	0.0491	0.0807
394	0.8873	0.6848	0.5926	0.3301	0.0471	0.0777
395	0.8753	0.6759	0.5847	0.3254	0.0454	0.0751
396	0.8613	0.6665	0.5763	0.3195	0.0445	0.0734
397	0.841	0.651	0.5625	0.3123	0.0435	0.0711
398	0.8118	0.6289	0.5448	0.3022	0.0426	0.0693
399	0.7788	0.604	0.5218	0.29	0.0409	0.0677
400	0.7371	0.5723	0.495	0.2763	0.04	0.0657
401	0.6976	0.5407	0.4684	0.2622	0.0392	0.0648
402	0.6616	0.5138	0.445	0.2494	0.0376	0.0621
403	0.6379	0.4955	0.4294	0.2418	0.037	0.061
404	0.6222	0.4832	0.4189	0.2358	0.0362	0.0602
405	0.6098	0.4744	0.4112	0.2313	0.0358	0.0594
406	0.5971	0.4647	0.4029	0.2266	0.0348	0.0584
407	0.5813	0.4533	0.3927	0.2212	0.0345	0.057
408	0.563	0.4391	0.3804	0.2151	0.0342	0.0568
409	0.54	0.4227	0.3656	0.2077	0.0343	0.0564
410	0.5142	0.4026	0.3492	0.1988	0.0345	0.0558
411	0.4871	0.3806	0.331	0.1894	0.0335	0.0554
412	0.4612	0.3617	0.3141	0.1811	0.0328	0.0552
413	0.4371	0.3438	0.2986	0.1738	0.0331	0.0548
414	0.4172	0.327	0.2847	0.1658	0.0322	0.0542
415	0.3992	0.3137	0.2735	0.1607	0.0317	0.0542
416	0.3858	0.3041	0.2648	0.1563	0.0328	0.0548
417	0.3749	0.2956	0.2575	0.1518	0.0317	0.0535
418	0.3649	0.2888	0.2516	0.1488	0.0316	0.0536
419	0.3535	0.2795	0.2438	0.1448	0.0316	0.0534
420	0.3376	0.2679	0.2336	0.1397	0.0314	0.0541
421	0.3198	0.254	0.2219	0.1336	0.0314	0.0535
422	0.2997	0.2385	0.2088	0.1272	0.0311	0.0536
423	0.2779	0.2221	0.1947	0.1201	0.0311	0.054
424	0.2531	0.2034	0.1784	0.1118	0.0306	0.0541
425	0.2353	0.1894	0.1668	0.1063	0.0308	0.0549
426	0.219	0.177	0.1561	0.1009	0.0307	0.0552
427	0.2058	0.1669	0.1474	0.0961	0.0301	0.0552
428	0.1961	0.16	0.1409	0.0933	0.0304	0.0556
429	0.1883	0.1544	0.1365	0.0908	0.0306	0.0562
430	0.1816	0.1492	0.1321	0.0884	0.0306	0.0566
431	0.1746	0.1441	0.1271	0.0859	0.0305	0.0568
432	0.1649	0.1374	0.1219	0.0831	0.0305	0.0575
433	0.1555	0.1297	0.1153	0.0804	0.0305	0.058
434	0.1456	0.1215	0.1086	0.0767	0.03	0.0582
435	0.1357	0.1145	0.1026	0.0737	0.0302	0.0592
436	0.1261	0.1074	0.0959	0.0703	0.0302	0.0597
437	0.1156	0.0994	0.0888	0.067	0.0303	0.0602
438	0.1061	0.0916	0.0827	0.0638	0.03	0.0605
439	0.0979	0.0847	0.0771	0.0611	0.0303	0.062
440	0.0908	0.0798	0.0728	0.0586	0.0305	0.062
441	0.0851	0.0755	0.069	0.0567	0.0303	0.063
442	0.0802	0.072	0.0658	0.0548	0.0301	0.0634
443	0.076	0.0683	0.0627	0.0535	0.0299	0.0638
444	0.0715	0.0656	0.0604	0.0525	0.0298	0.0648
445	0.0676	0.0625	0.0574	0.0508	0.0299	0.0659
446	0.0627	0.0585	0.0547	0.0495	0.0299	0.0664
447	0.0585	0.0555	0.0514	0.0476	0.0293	0.0669
448	0.0527	0.0513	0.0483	0.046	0.0302	0.0675
449	0.0471	0.0472	0.0444	0.044	0.0299	0.069
450	0.0411	0.0425	0.0406	0.0419	0.0297	0.0693
451	0.0363	0.0389	0.0372	0.0401	0.03	0.0705
452	0.031	0.0345	0.0339	0.0386	0.0302	0.0711
453	0.0272	0.0321	0.0314	0.0375	0.0306	0.0729
454	0.0229	0.0287	0.0283	0.0359	0.0298	0.0734
455	0.0208	0.0268	0.027	0.0351	0.03	0.0741
456	0.0182	0.0255	0.0261	0.0342	0.0303	0.0753
457	0.0169	0.0244	0.025	0.0338	0.0306	0.0767
458	0.015	0.0224	0.0232	0.0332	0.0303	0.0774
459	0.0128	0.0211	0.022	0.0322	0.03	0.0778
460	0.012	0.021	0.0213	0.0323	0.0306	0.08
461	0.0105	0.0191	0.0201	0.0309	0.0304	0.0804
462	0.0085	0.0181	0.0192	0.0306	0.0303	0.0817
463	0.007	0.017	0.0183	0.0302	0.031	0.0841
464	0.005	0.0152	0.0169	0.0294	0.0309	0.0852
465	0.0033	0.0135	0.016	0.0286	0.0309	0.0868
466	0.0014	0.0124	0.0145	0.0274	0.0306	0.0879
467	0.0001	0.0114	0.0128	0.027	0.0309	0.09
468	-0.002	0.01	0.0119	0.0262	0.0313	0.0916
469	-0.0033	0.0083	0.0112	0.0257	0.0312	0.0933
470	-0.0044	0.0083	0.0102	0.025	0.0313	0.0947
471	-0.0052	0.0074	0.0096	0.0248	0.0312	0.096
472	-0.0067	0.0058	0.0087	0.0249	0.0314	0.0984
473	-0.0069	0.0056	0.0077	0.0234	0.0313	0.0991
474	-0.0075	0.005	0.0081	0.0227	0.0311	0.1008
475	-0.0086	0.0052	0.0072	0.023	0.0311	0.1015
476	-0.0085	0.0047	0.0073	0.0219	0.0311	0.1018
477	-0.0092	0.0044	0.0073	0.0222	0.0313	0.1027
478	-0.0089	0.0041	0.0068	0.0215	0.031	0.1036
479	-0.0095	0.0034	0.0059	0.021	0.0307	0.1032
480	-0.0107	0.0032	0.0057	0.021	0.0305	0.1046
481	-0.0103	0.0029	0.0059	0.0209	0.0304	0.1054
482	-0.0106	0.0029	0.0056	0.0205	0.0307	0.106
483	-0.011	0.0025	0.0052	0.0198	0.0303	0.1061
484	-0.0112	0.0023	0.005	0.0196	0.0303	0.1065
485	-0.0118	0.0022	0.0049	0.0199	0.0304	0.1073
486	-0.0121	0.0022	0.0047	0.0194	0.0299	0.1077
487	-0.0123	0.0017	0.0046	0.0192	0.0301	0.1084
488	-0.0125	0.0019	0.0044	0.0187	0.0299	0.1093
489	-0.0127	0.0015	0.0043	0.019	0.03	0.1105
490	-0.0128	0.0011	0.0039	0.0183	0.0303	0.1111
491	-0.0126	0.0014	0.0037	0.0182	0.0302	0.1122
492	-0.0136	0.0012	0.0035	0.0175	0.03	0.1141
493	-0.013	0.0002	0.0032	0.0173	0.0297	0.1153
494	-0.0135	0.0012	0.0033	0.0175	0.0303	0.1177
495	-0.0139	0.0006	0.0031	0.0168	0.0299	0.1196
496	-0.0132	0.001	0.0032	0.0169	0.0311	0.1225
497	-0.0135	0.0004	0.0025	0.0158	0.0308	0.1245
498	-0.0128	-0.0005	0.002	0.0157	0.0304	0.1267
499	-0.0142	0.0006	0.0025	0.0153	0.0315	0.1297
500	-0.0131	0.0009	0.0034	0.0161	0.0315	0.1327
501	-0.0145	-0.0005	0.002	0.0156	0.0316	0.1347
502	-0.014	-0.0002	0.0018	0.015	0.0316	0.1376
503	-0.0136	0.0006	0.0023	0.0152	0.0321	0.1403
504	-0.0146	0.0002	0.0024	0.0155	0.0324	0.1425
505	-0.0139	-0.0006	0.0026	0.0144	0.0326	0.1439
506	-0.0142	0.0008	0.0024	0.0146	0.0331	0.1463
507	-0.0142	0.0004	0.0023	0.0146	0.0336	0.1482
508	-0.0144	-0.0004	0.0021	0.0138	0.0329	0.1499
509	-0.0138	0.0001	0.0019	0.0142	0.0335	0.1507
510	-0.0143	0.0003	0.0018	0.0146	0.0332	0.1526
511	-0.0135	0.0009	0.0026	0.0143	0.0334	0.1538
512	-0.0146	-0.0002	0.0011	0.013	0.0329	0.1532
513	-0.0145	0.0004	0.0024	0.0142	0.0337	0.1541
514	-0.014	-0.0002	0.001	0.0126	0.0324	0.1524
515	-0.0147	-0.0003	0.0008	0.0129	0.0331	0.1507
516	-0.0142	-0.0002	0.003	0.0132	0.0336	0.151
517	-0.0139	-0.0009	0.001	0.0125	0.0322	0.1483
518	-0.0145	-0.0005	0.0013	0.0123	0.0312	0.1468
519	-0.0139	-0.0006	0.0026	0.0129	0.0322	0.1459
520	-0.0141	-0.0006	0.0016	0.012	0.0315	0.1443
521	-0.0135	0	0.0013	0.0116	0.0307	0.1428
522	-0.0144	-0.0001	0.0019	0.0123	0.0307	0.1411
523	-0.0149	0	0.0013	0.0118	0.0305	0.1389
524	-0.0137	-0.0005	0.0014	0.0116	0.0304	0.1379
525	-0.0138	0	0.0013	0.0108	0.0296	0.1368
526	-0.0142	-0.0001	0.0011	0.0112	0.0293	0.1356
527	-0.0141	0.0001	0.0016	0.0118	0.0293	0.1357
528	-0.0143	-0.0002	0.0017	0.011	0.0294	0.1345
529	-0.0145	-0.0003	0.0012	0.0105	0.0291	0.1341
530	-0.0138	-0.0005	0.0017	0.0105	0.0288	0.1343
531	-0.0142	-0.0007	0.0007	0.01	0.0285	0.1335
532	-0.0136	-0.0012	0.0005	0.0098	0.0281	0.1333
533	-0.0141	0.0002	0.0014	0.0103	0.029	0.1343
534	-0.0142	-0.0001	0.0009	0.01	0.0284	0.1351
535	-0.014	-0.0006	0.0004	0.0089	0.0282	0.1349
536	-0.014	-0.0005	0.001	0.0104	0.0292	0.1374
537	-0.0138	0	0.0011	0.0103	0.0295	0.1386
538	-0.0135	-0.0004	0.0013	0.0092	0.0286	0.1406
539	-0.0142	-0.0003	0.0014	0.0093	0.0291	0.1421
540	-0.0148	-0.0004	0.0008	0.0095	0.0294	0.1444
541	-0.0149	-0.0007	0.0006	0.0091	0.03	0.1465
542	-0.0138	-0.0007	0.0005	0.0082	0.0296	0.1488
543	-0.0142	-0.0005	0.0001	0.0082	0.0302	0.1508
544	-0.015	-0.0008	0	0.0081	0.0298	0.1532
545	-0.0141	-0.0001	0.0009	0.0082	0.0312	0.1559
546	-0.0148	-0.0009	0.0002	0.0079	0.03	0.1566
547	-0.0141	-0.0006	-0.0005	0.0074	0.0301	0.158
548	-0.0143	-0.0013	0.0003	0.0075	0.0309	0.16
549	-0.0138	0.0003	0.0012	0.008	0.0317	0.1607
550	-0.0142	-0.0002	-0.0007	0.0066	0.0305	0.1606
551	-0.013	-0.0014	0.0004	0.0082	0.0313	0.1624
552	-0.0146	0.0002	-0.0003	0.0076	0.0304	0.1632
553	-0.0145	0	0.0017	0.0075	0.0317	0.1629
554	-0.0149	-0.0006	0.0011	0.0084	0.0314	0.1616
555	-0.0134	-0.0002	0.0004	0.0074	0.0308	0.1614
556	-0.014	0.0004	0.0005	0.0075	0.0314	0.1603
557	-0.0139	0.0004	0.001	0.0079	0.03	0.1562
558	-0.0136	-0.0001	0.0023	0.0085	0.0308	0.1547
559	-0.0139	0.0004	0.001	0.0083	0.0289	0.1501
560	-0.0126	-0.0005	-0.0003	0.0061	0.0278	0.145
561	-0.0142	-0.0014	-0.0002	0.0068	0.0265	0.1393
562	-0.0143	-0.0006	0.0014	0.007	0.0268	0.1347
563	-0.015	-0.0022	-0.0007	0.0063	0.0251	0.1279
564	-0.0135	0.0002	0.0013	0.0086	0.0257	0.1234
565	-0.0131	-0.0005	-0.0001	0.0066	0.0237	0.1171
566	-0.0142	-0.0002	0.0005	0.006	0.0231	0.1123
567	-0.0126	-0.0004	-0.0006	0.0074	0.0224	0.1076
568	-0.015	-0.0008	0.0003	0.0079	0.021	0.1027
569	-0.014	-0.0003	0.0005	0.0061	0.0209	0.0983
570	-0.0143	-0.0001	0.001	0.0062	0.0217	0.0948
571	-0.0144	0.0001	0.0003	0.0061	0.0203	0.0917
572	-0.0149	-0.0006	0.0007	0.0067	0.0207	0.0886
573	-0.0136	-0.0001	0.0001	0.0064	0.0193	0.0853
574	-0.0137	-0.0005	0.0011	0.0065	0.0184	0.085
575	-0.014	-0.0005	0.0003	0.0064	0.0192	0.0813
576	-0.0137	0.0009	0.0004	0.0076	0.0192	0.0783
577	-0.0124	-0.0007	0.0007	0.0061	0.0186	0.0784
578	-0.013	-0.0009	-0.0011	0.0063	0.018	0.0756
579	-0.0146	-0.002	-0.0013	0.0062	0.0161	0.0732
580	-0.014	-0.0003	-0.0002	0.0065	0.017	0.0729
581	-0.0136	0	0.0011	0.0074	0.0163	0.0717
582	-0.0143	-0.0006	0.0011	0.0068	0.0176	0.0704
583	-0.0139	-0.0001	-0.0014	0.0074	0.0169	0.0686
584	-0.0128	-0.0007	-0.0001	0.0076	0.0177	0.0678
585	-0.0138	-0.0005	0.0017	0.0081	0.0175	0.0674
586	-0.0133	-0.0003	0.0003	0.0066	0.0173	0.0653
587	-0.0119	-0.0022	-0.0002	0.0056	0.0154	0.0634
588	-0.0133	-0.0007	0.0007	0.0077	0.0168	0.0637
589	-0.0138	0.0004	-0.001	0.0071	0.0168	0.0623
590	-0.0129	-0.0006	-0.0015	0.0073	0.0166	0.0616
591	-0.0125	-0.0006	0.0011	0.007	0.0159	0.0603
592	-0.015	0.0016	0	0.0078	0.0165	0.061
593	-0.014	0.0002	0.0002	0.0077	0.0171	0.0613
594	-0.0134	0.0011	0.0003	0.009	0.0169	0.0591
595	-0.0133	-0.0002	0.0004	0.0082	0.0167	0.0586
596	-0.0146	-0.0001	-0.0005	0.007	0.0163	0.058
597	-0.0134	0.0005	0.0007	0.008	0.0173	0.0586
598	-0.0139	-0.0006	-0.0003	0.0088	0.0171	0.0576
599	-0.0143	-0.001	-0.0011	0.0064	0.0163	0.0549
600	-0.0122	0.0008	-0.001	0.0081	0.0169	0.0553
601	-0.0132	-0.0012	0.0005	0.0089	0.0158	0.0568
602	-0.0119	-0.0004	0.0018	0.0072	0.0181	0.0563
603	-0.0138	0.0002	0.0005	0.0078	0.0174	0.0557
604	-0.0144	0	0.0002	0.0088	0.0171	0.0557
605	-0.0138	0.0003	0.0004	0.0085	0.0168	0.0561
606	-0.0134	-0.0009	0.0007	0.0089	0.0179	0.0552
607	-0.0136	-0.0002	0.0016	0.0087	0.018	0.0548
608	-0.0139	-0.0011	-0.0004	0.0088	0.0185	0.056
609	-0.0139	-0.0002	0.0018	0.0098	0.0178	0.0553
610	-0.0137	-0.0014	0.0001	0.0086	0.0177	0.0545
611	-0.0134	0.0004	0.0013	0.0093	0.0182	0.0539
612	-0.0139	-0.0011	0.0001	0.0103	0.018	0.0541
613	-0.0155	0	-0.0006	0.0097	0.0181	0.0532
614	-0.0114	0.001	0.0021	0.0114	0.0181	0.0534
615	-0.0125	-0.0003	-0.001	0.011	0.0177	0.055
616	-0.0129	-0.0009	-0.0001	0.0106	0.0185	0.0533
617	-0.0161	-0.0014	0.001	0.0113	0.0184	0.0534
618	-0.0129	0.0001	0.0016	0.0122	0.02	0.0537
619	-0.0143	0.0006	0.0019	0.012	0.0199	0.0547
620	-0.0127	0.002	0.0031	0.0126	0.0227	0.0543
621	-0.0112	0.0007	0.0007	0.0131	0.0195	0.0552
622	-0.014	0	0.0008	0.0117	0.0213	0.053
623	-0.0142	0.0019	0.0023	0.0144	0.0222	0.0548
624	-0.0125	0.0001	0.0008	0.0126	0.0194	0.0535
625	-0.0127	-0.0006	0.0018	0.0137	0.0215	0.0533
626	-0.0107	-0.0014	0.001	0.0119	0.0208	0.054
627	-0.0127	0.0002	0.0013	0.0143	0.0209	0.0532
628	-0.0152	-0.0002	0.0008	0.0139	0.0217	0.054
629	-0.0134	0.0007	0.0017	0.0141	0.0221	0.0542
630	-0.0131	-0.0007	0.0019	0.013	0.0219	0.054
631	-0.0146	0.0006	0.002	0.0153	0.0231	0.0552
632	-0.0136	0.0003	0.0018	0.015	0.0236	0.0564
633	-0.0133	-0.0003	0.0022	0.0148	0.024	0.0551
634	-0.0126	0	0.003	0.0169	0.0249	0.056
635	-0.0128	-0.0008	0.0006	0.0165	0.0248	0.0545
636	-0.0124	-0.001	0.0009	0.0169	0.0238	0.0539
637	-0.0134	0.0018	0.0026	0.0191	0.0247	0.0557
638	-0.0149	-0.0015	0.0007	0.0176	0.0244	0.0554
639	-0.0118	-0.0007	-0.0012	0.0164	0.0239	0.0549
640	-0.0127	-0.0006	0.0017	0.0199	0.0251	0.0561
641	-0.0119	0.0012	0.0036	0.0196	0.0269	0.0574
642	-0.0108	0.0004	0.0018	0.0179	0.028	0.0569
643	-0.0134	0.0002	0.002	0.0197	0.0268	0.0581
644	-0.0135	-0.0016	-0.0003	0.0191	0.0263	0.0563
645	-0.012	-0.0008	0.0012	0.0203	0.0274	0.058
646	-0.0132	0.0008	0.0012	0.0203	0.03	0.0592
647	-0.0149	-0.0015	0.0019	0.0215	0.0285	0.06
648	-0.0136	-0.0008	0.0032	0.02	0.0306	0.0606
649	-0.0136	-0.0001	0.0037	0.0237	0.0284	0.06
650	-0.0126	-0.0015	0.0016	0.0206	0.0295	0.0596
651	-0.013	-0.0004	0.0028	0.0224	0.031	0.0602
652	-0.0133	0.0012	0.0035	0.0251	0.0332	0.0625
653	-0.0139	0.002	0.0021	0.0236	0.0332	0.0625
654	-0.0154	0	0.0022	0.0232	0.0304	0.0612
655	-0.0125	-0.0006	0.0043	0.0241	0.0341	0.0622
656	-0.0124	0.0028	0.0035	0.0256	0.0338	0.0649
657	-0.0135	0.0005	0.003	0.0263	0.0351	0.0661
658	-0.0139	-0.001	0.0033	0.027	0.0353	0.0642
659	-0.0134	-0.0003	0.0021	0.0262	0.0353	0.0659
660	-0.0141	0.0001	0.0029	0.0267	0.0351	0.0658
661	-0.0108	-0.0001	0.0024	0.0288	0.0359	0.0671
662	-0.0126	0.0002	0.0023	0.029	0.0374	0.0658
663	-0.0119	0.002	0.0029	0.0301	0.0362	0.0691
664	-0.0142	0.0024	0.0039	0.0287	0.04	0.0689
665	-0.0132	0.001	0.0037	0.0291	0.038	0.071
666	-0.0139	0.0001	0.001	0.0289	0.0376	0.0696
667	-0.0145	0	0.0043	0.0294	0.0382	0.0701
668	-0.0139	-0.0004	0.0043	0.0318	0.0394	0.0709
669	-0.013	0.0005	0.0036	0.0292	0.0392	0.0701
670	-0.0134	0.0002	0.0048	0.0316	0.0416	0.0712
671	-0.0126	-0.0009	0.0042	0.031	0.0407	0.0724
672	-0.0127	-0.0022	0.0024	0.0318	0.0406	0.07
673	-0.0122	-0.0002	0.003	0.033	0.0416	0.0731
674	-0.0141	0.0008	0.0046	0.0326	0.0421	0.0747
675	-0.0129	-0.0011	0.0033	0.032	0.0426	0.0727
676	-0.0137	0.0016	0.0051	0.035	0.0437	0.076
677	-0.0127	-0.0003	0.0046	0.0349	0.0451	0.0754
678	-0.0135	0.0008	0.0055	0.0367	0.0447	0.0778
679	-0.0126	0.0003	0.0059	0.0357	0.0464	0.0775
680	-0.0123	-0.0003	0.004	0.0359	0.0447	0.076
681	-0.0144	-0.002	0.0026	0.0348	0.0434	0.0758
682	-0.0125	0	0.0032	0.0356	0.0454	0.0769
683	-0.0122	0.0006	0.0027	0.036	0.0463	0.0792
684	-0.0121	0.0017	0.0068	0.0375	0.0475	0.0804
685	-0.0137	0.0012	0.0042	0.0371	0.0484	0.0807
686	-0.0143	-0.0026	0.0018	0.0359	0.0465	0.0782
687	-0.0157	0.0018	0.0052	0.0406	0.0495	0.0837
688	-0.0105	0.0033	0.0059	0.0403	0.0501	0.0821
689	-0.0135	-0.0003	0.0042	0.0386	0.0497	0.0827
690	-0.0128	-0.0006	0.0048	0.0383	0.0508	0.0824
691	-0.0131	0.0007	0.0067	0.0394	0.0508	0.0821
692	-0.0133	-0.0004	0.0067	0.0428	0.0503	0.0844
693	-0.0136	-0.0028	0.0014	0.0379	0.0491	0.0826
694	-0.0116	0.0003	0.0061	0.0409	0.0522	0.0844
695	-0.0141	-0.0015	0.0028	0.039	0.048	0.0832
696	-0.0132	0.0001	0.0048	0.0429	0.0545	0.0868
697	-0.0112	-0.0002	0.0049	0.0433	0.0531	0.0849
698	-0.0118	-0.0007	0.0035	0.041	0.0525	0.0863
699	-0.0103	-0.001	0.0048	0.0425	0.0539	0.0857
700	-0.0136	-0.0006	0.0057	0.0425	0.054	0.088
701	-0.0129	0.0011	0.0055	0.0431	0.0548	0.088
702	-0.0132	0.0015	0.0074	0.0453	0.0572	0.0907
703	-0.0149	0.0014	0.0052	0.0422	0.0553	0.0907
704	-0.0138	0.0013	0.0052	0.0444	0.0576	0.0899
705	-0.0114	0.001	0.0055	0.0444	0.0571	0.0918
706	-0.013	0.0011	0.0049	0.0448	0.0573	0.0908
707	-0.014	0.0004	0.0061	0.0474	0.0586	0.0922
708	-0.0127	0.003	0.0074	0.048	0.0573	0.0928
709	-0.0133	-0.0013	0.0037	0.0443	0.0535	0.0916
710	-0.0078	0.0002	0.0069	0.0457	0.0581	0.0906
711	-0.0133	-0.0001	0.0048	0.0462	0.0564	0.0925
712	-0.0124	0.0017	0.0071	0.047	0.0593	0.0936
713	-0.0139	-0.002	0.0047	0.0443	0.0563	0.0926
714	-0.0138	-0.0003	0.0057	0.0467	0.0598	0.0943
715	-0.0116	0.0014	0.0061	0.046	0.0596	0.0944
716	-0.0128	0.0015	0.0067	0.0472	0.0609	0.0952
717	-0.0123	0.0004	0.0069	0.0467	0.0598	0.0925
718	-0.0125	0.0019	0.0068	0.0491	0.0612	0.0939
719	-0.0123	0.0009	0.0053	0.0478	0.0589	0.0942
720	-0.0127	0.0023	0.0052	0.0484	0.0596	0.0941
721	-0.0117	-0.0002	0.0051	0.0468	0.0591	0.0934
722	-0.0123	-0.0012	0.0067	0.0468	0.0594	0.0938
723	-0.012	0.0003	0.0077	0.0476	0.0593	0.0942
724	-0.0133	0.0004	0.0053	0.0476	0.0586	0.0931
725	-0.0136	0.0004	0.0067	0.0462	0.0578	0.092
726	-0.013	-0.0006	0.0043	0.0449	0.0568	0.0901
727	-0.0144	0.0009	0.0054	0.0452	0.0569	0.0903
728	-0.0126	0.0013	0.0065	0.0464	0.0571	0.0901
729	-0.012	0.0001	0.0051	0.0451	0.056	0.0888
730	-0.0132	-0.0002	0.0056	0.0437	0.0548	0.0876
731	-0.0133	-0.0004	0.0047	0.0437	0.0539	0.0853
732	-0.0131	0.0009	0.0059	0.0444	0.0552	0.0861
733	-0.0128	-0.0002	0.0063	0.0416	0.0536	0.0853
734	-0.0107	-0.0005	0.0042	0.0406	0.051	0.0833
735	-0.0127	0.0015	0.005	0.0415	0.0524	0.083
736	-0.0123	-0.0007	0.0029	0.0399	0.0505	0.0808
737	-0.0116	0.0016	0.0061	0.0414	0.052	0.0813
738	-0.0119	0.0009	0.0056	0.0396	0.0505	0.0791
739	-0.0103	0.0013	0.0055	0.0391	0.0487	0.0778
740	-0.0135	-0.0004	0.0059	0.0391	0.0483	0.077
741	-0.013	-0.0012	0.0043	0.0381	0.0466	0.0763
742	-0.0129	0.0031	0.0055	0.0377	0.0466	0.0746
743	-0.0104	0.0012	0.0045	0.0361	0.0439	0.0719
744	-0.0107	0.0006	0.005	0.0356	0.0431	0.0704
745	-0.0108	0.0005	0.004	0.0349	0.0425	0.0691
746	-0.0121	-0.0003	0.0036	0.0337	0.0398	0.0655
747	-0.0108	-0.0013	0.0031	0.0317	0.0389	0.0649
748	-0.013	0.0002	0.0036	0.0319	0.039	0.063
749	-0.016	0	0.0062	0.0286	0.0366	0.0627
750	-0.0122	-0.0006	0.0035	0.0281	0.0357	0.0603
751	-0.0134	0	0.0026	0.0291	0.0352	0.0597
752	-0.011	-0.0004	0.0026	0.0268	0.0335	0.0562
753	-0.0125	0.002	0.0056	0.0286	0.035	0.0554
754	-0.0125	0	0.0039	0.0272	0.0326	0.0557
755	-0.0122	0.0008	0.0006	0.023	0.0293	0.0537
756	-0.0115	0.0006	0.0024	0.0238	0.0305	0.0521
757	-0.0109	-0.0001	0.0024	0.0238	0.0292	0.0504
758	-0.0145	-0.0004	0.0012	0.0217	0.0286	0.0487
759	-0.0124	0.0009	0.0041	0.0223	0.028	0.0507
760	-0.01	-0.001	0.0047	0.0217	0.0287	0.05
761	-0.0127	0.0011	0.0012	0.0225	0.0273	0.0474
762	-0.0105	0.0009	0.0019	0.0211	0.0263	0.0455
763	-0.0122	-0.0011	0.0019	0.0206	0.0258	0.0421
764	-0.0124	0.0022	0.0048	0.0197	0.0265	0.044
765	-0.0128	-0.0001	0.0019	0.0194	0.0231	0.041
766	-0.0121	0.0001	0.0017	0.0183	0.0233	0.0421
767	-0.0125	-0.0007	0.0048	0.0192	0.0236	0.0409
768	-0.0138	-0.0004	0.0002	0.0142	0.0193	0.0365
769	-0.0114	-0.0001	0.0003	0.0156	0.0212	0.0348
770	-0.0117	-0.001	0.0009	0.0159	0.0189	0.035
771	-0.0126	-0.0003	0.0021	0.0156	0.0189	0.0357
772	-0.014	-0.0024	0.0013	0.0147	0.0168	0.0326
773	-0.014	0.0002	0.0015	0.0156	0.0193	0.0355
774	-0.0129	-0.0011	0.0004	0.0131	0.0153	0.0309
775	-0.0149	-0.0001	0.0034	0.0157	0.0171	0.0326
776	-0.0151	0.0017	0.0021	0.0118	0.0167	0.0323
777	-0.0105	-0.0011	0.0021	0.0122	0.0138	0.0321
778	-0.0113	-0.0019	-0.0007	0.0103	0.0138	0.0263
779	-0.01	-0.003	0.0004	0.0091	0.012	0.0255
780	-0.0125	-0.0007	0.0013	0.0089	0.0118	0.0239
781	-0.0126	0.0015	0.0012	0.0101	0.014	0.0242
782	-0.0086	0.0029	0.0032	0.0119	0.0141	0.0267
783	-0.0179	-0.0014	0.0013	0.0111	0.0125	0.0279
784	-0.014	0.0041	0.0015	0.0103	0.0104	0.0252
785	-0.0138	-0.0007	-0.0015	0.0082	0.0113	0.0229
786	-0.0144	0.0001	0.0014	0.0089	0.0109	0.0244
787	-0.0109	0.0012	0.003	0.0095	0.0119	0.0244
788	-0.0137	0.0007	0.0022	0.0079	0.0114	0.0216
789	-0.0123	0.001	0.0015	0.0068	0.0093	0.0222
790	-0.0114	0.0035	-0.0017	0.0078	0.0096	0.0227
791	-0.0124	-0.0021	0.0024	0.0077	0.0081	0.0187
792	-0.0109	0.0015	0.0001	0.0044	0.008	0.019
793	-0.0109	0.0001	-0.0015	0.0056	0.0077	0.0141
794	-0.0128	-0.0004	0.0005	0.0034	0.0055	0.0191
795	-0.0116	0.0007	-0.0019	0.0047	0.0067	0.0145
796	-0.0151	-0.0019	-0.0019	0.0034	0.0066	0.0177
797	-0.0133	0.0001	-0.0011	0.0041	0.0062	0.0149
798	-0.0153	0.0021	0.0013	0.0051	0.0096	0.0178
799	-0.0118	0.0012	0.0016	0.0069	0.0071	0.0183
800	-0.0088	-0.0009	-0.0001	0.0046	0.0041	0.0162
801	-0.0099	0.0013	0.0015	0.0048	0.0051	0.0156
802	-0.0118	-0.0021	-0.004	0.005	0.0055	0.0139
803	-0.0137	-0.0013	-0.0028	0.0032	0.0043	0.012
804	-0.0099	0.001	0.0007	0.0027	0.0076	0.0152
805	-0.015	0.0011	-0.001	0.0046	0.0056	0.0133
806	-0.0127	0.0002	0.0004	0.0037	0.0067	0.0135
807	-0.0128	0.0011	-0.0008	0.0031	0.0045	0.0118
808	-0.0128	0.002	0.0018	0.0064	0.0031	0.0121
809	-0.012	-0.0041	-0.0037	0.0027	0.0033	0.0101
810	-0.0084	0.0032	-0.002	-0.0003	-0.0007	0.0092
811	-0.0144	0.001	-0.0014	0.0029	0.0019	0.0102
812	-0.0137	0.0008	0.0001	0.0034	0.0024	0.0102
813	-0.0132	-0.0013	-0.0016	0.0013	0.0017	0.0074
814	-0.0135	-0.0003	-0.0013	0.0004	0.0014	0.0087
815	-0.0126	-0.0006	-0.0017	-0.0014	0.0039	0.0093
816	-0.0147	0.0009	-0.0012	0.001	0.003	0.0118
817	-0.0122	-0.0015	0.0018	0.0034	0.0012	0.0073
818	-0.0125	0.0018	-0.0024	0.0006	0.0004	0.0098
819	-0.0108	0.0004	0.0001	0.0019	0.0023	0.0071
820	-0.0104	0.0011	0	0.0009	0.0039	0.0083
821	-0.0113	0.0016	0.0012	0.0009	0.002	0.0091
822	-0.0126	0.0013	0.0003	0.0007	0.0005	0.0078
823	-0.0129	-0.0004	-0.001	0.0004	0.0007	0.0073
824	-0.0118	-0.0001	0.0001	-0.0001	0.001	0.0078
825	-0.012	0.0002	0	0.0015	0.0016	0.0075
826	-0.0109	0.0002	0	0.0015	0.0024	0.0077
827	-0.0101	-0.0015	-0.0023	-0.001	-0.0017	0.0059
828	-0.0116	-0.0001	-0.0005	0.0011	0.0007	0.0064
829	-0.0117	-0.0011	-0.0016	-0.0016	-0.0013	0.005
830	-0.0126	-0.001	0.0013	0	-0.0002	0.0052
831	-0.0106	0.0012	-0.0015	-0.0013	0.0013	0.005
832	-0.0099	0.0006	-0.0002	0	-0.0009	0.0052
833	-0.013	-0.0001	-0.0017	-0.0008	0.0019	0.0038
834	-0.0111	-0.0009	-0.0003	0.0001	-0.0007	0.0055
835	-0.0133	-0.0014	-0.0015	-0.0007	-0.0004	0.0047
836	-0.0128	0.0018	0.0031	0.0014	0.0038	0.0064
837	-0.0107	-0.0004	-0.0045	-0.0031	-0.002	0.0046
838	-0.0152	-0.0011	-0.0004	-0.0007	0.0004	0.0029
839	-0.007	0.0022	0.0026	-0.0009	0.0022	0.0064
840	-0.009	-0.0012	-0.0015	0.0006	-0.0004	0.0052
841	-0.013	0.0024	-0.0012	-0.0002	-0.0007	0.0026
842	-0.0107	-0.0004	-0.0025	-0.0013	-0.0005	0.003
843	-0.0131	0.0007	-0.0034	0.001	-0.0011	0.0042
844	-0.0108	0.0018	0	0.0014	-0.0002	0.0058
845	-0.0137	-0.0002	0.001	-0.0017	-0.0023	0.0062
846	-0.0117	-0.0005	-0.0012	-0.0011	-0.0012	-0.0006
847	-0.015	0.0006	-0.0036	-0.0036	-0.0002	0.0039
848	-0.0135	0.0007	0.0013	-0.002	-0.0007	0.0047
849	-0.0082	-0.0015	-0.0059	-0.0014	-0.0033	0.0028
850	-0.0125	-0.0006	-0.0029	-0.0036	-0.0056	0.0004
851	-0.0123	-0.0043	-0.0036	-0.0054	-0.0061	0.0022
852	-0.0084	0.001	0.0014	0.0002	-0.0015	0.0034
853	-0.0137	0	-0.0006	-0.0078	-0.0054	0.0015
854	-0.0122	0.0056	-0.0027	-0.0011	0.0015	0.0022
855	-0.0115	0.0015	0.0013	0.0027	-0.0001	0.0042
856	-0.0118	0.0038	0.0017	0.0001	0.0046	0.0079
857	-0.0131	-0.001	-0.0014	-0.0018	0.0008	0.0017
858	-0.0102	0.0018	-0.0032	-0.0015	-0.0014	0.0008
859	-0.0116	-0.0008	0.0001	-0.0014	-0.002	0.0054
860	-0.0116	0.0014	-0.001	-0.0022	-0.0006	0.0007
861	-0.0097	-0.0023	-0.0021	-0.0029	-0.0006	0.001
862	-0.0122	-0.0015	-0.0019	-0.0015	-0.0029	0.0024
863	-0.0121	-0.0052	-0.0003	-0.0044	-0.003	0.0011
864	-0.0117	0.0006	-0.0019	-0.0041	-0.0006	0.002
865	-0.0093	0.0022	-0.0013	0.0015	-0.0006	0.0044
866	-0.0102	0	0.0009	0.0006	0.0009	0.0043
867	-0.0164	-0.0004	0.0009	-0.0051	-0.0055	0.0009
868	-0.0133	-0.0011	-0.0033	-0.0047	-0.0032	0.0028
869	-0.0112	-0.0014	0.001	-0.0012	-0.0007	-0.0009
870	-0.0152	0.004	0.002	-0.001	-0.0002	0.0018
871	-0.013	-0.0009	0.0005	-0.0049	-0.0022	-0.0015
872	-0.0111	-0.005	-0.0028	-0.0058	-0.0052	-0.0022
873	-0.0107	0.0012	0.0014	0.0009	0.0009	0.0038
874	-0.0116	0.0008	0.0007	-0.0002	-0.0011	0.0021
875	-0.0092	-0.0038	-0.0031	-0.0038	-0.0031	-0.0006
876	-0.0109	-0.0003	-0.0009	-0.0029	-0.0009	0.0036
877	-0.011	0.0006	-0.0009	-0.0021	-0.0024	0.002
878	-0.0124	-0.0005	-0.0004	-0.0038	-0.0012	0.0013
879	-0.0132	0.0003	0.0011	-0.0006	-0.0024	0.0016
880	-0.0112	0.0018	0.0006	-0.0012	-0.0017	0.0017
881	-0.0117	0.0004	-0.0002	-0.0019	-0.0025	0.0005
882	-0.0131	0	-0.0016	-0.0031	-0.0018	0.0006
883	-0.012	-0.0004	-0.0002	-0.0026	-0.0031	0.0002
884	-0.0105	-0.001	-0.0005	-0.0012	-0.0011	0.0016
885	-0.0133	0.0006	-0.0017	-0.0028	-0.0023	-0.0002
886	-0.0123	-0.0012	0.0007	-0.0016	-0.0028	0
887	-0.0107	0.0007	-0.001	-0.001	-0.0022	-0.0008
888	-0.0145	-0.0021	-0.0025	-0.002	-0.0046	-0.0025
889	-0.0152	0.0005	-0.0013	-0.0014	-0.0025	0.0002
890	-0.0126	0.0014	-0.0004	-0.0015	0.0011	0.0014
891	-0.0126	0.0002	-0.003	-0.0043	-0.005	-0.0024
892	-0.0116	0.0006	-0.0001	-0.0003	-0.002	-0.0001
893	-0.0116	0.0025	0.0016	-0.0011	-0.0011	0.0015
894	-0.0105	-0.0011	-0.0037	-0.0051	-0.0051	-0.0029
895	-0.0144	0.0002	0.0008	-0.0019	-0.0032	0.0019
896	-0.0112	0.0008	-0.0014	-0.0038	-0.002	-0.0002
897	-0.0127	0.0031	0.0001	-0.002	-0.0014	0.003
898	-0.0131	-0.0013	-0.0004	-0.0014	-0.0017	0.0032
899	-0.0146	-0.0013	0.0006	-0.0022	-0.0022	-0.001
900	-0.0109	0.0001	-0.0006	-0.0031	-0.0046	-0.0029
901	-0.0111	-0.0022	-0.0013	-0.0031	-0.0031	0.0016
902	-0.0115	0.0005	-0.0001	-0.0047	-0.0029	-0.0008
903	-0.0112	0.0003	-0.0003	-0.0033	-0.0003	-0.0014
904	-0.0122	-0.0005	-0.0002	-0.0029	-0.0049	-0.001
905	-0.0109	-0.0009	0.0001	-0.0036	-0.0027	-0.0002
906	-0.0126	-0.0016	-0.0023	-0.0035	-0.0041	-0.0007
907	-0.0121	0.0022	0.0025	-0.001	-0.0032	0.0015
908	-0.0131	-0.0014	-0.0017	-0.003	-0.0025	0.0009
909	-0.0123	0.0015	-0.0026	-0.0012	-0.0014	-0.0019
910	-0.0121	-0.0022	-0.0033	-0.0081	-0.0071	-0.0015
911	-0.0126	0.0032	-0.0005	-0.0013	-0.0021	0.0015
912	-0.0081	0.0022	-0.0001	-0.0002	0.0004	0.0034
913	-0.0137	-0.0028	-0.0013	-0.0029	-0.0039	0.0005
914	-0.0129	-0.0007	0.0018	-0.0029	-0.003	-0.0009
915	-0.0119	-0.0006	-0.0005	-0.0025	-0.0027	-0.0008
916	-0.0124	-0.0006	-0.0004	-0.0038	-0.0033	0.0001
917	-0.0102	-0.001	-0.0008	-0.0035	-0.0028	-0.0019
918	-0.0119	0	-0.0011	-0.0029	-0.0035	0.0006
919	-0.0108	-0.0015	-0.001	-0.0055	-0.0049	-0.0018
920	-0.0122	-0.0018	-0.0007	-0.0025	-0.0032	-0.0006
921	-0.0129	0.0021	0.0014	-0.0013	0.0011	0.0011
922	-0.0121	-0.0031	-0.0039	-0.0072	-0.004	-0.006
923	-0.0113	-0.0023	-0.0012	-0.0017	-0.0045	-0.0037
924	-0.0106	0.0012	0.0004	-0.0035	-0.0006	-0.0028
925	-0.007	0.0016	0.0008	-0.0031	-0.0023	-0.0015
926	-0.0139	-0.0016	0.0003	-0.0059	-0.0043	-0.0023
927	-0.0127	-0.003	-0.0037	-0.0046	-0.0051	0.0027
928	-0.0129	0.0003	0.0013	-0.0036	-0.003	0.002
929	-0.0076	-0.0012	-0.0026	-0.0017	-0.0083	-0.002
930	-0.0131	-0.0033	-0.0048	-0.0023	-0.0069	-0.0049
931	-0.0139	-0.0028	-0.0015	-0.0023	0.0003	-0.005
932	-0.0111	0.0015	-0.0033	-0.0025	-0.0003	0.001
933	-0.016	-0.0009	-0.0016	-0.0068	-0.0046	-0.0029
934	-0.0094	-0.0003	-0.0025	-0.0007	-0.0026	0.0009
935	-0.0095	-0.0004	0.0018	-0.004	-0.0036	0.0005
936	-0.0116	-0.0024	0.0003	-0.0017	0	0.0002
937	-0.0155	0.0002	-0.0063	-0.0042	-0.0007	-0.0021
938	-0.0142	-0.0003	-0.0009	-0.0021	-0.0025	-0.0045
939	-0.0076	-0.0033	-0.0066	-0.0082	-0.005	-0.0046
940	-0.0119	0.0007	-0.0007	0	-0.0022	-0.0001
941	-0.0156	-0.0016	0.0006	-0.0043	-0.0045	-0.0029
942	-0.004	-0.0015	0.0011	-0.0013	0.0013	-0.0039
943	-0.01	-0.0054	0.0003	0.0002	-0.0009	0.0013
944	-0.0101	-0.0062	-0.0063	-0.0059	-0.0071	-0.0032
945	-0.0046	-0.0024	-0.0018	-0.0034	-0.0014	-0.0034
946	-0.0128	-0.0023	-0.0035	-0.0047	-0.0085	-0.0019
947	-0.0166	0.0003	-0.0025	-0.0029	0.0005	0.0019
948	-0.0093	-0.0037	0.0007	-0.0028	-0.0049	-0.0023
949	-0.0098	-0.0061	0.0016	-0.005	-0.0051	-0.0022
950	-0.0122	0.0006	0.001	-0.0043	-0.002	0.0005
951	-0.012	-0.0043	-0.0012	-0.0046	-0.0037	-0.0007
952	-0.0083	-0.0041	-0.0035	-0.0043	-0.0044	-0.0052
953	-0.0152	-0.0055	-0.0052	-0.0061	-0.0076	-0.0015
954	-0.0122	-0.0054	-0.0065	-0.0107	-0.0044	-0.0035
955	-0.0102	-0.0073	-0.0051	-0.0067	-0.0095	-0.0024
956	-0.0091	-0.0066	-0.0026	-0.007	-0.0085	-0.0044
957	-0.0146	-0.006	-0.0043	-0.0052	-0.0063	-0.0017
958	-0.0127	-0.0044	-0.0089	-0.0078	-0.0101	-0.0007
959	-0.0091	0.0005	-0.0012	-0.0036	-0.0033	-0.0033
960	-0.0122	-0.0045	-0.0019	-0.0048	-0.0054	-0.0037
961	-0.0099	-0.0064	-0.0033	-0.0031	-0.0042	-0.002
962	-0.0116	-0.0101	-0.0081	-0.0098	-0.0101	-0.0062
963	-0.01	-0.0074	0.0015	-0.0036	-0.0049	-0.0004
964	-0.007	-0.0048	-0.0071	-0.0055	-0.0072	-0.0045
965	-0.008	-0.0005	-0.0014	-0.0023	-0.0033	0.0006
966	-0.0093	-0.006	-0.0002	-0.006	-0.0048	-0.0048
967	-0.0064	-0.0056	-0.0051	-0.0037	-0.0001	0.0005
968	-0.0077	-0.0042	-0.0054	-0.008	-0.004	-0.003
969	-0.0099	-0.0029	-0.0058	-0.0076	-0.0083	-0.0021
970	-0.0107	-0.0034	-0.0018	-0.0041	-0.0021	-0.0005
971	-0.014	-0.0063	-0.0035	-0.0082	-0.0052	-0.0014
972	-0.0122	-0.0032	-0.0052	-0.0026	-0.0049	-0.0047
973	-0.0096	-0.0039	-0.0039	-0.0036	-0.0048	-0.0047
974	-0.012	-0.0017	0	-0.0056	-0.0022	-0.0047
975	-0.0133	-0.0067	-0.0038	-0.0044	-0.0083	-0.004
976	-0.0105	-0.0013	-0.0035	-0.0052	-0.0031	0.0018
977	-0.0127	-0.0029	-0.003	-0.004	-0.0015	-0.0005
978	-0.0111	-0.0044	-0.0044	-0.0053	-0.0053	-0.0018
979	-0.0094	-0.0031	-0.0026	-0.005	-0.0056	-0.0015
980	-0.0112	-0.0038	-0.0052	-0.0064	-0.0044	-0.0034
981	-0.0122	-0.0038	-0.0044	-0.0043	-0.0046	-0.0014
982	-0.0092	-0.0007	-0.0025	-0.0021	-0.0036	-0.0023
983	-0.008	-0.006	-0.0041	-0.0089	-0.0119	-0.006
984	-0.0127	-0.0079	-0.0002	-0.0013	-0.0046	0.0006
985	-0.019	-0.0087	-0.0108	-0.0065	-0.0078	-0.0011
986	-0.0095	-0.0131	-0.0091	-0.0071	-0.0115	-0.0142
987	-0.0064	0.0034	-0.0013	-0.0047	-0.0033	-0.0078
988	-0.0171	0.0023	0.007	-0.0013	-0.0003	0.0039
989	-0.0134	-0.0064	-0.0104	-0.009	-0.0108	-0.0088
990	-0.0093	-0.0002	-0.0014	-0.0042	-0.0024	-0.0038
991	-0.011	0.0001	-0.0023	-0.0047	-0.0043	-0.0016
992	-0.0113	-0.0005	-0.0009	-0.0024	-0.0047	-0.001
993	-0.0136	-0.0042	-0.0044	-0.0051	-0.0038	-0.0046
994	-0.0125	0.0004	-0.0027	-0.0044	-0.0036	-0.0027
995	-0.0127	-0.0017	-0.0016	-0.0018	-0.003	-0.0012
996	-0.0133	-0.0006	0.0008	-0.0045	-0.0047	-0.0001
997	-0.0131	-0.0025	-0.006	-0.0089	-0.0099	-0.0075
998	-0.011	-0.0007	0.0006	0.0016	-0.0045	0.0023
999	-0.0089	-0.0001	0.0075	-0.002	-0.0014	0.0035
1000	-0.0163	0.0048	0.0096	0.0027	-0.0004	-0.0018

## Sheet: onlyDPD
	0.0039g	0.0078g	0.0156g	0.0313g	0.0625g
200	1.986	2.6483	2.7564	2.8144	2.8751
201	1.8802	2.6063	2.8155	2.8527	2.8797
202	1.7243	2.6348	2.7392	2.8171	2.9431
203	1.522	2.6243	2.7485	2.8898	2.9484
204	1.329	2.5995	2.749	2.8478	2.9654
205	1.0878	2.4836	2.8352	2.8803	2.9392
206	0.8208	2.1321	2.7761	2.8917	2.9264
207	0.6016	1.6563	2.5654	2.9297	2.9618
208	0.4476	1.2651	2.1454	2.8459	2.9986
209	0.338	0.9903	1.7464	2.7878	2.9379
210	0.2612	0.7816	1.4175	2.6404	3.0053
211	0.202	0.6245	1.1626	2.3979	2.8926
212	0.1723	0.5356	1.0161	2.2119	2.9268
213	0.1583	0.497	0.9494	2.1037	2.9809
214	0.1534	0.4825	0.9232	2.059	2.9549
215	0.152	0.4803	0.9218	2.0642	2.954
216	0.1548	0.4923	0.9452	2.1029	2.9092
217	0.1617	0.5151	0.9894	2.1929	2.936
218	0.1701	0.5427	1.0445	2.2944	2.9058
219	0.1803	0.5775	1.1074	2.4047	2.9494
220	0.194	0.6202	1.1919	2.527	3.0205
221	0.2103	0.6752	1.2943	2.6427	2.9737
222	0.2311	0.7463	1.428	2.7415	2.9764
223	0.2542	0.8212	1.5712	2.8878	2.9989
224	0.278	0.8965	1.705	2.9156	2.9858
225	0.3058	0.9894	1.875	2.9286	3.0375
226	0.3419	1.1084	2.0842	3.0154	3.0552
227	0.3825	1.2413	2.3146	3.0725	3.1096
228	0.4222	1.3646	2.5113	3.1773	3.1854
229	0.455	1.482	2.7036	3.24	3.2142
230	0.4776	1.5563	2.8278	3.2686	3.2369
231	0.5125	1.6596	2.9093	3.2042	3.2653
232	0.5556	1.7962	2.9889	3.2185	3.2559
233	0.5956	1.9218	2.996	3.176	3.2163
234	0.6286	2.0155	3.0362	3.132	3.1948
235	0.6512	2.0867	3.0698	3.1396	3.186
236	0.6725	2.1447	3.0348	3.1717	3.1711
237	0.6893	2.1986	3.0441	3.1465	3.1754
238	0.7018	2.227	3.0288	3.1221	3.1753
239	0.7072	2.2423	3.0222	3.142	3.1677
240	0.7074	2.2432	3.0404	3.1244	3.1684
241	0.7026	2.2367	3.0649	3.1714	3.202
242	0.6919	2.2156	3.0815	3.1987	3.2142
243	0.679	2.1807	3.1261	3.2331	3.2403
244	0.6642	2.1326	3.1076	3.2119	3.24
245	0.6435	2.0637	3.0404	3.1843	3.2253
246	0.6083	1.9511	3.0018	3.1524	3.1882
247	0.5658	1.8271	3.011	3.1995	3.2167
248	0.534	1.7311	2.9665	3.1834	3.2536
249	0.5047	1.6348	2.8777	3.2166	3.2061
250	0.466	1.5057	2.6934	3.1639	3.191
251	0.4175	1.3517	2.4595	3.1503	3.2083
252	0.3695	1.1968	2.2172	3.0816	3.1479
253	0.3305	1.0717	2.0036	3.0587	3.1262
254	0.2923	0.941	1.7778	2.9958	3.1454
255	0.256	0.8239	1.5526	2.9048	3.0739
256	0.2211	0.7152	1.3563	2.7025	3.0733
257	0.191	0.6158	1.1672	2.4633	3.0626
258	0.1614	0.5203	0.984	2.1432	3.0546
259	0.1379	0.4437	0.8408	1.8638	3.0331
260	0.1213	0.3898	0.7395	1.6546	2.9359
261	0.1088	0.3511	0.6648	1.4879	2.7732
262	0.098	0.3166	0.5978	1.3389	2.5773
263	0.0885	0.2841	0.5333	1.1999	2.3594
264	0.0791	0.2546	0.4802	1.0792	2.1672
265	0.0731	0.2348	0.4414	0.9967	2.0181
266	0.069	0.222	0.4179	0.944	1.9222
267	0.0667	0.2148	0.4037	0.9157	1.8735
268	0.0652	0.2099	0.3957	0.8994	1.8469
269	0.0647	0.2085	0.3926	0.8933	1.8388
270	0.0644	0.2088	0.3942	0.8997	1.8596
271	0.0655	0.2118	0.4006	0.915	1.8997
272	0.0668	0.2157	0.4089	0.9354	1.945
273	0.068	0.2198	0.4175	0.9574	1.9917
274	0.0697	0.2257	0.4296	0.9873	2.0545
275	0.0719	0.2336	0.4448	1.024	2.1242
276	0.0739	0.2411	0.4592	1.059	2.1947
277	0.0759	0.247	0.4722	1.0907	2.2568
278	0.0778	0.2533	0.4849	1.1199	2.3166
279	0.0795	0.2589	0.4959	1.1461	2.3575
280	0.0815	0.2652	0.5082	1.1751	2.4058
281	0.0827	0.2701	0.5183	1.1997	2.4524
282	0.084	0.2731	0.5249	1.216	2.4782
283	0.0849	0.2757	0.529	1.2249	2.4841
284	0.085	0.2763	0.5305	1.2289	2.4966
285	0.085	0.2763	0.5304	1.2288	2.4994
286	0.0846	0.2751	0.5278	1.2235	2.4901
287	0.084	0.2728	0.5234	1.2123	2.4734
288	0.0829	0.2699	0.5172	1.1978	2.444
289	0.0818	0.2658	0.509	1.1788	2.4163
290	0.08	0.26	0.4983	1.1532	2.3823
291	0.0782	0.2537	0.4861	1.1262	2.3261
292	0.076	0.2472	0.4732	1.0944	2.2726
293	0.0735	0.2394	0.4579	1.0578	2.204
294	0.0712	0.231	0.4405	1.0161	2.1258
295	0.068	0.2204	0.4209	0.9717	2.0356
296	0.0646	0.2102	0.4004	0.9239	1.9427
297	0.0607	0.1973	0.3755	0.8655	1.8203
298	0.0569	0.1844	0.3498	0.807	1.7017
299	0.054	0.1739	0.3288	0.7562	1.597
300	0.0501	0.1622	0.3052	0.7017	1.4777
301	0.0463	0.1488	0.2796	0.6388	1.3499
302	0.0423	0.1354	0.2529	0.5779	1.2182
303	0.0383	0.1229	0.2296	0.523	1.0986
304	0.0355	0.1135	0.2106	0.4752	1.0005
305	0.0324	0.1034	0.1909	0.4307	0.9057
306	0.0292	0.0939	0.1713	0.3855	0.8071
307	0.0264	0.0841	0.1522	0.3413	0.7115
308	0.0234	0.0749	0.1347	0.301	0.6242
309	0.0213	0.0683	0.1219	0.2704	0.5619
310	0.0199	0.0628	0.1106	0.2447	0.5069
311	0.0178	0.0564	0.0985	0.2165	0.4453
312	0.016	0.0506	0.0868	0.1901	0.3875
313	0.0145	0.0457	0.0772	0.1659	0.3389
314	0.013	0.041	0.0681	0.1453	0.2941
315	0.0116	0.0369	0.0608	0.1284	0.2593
316	0.0109	0.0337	0.0545	0.113	0.2279
317	0.0096	0.0301	0.0475	0.0981	0.1949
318	0.0082	0.0267	0.0409	0.0834	0.1633
319	0.0079	0.0242	0.0355	0.0701	0.1352
320	0.0068	0.0209	0.0302	0.0595	0.1139
321	0.0064	0.0197	0.0266	0.0505	0.0953
322	0.0055	0.0171	0.0229	0.0413	0.0772
323	0.0042	0.0153	0.019	0.0336	0.0607
324	0.0047	0.0143	0.0168	0.028	0.0499
325	0.0043	0.0129	0.015	0.0236	0.0415
326	0.0038	0.0116	0.0128	0.02	0.0345
327	0.0038	0.0118	0.0118	0.0171	0.0292
328	0.0035	0.011	0.0105	0.0151	0.0258
329	0.0028	0.0101	0.0097	0.0132	0.0217
330	0.0024	0.0096	0.0083	0.0109	0.0187
331	0.002	0.009	0.008	0.01	0.0166
332	0.0021	0.0086	0.007	0.0088	0.0151
333	0.002	0.0083	0.0066	0.0081	0.014
334	0.0018	0.0078	0.006	0.0067	0.0128
335	0.0022	0.008	0.0066	0.0068	0.0115
336	0.0026	0.0083	0.0068	0.0069	0.0115
337	0.0019	0.0074	0.006	0.0055	0.0102
338	0.0016	0.0074	0.0051	0.0051	0.01
339	0.0011	0.007	0.0049	0.0047	0.0088
340	0.0013	0.0075	0.0052	0.004	0.0087
341	0.0011	0.0068	0.0043	0.004	0.0084
342	0.0014	0.0062	0.0043	0.0039	0.0071
343	0.0016	0.0068	0.0048	0.0036	0.0075
344	0.001	0.0061	0.004	0.0027	0.0063
345	0.0004	0.0056	0.0033	0.0023	0.0058
346	0.001	0.0056	0.0031	0.0021	0.0056
347	0.0009	0.0053	0.0029	0.0017	0.0054
348	0.0006	0.0059	0.004	0.0021	0.0059
349	0.0005	0.0053	0.0025	0.0003	0.0046
350	0.0004	0.0048	0.0026	0.0007	0.005
351	-0.0003	0.0049	0.0027	0.0003	0.0045
352	-0.0001	0.0048	0.0024	0.0001	0.0043
353	-0.0002	0.0045	0.0023	0.0001	0.0046
354	0.0004	0.0043	0.0023	0.0005	0.0042
355	0.0007	0.0049	0.0026	0.0002	0.004
356	0.0002	0.004	0.0017	-0.0006	0.0033
357	0.0002	0.0044	0.0021	-0.0002	0.004
358	0.0003	0.0046	0.0023	-0.0006	0.0039
359	0.0004	0.0042	0.0017	-0.0004	0.0039
360	0.0002	0.0049	0.0021	-0.0002	0.0044
361	-0.0005	0.0035	0.0011	-0.0013	0.0029
362	-0.0002	0.0042	0.0017	-0.001	0.003
363	0.0003	0.0039	0.0015	-0.0012	0.0033
364	0.0001	0.004	0.0014	-0.0012	0.0035
365	0.0003	0.004	0.0018	-0.0007	0.0033
366	-0.0003	0.0039	0.0014	-0.0011	0.0032
367	0	0.0031	0.0009	-0.0008	0.0029
368	-0.0005	0.0038	0.0017	-0.0016	0.0029
369	-0.0005	0.0036	0.0005	-0.0021	0.0028
370	-0.0001	0.0043	0.0017	-0.0012	0.003
371	0.0002	0.0052	0.0021	-0.0003	0.0037
372	-0.0002	0.0036	0.0013	-0.002	0.0026
373	-0.0012	0.0036	0.0017	-0.0011	0.0023
374	-0.0002	0.0038	0.001	-0.0017	0.003
375	-0.0006	0.003	0.001	-0.0017	0.0025
376	-0.0003	0.0029	0.001	-0.0015	0.002
377	-0.0005	0.0029	0.0007	-0.0014	0.0022
378	-0.0007	0.0033	0.0008	-0.0019	0.0023
379	-0.0004	0.0029	0.0007	-0.0017	0.0025
380	-0.0012	0.0039	0.0015	-0.0019	0.0023
381	-0.001	0.0036	0.001	-0.0018	0.0027
382	-0.0011	0.003	0.0008	-0.0022	0.0015
383	-0.001	0.0036	0.0015	-0.0014	0.003
384	-0.0005	0.0028	0.0007	-0.0023	0.0017
385	-0.0006	0.0035	0.001	-0.002	0.0015
386	-0.0009	0.0032	0.001	-0.002	0.0022
387	-0.0002	0.003	0.001	-0.0012	0.0027
388	-0.0003	0.0034	0.001	-0.0016	0.0018
389	-0.0001	0.0031	0.0011	-0.0018	0.0023
390	-0.0009	0.0026	0.0005	-0.0025	0.0021
391	-0.0007	0.0033	0.0015	-0.0015	0.0022
392	-0.0002	0.0037	0.0017	-0.0013	0.0023
393	0.0001	0.0039	0.0015	-0.0016	0.0023
394	-0.0008	0.003	0.0006	-0.0024	0.0015
395	-0.0011	0.0026	0.0001	-0.0018	0.0011
396	-0.001	0.0029	0.0012	-0.0018	0.0019
397	-0.0007	0.0025	0.0013	-0.002	0.0022
398	-0.0003	0.0024	0.0006	-0.0018	0.002
399	-0.0008	0.0033	0.0008	-0.002	0.0019
400	-0.0007	0.0025	0.0002	-0.002	0.0015
401	-0.0002	0.0037	0.0014	-0.0016	0.0022
402	-0.0003	0.0036	0.0006	-0.0017	0.0017
403	-0.0005	0.0034	0.0008	-0.0017	0.0015
404	-0.0004	0.0031	0.0008	-0.0022	0.0018
405	-0.0005	0.0037	0.0011	-0.0021	0.0019
406	-0.0006	0.0032	0.001	-0.0019	0.002
407	-0.0005	0.0034	0.0012	-0.0016	0.0019
408	-0.0006	0.0036	0.0009	-0.0015	0.0021
409	0	0.0032	0.0016	-0.0009	0.0019
410	-0.0001	0.0035	0.001	-0.0017	0.0024
411	-0.0006	0.0033	0.0009	-0.0017	0.0019
412	-0.0004	0.0032	0.0009	-0.001	0.002
413	-0.0003	0.0035	0.0013	-0.0011	0.0021
414	-0.0007	0.0026	0.0007	-0.0019	0.0016
415	-0.0009	0.003	0.0004	-0.0021	0.0013
416	-0.0004	0.0031	0.0013	-0.0014	0.0027
417	-0.0011	0.0027	0.0004	-0.0022	0.0015
418	0	0.0033	0.001	-0.0013	0.002
419	-0.0004	0.0029	0.0011	-0.0018	0.0015
420	-0.0006	0.0034	0.0008	-0.0015	0.0017
421	-0.0004	0.003	0.0012	-0.0013	0.0018
422	-0.0005	0.0031	0.0012	-0.0015	0.0019
423	-0.0003	0.0031	0.001	-0.0015	0.0016
424	-0.0007	0.003	0.0009	-0.0017	0.0011
425	-0.0002	0.0032	0.0011	-0.0016	0.002
426	-0.0003	0.0033	0.0012	-0.0015	0.0021
427	-0.0011	0.0028	0.0006	-0.0018	0.0015
428	-0.0004	0.0029	0.0011	-0.0016	0.0018
429	-0.0004	0.0032	0.0013	-0.0013	0.0019
430	-0.0003	0.0032	0.0006	-0.0017	0.0018
431	-0.0004	0.0028	0.0007	-0.0017	0.002
432	-0.0001	0.0032	0.0011	-0.0013	0.0017
433	0	0.0029	0.0006	-0.0012	0.0016
434	-0.0004	0.0029	0.0009	-0.0014	0.0017
435	-0.0003	0.0033	0.0009	-0.0013	0.0014
436	-0.0006	0.0027	0.001	-0.0015	0.0016
437	-0.0005	0.0031	0.0011	-0.0014	0.002
438	-0.0008	0.0028	0.0009	-0.0017	0.0017
439	-0.0007	0.0028	0.0009	-0.0013	0.0018
440	-0.0003	0.0029	0.0008	-0.0017	0.0013
441	-0.0004	0.0029	0.0011	-0.0017	0.0016
442	-0.0005	0.0026	0.0006	-0.0017	0.0015
443	-0.0008	0.0026	0.0004	-0.0017	0.0009
444	-0.0004	0.0033	0.0009	-0.0015	0.0021
445	-0.0003	0.0028	0.0014	-0.001	0.0015
446	-0.0006	0.0025	0.0009	-0.0014	0.0013
447	-0.0006	0.0029	0.0009	-0.0016	0.0013
448	-0.0006	0.003	0.0011	-0.0012	0.0018
449	-0.0003	0.0033	0.0009	-0.001	0.0022
450	-0.0004	0.003	0.0007	-0.0013	0.0015
451	-0.0001	0.0032	0.0016	-0.001	0.0021
452	-0.0003	0.0029	0.0009	-0.001	0.0019
453	0.0006	0.0038	0.0017	-0.0003	0.0026
454	-0.0002	0.0034	0.0014	-0.0008	0.0015
455	0.0001	0.0034	0.0013	-0.0012	0.0018
456	-0.0001	0.0028	0.0015	-0.0005	0.0019
457	-0.0002	0.003	0.0014	-0.0006	0.0023
458	0.0003	0.0031	0.0016	-0.0006	0.0023
459	-0.0003	0.0028	0.0006	-0.0011	0.0019
460	0.0002	0.0039	0.0016	-0.0006	0.0025
461	-0.0004	0.0031	0.0007	-0.001	0.0018
462	-0.0003	0.0027	0.0013	-0.0007	0.0015
463	0.0004	0.0037	0.0017	-0.0001	0.0021
464	-0.0002	0.0032	0.0012	-0.001	0.0018
465	0	0.0034	0.0011	-0.0012	0.0021
466	-0.0003	0.0028	0.0013	-0.001	0.0017
467	0	0.0034	0.0014	-0.0007	0.0023
468	-0.0002	0.003	0.0013	-0.0007	0.0024
469	-0.0002	0.0032	0.001	-0.001	0.0019
470	-0.0001	0.0033	0.0011	-0.0008	0.0024
471	-0.0002	0.0031	0.0011	-0.0005	0.0024
472	-0.0001	0.0032	0.0013	-0.001	0.0019
473	-0.0006	0.0032	0.0012	-0.001	0.0022
474	-0.0002	0.0031	0.0009	-0.0001	0.0018
475	0.0002	0.0033	0.0015	-0.0004	0.0022
476	-0.0002	0.0032	0.0012	-0.0005	0.0021
477	-0.0002	0.0032	0.0011	-0.0004	0.0019
478	0.0001	0.0025	0.0012	-0.0007	0.0022
479	-0.0008	0.0029	0.0007	-0.0008	0.0021
480	-0.0001	0.0032	0.0009	-0.0007	0.0021
481	-0.0002	0.0033	0.0012	-0.0004	0.0022
482	-0.0006	0.0033	0.0014	-0.0002	0.0022
483	-0.0002	0.0027	0.0011	-0.0006	0.0023
484	-0.0001	0.003	0.0011	-0.0006	0.0019
485	0.0002	0.0032	0.0014	-0.0003	0.0019
486	0.0001	0.0034	0.0014	0.0003	0.0021
487	-0.0001	0.0034	0.0014	0.0001	0.0021
488	0.0002	0.0031	0.0015	-0.0001	0.0023
489	0.0003	0.0033	0.0016	-0.0002	0.0024
490	-0.0001	0.0034	0.0015	-0.0003	0.0024
491	-0.0001	0.0032	0.0014	-0.0005	0.0021
492	0.0002	0.0031	0.0012	-0.0002	0.0019
493	-0.0004	0.003	0.0008	0	0.0022
494	0.0003	0.0037	0.0021	0.0003	0.0024
495	-0.0001	0.0029	0.0015	-0.0005	0.002
496	0.0003	0.0034	0.0015	0.0002	0.0028
497	-0.0002	0.0025	0.0006	0.0001	0.0022
498	-0.0008	0.0025	0.0002	-0.0004	0.0015
499	0.0004	0.0028	0.0011	-0.0001	0.0026
500	0.0001	0.0035	0.0016	0.0002	0.0026
501	0.0004	0.0032	0.0017	0.0009	0.0026
502	-0.0001	0.0028	0.0014	-0.0006	0.0018
503	0.0001	0.0035	0.0023	-0.0006	0.0017
504	0.0001	0.0039	0.0027	0.0002	0.0017
505	-0.0006	0.0035	0.0008	0.0001	0.0024
506	0.0004	0.0036	0.0025	0.0005	0.0029
507	0.0006	0.0034	0.0016	0.0005	0.0024
508	-0.0003	0.0028	0.0016	-0.0003	0.0025
509	0.0004	0.0029	0.0015	0.0005	0.0028
510	0.0002	0.0032	0.0018	0.0005	0.0026
511	0.0008	0.0031	0.0023	0.0005	0.0025
512	-0.0007	0.0028	0.0017	-0.0002	0.0014
513	0.0003	0.0037	0.0025	0.0004	0.0028
514	0	0.0027	0.0009	0.0001	0.0018
515	0.0002	0.0031	0.0018	0.0006	0.0028
516	0.0008	0.0038	0.0026	0.0003	0.0031
517	-0.0005	0.003	0.0014	0.0004	0.0028
518	0.0001	0.0026	0.0019	0	0.0018
519	0.0004	0.0028	0.0025	0.0006	0.0024
520	0.0004	0.0027	0.0017	0.0001	0.0022
521	-0.0001	0.0028	0.0007	-0.0007	0.0014
522	0.0005	0.0031	0.0026	0	0.0029
523	-0.0006	0.0031	0.0018	0.0001	0.0022
524	0	0.0029	0.0014	-0.0001	0.0022
525	0.0002	0.003	0.0012	0	0.0024
526	0	0.003	0.0019	-0.0005	0.0022
527	-0.0001	0.0036	0.0018	0.0007	0.0019
528	0.0004	0.0031	0.0014	0.0005	0.0016
529	-0.0003	0.0029	0.0017	0.0002	0.002
530	0.0003	0.0032	0.0019	0.0005	0.0022
531	0	0.0029	0.0013	-0.0005	0.0013
532	-0.0003	0.0027	0.0011	-0.0003	0.0015
533	0.0002	0.0032	0.0021	0.0001	0.0021
534	0.0003	0.0028	0.002	0.0006	0.0018
535	0.0002	0.0024	0.0013	-0.0004	0.0021
536	0.0004	0.0036	0.002	0.0006	0.0026
537	0.0005	0.0038	0.0022	0.0004	0.0024
538	0.0003	0.0028	0.0019	0.0007	0.0023
539	0.0008	0.004	0.0026	0.001	0.0026
540	0.0002	0.0028	0.0022	-0.0003	0.0022
541	0.0004	0.0029	0.002	0.0003	0.0026
542	0	0.0029	0.002	0.0002	0.0025
543	0	0.0025	0.0019	0.0003	0.0021
544	0.0003	0.0033	0.0019	0.0002	0.0021
545	0.0003	0.0033	0.0027	0.0013	0.0025
546	0.0003	0.0027	0.0016	0.0002	0.0021
547	0.0003	0.0031	0.0021	0.0004	0.0023
548	-0.0001	0.0037	0.0017	0.0008	0.0016
549	0.0008	0.0044	0.0025	0.0011	0.0027
550	0.0001	0.0027	0.0032	0.0007	0.0027
551	0.0001	0.0033	0.0021	0.0006	0.0013
552	0.0008	0.003	0.0027	0.001	0.0016
553	0.0008	0.0037	0.0038	0.0011	0.003
554	0.0008	0.0034	0.0019	0.0008	0.0032
555	0.0002	0.0036	0.0022	0.001	0.0027
556	0.0012	0.0042	0.0035	0.0015	0.0039
557	0.0009	0.0032	0.0027	0.0007	0.0027
558	0.0014	0.0025	0.0022	0.0006	0.003
559	0.0012	0.0032	0.0032	0.0015	0.0021
560	0.0006	0.003	0.0011	0.0001	0.0017
561	-0.001	0.0032	0.001	-0.0005	0.0019
562	-0.0001	0.003	0.0014	0.0008	0.001
563	0.0001	0.0024	0.0021	0	0.0008
564	0.0011	0.004	0.0035	0.0012	0.0032
565	0.0003	0.0028	0.0019	0.0005	0.0018
566	-0.0003	0.0021	0.0018	-0.0002	0.0011
567	0.0001	0.0024	0.0016	0.0012	0.0012
568	0.0002	0.0031	0.001	0.0004	0.0021
569	-0.0001	0.0022	0.0014	-0.0001	0.0011
570	0.0002	0.003	0.0029	0	0.0019
571	0.0003	0.0019	0.0014	0.0005	0.001
572	0	0.0028	0.0021	0.0004	0.0009
573	0.0001	0.0029	0.0024	-0.0002	0.001
574	0.0002	0.0025	0.0019	0.0008	0.0007
575	-0.0003	0.0023	0.002	0.0003	0.0009
576	-0.0003	0.0028	0.0024	0.0001	0.0017
577	0.0008	0.0028	0.0022	0.0009	0.0012
578	-0.0007	0.0012	0.0016	-0.0005	0.0014
579	-0.0008	0.0013	-0.0001	-0.0009	0
580	-0.0008	0.003	0.0022	0.0009	0.0009
581	-0.0008	0.0024	0.0021	0.0006	0.0008
582	0.0003	0.0026	0.0017	0.0016	0.0019
583	-0.0007	0.0021	-0.0001	0	0.0014
584	0.0003	0.0015	0.0014	0.0007	0.0017
585	0.0009	0.0035	0.0025	0.0007	0.0015
586	-0.0009	0.0024	0.0015	0.0007	0.0001
587	-0.0009	0.0008	0.0001	-0.0012	-0.0006
588	-0.0009	0.0028	0.001	0.0004	0.0005
589	0.0016	0.0016	0.001	-0.0005	0.0003
590	0.0003	0.0017	0.0016	-0.0008	0.0002
591	-0.0006	0.0017	0.0005	-0.0002	0
592	0.0004	0.0033	0.0012	0.0009	0.0006
593	0.0012	0.0026	0.0021	0.0002	0.0008
594	0.0007	0.0033	0.0017	0.0007	0.001
595	0.0003	0.0017	0.0009	-0.0013	0.0004
596	0.0004	0.0021	0.0009	-0.0012	-0.0002
597	0.0003	0.0023	0.0024	0.0002	0.0013
598	0.0011	0.002	0.0021	0.0005	-0.0009
599	-0.0008	0.0007	0.0012	-0.0014	0.0006
600	-0.0011	0.0013	0.0018	-0.0005	0.0004
601	0	0.0019	0.0011	-0.0004	0.001
602	-0.0002	0.0025	0.002	0.0004	0.0014
603	0.0002	0.0031	0.0013	0.0003	-0.0002
604	-0.0013	0.0016	0.0025	0.0001	0.0002
605	0.0007	0.0023	0.002	-0.0004	0.0005
606	-0.0006	0.0031	0.002	0.0006	-0.0004
607	0.0007	0.0024	0.0014	0.0003	0.0009
608	0.0003	0.0021	0.001	-0.0008	0.0008
609	0.0003	0.0017	0.001	0.0001	0.0007
610	0.0001	0.0013	0.0017	-0.0005	0.001
611	0.0008	0.0019	0.0008	-0.0004	0.0001
612	-0.0002	0.0024	0.0018	0.0012	0.0005
613	-0.0001	0.0021	0.0012	-0.0001	-0.0011
614	0.0011	0.0032	0.0008	0.001	0.0021
615	-0.0004	0.0019	0.0009	0.0014	-0.0001
616	-0.0025	0.0004	0.002	-0.0009	-0.0001
617	-0.0012	0.001	0.0006	-0.0014	0
618	0.0002	0.0028	0.0014	0.0015	0.0013
619	0.0006	0.0032	0.0028	0.0002	0.0018
620	0.0011	0.0026	0.0034	0.002	0.0026
621	0.0004	0.0021	0.0023	-0.0005	0.0006
622	0.0004	0.0019	0.0029	-0.0016	0.0017
623	0.001	0.0023	0.0033	0.0012	0.0007
624	0.0001	0.0024	0.0009	0.0003	0.001
625	0.0004	0.0031	0.0017	0.0004	0.0007
626	-0.0015	0.0005	0.0015	0.0005	-0.001
627	-0.0016	0.0007	0.0009	0.0003	0.0011
628	0.0001	0.002	0.0011	0	0.0007
629	0.0002	0.0026	0.0017	0.001	0.0023
630	-0.0004	0.0019	0.0026	0.0006	0.0019
631	-0.0002	0.0038	0.0017	0.0009	0.0018
632	0.0004	0.0023	0.0004	0.0008	0.001
633	0.0005	0.0023	0.0011	0.001	-0.0001
634	-0.0002	0.0033	0.0019	0.0008	0.0019
635	-0.0006	0.0007	-0.0001	-0.001	-0.0002
636	0	0.0009	0.0012	-0.0003	-0.0018
637	0.002	0.0028	0.0033	0.0008	0.0001
638	0.0006	0.0021	0.0016	-0.0003	0.0004
639	-0.002	-0.0002	-0.0012	-0.0012	-0.0035
640	-0.0001	0.0026	0	-0.0016	-0.0012
641	-0.0001	0.0027	0.0021	0.0006	0.0021
642	0.0011	0.0029	0.0028	-0.0004	-0.0003
643	-0.0008	0.0025	0.0009	0.0008	0.0006
644	-0.0007	0.0012	-0.0012	-0.0018	-0.002
645	-0.0007	0.0013	0.0004	-0.0002	-0.001
646	-0.0001	0.0023	0.0026	0.0017	0.0003
647	-0.0006	0.0006	0.001	0.0008	0
648	0	0.0013	0.0027	-0.0001	-0.0001
649	-0.0009	0.0019	0.0018	0.0021	-0.0006
650	-0.0007	0.001	0.0013	-0.0009	0.0008
651	0.0004	0.0019	0.0017	-0.0006	0.0009
652	0.0014	0.0038	0.0015	0.0025	0.0015
653	0.0004	0.0031	0.0012	0.0001	0.0012
654	-0.0006	0.0026	0.0014	0.0006	-0.0015
655	0.0002	0.0017	0.0002	0.0007	0.0016
656	-0.0001	0.0029	0.0014	0.0017	0.0023
657	0.0006	0.0027	0.0011	0.0015	0.0009
658	0.0007	0.0022	0.0018	-0.0012	0.0007
659	0.0004	0.0013	0.001	0.0003	-0.0002
660	-0.0002	0.0022	0.0013	0.0013	0.001
661	0.0006	0.0009	0.0014	0.0016	0
662	-0.0001	0.0007	0.0006	0.0001	-0.0014
663	-0.0009	0.0021	0.0011	-0.0004	-0.0007
664	0.0005	0.0039	0.0019	0.0016	0.0019
665	0.002	0.0027	0.0018	0.0006	0.0019
666	0.0001	-0.0002	-0.0003	0.0004	-0.0025
667	-0.0011	0.0016	0.0011	0.0006	0.0004
668	-0.0002	0.0013	0.0024	0.002	-0.0004
669	-0.0003	0.0015	0.0004	-0.0008	-0.0015
670	-0.0003	0.0017	0.0013	-0.0002	0.0011
671	-0.0001	0.0016	0.0011	0.0006	0
672	-0.0005	-0.0004	0.0006	0.0003	-0.001
673	-0.0006	0.0031	0.0008	0.0001	-0.0015
674	-0.0002	0.0018	0.0012	0.0007	-0.0004
675	-0.0007	0.0021	0.0006	0.0003	-0.0002
676	-0.0011	0.004	0.0028	0.0005	0.0011
677	-0.0018	0.0021	0.0013	0	-0.0009
678	0.0005	0.0017	0.0012	0.0013	0.0012
679	0.0005	0.0027	0.0018	0.0009	0.0009
680	-0.0025	0.0004	0.0006	0	0.0003
681	-0.0025	-0.0002	-0.0014	-0.0008	-0.0023
682	-0.0017	0.0016	0.0001	0.0003	-0.0001
683	-0.0021	0.0004	0.0002	0.0007	-0.0004
684	-0.0007	0.0008	0.0009	0.0021	0.0018
685	0.0004	0.0021	0.0021	0.0011	0.0009
686	-0.0035	-0.0005	-0.0033	-0.0018	-0.0034
687	0.0008	0.0026	0.0016	0.0027	0.0012
688	0.0025	0.0023	0.0029	0.0016	0.0005
689	-0.0021	0.0018	-0.0002	0.0008	-0.0007
690	-0.0023	0.0003	0.0012	0.0002	-0.0003
691	0.0015	0.001	0.0033	0.0008	-0.0002
692	0.0001	0.003	0.0016	0.0029	0.0014
693	-0.0026	0.0006	-0.0018	0.001	-0.0017
694	0.0004	0.0043	0.0022	0.0027	0.0019
695	-0.001	-0.0005	0	-0.0047	-0.0028
696	-0.0004	0.0015	0.0043	0.0009	0.0002
697	-0.0009	0.0016	0.002	0.002	0.0002
698	-0.0014	0.0015	-0.0011	-0.0011	-0.0012
699	-0.0002	0.0019	0.0016	0.0011	0.0005
700	0.0004	0.0005	0.0027	-0.0003	0.0003
701	0.0004	0.0014	0.0011	0.0008	0.0015
702	0.0028	0.0029	0.0034	0.0028	0.0023
703	-0.0003	0.0012	0.0025	0.0006	0.0007
704	-0.0018	0.0019	0.0028	0.0009	-0.0011
705	-0.0009	0.0008	0.0021	0.0008	0.0019
706	0.0008	0.0013	0.0011	0.0018	0
707	-0.0001	0.0037	0.0013	-0.0001	0.0024
708	0.0015	0.0029	0.0019	0.0017	0.0009
709	-0.0024	0.0007	-0.0002	0.0007	-0.0009
710	0	0.0017	0.0012	0.0014	0
711	-0.0012	0.0005	0.0013	-0.0006	-0.0003
712	0.0012	0.0014	0.002	0.0008	0.002
713	-0.0017	0.0003	0.0021	-0.0005	-0.0015
714	-0.0003	0.0008	0.0022	-0.0006	0.0004
715	0.0009	0.0025	0.001	0.0005	0
716	0.0007	0.0024	0.0018	0.0012	0.0017
717	-0.0001	0.0018	0.001	0.0008	0.0002
718	0.0013	0.0027	0.0024	0.0015	-0.0003
719	-0.0003	0.0012	0.0013	0.0007	0.0006
720	0.0004	0.0016	0.0005	0.0008	-0.0005
721	-0.0016	0	0.0015	0.0005	-0.0008
722	-0.0008	0.0014	0.001	0.0014	0.0006
723	-0.0006	0.0016	0.0023	-0.0001	-0.0003
724	-0.0002	0.0018	0.0003	0.0007	0.001
725	0.0004	0.0016	0.0015	0.0002	-0.0004
726	-0.0016	0.0019	0.0001	-0.001	-0.0014
727	0.0004	0.0016	0.0011	0.001	0.0007
728	0.0008	0.0032	0.0028	0.0013	0.0012
729	-0.0004	0.0015	0.002	0.0022	0.0008
730	-0.0005	0.0017	0.0004	0.001	0.0001
731	0	0.0009	0.0016	0.0006	-0.0003
732	0.0007	0.0031	0.0023	0.0018	0.0008
733	-0.0009	0.001	0.0015	0.0012	0.0009
734	0.0005	-0.0001	0.0014	0.0008	-0.0005
735	0.0008	0.0019	0.0023	0.0023	0.0017
736	-0.0015	0.0011	-0.0001	0.0007	-0.0003
737	0.0013	0.0032	0.0031	0.0025	0.0028
738	0.0011	0.0035	0.0015	0.0031	0.0004
739	0.0012	0.0014	0.0007	0.0007	0.0007
740	0.001	0.0023	0.0026	0.0014	0.0023
741	-0.001	0.0012	0.0017	0.0009	-0.0001
742	0.0017	0.002	0.0032	0.0016	0.0023
743	-0.0005	0.0006	0.0013	-0.0003	0.0004
744	0.0019	0.0026	0.002	0.0015	0.0015
745	0.0022	0.0025	0.0018	0.0007	0.0009
746	-0.0007	0.0018	0.0014	0.0012	0.0003
747	-0.002	0.0017	-0.0005	0.0008	-0.0013
748	0.0011	0.0031	0.0031	0.0017	-0.0004
749	-0.0006	0.0017	0.0019	0.0012	0.0007
750	0.0005	0.002	0.0024	0.0012	0.0014
751	0.0008	0.0018	0.0042	0.0035	0.0008
752	-0.0003	0.0019	0.0002	-0.0002	0.0003
753	0.0001	0.0033	0.0038	0.0027	0
754	0.0011	0.0023	0.0016	0.0037	0.001
755	-0.0005	0.0001	-0.0002	0.0001	-0.0004
756	0.002	0.001	0.0024	-0.0001	-0.0003
757	0.0001	0.0026	0.0023	0.0012	0
758	-0.0009	0.0022	0.0024	0	-0.0027
759	-0.0019	0.0011	-0.0005	0.0019	0.0015
760	-0.0018	0.0025	0.0011	0.0019	-0.0004
761	-0.0013	0.0016	0.002	0.0011	0.0011
762	-0.0003	0.0009	0.0031	0.0018	-0.0003
763	-0.0003	-0.0006	0.001	0.0013	-0.0001
764	0.0028	0.0019	0.0027	0.0023	0.0007
765	0.0003	0.0018	0.003	-0.0002	-0.0011
766	0.0009	0.0025	0.0018	0.0002	0.0008
767	0.0003	0.0032	0.0036	0.0017	0.0018
768	-0.0005	0.0013	-0.0015	-0.0003	-0.0005
769	-0.0012	0.0012	-0.0008	-0.0007	-0.0006
770	0.0013	0.0027	-0.0005	0.0008	0.0015
771	0	0.0025	0.0036	0.0015	0.0022
772	-0.0006	0.0001	0.001	-0.0007	-0.002
773	0.0014	0.0031	0.0031	0.0012	0.0016
774	-0.0017	0.0013	0.0001	-0.0003	-0.0016
775	0.001	0.0034	0.003	0.0037	0.0003
776	0.001	0.0035	0.004	0.0042	-0.0001
777	-0.0016	0.0021	0.0029	0.0014	0.0001
778	-0.0026	0.0006	-0.002	-0.0022	-0.0003
779	-0.0019	0.0013	-0.0015	-0.0002	-0.0031
780	0.0002	0.0013	0.002	-0.0014	0.0017
781	-0.0027	0.0009	-0.0009	-0.0001	-0.0007
782	-0.0007	0.0019	0.0013	0.0023	0.0015
783	-0.0005	0	0	0	-0.0004
784	0.0002	0.0029	0.004	0.0034	0.0031
785	-0.0014	0.0019	0.0003	0.0023	-0.0014
786	0.0007	0.0023	0.0008	0.0025	-0.0004
787	0.0031	0.0039	0.0027	0.0052	0.0012
788	0.002	0.0055	0.0019	0.0017	-0.0001
789	0.0016	-0.0006	0.0027	0.0002	0.0017
790	0.0014	0.001	0.0015	0.0018	0.0036
791	-0.0003	0.0017	0	0.0013	0.0002
792	-0.0011	0.0024	0.0019	-0.0006	0.0006
793	-0.0017	-0.0002	0.0013	0.0001	-0.0022
794	0.0004	0.0014	0.0009	0.0027	-0.0023
795	0.0017	-0.0014	0.0008	0.0003	-0.0026
796	0.0016	0.0037	-0.0009	0.0016	0.0003
797	-0.0007	0.0006	0.0015	0.002	-0.0009
798	-0.0004	0.0032	0.0026	0.0037	0.0039
799	0.002	0.0038	0.0008	0.0045	-0.0001
800	-0.0008	0.0013	-0.0005	0.0009	-0.0001
801	0.0025	0.0014	-0.0008	0.0013	0
802	-0.0021	-0.0013	-0.0017	0.0016	-0.0026
803	-0.0025	0.0004	-0.0033	-0.0004	-0.0047
804	-0.0015	0.0008	0.0009	0.0005	-0.0009
805	0.0003	0.0017	0.0007	0.0016	0.0002
806	-0.0004	0.001	0.0023	0.0026	-0.001
807	-0.0021	0	0.0029	0.0007	-0.0015
808	-0.0008	0.002	0.0054	0.0015	0.0012
809	0.0015	-0.001	-0.0014	-0.0022	-0.0013
810	0.0001	-0.0011	-0.0017	0.0002	-0.0009
811	0.0005	0.0008	-0.0006	0.0001	-0.0009
812	0	0.0003	0.0018	-0.0008	-0.0018
813	-0.0021	0.0006	0.0001	-0.0021	-0.0019
814	0.0006	0.0018	-0.0007	0.0004	-0.0033
815	0.0006	0.0022	0.0021	0.0034	-0.0003
816	-0.0008	0.0018	0.0028	-0.0009	0
817	-0.0017	0.0009	-0.0015	-0.0001	-0.0019
818	-0.0008	-0.0007	0.0014	-0.0001	-0.0003
819	-0.0011	0.0031	0.002	0.0004	0.0012
820	0	0.0034	0.0011	0.0001	0.0004
821	0.0004	0.0023	0.0022	0.0005	-0.001
822	-0.0008	0.0003	0.0009	0.0004	-0.0002
823	-0.0014	0.0011	0.0004	0.0007	-0.0004
824	-0.0004	0.001	0.0006	0.0008	-0.0004
825	-0.0007	0.002	0.0008	0.0009	0.0004
826	-0.0003	0.001	0.0013	0.0014	0.0002
827	-0.0024	-0.0004	-0.0001	-0.001	-0.002
828	-0.0011	0.0011	0.001	0.0007	-0.0009
829	-0.0012	0.001	-0.0005	0.0002	-0.0018
830	-0.0006	0.0021	0.0018	0.0015	-0.0008
831	-0.0006	0.0019	0.0009	0.0008	-0.0004
832	-0.0019	0.0001	0.0015	0.0029	-0.0006
833	-0.0001	0.0022	0.0011	0.0006	-0.0005
834	-0.0008	0.0009	0.0013	0.0003	0
835	-0.0022	0.0004	0.0004	0	-0.0013
836	0.0026	0.0039	0.0035	0.0035	0.0028
837	-0.0033	-0.0017	0.0021	0.0004	0
838	0.0004	0.0018	0.0026	0.002	0.0003
839	0.0053	0.0029	0.0044	0.0028	0.0034
840	-0.0008	-0.0003	-0.001	0.0018	-0.001
841	0.0008	0.0022	0.0031	0.0027	0.0028
842	-0.0023	0.0032	-0.0016	0.0019	-0.0031
843	0.0008	0.0009	0.0031	-0.0022	-0.0041
844	-0.002	0.0005	0.0016	0.003	-0.0022
845	-0.0004	0.0027	0.002	0.0011	-0.0011
846	-0.0035	-0.0017	-0.0016	-0.001	-0.0026
847	-0.0058	0.0006	-0.0025	-0.0031	-0.002
848	-0.0022	0.0021	0.0002	0.0031	0.0021
849	-0.0021	-0.0016	0.0005	-0.0011	-0.0035
850	-0.0035	-0.0007	0.0018	-0.0019	-0.002
851	-0.0007	0.001	0.0009	-0.0026	-0.0029
852	0.0016	0.0026	0.0013	0.0018	-0.004
853	-0.0029	0.0004	-0.003	-0.004	-0.0028
854	0.0004	0.0025	0.0035	-0.0015	-0.0001
855	0.0018	0.0044	0.0003	0.0017	0.0021
856	0.0015	0.0063	0.0024	0.0041	0.0047
857	-0.001	0.0009	0.0039	0.0003	-0.001
858	-0.0005	-0.0005	0.0001	-0.0021	-0.0011
859	-0.0006	0.0025	-0.0008	0.0029	-0.0011
860	-0.0038	0.0009	-0.0011	0.0017	0
861	-0.0014	0.0006	0.0022	0.0015	-0.0014
862	-0.0026	0.0025	0.0004	-0.0004	-0.0014
863	0.0001	0.0005	0.0009	-0.0017	-0.0021
864	-0.002	-0.0005	0.0019	0.0007	-0.0001
865	0.0005	0.0038	0.0012	0.0008	0
866	0.002	0.0058	0.0028	0.002	0.0031
867	-0.0007	0.0004	-0.0005	-0.0009	-0.003
868	-0.0036	-0.0025	-0.0015	-0.0005	-0.0016
869	-0.0006	0.0015	-0.0024	0.0007	-0.0016
870	0.001	0.0015	0.0021	0.0013	0.0027
871	-0.0028	0.0009	0.0024	-0.0004	-0.0024
872	-0.0041	-0.0001	-0.003	-0.004	-0.0004
873	-0.0007	0.0024	0.0025	0.001	-0.0006
874	-0.002	-0.0008	0	0.0009	-0.002
875	-0.0042	-0.0026	-0.0012	-0.0041	-0.0039
876	0.0022	0.0011	0.0028	0.0004	-0.0011
877	0	0.0015	0.0007	0.0024	0.0002
878	-0.0023	-0.0011	-0.0002	0.0002	-0.0005
879	0.0005	0.0027	0.0015	-0.0003	0.0008
880	0.0001	0.0019	0.0019	0.0019	-0.0002
881	-0.0005	0.0009	0.0004	0.0005	-0.0008
882	-0.0017	0.0001	0.0011	0.0005	-0.0011
883	-0.0011	0.0006	0.0011	0.0012	-0.0012
884	0.0005	0.0016	0.001	0.0004	-0.001
885	-0.0002	0.0008	0.0022	-0.0002	-0.0004
886	0.0007	0.0006	-0.0011	-0.0011	0.0005
887	-0.0019	0.0024	0.002	-0.0001	-0.0006
888	-0.0028	0.0022	-0.0007	-0.0014	-0.0013
889	-0.0011	-0.0018	0.0004	-0.001	0.0009
890	0.0006	0.0015	0.0001	-0.0002	0.0013
891	-0.0033	-0.0027	0.0026	-0.0002	-0.0036
892	-0.0004	0.0025	0.002	0.0024	-0.0026
893	0.0005	0.0009	-0.0003	0.0021	-0.0004
894	-0.0027	-0.0005	-0.0013	-0.0004	-0.0035
895	0.0009	0.0017	0.0011	0.0012	0.0007
896	-0.0015	-0.0003	0.0018	0.0005	-0.0017
897	0.0017	0.0029	0.0034	0.0022	-0.0006
898	-0.0002	0.0037	0.0027	0.0019	0.0002
899	-0.0013	-0.0008	0.0015	0.0005	-0.0033
900	-0.0034	-0.0013	-0.0002	0.0019	-0.0031
901	-0.001	0.001	-0.0008	-0.0018	-0.0017
902	-0.001	0.0009	0.0015	-0.0014	-0.0014
903	-0.002	0.0011	0.0007	0.0001	-0.0007
904	-0.0021	-0.0004	-0.0006	-0.0009	-0.0019
905	-0.0019	0.001	-0.0001	-0.0005	-0.0012
906	-0.0014	0	-0.0006	-0.0006	-0.0018
907	0.0002	0.0005	-0.0001	0.0022	0.0013
908	-0.0015	-0.0008	0.0001	0.0005	-0.0036
909	-0.0021	-0.0004	0.0004	0.002	-0.0005
910	-0.0036	-0.003	-0.0025	-0.0003	-0.0038
911	-0.0015	-0.0017	0.0003	0.0004	0.0003
912	-0.0017	0.0024	-0.001	-0.0001	0.0001
913	-0.0029	0.0023	-0.0004	-0.0005	-0.0028
914	-0.0003	0.0014	-0.0002	0.0005	-0.0004
915	-0.0011	0.002	0.0015	0.0007	-0.001
916	-0.0009	0.0013	0.0002	0	-0.0019
917	-0.002	0.0006	0	-0.0003	-0.0014
918	-0.0004	0.0014	0.0009	0.0009	-0.0012
919	-0.0052	-0.0015	-0.0012	0.0008	-0.0039
920	-0.0016	0.0027	0.0014	0.0004	0.0004
921	0.0021	0.001	0.0009	0.0023	0.0037
922	-0.0024	-0.0048	-0.0007	-0.0033	-0.0024
923	0.0018	-0.001	0.0013	-0.0001	-0.0048
924	-0.0014	0.0026	-0.002	0.0033	-0.0004
925	0.0036	0.0039	0.0032	0.0027	-0.0014
926	-0.0053	-0.0003	-0.0013	0.0003	-0.0002
927	0.0006	-0.0013	0.003	0.0036	-0.0014
928	-0.0006	0.0004	0.0032	-0.0008	0.0039
929	-0.0027	0.0017	0.0017	-0.0015	-0.0031
930	-0.0016	0.0019	-0.0003	-0.0051	-0.0042
931	-0.0057	-0.0001	-0.0017	0.002	-0.002
932	-0.0013	-0.0023	-0.0005	0.0026	-0.0006
933	-0.0012	-0.0011	-0.0046	0.0024	-0.0042
934	0.0043	0.0024	0.0053	0.0053	0.0029
935	0.0003	0.0026	0.0021	0.0026	0.0044
936	-0.0009	0.0049	0.0045	0.0016	-0.001
937	-0.0006	-0.0016	0.0015	-0.0015	-0.002
938	0	0.0018	0.0027	0.0026	0.001
939	-0.0039	-0.0012	-0.0032	-0.0004	-0.002
940	0.0013	0.0033	0.0067	0.0063	0.004
941	-0.0032	0.0033	0.0038	0.0029	-0.0034
942	-0.0033	0.0045	0.0019	0.0055	0.004
943	-0.0036	0.002	0.004	0.004	0.0035
944	-0.0041	0.0026	0.0005	-0.0006	-0.0002
945	0.0003	-0.0011	0.0023	0.0027	0.0031
946	0.0009	0.0005	0.0023	0.0008	-0.0004
947	0.0039	0.0017	0.0034	0.0043	0.0022
948	-0.0004	0.0024	0.0032	0.0054	0.0027
949	-0.0022	0.0024	0.0014	0.002	-0.0001
950	0.0031	0.0047	0.0057	0.0056	0.0007
951	0.0027	0.0003	0.0051	0.005	-0.0007
952	-0.0035	0.0017	0.0018	0.002	0.0035
953	-0.003	-0.0005	0.0007	0.0014	-0.0032
954	0.0002	-0.0022	-0.0007	0.0019	0.0007
955	-0.0011	0	0.0001	-0.001	-0.0012
956	-0.0032	0.0037	-0.0054	0.0008	-0.001
957	-0.0031	0.0027	0.0019	0.0078	0.0004
958	-0.0002	0.0004	0.0018	0.0027	0.0001
959	0.0042	-0.0002	0.0019	0.0029	0.0053
960	0.004	0.0017	0.0001	0.0032	0.0053
961	0.0041	0.0009	0.0086	0.0046	0.0025
962	-0.0059	-0.001	-0.0026	-0.0049	-0.0019
963	0.0002	0.003	0.0022	-0.0007	0.001
964	-0.0024	-0.0016	0.0006	0.0004	-0.0004
965	0.0048	0.0055	0.0067	0.0051	0.0059
966	-0.0006	0.0017	0.0004	0.0026	0
967	0.0008	0.0049	0.006	0.0043	0.0008
968	0.0024	0.0001	0.0044	0.004	-0.0002
969	0.0015	0.0015	0.0021	-0.0023	0.0025
970	0.0005	0.0019	0.0021	0.0057	0.0017
971	-0.0013	0.0014	0.0011	-0.0026	0.0018
972	-0.0001	0.0006	0.0053	0.0035	0.0004
973	-0.0014	0.0047	0.0037	0.0029	0.0005
974	0.0013	0.0025	0.0037	0.0021	0.002
975	-0.002	0.0011	0.0029	0.0001	0.0009
976	0.0028	0.0052	0.0053	0.0027	0.0071
977	0.0019	0.0026	0.0033	0.0041	0.0028
978	0.001	0.0018	0.0012	0.0022	-0.0007
979	-0.0013	0.0006	0.0018	0.0021	-0.0002
980	0.0004	0.0012	0.0007	0.002	0.0001
981	0	0.0036	-0.0001	0.0011	0.0007
982	0.0023	0.0007	0.0069	0.0046	-0.0004
983	-0.0099	0.0014	-0.0003	-0.0008	-0.0005
984	-0.0032	0.0062	0.0028	-0.0006	0.0013
985	-0.0105	-0.0038	0.0008	-0.0033	-0.004
986	-0.0088	-0.0124	-0.0062	-0.0049	-0.0117
987	0.0075	0	0.0033	0.0048	-0.0006
988	0.0048	0.009	0.0041	0.008	0.0045
989	-0.0043	-0.0065	-0.009	-0.003	-0.0048
990	0.0006	-0.0002	0.0027	0.0032	0.0014
991	-0.0004	0.0008	0.0004	-0.0007	-0.0005
992	0.002	0.0018	0.0024	0.0008	-0.0017
993	-0.0021	-0.001	0.0019	-0.001	0.0012
994	-0.0001	0.0022	0.002	0.0027	-0.0006
995	-0.0008	0.002	0.0043	0.0001	0.0007
996	-0.0042	-0.0046	-0.005	0.0093	-0.0038
997	-0.0049	-0.0001	-0.0013	-0.0023	-0.0056
998	-0.0027	0.0034	-0.0005	0.0057	-0.0011
999	-0.0043	0.0038	0.0016	0.0036	0.0047
1000	0.0012	0.0035	0.0036	0.0001	-0.0002

## Sheet: Compare data
	ASC	ASC+DPD							DPD
		0.0039g	0.0078g	0.0156g	0.0313g	0.0625g			0.0039g	0.0078g	0.0156g	0.0313g	0.0625g
200	2.8939	3.0335	3.1639	3.1683	3.0434	3.1932		200	1.986	2.6483	2.7564	2.8144	2.8751
201	2.8292	2.9914	3.1339	3.1453	3.1461	3.1582		201	1.8802	2.6063	2.8155	2.8527	2.8797
202	2.9044	3.0201	3.0739	3.1534	3.1049	3.2095		202	1.7243	2.6348	2.7392	2.8171	2.9431
203	2.8858	3.0496	3.2401	3.3209	3.1502	3.2844		203	1.522	2.6243	2.7485	2.8898	2.9484
204	2.947	3.1003	3.2785	3.2546	3.1602	3.1205		204	1.329	2.5995	2.749	2.8478	2.9654
205	2.955	3.0726	3.2522	3.3493	3.1648	3.3116		205	1.0878	2.4836	2.8352	2.8803	2.9392
206	2.9373	3.0598	3.2828	3.2964	3.1697	3.4264		206	0.8208	2.1321	2.7761	2.8917	2.9264
207	2.8724	3.0369	3.3416	3.234	3.2145	3.2021		207	0.6016	1.6563	2.5654	2.9297	2.9618
208	2.8893	3.093	3.1787	3.3835	3.1579	3.2582		208	0.4476	1.2651	2.1454	2.8459	2.9986
209	2.8561	3.0352	3.2304	3.1805	3.1969	3.3319		209	0.338	0.9903	1.7464	2.7878	2.9379
210	2.8603	2.9586	3.2685	3.2041	3.1185	3.2244		210	0.2612	0.7816	1.4175	2.6404	3.0053
211	2.8615	2.9852	3.1512	3.2857	3.1491	3.1711		211	0.202	0.6245	1.1626	2.3979	2.8926
212	2.7743	2.9924	3.1513	3.2527	3.1781	3.1024		212	0.1723	0.5356	1.0161	2.2119	2.9268
213	2.7987	2.9214	3.1618	3.2875	3.223	3.2054		213	0.1583	0.497	0.9494	2.1037	2.9809
214	2.8012	2.9173	3.178	3.3064	3.2217	3.2451		214	0.1534	0.4825	0.9232	2.059	2.9549
215	2.7754	2.8465	3.0348	3.2483	3.1614	3.304		215	0.152	0.4803	0.9218	2.0642	2.954
216	2.6934	2.8581	2.9617	3.2112	3.1623	3.3102		216	0.1548	0.4923	0.9452	2.1029	2.9092
217	2.6012	2.7223	2.921	3.2753	3.1923	3.2524		217	0.1617	0.5151	0.9894	2.1929	2.936
218	2.5463	2.6304	2.8319	3.2006	3.2254	3.2425		218	0.1701	0.5427	1.0445	2.2944	2.9058
219	2.4641	2.571	2.7813	3.1211	3.3565	3.284		219	0.1803	0.5775	1.1074	2.4047	2.9494
220	2.3785	2.4711	2.6797	3.0708	3.3437	3.2017		220	0.194	0.6202	1.1919	2.527	3.0205
221	2.2771	2.3538	2.5787	3.0558	3.3701	3.295		221	0.2103	0.6752	1.2943	2.6427	2.9737
222	2.1416	2.2071	2.4262	2.9595	3.3129	3.3936		222	0.2311	0.7463	1.428	2.7415	2.9764
223	2.0193	2.073	2.2907	2.8166	3.3277	3.6702		223	0.2542	0.8212	1.5712	2.8878	2.9989
224	1.9074	1.9582	2.194	2.7564	3.3488	3.4258		224	0.278	0.8965	1.705	2.9156	2.9858
225	1.7963	1.8446	2.0766	2.6498	3.316	3.3459		225	0.3058	0.9894	1.875	2.9286	3.0375
226	1.6782	1.7301	1.9637	2.5815	3.3977	3.4765		226	0.3419	1.1084	2.0842	3.0154	3.0552
227	1.5744	1.6228	1.8588	2.4958	3.4214	3.5811		227	0.3825	1.2413	2.3146	3.0725	3.1096
228	1.4726	1.5274	1.7717	2.4281	3.4747	3.8086		228	0.4222	1.3646	2.5113	3.1773	3.1854
229	1.4031	1.461	1.7077	2.3852	3.4826	3.758		229	0.455	1.482	2.7036	3.24	3.2142
230	1.3538	1.4161	1.6661	2.3528	3.4721	3.8642		230	0.4776	1.5563	2.8278	3.2686	3.2369
231	1.2936	1.3575	1.614	2.3151	3.3739	3.8845		231	0.5125	1.6596	2.9093	3.2042	3.2653
232	1.2191	1.287	1.5529	2.2686	3.2501	3.7714		232	0.5556	1.7962	2.9889	3.2185	3.2559
233	1.1537	1.2277	1.5006	2.2413	3.1666	3.6121		233	0.5956	1.9218	2.996	3.176	3.2163
234	1.1046	1.1821	1.4626	2.2274	3.1142	3.5471		234	0.6286	2.0155	3.0362	3.132	3.1948
235	1.0644	1.1483	1.4361	2.2153	3.0966	3.4925		235	0.6512	2.0867	3.0698	3.1396	3.186
236	1.0258	1.1143	1.4089	2.21	3.0832	3.4244		236	0.6725	2.1447	3.0348	3.1717	3.1711
237	0.9877	1.0806	1.3849	2.2042	3.0831	3.4757		237	0.6893	2.1986	3.0441	3.1465	3.1754
238	0.9507	1.0499	1.3628	2.213	3.076	3.3883		238	0.7018	2.227	3.0288	3.1221	3.1753
239	0.9195	1.0237	1.3446	2.2184	3.1131	3.4209		239	0.7072	2.2423	3.0222	3.142	3.1677
240	0.8914	1.0003	1.3302	2.223	3.1678	3.3778		240	0.7074	2.2432	3.0404	3.1244	3.1684
241	0.8602	0.9764	1.3159	2.2433	3.1992	3.4759		241	0.7026	2.2367	3.0649	3.1714	3.202
242	0.8319	0.9528	1.3042	2.2534	3.2563	3.501		242	0.6919	2.2156	3.0815	3.1987	3.2142
243	0.8067	0.934	1.2944	2.2749	3.2488	3.6056		243	0.679	2.1807	3.1261	3.2331	3.2403
244	0.7867	0.9183	1.287	2.2926	3.2955	3.5727		244	0.6642	2.1326	3.1076	3.2119	3.24
245	0.7636	0.9007	1.2809	2.3123	3.3561	3.6115		245	0.6435	2.0637	3.0404	3.1843	3.2253
246	0.7296	0.8767	1.2727	2.3483	3.3699	3.6272		246	0.6083	1.9511	3.0018	3.1524	3.1882
247	0.6951	0.8519	1.2661	2.3905	3.4528	3.7601		247	0.5658	1.8271	3.011	3.1995	3.2167
248	0.6705	0.8351	1.2636	2.4333	3.5433	3.726		248	0.534	1.7311	2.9665	3.1834	3.2536
249	0.6508	0.8208	1.2636	2.4644	3.6227	3.8649		249	0.5047	1.6348	2.8777	3.2166	3.2061
250	0.6243	0.8039	1.2652	2.5147	3.5732	3.8177		250	0.466	1.5057	2.6934	3.1639	3.191
251	0.5934	0.7851	1.2712	2.5721	3.5974	3.7366		251	0.4175	1.3517	2.4595	3.1503	3.2083
252	0.5617	0.768	1.2813	2.6633	3.6514	3.775		252	0.3695	1.1968	2.2172	3.0816	3.1479
253	0.5352	0.7533	1.2942	2.7278	3.6644	3.6023		253	0.3305	1.0717	2.0036	3.0587	3.1262
254	0.5089	0.7406	1.3128	2.8069	3.5554	3.7526		254	0.2923	0.941	1.7778	2.9958	3.1454
255	0.4834	0.7292	1.3347	2.9033	3.5978	3.6393		255	0.256	0.8239	1.5526	2.9048	3.0739
256	0.4602	0.72	1.3614	2.9906	3.5706	3.5403		256	0.2211	0.7152	1.3563	2.7025	3.0733
257	0.4357	0.7132	1.3914	3.1023	3.596	3.5412		257	0.191	0.6158	1.1672	2.4633	3.0626
258	0.4131	0.7066	1.4265	3.2236	3.6108	3.6403		258	0.1614	0.5203	0.984	2.1432	3.0546
259	0.3905	0.7029	1.4671	3.3196	3.6823	3.8119		259	0.1379	0.4437	0.8408	1.8638	3.0331
260	0.374	0.7014	1.5059	3.4354	3.8409	3.7264		260	0.1213	0.3898	0.7395	1.6546	2.9359
261	0.3605	0.7017	1.5396	3.4766	3.6773	3.7843		261	0.1088	0.3511	0.6648	1.4879	2.7732
262	0.348	0.7027	1.5765	3.5496	3.6444	3.9032		262	0.098	0.3166	0.5978	1.3389	2.5773
263	0.3343	0.7062	1.6191	3.5754	3.6454	3.6316		263	0.0885	0.2841	0.5333	1.1999	2.3594
264	0.3194	0.7108	1.6757	3.5804	3.5725	3.603		264	0.0791	0.2546	0.4802	1.0792	2.1672
265	0.3069	0.7177	1.7327	3.5924	3.5108	3.5951		265	0.0731	0.2348	0.4414	0.9967	2.0181
266	0.2956	0.7248	1.7871	3.5224	3.4265	3.5792		266	0.069	0.222	0.4179	0.944	1.9222
267	0.2879	0.7323	1.8357	3.5877	3.508	3.5977		267	0.0667	0.2148	0.4037	0.9157	1.8735
268	0.2808	0.7402	1.8814	3.6417	3.576	3.6165		268	0.0652	0.2099	0.3957	0.8994	1.8469
269	0.2725	0.7513	1.9397	3.611	3.5305	3.547		269	0.0647	0.2085	0.3926	0.8933	1.8388
270	0.2654	0.7642	2.0092	3.6202	3.4457	3.6265		270	0.0644	0.2088	0.3942	0.8997	1.8596
271	0.2595	0.7795	2.0832	3.5562	3.6395	3.5534		271	0.0655	0.2118	0.4006	0.915	1.8997
272	0.2552	0.7933	2.142	3.6243	3.7436	3.5995		272	0.0668	0.2157	0.4089	0.9354	1.945
273	0.2523	0.8062	2.2033	3.6457	3.6507	3.6083		273	0.068	0.2198	0.4175	0.9574	1.9917
274	0.2501	0.8221	2.2609	3.735	3.5487	3.6997		274	0.0697	0.2257	0.4296	0.9873	2.0545
275	0.2493	0.8416	2.3268	3.9662	3.5976	3.6346		275	0.0719	0.2336	0.4448	1.024	2.1242
276	0.2497	0.8597	2.4024	3.7043	3.5055	3.6408		276	0.0739	0.2411	0.4592	1.059	2.1947
277	0.2511	0.875	2.457	3.669	3.5951	3.6031		277	0.0759	0.247	0.4722	1.0907	2.2568
278	0.2532	0.8886	2.4997	3.5713	3.6795	3.5811		278	0.0778	0.2533	0.4849	1.1199	2.3166
279	0.2568	0.9018	2.5346	3.6448	3.5496	3.4903		279	0.0795	0.2589	0.4959	1.1461	2.3575
280	0.2616	0.917	2.5683	3.523	3.6688	3.6684		280	0.0815	0.2652	0.5082	1.1751	2.4058
281	0.2677	0.9307	2.6186	3.6957	3.5625	3.6662		281	0.0827	0.2701	0.5183	1.1997	2.4524
282	0.2737	0.9409	2.6449	3.8236	3.6769	3.7089		282	0.084	0.2731	0.5249	1.216	2.4782
283	0.2791	0.9483	2.66	3.7152	3.713	3.6352		283	0.0849	0.2757	0.529	1.2249	2.4841
284	0.2856	0.9539	2.661	3.7055	3.6539	3.5721		284	0.085	0.2763	0.5305	1.2289	2.4966
285	0.2945	0.9599	2.6644	3.796	3.5341	3.6812		285	0.085	0.2763	0.5304	1.2288	2.4994
286	0.3028	0.9628	2.6548	3.6569	3.5784	3.6146		286	0.0846	0.2751	0.5278	1.2235	2.4901
287	0.3108	0.9636	2.6611	3.6438	3.664	3.5874		287	0.084	0.2728	0.5234	1.2123	2.4734
288	0.3188	0.9625	2.6311	3.7918	3.5173	3.6011		288	0.0829	0.2699	0.5172	1.1978	2.444
289	0.327	0.9599	2.6188	3.6791	3.6316	3.7928		289	0.0818	0.2658	0.509	1.1788	2.4163
290	0.3361	0.9564	2.5848	3.718	3.5596	3.7612		290	0.08	0.26	0.4983	1.1532	2.3823
291	0.3464	0.9511	2.5476	3.6225	3.623	3.6419		291	0.0782	0.2537	0.4861	1.1262	2.3261
292	0.3559	0.9455	2.5056	3.6365	3.6979	3.6715		292	0.076	0.2472	0.4732	1.0944	2.2726
293	0.3654	0.939	2.473	3.756	3.6223	3.8297		293	0.0735	0.2394	0.4579	1.0578	2.204
294	0.3774	0.9323	2.4268	3.7863	3.5742	3.7485		294	0.0712	0.231	0.4405	1.0161	2.1258
295	0.3901	0.9251	2.3847	3.6025	3.6882	3.6874		295	0.068	0.2204	0.4209	0.9717	2.0356
296	0.4021	0.9176	2.3324	3.8191	3.6934	3.8241		296	0.0646	0.2102	0.4004	0.9239	1.9427
297	0.4169	0.9067	2.2717	3.7358	3.6788	3.7245		297	0.0607	0.1973	0.3755	0.8655	1.8203
298	0.4325	0.8953	2.2032	3.7391	3.695	3.734		298	0.0569	0.1844	0.3498	0.807	1.7017
299	0.4459	0.8854	2.14	3.8218	3.6582	3.732		299	0.054	0.1739	0.3288	0.7562	1.597
300	0.4624	0.8728	2.0663	3.5976	3.81	3.7973		300	0.0501	0.1622	0.3052	0.7017	1.4777
301	0.483	0.8587	1.9753	3.7091	3.5847	3.657		301	0.0463	0.1488	0.2796	0.6388	1.3499
302	0.502	0.841	1.875	3.5569	3.518	3.6825		302	0.0423	0.1354	0.2529	0.5779	1.2182
303	0.5205	0.8242	1.778	3.541	3.5483	3.6034		303	0.0383	0.1229	0.2296	0.523	1.0986
304	0.54	0.8127	1.6998	3.4594	3.4602	3.5558		304	0.0355	0.1135	0.2106	0.4752	1.0005
305	0.5608	0.802	1.6235	3.3467	3.507	3.4924		305	0.0324	0.1034	0.1909	0.4307	0.9057
306	0.5825	0.7918	1.5455	3.229	3.3784	3.6204		306	0.0292	0.0939	0.1713	0.3855	0.8071
307	0.6047	0.7821	1.4676	3.0798	3.4742	3.3966		307	0.0264	0.0841	0.1522	0.3413	0.7115
308	0.6277	0.7749	1.397	2.9264	3.4913	3.42		308	0.0234	0.0749	0.1347	0.301	0.6242
309	0.6481	0.7723	1.3475	2.7836	3.3912	3.4511		309	0.0213	0.0683	0.1219	0.2704	0.5619
310	0.6693	0.7715	1.3053	2.6406	3.4099	3.4453		310	0.0199	0.0628	0.1106	0.2447	0.5069
311	0.6923	0.7706	1.2556	2.4966	3.2715	3.4559		311	0.0178	0.0564	0.0985	0.2165	0.4453
312	0.7125	0.7683	1.2067	2.3298	3.14	3.3593		312	0.016	0.0506	0.0868	0.1901	0.3875
313	0.7322	0.7649	1.1567	2.1557	2.9983	3.2329		313	0.0145	0.0457	0.0772	0.1659	0.3389
314	0.7532	0.7636	1.1131	2.0112	2.8077	3.1673		314	0.013	0.041	0.0681	0.1453	0.2941
315	0.7732	0.7653	1.0796	1.8886	2.6642	3.0222		315	0.0116	0.0369	0.0608	0.1284	0.2593
316	0.7943	0.7692	1.0485	1.7639	2.4698	2.8989		316	0.0109	0.0337	0.0545	0.113	0.2279
317	0.8194	0.774	1.0162	1.6372	2.2561	2.6802		317	0.0096	0.0301	0.0475	0.0981	0.1949
318	0.844	0.7778	0.9816	1.5064	2.0123	2.4752		318	0.0082	0.0267	0.0409	0.0834	0.1633
319	0.8637	0.7805	0.9512	1.384	1.8063	2.2565		319	0.0079	0.0242	0.0355	0.0701	0.1352
320	0.8838	0.7851	0.9275	1.2909	1.6402	2.0975		320	0.0068	0.0209	0.0302	0.0595	0.1139
321	0.9061	0.7932	0.9127	1.2104	1.4838	1.9272		321	0.0064	0.0197	0.0266	0.0505	0.0953
322	0.9391	0.8075	0.9018	1.1324	1.3315	1.7644		322	0.0055	0.0171	0.0229	0.0413	0.0772
323	0.9739	0.8263	0.8965	1.0605	1.1853	1.6041		323	0.0042	0.0153	0.019	0.0336	0.0607
324	1.0012	0.8407	0.8917	1.0073	1.0736	1.4789		324	0.0047	0.0143	0.0168	0.028	0.0499
325	1.0206	0.8499	0.887	0.9659	0.9885	1.3776		325	0.0043	0.0129	0.015	0.0236	0.0415
326	1.0403	0.8608	0.885	0.931	0.9151	1.282		326	0.0038	0.0116	0.0128	0.02	0.0345
327	1.0712	0.8808	0.8924	0.9025	0.8433	1.1887		327	0.0038	0.0118	0.0118	0.0171	0.0292
328	1.1005	0.9011	0.9029	0.8846	0.7922	1.1196		328	0.0035	0.011	0.0105	0.0151	0.0258
329	1.1372	0.9256	0.9157	0.8675	0.7382	1.0405		329	0.0028	0.0101	0.0097	0.0132	0.0217
330	1.1633	0.9414	0.9235	0.8488	0.6912	0.9706		330	0.0024	0.0096	0.0083	0.0109	0.0187
331	1.1829	0.9522	0.9265	0.8326	0.6515	0.9116		331	0.002	0.009	0.008	0.01	0.0166
332	1.1976	0.9639	0.9314	0.822	0.6197	0.8634		332	0.0021	0.0086	0.007	0.0088	0.0151
333	1.2212	0.9797	0.9416	0.8147	0.5942	0.8194		333	0.002	0.0083	0.0066	0.0081	0.014
334	1.2515	1.0006	0.9555	0.8096	0.5667	0.7759		334	0.0018	0.0078	0.006	0.0067	0.0128
335	1.2808	1.0224	0.9704	0.8058	0.5441	0.7371		335	0.0022	0.008	0.0066	0.0068	0.0115
336	1.3022	1.038	0.9801	0.8006	0.5216	0.6997		336	0.0026	0.0083	0.0068	0.0069	0.0115
337	1.3156	1.0465	0.9846	0.7932	0.5017	0.6692		337	0.0019	0.0074	0.006	0.0055	0.0102
338	1.3213	1.0501	0.9845	0.784	0.4845	0.6384		338	0.0016	0.0074	0.0051	0.0051	0.01
339	1.329	1.0539	0.9857	0.7764	0.4675	0.6119		339	0.0011	0.007	0.0049	0.0047	0.0088
340	1.3426	1.0626	0.9912	0.7713	0.4513	0.5855		340	0.0013	0.0075	0.0052	0.004	0.0087
341	1.3634	1.0778	1.0009	0.7675	0.4339	0.5603		341	0.0011	0.0068	0.0043	0.004	0.0084
342	1.3895	1.0971	1.0155	0.7659	0.4179	0.536		342	0.0014	0.0062	0.0043	0.0039	0.0071
343	1.4124	1.1143	1.0278	0.7642	0.4026	0.5129		343	0.0016	0.0068	0.0048	0.0036	0.0075
344	1.4301	1.1259	1.034	0.7593	0.3872	0.4913		344	0.001	0.0061	0.004	0.0027	0.0063
345	1.435	1.1295	1.0345	0.7521	0.3729	0.4703		345	0.0004	0.0056	0.0033	0.0023	0.0058
346	1.4353	1.1283	1.0309	0.7427	0.3593	0.4519		346	0.001	0.0056	0.0031	0.0021	0.0056
347	1.4349	1.127	1.0276	0.7327	0.3446	0.4328		347	0.0009	0.0053	0.0029	0.0017	0.0054
348	1.4462	1.1331	1.0311	0.7269	0.3295	0.4123		348	0.0006	0.0059	0.004	0.0021	0.0059
349	1.4679	1.1489	1.0413	0.723	0.3135	0.3916		349	0.0005	0.0053	0.0025	0.0003	0.0046
350	1.4886	1.1663	1.0537	0.7226	0.3002	0.3749		350	0.0004	0.0048	0.0026	0.0007	0.005
351	1.5043	1.1763	1.0607	0.719	0.2886	0.3599		351	-0.0003	0.0049	0.0027	0.0003	0.0045
352	1.5101	1.1793	1.0595	0.7104	0.2748	0.343		352	-0.0001	0.0048	0.0024	0.0001	0.0043
353	1.4995	1.1692	1.0473	0.6966	0.2598	0.3253		353	-0.0002	0.0045	0.0023	0.0001	0.0046
354	1.4889	1.1586	1.0377	0.6845	0.2477	0.3109		354	0.0004	0.0043	0.0023	0.0005	0.0042
355	1.4849	1.1561	1.0331	0.677	0.2376	0.2988		355	0.0007	0.0049	0.0026	0.0002	0.004
356	1.4938	1.1609	1.0347	0.6713	0.2268	0.2862		356	0.0002	0.004	0.0017	-0.0006	0.0033
357	1.5119	1.1737	1.0442	0.6699	0.2161	0.2735		357	0.0002	0.0044	0.0021	-0.0002	0.004
358	1.5269	1.1849	1.0514	0.6674	0.2053	0.2612		358	0.0003	0.0046	0.0023	-0.0006	0.0039
359	1.5276	1.1864	1.0503	0.6613	0.197	0.2508		359	0.0004	0.0042	0.0017	-0.0004	0.0039
360	1.5207	1.1787	1.043	0.6532	0.189	0.2425		360	0.0002	0.0049	0.0021	-0.0002	0.0044
361	1.506	1.1658	1.03	0.6418	0.1809	0.2337		361	-0.0005	0.0035	0.0011	-0.0013	0.0029
362	1.486	1.1499	1.0156	0.6305	0.1741	0.2258		362	-0.0002	0.0042	0.0017	-0.001	0.003
363	1.4676	1.1357	1.001	0.6184	0.1666	0.2175		363	0.0003	0.0039	0.0015	-0.0012	0.0033
364	1.4574	1.1262	0.9926	0.609	0.1588	0.2088		364	0.0001	0.004	0.0014	-0.0012	0.0035
365	1.4558	1.1272	0.9915	0.6044	0.1526	0.2019		365	0.0003	0.004	0.0018	-0.0007	0.0033
366	1.4646	1.1309	0.9938	0.6022	0.1466	0.1944		366	-0.0003	0.0039	0.0014	-0.0011	0.0032
367	1.4693	1.1352	0.996	0.599	0.1398	0.1878		367	0	0.0031	0.0009	-0.0008	0.0029
368	1.466	1.1348	0.9934	0.5934	0.1333	0.1804		368	-0.0005	0.0038	0.0017	-0.0016	0.0029
369	1.448	1.1186	0.9796	0.5813	0.1264	0.1722		369	-0.0005	0.0036	0.0005	-0.0021	0.0028
370	1.4177	1.095	0.958	0.5674	0.1205	0.166		370	-0.0001	0.0043	0.0017	-0.0012	0.003
371	1.3892	1.072	0.9363	0.5541	0.1163	0.1606		371	0.0002	0.0052	0.0021	-0.0003	0.0037
372	1.3581	1.0492	0.9162	0.541	0.1107	0.1545		372	-0.0002	0.0036	0.0013	-0.002	0.0026
373	1.3394	1.0328	0.9014	0.5287	0.1047	0.1483		373	-0.0012	0.0036	0.0017	-0.0011	0.0023
374	1.333	1.0287	0.897	0.523	0.0991	0.1421		374	-0.0002	0.0038	0.001	-0.0017	0.003
375	1.3315	1.028	0.8952	0.5184	0.0943	0.1359		375	-0.0006	0.003	0.001	-0.0017	0.0025
376	1.3265	1.0225	0.89	0.5132	0.0903	0.1313		376	-0.0003	0.0029	0.001	-0.0015	0.002
377	1.3079	1.0082	0.8768	0.5039	0.0861	0.127		377	-0.0005	0.0029	0.0007	-0.0014	0.0022
378	1.2767	0.9855	0.8563	0.4912	0.0824	0.1225		378	-0.0007	0.0033	0.0008	-0.0019	0.0023
379	1.234	0.9517	0.8271	0.4741	0.079	0.1185		379	-0.0004	0.0029	0.0007	-0.0017	0.0025
380	1.1896	0.9174	0.7975	0.4558	0.0753	0.114		380	-0.0012	0.0039	0.0015	-0.0019	0.0023
381	1.1595	0.894	0.7761	0.4431	0.0731	0.1095		381	-0.001	0.0036	0.001	-0.0018	0.0027
382	1.1424	0.8793	0.7638	0.4342	0.0687	0.106		382	-0.0011	0.003	0.0008	-0.0022	0.0015
383	1.133	0.8744	0.7584	0.4291	0.0673	0.104		383	-0.001	0.0036	0.0015	-0.0014	0.003
384	1.1274	0.8688	0.7535	0.425	0.0645	0.1007		384	-0.0005	0.0028	0.0007	-0.0023	0.0017
385	1.1185	0.8628	0.7472	0.4201	0.0622	0.0978		385	-0.0006	0.0035	0.001	-0.002	0.0015
386	1.1034	0.8508	0.7371	0.4131	0.0595	0.095		386	-0.0009	0.0032	0.001	-0.002	0.0022
387	1.0814	0.8342	0.7226	0.4045	0.0582	0.0932		387	-0.0002	0.003	0.001	-0.0012	0.0027
388	1.0569	0.8145	0.7059	0.3945	0.0566	0.0909		388	-0.0003	0.0034	0.001	-0.0016	0.0018
389	1.0251	0.7916	0.685	0.3829	0.0554	0.089		389	-0.0001	0.0031	0.0011	-0.0018	0.0023
390	0.9862	0.7617	0.6601	0.3682	0.0532	0.086		390	-0.0009	0.0026	0.0005	-0.0025	0.0021
391	0.9482	0.7319	0.6342	0.3546	0.0517	0.0841		391	-0.0007	0.0033	0.0015	-0.0015	0.0022
392	0.9193	0.7105	0.6159	0.3439	0.0507	0.0829		392	-0.0002	0.0037	0.0017	-0.0013	0.0023
393	0.9004	0.6959	0.6018	0.3361	0.0491	0.0807		393	0.0001	0.0039	0.0015	-0.0016	0.0023
394	0.8873	0.6848	0.5926	0.3301	0.0471	0.0777		394	-0.0008	0.003	0.0006	-0.0024	0.0015
395	0.8753	0.6759	0.5847	0.3254	0.0454	0.0751		395	-0.0011	0.0026	0.0001	-0.0018	0.0011
396	0.8613	0.6665	0.5763	0.3195	0.0445	0.0734		396	-0.001	0.0029	0.0012	-0.0018	0.0019
397	0.841	0.651	0.5625	0.3123	0.0435	0.0711		397	-0.0007	0.0025	0.0013	-0.002	0.0022
398	0.8118	0.6289	0.5448	0.3022	0.0426	0.0693		398	-0.0003	0.0024	0.0006	-0.0018	0.002
399	0.7788	0.604	0.5218	0.29	0.0409	0.0677		399	-0.0008	0.0033	0.0008	-0.002	0.0019
400	0.7371	0.5723	0.495	0.2763	0.04	0.0657		400	-0.0007	0.0025	0.0002	-0.002	0.0015
401	0.6976	0.5407	0.4684	0.2622	0.0392	0.0648		401	-0.0002	0.0037	0.0014	-0.0016	0.0022
402	0.6616	0.5138	0.445	0.2494	0.0376	0.0621		402	-0.0003	0.0036	0.0006	-0.0017	0.0017
403	0.6379	0.4955	0.4294	0.2418	0.037	0.061		403	-0.0005	0.0034	0.0008	-0.0017	0.0015
404	0.6222	0.4832	0.4189	0.2358	0.0362	0.0602		404	-0.0004	0.0031	0.0008	-0.0022	0.0018
405	0.6098	0.4744	0.4112	0.2313	0.0358	0.0594		405	-0.0005	0.0037	0.0011	-0.0021	0.0019
406	0.5971	0.4647	0.4029	0.2266	0.0348	0.0584		406	-0.0006	0.0032	0.001	-0.0019	0.002
407	0.5813	0.4533	0.3927	0.2212	0.0345	0.057		407	-0.0005	0.0034	0.0012	-0.0016	0.0019
408	0.563	0.4391	0.3804	0.2151	0.0342	0.0568		408	-0.0006	0.0036	0.0009	-0.0015	0.0021
409	0.54	0.4227	0.3656	0.2077	0.0343	0.0564		409	0	0.0032	0.0016	-0.0009	0.0019
410	0.5142	0.4026	0.3492	0.1988	0.0345	0.0558		410	-0.0001	0.0035	0.001	-0.0017	0.0024
411	0.4871	0.3806	0.331	0.1894	0.0335	0.0554		411	-0.0006	0.0033	0.0009	-0.0017	0.0019
412	0.4612	0.3617	0.3141	0.1811	0.0328	0.0552		412	-0.0004	0.0032	0.0009	-0.001	0.002
413	0.4371	0.3438	0.2986	0.1738	0.0331	0.0548		413	-0.0003	0.0035	0.0013	-0.0011	0.0021
414	0.4172	0.327	0.2847	0.1658	0.0322	0.0542		414	-0.0007	0.0026	0.0007	-0.0019	0.0016
415	0.3992	0.3137	0.2735	0.1607	0.0317	0.0542		415	-0.0009	0.003	0.0004	-0.0021	0.0013
416	0.3858	0.3041	0.2648	0.1563	0.0328	0.0548		416	-0.0004	0.0031	0.0013	-0.0014	0.0027
417	0.3749	0.2956	0.2575	0.1518	0.0317	0.0535		417	-0.0011	0.0027	0.0004	-0.0022	0.0015
418	0.3649	0.2888	0.2516	0.1488	0.0316	0.0536		418	0	0.0033	0.001	-0.0013	0.002
419	0.3535	0.2795	0.2438	0.1448	0.0316	0.0534		419	-0.0004	0.0029	0.0011	-0.0018	0.0015
420	0.3376	0.2679	0.2336	0.1397	0.0314	0.0541		420	-0.0006	0.0034	0.0008	-0.0015	0.0017
421	0.3198	0.254	0.2219	0.1336	0.0314	0.0535		421	-0.0004	0.003	0.0012	-0.0013	0.0018
422	0.2997	0.2385	0.2088	0.1272	0.0311	0.0536		422	-0.0005	0.0031	0.0012	-0.0015	0.0019
423	0.2779	0.2221	0.1947	0.1201	0.0311	0.054		423	-0.0003	0.0031	0.001	-0.0015	0.0016
424	0.2531	0.2034	0.1784	0.1118	0.0306	0.0541		424	-0.0007	0.003	0.0009	-0.0017	0.0011
425	0.2353	0.1894	0.1668	0.1063	0.0308	0.0549		425	-0.0002	0.0032	0.0011	-0.0016	0.002
426	0.219	0.177	0.1561	0.1009	0.0307	0.0552		426	-0.0003	0.0033	0.0012	-0.0015	0.0021
427	0.2058	0.1669	0.1474	0.0961	0.0301	0.0552		427	-0.0011	0.0028	0.0006	-0.0018	0.0015
428	0.1961	0.16	0.1409	0.0933	0.0304	0.0556		428	-0.0004	0.0029	0.0011	-0.0016	0.0018
429	0.1883	0.1544	0.1365	0.0908	0.0306	0.0562		429	-0.0004	0.0032	0.0013	-0.0013	0.0019
430	0.1816	0.1492	0.1321	0.0884	0.0306	0.0566		430	-0.0003	0.0032	0.0006	-0.0017	0.0018
431	0.1746	0.1441	0.1271	0.0859	0.0305	0.0568		431	-0.0004	0.0028	0.0007	-0.0017	0.002
432	0.1649	0.1374	0.1219	0.0831	0.0305	0.0575		432	-0.0001	0.0032	0.0011	-0.0013	0.0017
433	0.1555	0.1297	0.1153	0.0804	0.0305	0.058		433	0	0.0029	0.0006	-0.0012	0.0016
434	0.1456	0.1215	0.1086	0.0767	0.03	0.0582		434	-0.0004	0.0029	0.0009	-0.0014	0.0017
435	0.1357	0.1145	0.1026	0.0737	0.0302	0.0592		435	-0.0003	0.0033	0.0009	-0.0013	0.0014
436	0.1261	0.1074	0.0959	0.0703	0.0302	0.0597		436	-0.0006	0.0027	0.001	-0.0015	0.0016
437	0.1156	0.0994	0.0888	0.067	0.0303	0.0602		437	-0.0005	0.0031	0.0011	-0.0014	0.002
438	0.1061	0.0916	0.0827	0.0638	0.03	0.0605		438	-0.0008	0.0028	0.0009	-0.0017	0.0017
439	0.0979	0.0847	0.0771	0.0611	0.0303	0.062		439	-0.0007	0.0028	0.0009	-0.0013	0.0018
440	0.0908	0.0798	0.0728	0.0586	0.0305	0.062		440	-0.0003	0.0029	0.0008	-0.0017	0.0013
441	0.0851	0.0755	0.069	0.0567	0.0303	0.063		441	-0.0004	0.0029	0.0011	-0.0017	0.0016
442	0.0802	0.072	0.0658	0.0548	0.0301	0.0634		442	-0.0005	0.0026	0.0006	-0.0017	0.0015
443	0.076	0.0683	0.0627	0.0535	0.0299	0.0638		443	-0.0008	0.0026	0.0004	-0.0017	0.0009
444	0.0715	0.0656	0.0604	0.0525	0.0298	0.0648		444	-0.0004	0.0033	0.0009	-0.0015	0.0021
445	0.0676	0.0625	0.0574	0.0508	0.0299	0.0659		445	-0.0003	0.0028	0.0014	-0.001	0.0015
446	0.0627	0.0585	0.0547	0.0495	0.0299	0.0664		446	-0.0006	0.0025	0.0009	-0.0014	0.0013
447	0.0585	0.0555	0.0514	0.0476	0.0293	0.0669		447	-0.0006	0.0029	0.0009	-0.0016	0.0013
448	0.0527	0.0513	0.0483	0.046	0.0302	0.0675		448	-0.0006	0.003	0.0011	-0.0012	0.0018
449	0.0471	0.0472	0.0444	0.044	0.0299	0.069		449	-0.0003	0.0033	0.0009	-0.001	0.0022
450	0.0411	0.0425	0.0406	0.0419	0.0297	0.0693		450	-0.0004	0.003	0.0007	-0.0013	0.0015
451	0.0363	0.0389	0.0372	0.0401	0.03	0.0705		451	-0.0001	0.0032	0.0016	-0.001	0.0021
452	0.031	0.0345	0.0339	0.0386	0.0302	0.0711		452	-0.0003	0.0029	0.0009	-0.001	0.0019
453	0.0272	0.0321	0.0314	0.0375	0.0306	0.0729		453	0.0006	0.0038	0.0017	-0.0003	0.0026
454	0.0229	0.0287	0.0283	0.0359	0.0298	0.0734		454	-0.0002	0.0034	0.0014	-0.0008	0.0015
455	0.0208	0.0268	0.027	0.0351	0.03	0.0741		455	0.0001	0.0034	0.0013	-0.0012	0.0018
456	0.0182	0.0255	0.0261	0.0342	0.0303	0.0753		456	-0.0001	0.0028	0.0015	-0.0005	0.0019
457	0.0169	0.0244	0.025	0.0338	0.0306	0.0767		457	-0.0002	0.003	0.0014	-0.0006	0.0023
458	0.015	0.0224	0.0232	0.0332	0.0303	0.0774		458	0.0003	0.0031	0.0016	-0.0006	0.0023
459	0.0128	0.0211	0.022	0.0322	0.03	0.0778		459	-0.0003	0.0028	0.0006	-0.0011	0.0019
460	0.012	0.021	0.0213	0.0323	0.0306	0.08		460	0.0002	0.0039	0.0016	-0.0006	0.0025
461	0.0105	0.0191	0.0201	0.0309	0.0304	0.0804		461	-0.0004	0.0031	0.0007	-0.001	0.0018
462	0.0085	0.0181	0.0192	0.0306	0.0303	0.0817		462	-0.0003	0.0027	0.0013	-0.0007	0.0015
463	0.007	0.017	0.0183	0.0302	0.031	0.0841		463	0.0004	0.0037	0.0017	-0.0001	0.0021
464	0.005	0.0152	0.0169	0.0294	0.0309	0.0852		464	-0.0002	0.0032	0.0012	-0.001	0.0018
465	0.0033	0.0135	0.016	0.0286	0.0309	0.0868		465	0	0.0034	0.0011	-0.0012	0.0021
466	0.0014	0.0124	0.0145	0.0274	0.0306	0.0879		466	-0.0003	0.0028	0.0013	-0.001	0.0017
467	0.0001	0.0114	0.0128	0.027	0.0309	0.09		467	0	0.0034	0.0014	-0.0007	0.0023
468	-0.002	0.01	0.0119	0.0262	0.0313	0.0916		468	-0.0002	0.003	0.0013	-0.0007	0.0024
469	-0.0033	0.0083	0.0112	0.0257	0.0312	0.0933		469	-0.0002	0.0032	0.001	-0.001	0.0019
470	-0.0044	0.0083	0.0102	0.025	0.0313	0.0947		470	-0.0001	0.0033	0.0011	-0.0008	0.0024
471	-0.0052	0.0074	0.0096	0.0248	0.0312	0.096		471	-0.0002	0.0031	0.0011	-0.0005	0.0024
472	-0.0067	0.0058	0.0087	0.0249	0.0314	0.0984		472	-0.0001	0.0032	0.0013	-0.001	0.0019
473	-0.0069	0.0056	0.0077	0.0234	0.0313	0.0991		473	-0.0006	0.0032	0.0012	-0.001	0.0022
474	-0.0075	0.005	0.0081	0.0227	0.0311	0.1008		474	-0.0002	0.0031	0.0009	-0.0001	0.0018
475	-0.0086	0.0052	0.0072	0.023	0.0311	0.1015		475	0.0002	0.0033	0.0015	-0.0004	0.0022
476	-0.0085	0.0047	0.0073	0.0219	0.0311	0.1018		476	-0.0002	0.0032	0.0012	-0.0005	0.0021
477	-0.0092	0.0044	0.0073	0.0222	0.0313	0.1027		477	-0.0002	0.0032	0.0011	-0.0004	0.0019
478	-0.0089	0.0041	0.0068	0.0215	0.031	0.1036		478	0.0001	0.0025	0.0012	-0.0007	0.0022
479	-0.0095	0.0034	0.0059	0.021	0.0307	0.1032		479	-0.0008	0.0029	0.0007	-0.0008	0.0021
480	-0.0107	0.0032	0.0057	0.021	0.0305	0.1046		480	-0.0001	0.0032	0.0009	-0.0007	0.0021
481	-0.0103	0.0029	0.0059	0.0209	0.0304	0.1054		481	-0.0002	0.0033	0.0012	-0.0004	0.0022
482	-0.0106	0.0029	0.0056	0.0205	0.0307	0.106		482	-0.0006	0.0033	0.0014	-0.0002	0.0022
483	-0.011	0.0025	0.0052	0.0198	0.0303	0.1061		483	-0.0002	0.0027	0.0011	-0.0006	0.0023
484	-0.0112	0.0023	0.005	0.0196	0.0303	0.1065		484	-0.0001	0.003	0.0011	-0.0006	0.0019
485	-0.0118	0.0022	0.0049	0.0199	0.0304	0.1073		485	0.0002	0.0032	0.0014	-0.0003	0.0019
486	-0.0121	0.0022	0.0047	0.0194	0.0299	0.1077		486	0.0001	0.0034	0.0014	0.0003	0.0021
487	-0.0123	0.0017	0.0046	0.0192	0.0301	0.1084		487	-0.0001	0.0034	0.0014	0.0001	0.0021
488	-0.0125	0.0019	0.0044	0.0187	0.0299	0.1093		488	0.0002	0.0031	0.0015	-0.0001	0.0023
489	-0.0127	0.0015	0.0043	0.019	0.03	0.1105		489	0.0003	0.0033	0.0016	-0.0002	0.0024
490	-0.0128	0.0011	0.0039	0.0183	0.0303	0.1111		490	-0.0001	0.0034	0.0015	-0.0003	0.0024
491	-0.0126	0.0014	0.0037	0.0182	0.0302	0.1122		491	-0.0001	0.0032	0.0014	-0.0005	0.0021
492	-0.0136	0.0012	0.0035	0.0175	0.03	0.1141		492	0.0002	0.0031	0.0012	-0.0002	0.0019
493	-0.013	0.0002	0.0032	0.0173	0.0297	0.1153		493	-0.0004	0.003	0.0008	0	0.0022
494	-0.0135	0.0012	0.0033	0.0175	0.0303	0.1177		494	0.0003	0.0037	0.0021	0.0003	0.0024
495	-0.0139	0.0006	0.0031	0.0168	0.0299	0.1196		495	-0.0001	0.0029	0.0015	-0.0005	0.002
496	-0.0132	0.001	0.0032	0.0169	0.0311	0.1225		496	0.0003	0.0034	0.0015	0.0002	0.0028
497	-0.0135	0.0004	0.0025	0.0158	0.0308	0.1245		497	-0.0002	0.0025	0.0006	0.0001	0.0022
498	-0.0128	-0.0005	0.002	0.0157	0.0304	0.1267		498	-0.0008	0.0025	0.0002	-0.0004	0.0015
499	-0.0142	0.0006	0.0025	0.0153	0.0315	0.1297		499	0.0004	0.0028	0.0011	-0.0001	0.0026
500	-0.0131	0.0009	0.0034	0.0161	0.0315	0.1327		500	0.0001	0.0035	0.0016	0.0002	0.0026
501	-0.0145	-0.0005	0.002	0.0156	0.0316	0.1347		501	0.0004	0.0032	0.0017	0.0009	0.0026
502	-0.014	-0.0002	0.0018	0.015	0.0316	0.1376		502	-0.0001	0.0028	0.0014	-0.0006	0.0018
503	-0.0136	0.0006	0.0023	0.0152	0.0321	0.1403		503	0.0001	0.0035	0.0023	-0.0006	0.0017
504	-0.0146	0.0002	0.0024	0.0155	0.0324	0.1425		504	0.0001	0.0039	0.0027	0.0002	0.0017
505	-0.0139	-0.0006	0.0026	0.0144	0.0326	0.1439		505	-0.0006	0.0035	0.0008	0.0001	0.0024
506	-0.0142	0.0008	0.0024	0.0146	0.0331	0.1463		506	0.0004	0.0036	0.0025	0.0005	0.0029
507	-0.0142	0.0004	0.0023	0.0146	0.0336	0.1482		507	0.0006	0.0034	0.0016	0.0005	0.0024
508	-0.0144	-0.0004	0.0021	0.0138	0.0329	0.1499		508	-0.0003	0.0028	0.0016	-0.0003	0.0025
509	-0.0138	0.0001	0.0019	0.0142	0.0335	0.1507		509	0.0004	0.0029	0.0015	0.0005	0.0028
510	-0.0143	0.0003	0.0018	0.0146	0.0332	0.1526		510	0.0002	0.0032	0.0018	0.0005	0.0026
511	-0.0135	0.0009	0.0026	0.0143	0.0334	0.1538		511	0.0008	0.0031	0.0023	0.0005	0.0025
512	-0.0146	-0.0002	0.0011	0.013	0.0329	0.1532		512	-0.0007	0.0028	0.0017	-0.0002	0.0014
513	-0.0145	0.0004	0.0024	0.0142	0.0337	0.1541		513	0.0003	0.0037	0.0025	0.0004	0.0028
514	-0.014	-0.0002	0.001	0.0126	0.0324	0.1524		514	0	0.0027	0.0009	0.0001	0.0018
515	-0.0147	-0.0003	0.0008	0.0129	0.0331	0.1507		515	0.0002	0.0031	0.0018	0.0006	0.0028
516	-0.0142	-0.0002	0.003	0.0132	0.0336	0.151		516	0.0008	0.0038	0.0026	0.0003	0.0031
517	-0.0139	-0.0009	0.001	0.0125	0.0322	0.1483		517	-0.0005	0.003	0.0014	0.0004	0.0028
518	-0.0145	-0.0005	0.0013	0.0123	0.0312	0.1468		518	0.0001	0.0026	0.0019	0	0.0018
519	-0.0139	-0.0006	0.0026	0.0129	0.0322	0.1459		519	0.0004	0.0028	0.0025	0.0006	0.0024
520	-0.0141	-0.0006	0.0016	0.012	0.0315	0.1443		520	0.0004	0.0027	0.0017	0.0001	0.0022
521	-0.0135	0	0.0013	0.0116	0.0307	0.1428		521	-0.0001	0.0028	0.0007	-0.0007	0.0014
522	-0.0144	-0.0001	0.0019	0.0123	0.0307	0.1411		522	0.0005	0.0031	0.0026	0	0.0029
523	-0.0149	0	0.0013	0.0118	0.0305	0.1389		523	-0.0006	0.0031	0.0018	0.0001	0.0022
524	-0.0137	-0.0005	0.0014	0.0116	0.0304	0.1379		524	0	0.0029	0.0014	-0.0001	0.0022
525	-0.0138	0	0.0013	0.0108	0.0296	0.1368		525	0.0002	0.003	0.0012	0	0.0024
526	-0.0142	-0.0001	0.0011	0.0112	0.0293	0.1356		526	0	0.003	0.0019	-0.0005	0.0022
527	-0.0141	0.0001	0.0016	0.0118	0.0293	0.1357		527	-0.0001	0.0036	0.0018	0.0007	0.0019
528	-0.0143	-0.0002	0.0017	0.011	0.0294	0.1345		528	0.0004	0.0031	0.0014	0.0005	0.0016
529	-0.0145	-0.0003	0.0012	0.0105	0.0291	0.1341		529	-0.0003	0.0029	0.0017	0.0002	0.002
530	-0.0138	-0.0005	0.0017	0.0105	0.0288	0.1343		530	0.0003	0.0032	0.0019	0.0005	0.0022
531	-0.0142	-0.0007	0.0007	0.01	0.0285	0.1335		531	0	0.0029	0.0013	-0.0005	0.0013
532	-0.0136	-0.0012	0.0005	0.0098	0.0281	0.1333		532	-0.0003	0.0027	0.0011	-0.0003	0.0015
533	-0.0141	0.0002	0.0014	0.0103	0.029	0.1343		533	0.0002	0.0032	0.0021	0.0001	0.0021
534	-0.0142	-0.0001	0.0009	0.01	0.0284	0.1351		534	0.0003	0.0028	0.002	0.0006	0.0018
535	-0.014	-0.0006	0.0004	0.0089	0.0282	0.1349		535	0.0002	0.0024	0.0013	-0.0004	0.0021
536	-0.014	-0.0005	0.001	0.0104	0.0292	0.1374		536	0.0004	0.0036	0.002	0.0006	0.0026
537	-0.0138	0	0.0011	0.0103	0.0295	0.1386		537	0.0005	0.0038	0.0022	0.0004	0.0024
538	-0.0135	-0.0004	0.0013	0.0092	0.0286	0.1406		538	0.0003	0.0028	0.0019	0.0007	0.0023
539	-0.0142	-0.0003	0.0014	0.0093	0.0291	0.1421		539	0.0008	0.004	0.0026	0.001	0.0026
540	-0.0148	-0.0004	0.0008	0.0095	0.0294	0.1444		540	0.0002	0.0028	0.0022	-0.0003	0.0022
541	-0.0149	-0.0007	0.0006	0.0091	0.03	0.1465		541	0.0004	0.0029	0.002	0.0003	0.0026
542	-0.0138	-0.0007	0.0005	0.0082	0.0296	0.1488		542	0	0.0029	0.002	0.0002	0.0025
543	-0.0142	-0.0005	0.0001	0.0082	0.0302	0.1508		543	0	0.0025	0.0019	0.0003	0.0021
544	-0.015	-0.0008	0	0.0081	0.0298	0.1532		544	0.0003	0.0033	0.0019	0.0002	0.0021
545	-0.0141	-0.0001	0.0009	0.0082	0.0312	0.1559		545	0.0003	0.0033	0.0027	0.0013	0.0025
546	-0.0148	-0.0009	0.0002	0.0079	0.03	0.1566		546	0.0003	0.0027	0.0016	0.0002	0.0021
547	-0.0141	-0.0006	-0.0005	0.0074	0.0301	0.158		547	0.0003	0.0031	0.0021	0.0004	0.0023
548	-0.0143	-0.0013	0.0003	0.0075	0.0309	0.16		548	-0.0001	0.0037	0.0017	0.0008	0.0016
549	-0.0138	0.0003	0.0012	0.008	0.0317	0.1607		549	0.0008	0.0044	0.0025	0.0011	0.0027
550	-0.0142	-0.0002	-0.0007	0.0066	0.0305	0.1606		550	0.0001	0.0027	0.0032	0.0007	0.0027
551	-0.013	-0.0014	0.0004	0.0082	0.0313	0.1624		551	0.0001	0.0033	0.0021	0.0006	0.0013
552	-0.0146	0.0002	-0.0003	0.0076	0.0304	0.1632		552	0.0008	0.003	0.0027	0.001	0.0016
553	-0.0145	0	0.0017	0.0075	0.0317	0.1629		553	0.0008	0.0037	0.0038	0.0011	0.003
554	-0.0149	-0.0006	0.0011	0.0084	0.0314	0.1616		554	0.0008	0.0034	0.0019	0.0008	0.0032
555	-0.0134	-0.0002	0.0004	0.0074	0.0308	0.1614		555	0.0002	0.0036	0.0022	0.001	0.0027
556	-0.014	0.0004	0.0005	0.0075	0.0314	0.1603		556	0.0012	0.0042	0.0035	0.0015	0.0039
557	-0.0139	0.0004	0.001	0.0079	0.03	0.1562		557	0.0009	0.0032	0.0027	0.0007	0.0027
558	-0.0136	-0.0001	0.0023	0.0085	0.0308	0.1547		558	0.0014	0.0025	0.0022	0.0006	0.003
559	-0.0139	0.0004	0.001	0.0083	0.0289	0.1501		559	0.0012	0.0032	0.0032	0.0015	0.0021
560	-0.0126	-0.0005	-0.0003	0.0061	0.0278	0.145		560	0.0006	0.003	0.0011	0.0001	0.0017
561	-0.0142	-0.0014	-0.0002	0.0068	0.0265	0.1393		561	-0.001	0.0032	0.001	-0.0005	0.0019
562	-0.0143	-0.0006	0.0014	0.007	0.0268	0.1347		562	-0.0001	0.003	0.0014	0.0008	0.001
563	-0.015	-0.0022	-0.0007	0.0063	0.0251	0.1279		563	0.0001	0.0024	0.0021	0	0.0008
564	-0.0135	0.0002	0.0013	0.0086	0.0257	0.1234		564	0.0011	0.004	0.0035	0.0012	0.0032
565	-0.0131	-0.0005	-0.0001	0.0066	0.0237	0.1171		565	0.0003	0.0028	0.0019	0.0005	0.0018
566	-0.0142	-0.0002	0.0005	0.006	0.0231	0.1123		566	-0.0003	0.0021	0.0018	-0.0002	0.0011
567	-0.0126	-0.0004	-0.0006	0.0074	0.0224	0.1076		567	0.0001	0.0024	0.0016	0.0012	0.0012
568	-0.015	-0.0008	0.0003	0.0079	0.021	0.1027		568	0.0002	0.0031	0.001	0.0004	0.0021
569	-0.014	-0.0003	0.0005	0.0061	0.0209	0.0983		569	-0.0001	0.0022	0.0014	-0.0001	0.0011
570	-0.0143	-0.0001	0.001	0.0062	0.0217	0.0948		570	0.0002	0.003	0.0029	0	0.0019
571	-0.0144	0.0001	0.0003	0.0061	0.0203	0.0917		571	0.0003	0.0019	0.0014	0.0005	0.001
572	-0.0149	-0.0006	0.0007	0.0067	0.0207	0.0886		572	0	0.0028	0.0021	0.0004	0.0009
573	-0.0136	-0.0001	0.0001	0.0064	0.0193	0.0853		573	0.0001	0.0029	0.0024	-0.0002	0.001
574	-0.0137	-0.0005	0.0011	0.0065	0.0184	0.085		574	0.0002	0.0025	0.0019	0.0008	0.0007
575	-0.014	-0.0005	0.0003	0.0064	0.0192	0.0813		575	-0.0003	0.0023	0.002	0.0003	0.0009
576	-0.0137	0.0009	0.0004	0.0076	0.0192	0.0783		576	-0.0003	0.0028	0.0024	0.0001	0.0017
577	-0.0124	-0.0007	0.0007	0.0061	0.0186	0.0784		577	0.0008	0.0028	0.0022	0.0009	0.0012
578	-0.013	-0.0009	-0.0011	0.0063	0.018	0.0756		578	-0.0007	0.0012	0.0016	-0.0005	0.0014
579	-0.0146	-0.002	-0.0013	0.0062	0.0161	0.0732		579	-0.0008	0.0013	-0.0001	-0.0009	0
580	-0.014	-0.0003	-0.0002	0.0065	0.017	0.0729		580	-0.0008	0.003	0.0022	0.0009	0.0009
581	-0.0136	0	0.0011	0.0074	0.0163	0.0717		581	-0.0008	0.0024	0.0021	0.0006	0.0008
582	-0.0143	-0.0006	0.0011	0.0068	0.0176	0.0704		582	0.0003	0.0026	0.0017	0.0016	0.0019
583	-0.0139	-0.0001	-0.0014	0.0074	0.0169	0.0686		583	-0.0007	0.0021	-0.0001	0	0.0014
584	-0.0128	-0.0007	-0.0001	0.0076	0.0177	0.0678		584	0.0003	0.0015	0.0014	0.0007	0.0017
585	-0.0138	-0.0005	0.0017	0.0081	0.0175	0.0674		585	0.0009	0.0035	0.0025	0.0007	0.0015
586	-0.0133	-0.0003	0.0003	0.0066	0.0173	0.0653		586	-0.0009	0.0024	0.0015	0.0007	0.0001
587	-0.0119	-0.0022	-0.0002	0.0056	0.0154	0.0634		587	-0.0009	0.0008	0.0001	-0.0012	-0.0006
588	-0.0133	-0.0007	0.0007	0.0077	0.0168	0.0637		588	-0.0009	0.0028	0.001	0.0004	0.0005
589	-0.0138	0.0004	-0.001	0.0071	0.0168	0.0623		589	0.0016	0.0016	0.001	-0.0005	0.0003
590	-0.0129	-0.0006	-0.0015	0.0073	0.0166	0.0616		590	0.0003	0.0017	0.0016	-0.0008	0.0002
591	-0.0125	-0.0006	0.0011	0.007	0.0159	0.0603		591	-0.0006	0.0017	0.0005	-0.0002	0
592	-0.015	0.0016	0	0.0078	0.0165	0.061		592	0.0004	0.0033	0.0012	0.0009	0.0006
593	-0.014	0.0002	0.0002	0.0077	0.0171	0.0613		593	0.0012	0.0026	0.0021	0.0002	0.0008
594	-0.0134	0.0011	0.0003	0.009	0.0169	0.0591		594	0.0007	0.0033	0.0017	0.0007	0.001
595	-0.0133	-0.0002	0.0004	0.0082	0.0167	0.0586		595	0.0003	0.0017	0.0009	-0.0013	0.0004
596	-0.0146	-0.0001	-0.0005	0.007	0.0163	0.058		596	0.0004	0.0021	0.0009	-0.0012	-0.0002
597	-0.0134	0.0005	0.0007	0.008	0.0173	0.0586		597	0.0003	0.0023	0.0024	0.0002	0.0013
598	-0.0139	-0.0006	-0.0003	0.0088	0.0171	0.0576		598	0.0011	0.002	0.0021	0.0005	-0.0009
599	-0.0143	-0.001	-0.0011	0.0064	0.0163	0.0549		599	-0.0008	0.0007	0.0012	-0.0014	0.0006
600	-0.0122	0.0008	-0.001	0.0081	0.0169	0.0553		600	-0.0011	0.0013	0.0018	-0.0005	0.0004
601	-0.0132	-0.0012	0.0005	0.0089	0.0158	0.0568		601	0	0.0019	0.0011	-0.0004	0.001
602	-0.0119	-0.0004	0.0018	0.0072	0.0181	0.0563		602	-0.0002	0.0025	0.002	0.0004	0.0014
603	-0.0138	0.0002	0.0005	0.0078	0.0174	0.0557		603	0.0002	0.0031	0.0013	0.0003	-0.0002
604	-0.0144	0	0.0002	0.0088	0.0171	0.0557		604	-0.0013	0.0016	0.0025	0.0001	0.0002
605	-0.0138	0.0003	0.0004	0.0085	0.0168	0.0561		605	0.0007	0.0023	0.002	-0.0004	0.0005
606	-0.0134	-0.0009	0.0007	0.0089	0.0179	0.0552		606	-0.0006	0.0031	0.002	0.0006	-0.0004
607	-0.0136	-0.0002	0.0016	0.0087	0.018	0.0548		607	0.0007	0.0024	0.0014	0.0003	0.0009
608	-0.0139	-0.0011	-0.0004	0.0088	0.0185	0.056		608	0.0003	0.0021	0.001	-0.0008	0.0008
609	-0.0139	-0.0002	0.0018	0.0098	0.0178	0.0553		609	0.0003	0.0017	0.001	0.0001	0.0007
610	-0.0137	-0.0014	0.0001	0.0086	0.0177	0.0545		610	0.0001	0.0013	0.0017	-0.0005	0.001
611	-0.0134	0.0004	0.0013	0.0093	0.0182	0.0539		611	0.0008	0.0019	0.0008	-0.0004	0.0001
612	-0.0139	-0.0011	0.0001	0.0103	0.018	0.0541		612	-0.0002	0.0024	0.0018	0.0012	0.0005
613	-0.0155	0	-0.0006	0.0097	0.0181	0.0532		613	-0.0001	0.0021	0.0012	-0.0001	-0.0011
614	-0.0114	0.001	0.0021	0.0114	0.0181	0.0534		614	0.0011	0.0032	0.0008	0.001	0.0021
615	-0.0125	-0.0003	-0.001	0.011	0.0177	0.055		615	-0.0004	0.0019	0.0009	0.0014	-0.0001
616	-0.0129	-0.0009	-0.0001	0.0106	0.0185	0.0533		616	-0.0025	0.0004	0.002	-0.0009	-0.0001
617	-0.0161	-0.0014	0.001	0.0113	0.0184	0.0534		617	-0.0012	0.001	0.0006	-0.0014	0
618	-0.0129	0.0001	0.0016	0.0122	0.02	0.0537		618	0.0002	0.0028	0.0014	0.0015	0.0013
619	-0.0143	0.0006	0.0019	0.012	0.0199	0.0547		619	0.0006	0.0032	0.0028	0.0002	0.0018
620	-0.0127	0.002	0.0031	0.0126	0.0227	0.0543		620	0.0011	0.0026	0.0034	0.002	0.0026
621	-0.0112	0.0007	0.0007	0.0131	0.0195	0.0552		621	0.0004	0.0021	0.0023	-0.0005	0.0006
622	-0.014	0	0.0008	0.0117	0.0213	0.053		622	0.0004	0.0019	0.0029	-0.0016	0.0017
623	-0.0142	0.0019	0.0023	0.0144	0.0222	0.0548		623	0.001	0.0023	0.0033	0.0012	0.0007
624	-0.0125	0.0001	0.0008	0.0126	0.0194	0.0535		624	0.0001	0.0024	0.0009	0.0003	0.001
625	-0.0127	-0.0006	0.0018	0.0137	0.0215	0.0533		625	0.0004	0.0031	0.0017	0.0004	0.0007
626	-0.0107	-0.0014	0.001	0.0119	0.0208	0.054		626	-0.0015	0.0005	0.0015	0.0005	-0.001
627	-0.0127	0.0002	0.0013	0.0143	0.0209	0.0532		627	-0.0016	0.0007	0.0009	0.0003	0.0011
628	-0.0152	-0.0002	0.0008	0.0139	0.0217	0.054		628	0.0001	0.002	0.0011	0	0.0007
629	-0.0134	0.0007	0.0017	0.0141	0.0221	0.0542		629	0.0002	0.0026	0.0017	0.001	0.0023
630	-0.0131	-0.0007	0.0019	0.013	0.0219	0.054		630	-0.0004	0.0019	0.0026	0.0006	0.0019
631	-0.0146	0.0006	0.002	0.0153	0.0231	0.0552		631	-0.0002	0.0038	0.0017	0.0009	0.0018
632	-0.0136	0.0003	0.0018	0.015	0.0236	0.0564		632	0.0004	0.0023	0.0004	0.0008	0.001
633	-0.0133	-0.0003	0.0022	0.0148	0.024	0.0551		633	0.0005	0.0023	0.0011	0.001	-0.0001
634	-0.0126	0	0.003	0.0169	0.0249	0.056		634	-0.0002	0.0033	0.0019	0.0008	0.0019
635	-0.0128	-0.0008	0.0006	0.0165	0.0248	0.0545		635	-0.0006	0.0007	-0.0001	-0.001	-0.0002
636	-0.0124	-0.001	0.0009	0.0169	0.0238	0.0539		636	0	0.0009	0.0012	-0.0003	-0.0018
637	-0.0134	0.0018	0.0026	0.0191	0.0247	0.0557		637	0.002	0.0028	0.0033	0.0008	0.0001
638	-0.0149	-0.0015	0.0007	0.0176	0.0244	0.0554		638	0.0006	0.0021	0.0016	-0.0003	0.0004
639	-0.0118	-0.0007	-0.0012	0.0164	0.0239	0.0549		639	-0.002	-0.0002	-0.0012	-0.0012	-0.0035
640	-0.0127	-0.0006	0.0017	0.0199	0.0251	0.0561		640	-0.0001	0.0026	0	-0.0016	-0.0012
641	-0.0119	0.0012	0.0036	0.0196	0.0269	0.0574		641	-0.0001	0.0027	0.0021	0.0006	0.0021
642	-0.0108	0.0004	0.0018	0.0179	0.028	0.0569		642	0.0011	0.0029	0.0028	-0.0004	-0.0003
643	-0.0134	0.0002	0.002	0.0197	0.0268	0.0581		643	-0.0008	0.0025	0.0009	0.0008	0.0006
644	-0.0135	-0.0016	-0.0003	0.0191	0.0263	0.0563		644	-0.0007	0.0012	-0.0012	-0.0018	-0.002
645	-0.012	-0.0008	0.0012	0.0203	0.0274	0.058		645	-0.0007	0.0013	0.0004	-0.0002	-0.001
646	-0.0132	0.0008	0.0012	0.0203	0.03	0.0592		646	-0.0001	0.0023	0.0026	0.0017	0.0003
647	-0.0149	-0.0015	0.0019	0.0215	0.0285	0.06		647	-0.0006	0.0006	0.001	0.0008	0
648	-0.0136	-0.0008	0.0032	0.02	0.0306	0.0606		648	0	0.0013	0.0027	-0.0001	-0.0001
649	-0.0136	-0.0001	0.0037	0.0237	0.0284	0.06		649	-0.0009	0.0019	0.0018	0.0021	-0.0006
650	-0.0126	-0.0015	0.0016	0.0206	0.0295	0.0596		650	-0.0007	0.001	0.0013	-0.0009	0.0008
651	-0.013	-0.0004	0.0028	0.0224	0.031	0.0602		651	0.0004	0.0019	0.0017	-0.0006	0.0009
652	-0.0133	0.0012	0.0035	0.0251	0.0332	0.0625		652	0.0014	0.0038	0.0015	0.0025	0.0015
653	-0.0139	0.002	0.0021	0.0236	0.0332	0.0625		653	0.0004	0.0031	0.0012	0.0001	0.0012
654	-0.0154	0	0.0022	0.0232	0.0304	0.0612		654	-0.0006	0.0026	0.0014	0.0006	-0.0015
655	-0.0125	-0.0006	0.0043	0.0241	0.0341	0.0622		655	0.0002	0.0017	0.0002	0.0007	0.0016
656	-0.0124	0.0028	0.0035	0.0256	0.0338	0.0649		656	-0.0001	0.0029	0.0014	0.0017	0.0023
657	-0.0135	0.0005	0.003	0.0263	0.0351	0.0661		657	0.0006	0.0027	0.0011	0.0015	0.0009
658	-0.0139	-0.001	0.0033	0.027	0.0353	0.0642		658	0.0007	0.0022	0.0018	-0.0012	0.0007
659	-0.0134	-0.0003	0.0021	0.0262	0.0353	0.0659		659	0.0004	0.0013	0.001	0.0003	-0.0002
660	-0.0141	0.0001	0.0029	0.0267	0.0351	0.0658		660	-0.0002	0.0022	0.0013	0.0013	0.001
661	-0.0108	-0.0001	0.0024	0.0288	0.0359	0.0671		661	0.0006	0.0009	0.0014	0.0016	0
662	-0.0126	0.0002	0.0023	0.029	0.0374	0.0658		662	-0.0001	0.0007	0.0006	0.0001	-0.0014
663	-0.0119	0.002	0.0029	0.0301	0.0362	0.0691		663	-0.0009	0.0021	0.0011	-0.0004	-0.0007
664	-0.0142	0.0024	0.0039	0.0287	0.04	0.0689		664	0.0005	0.0039	0.0019	0.0016	0.0019
665	-0.0132	0.001	0.0037	0.0291	0.038	0.071		665	0.002	0.0027	0.0018	0.0006	0.0019
666	-0.0139	0.0001	0.001	0.0289	0.0376	0.0696		666	0.0001	-0.0002	-0.0003	0.0004	-0.0025
667	-0.0145	0	0.0043	0.0294	0.0382	0.0701		667	-0.0011	0.0016	0.0011	0.0006	0.0004
668	-0.0139	-0.0004	0.0043	0.0318	0.0394	0.0709		668	-0.0002	0.0013	0.0024	0.002	-0.0004
669	-0.013	0.0005	0.0036	0.0292	0.0392	0.0701		669	-0.0003	0.0015	0.0004	-0.0008	-0.0015
670	-0.0134	0.0002	0.0048	0.0316	0.0416	0.0712		670	-0.0003	0.0017	0.0013	-0.0002	0.0011
671	-0.0126	-0.0009	0.0042	0.031	0.0407	0.0724		671	-0.0001	0.0016	0.0011	0.0006	0
672	-0.0127	-0.0022	0.0024	0.0318	0.0406	0.07		672	-0.0005	-0.0004	0.0006	0.0003	-0.001
673	-0.0122	-0.0002	0.003	0.033	0.0416	0.0731		673	-0.0006	0.0031	0.0008	0.0001	-0.0015
674	-0.0141	0.0008	0.0046	0.0326	0.0421	0.0747		674	-0.0002	0.0018	0.0012	0.0007	-0.0004
675	-0.0129	-0.0011	0.0033	0.032	0.0426	0.0727		675	-0.0007	0.0021	0.0006	0.0003	-0.0002
676	-0.0137	0.0016	0.0051	0.035	0.0437	0.076		676	-0.0011	0.004	0.0028	0.0005	0.0011
677	-0.0127	-0.0003	0.0046	0.0349	0.0451	0.0754		677	-0.0018	0.0021	0.0013	0	-0.0009
678	-0.0135	0.0008	0.0055	0.0367	0.0447	0.0778		678	0.0005	0.0017	0.0012	0.0013	0.0012
679	-0.0126	0.0003	0.0059	0.0357	0.0464	0.0775		679	0.0005	0.0027	0.0018	0.0009	0.0009
680	-0.0123	-0.0003	0.004	0.0359	0.0447	0.076		680	-0.0025	0.0004	0.0006	0	0.0003
681	-0.0144	-0.002	0.0026	0.0348	0.0434	0.0758		681	-0.0025	-0.0002	-0.0014	-0.0008	-0.0023
682	-0.0125	0	0.0032	0.0356	0.0454	0.0769		682	-0.0017	0.0016	0.0001	0.0003	-0.0001
683	-0.0122	0.0006	0.0027	0.036	0.0463	0.0792		683	-0.0021	0.0004	0.0002	0.0007	-0.0004
684	-0.0121	0.0017	0.0068	0.0375	0.0475	0.0804		684	-0.0007	0.0008	0.0009	0.0021	0.0018
685	-0.0137	0.0012	0.0042	0.0371	0.0484	0.0807		685	0.0004	0.0021	0.0021	0.0011	0.0009
686	-0.0143	-0.0026	0.0018	0.0359	0.0465	0.0782		686	-0.0035	-0.0005	-0.0033	-0.0018	-0.0034
687	-0.0157	0.0018	0.0052	0.0406	0.0495	0.0837		687	0.0008	0.0026	0.0016	0.0027	0.0012
688	-0.0105	0.0033	0.0059	0.0403	0.0501	0.0821		688	0.0025	0.0023	0.0029	0.0016	0.0005
689	-0.0135	-0.0003	0.0042	0.0386	0.0497	0.0827		689	-0.0021	0.0018	-0.0002	0.0008	-0.0007
690	-0.0128	-0.0006	0.0048	0.0383	0.0508	0.0824		690	-0.0023	0.0003	0.0012	0.0002	-0.0003
691	-0.0131	0.0007	0.0067	0.0394	0.0508	0.0821		691	0.0015	0.001	0.0033	0.0008	-0.0002
692	-0.0133	-0.0004	0.0067	0.0428	0.0503	0.0844		692	0.0001	0.003	0.0016	0.0029	0.0014
693	-0.0136	-0.0028	0.0014	0.0379	0.0491	0.0826		693	-0.0026	0.0006	-0.0018	0.001	-0.0017
694	-0.0116	0.0003	0.0061	0.0409	0.0522	0.0844		694	0.0004	0.0043	0.0022	0.0027	0.0019
695	-0.0141	-0.0015	0.0028	0.039	0.048	0.0832		695	-0.001	-0.0005	0	-0.0047	-0.0028
696	-0.0132	0.0001	0.0048	0.0429	0.0545	0.0868		696	-0.0004	0.0015	0.0043	0.0009	0.0002
697	-0.0112	-0.0002	0.0049	0.0433	0.0531	0.0849		697	-0.0009	0.0016	0.002	0.002	0.0002
698	-0.0118	-0.0007	0.0035	0.041	0.0525	0.0863		698	-0.0014	0.0015	-0.0011	-0.0011	-0.0012
699	-0.0103	-0.001	0.0048	0.0425	0.0539	0.0857		699	-0.0002	0.0019	0.0016	0.0011	0.0005
700	-0.0136	-0.0006	0.0057	0.0425	0.054	0.088		700	0.0004	0.0005	0.0027	-0.0003	0.0003
701	-0.0129	0.0011	0.0055	0.0431	0.0548	0.088		701	0.0004	0.0014	0.0011	0.0008	0.0015
702	-0.0132	0.0015	0.0074	0.0453	0.0572	0.0907		702	0.0028	0.0029	0.0034	0.0028	0.0023
703	-0.0149	0.0014	0.0052	0.0422	0.0553	0.0907		703	-0.0003	0.0012	0.0025	0.0006	0.0007
704	-0.0138	0.0013	0.0052	0.0444	0.0576	0.0899		704	-0.0018	0.0019	0.0028	0.0009	-0.0011
705	-0.0114	0.001	0.0055	0.0444	0.0571	0.0918		705	-0.0009	0.0008	0.0021	0.0008	0.0019
706	-0.013	0.0011	0.0049	0.0448	0.0573	0.0908		706	0.0008	0.0013	0.0011	0.0018	0
707	-0.014	0.0004	0.0061	0.0474	0.0586	0.0922		707	-0.0001	0.0037	0.0013	-0.0001	0.0024
708	-0.0127	0.003	0.0074	0.048	0.0573	0.0928		708	0.0015	0.0029	0.0019	0.0017	0.0009
709	-0.0133	-0.0013	0.0037	0.0443	0.0535	0.0916		709	-0.0024	0.0007	-0.0002	0.0007	-0.0009
710	-0.0078	0.0002	0.0069	0.0457	0.0581	0.0906		710	0	0.0017	0.0012	0.0014	0
711	-0.0133	-0.0001	0.0048	0.0462	0.0564	0.0925		711	-0.0012	0.0005	0.0013	-0.0006	-0.0003
712	-0.0124	0.0017	0.0071	0.047	0.0593	0.0936		712	0.0012	0.0014	0.002	0.0008	0.002
713	-0.0139	-0.002	0.0047	0.0443	0.0563	0.0926		713	-0.0017	0.0003	0.0021	-0.0005	-0.0015
714	-0.0138	-0.0003	0.0057	0.0467	0.0598	0.0943		714	-0.0003	0.0008	0.0022	-0.0006	0.0004
715	-0.0116	0.0014	0.0061	0.046	0.0596	0.0944		715	0.0009	0.0025	0.001	0.0005	0
716	-0.0128	0.0015	0.0067	0.0472	0.0609	0.0952		716	0.0007	0.0024	0.0018	0.0012	0.0017
717	-0.0123	0.0004	0.0069	0.0467	0.0598	0.0925		717	-0.0001	0.0018	0.001	0.0008	0.0002
718	-0.0125	0.0019	0.0068	0.0491	0.0612	0.0939		718	0.0013	0.0027	0.0024	0.0015	-0.0003
719	-0.0123	0.0009	0.0053	0.0478	0.0589	0.0942		719	-0.0003	0.0012	0.0013	0.0007	0.0006
720	-0.0127	0.0023	0.0052	0.0484	0.0596	0.0941		720	0.0004	0.0016	0.0005	0.0008	-0.0005
721	-0.0117	-0.0002	0.0051	0.0468	0.0591	0.0934		721	-0.0016	0	0.0015	0.0005	-0.0008
722	-0.0123	-0.0012	0.0067	0.0468	0.0594	0.0938		722	-0.0008	0.0014	0.001	0.0014	0.0006
723	-0.012	0.0003	0.0077	0.0476	0.0593	0.0942		723	-0.0006	0.0016	0.0023	-0.0001	-0.0003
724	-0.0133	0.0004	0.0053	0.0476	0.0586	0.0931		724	-0.0002	0.0018	0.0003	0.0007	0.001
725	-0.0136	0.0004	0.0067	0.0462	0.0578	0.092		725	0.0004	0.0016	0.0015	0.0002	-0.0004
726	-0.013	-0.0006	0.0043	0.0449	0.0568	0.0901		726	-0.0016	0.0019	0.0001	-0.001	-0.0014
727	-0.0144	0.0009	0.0054	0.0452	0.0569	0.0903		727	0.0004	0.0016	0.0011	0.001	0.0007
728	-0.0126	0.0013	0.0065	0.0464	0.0571	0.0901		728	0.0008	0.0032	0.0028	0.0013	0.0012
729	-0.012	0.0001	0.0051	0.0451	0.056	0.0888		729	-0.0004	0.0015	0.002	0.0022	0.0008
730	-0.0132	-0.0002	0.0056	0.0437	0.0548	0.0876		730	-0.0005	0.0017	0.0004	0.001	0.0001
731	-0.0133	-0.0004	0.0047	0.0437	0.0539	0.0853		731	0	0.0009	0.0016	0.0006	-0.0003
732	-0.0131	0.0009	0.0059	0.0444	0.0552	0.0861		732	0.0007	0.0031	0.0023	0.0018	0.0008
733	-0.0128	-0.0002	0.0063	0.0416	0.0536	0.0853		733	-0.0009	0.001	0.0015	0.0012	0.0009
734	-0.0107	-0.0005	0.0042	0.0406	0.051	0.0833		734	0.0005	-0.0001	0.0014	0.0008	-0.0005
735	-0.0127	0.0015	0.005	0.0415	0.0524	0.083		735	0.0008	0.0019	0.0023	0.0023	0.0017
736	-0.0123	-0.0007	0.0029	0.0399	0.0505	0.0808		736	-0.0015	0.0011	-0.0001	0.0007	-0.0003
737	-0.0116	0.0016	0.0061	0.0414	0.052	0.0813		737	0.0013	0.0032	0.0031	0.0025	0.0028
738	-0.0119	0.0009	0.0056	0.0396	0.0505	0.0791		738	0.0011	0.0035	0.0015	0.0031	0.0004
739	-0.0103	0.0013	0.0055	0.0391	0.0487	0.0778		739	0.0012	0.0014	0.0007	0.0007	0.0007
740	-0.0135	-0.0004	0.0059	0.0391	0.0483	0.077		740	0.001	0.0023	0.0026	0.0014	0.0023
741	-0.013	-0.0012	0.0043	0.0381	0.0466	0.0763		741	-0.001	0.0012	0.0017	0.0009	-0.0001
742	-0.0129	0.0031	0.0055	0.0377	0.0466	0.0746		742	0.0017	0.002	0.0032	0.0016	0.0023
743	-0.0104	0.0012	0.0045	0.0361	0.0439	0.0719		743	-0.0005	0.0006	0.0013	-0.0003	0.0004
744	-0.0107	0.0006	0.005	0.0356	0.0431	0.0704		744	0.0019	0.0026	0.002	0.0015	0.0015
745	-0.0108	0.0005	0.004	0.0349	0.0425	0.0691		745	0.0022	0.0025	0.0018	0.0007	0.0009
746	-0.0121	-0.0003	0.0036	0.0337	0.0398	0.0655		746	-0.0007	0.0018	0.0014	0.0012	0.0003
747	-0.0108	-0.0013	0.0031	0.0317	0.0389	0.0649		747	-0.002	0.0017	-0.0005	0.0008	-0.0013
748	-0.013	0.0002	0.0036	0.0319	0.039	0.063		748	0.0011	0.0031	0.0031	0.0017	-0.0004
749	-0.016	0	0.0062	0.0286	0.0366	0.0627		749	-0.0006	0.0017	0.0019	0.0012	0.0007
750	-0.0122	-0.0006	0.0035	0.0281	0.0357	0.0603		750	0.0005	0.002	0.0024	0.0012	0.0014
751	-0.0134	0	0.0026	0.0291	0.0352	0.0597		751	0.0008	0.0018	0.0042	0.0035	0.0008
752	-0.011	-0.0004	0.0026	0.0268	0.0335	0.0562		752	-0.0003	0.0019	0.0002	-0.0002	0.0003
753	-0.0125	0.002	0.0056	0.0286	0.035	0.0554		753	0.0001	0.0033	0.0038	0.0027	0
754	-0.0125	0	0.0039	0.0272	0.0326	0.0557		754	0.0011	0.0023	0.0016	0.0037	0.001
755	-0.0122	0.0008	0.0006	0.023	0.0293	0.0537		755	-0.0005	0.0001	-0.0002	0.0001	-0.0004
756	-0.0115	0.0006	0.0024	0.0238	0.0305	0.0521		756	0.002	0.001	0.0024	-0.0001	-0.0003
757	-0.0109	-0.0001	0.0024	0.0238	0.0292	0.0504		757	0.0001	0.0026	0.0023	0.0012	0
758	-0.0145	-0.0004	0.0012	0.0217	0.0286	0.0487		758	-0.0009	0.0022	0.0024	0	-0.0027
759	-0.0124	0.0009	0.0041	0.0223	0.028	0.0507		759	-0.0019	0.0011	-0.0005	0.0019	0.0015
760	-0.01	-0.001	0.0047	0.0217	0.0287	0.05		760	-0.0018	0.0025	0.0011	0.0019	-0.0004
761	-0.0127	0.0011	0.0012	0.0225	0.0273	0.0474		761	-0.0013	0.0016	0.002	0.0011	0.0011
762	-0.0105	0.0009	0.0019	0.0211	0.0263	0.0455		762	-0.0003	0.0009	0.0031	0.0018	-0.0003
763	-0.0122	-0.0011	0.0019	0.0206	0.0258	0.0421		763	-0.0003	-0.0006	0.001	0.0013	-0.0001
764	-0.0124	0.0022	0.0048	0.0197	0.0265	0.044		764	0.0028	0.0019	0.0027	0.0023	0.0007
765	-0.0128	-0.0001	0.0019	0.0194	0.0231	0.041		765	0.0003	0.0018	0.003	-0.0002	-0.0011
766	-0.0121	0.0001	0.0017	0.0183	0.0233	0.0421		766	0.0009	0.0025	0.0018	0.0002	0.0008
767	-0.0125	-0.0007	0.0048	0.0192	0.0236	0.0409		767	0.0003	0.0032	0.0036	0.0017	0.0018
768	-0.0138	-0.0004	0.0002	0.0142	0.0193	0.0365		768	-0.0005	0.0013	-0.0015	-0.0003	-0.0005
769	-0.0114	-0.0001	0.0003	0.0156	0.0212	0.0348		769	-0.0012	0.0012	-0.0008	-0.0007	-0.0006
770	-0.0117	-0.001	0.0009	0.0159	0.0189	0.035		770	0.0013	0.0027	-0.0005	0.0008	0.0015
771	-0.0126	-0.0003	0.0021	0.0156	0.0189	0.0357		771	0	0.0025	0.0036	0.0015	0.0022
772	-0.014	-0.0024	0.0013	0.0147	0.0168	0.0326		772	-0.0006	0.0001	0.001	-0.0007	-0.002
773	-0.014	0.0002	0.0015	0.0156	0.0193	0.0355		773	0.0014	0.0031	0.0031	0.0012	0.0016
774	-0.0129	-0.0011	0.0004	0.0131	0.0153	0.0309		774	-0.0017	0.0013	0.0001	-0.0003	-0.0016
775	-0.0149	-0.0001	0.0034	0.0157	0.0171	0.0326		775	0.001	0.0034	0.003	0.0037	0.0003
776	-0.0151	0.0017	0.0021	0.0118	0.0167	0.0323		776	0.001	0.0035	0.004	0.0042	-0.0001
777	-0.0105	-0.0011	0.0021	0.0122	0.0138	0.0321		777	-0.0016	0.0021	0.0029	0.0014	0.0001
778	-0.0113	-0.0019	-0.0007	0.0103	0.0138	0.0263		778	-0.0026	0.0006	-0.002	-0.0022	-0.0003
779	-0.01	-0.003	0.0004	0.0091	0.012	0.0255		779	-0.0019	0.0013	-0.0015	-0.0002	-0.0031
780	-0.0125	-0.0007	0.0013	0.0089	0.0118	0.0239		780	0.0002	0.0013	0.002	-0.0014	0.0017
781	-0.0126	0.0015	0.0012	0.0101	0.014	0.0242		781	-0.0027	0.0009	-0.0009	-0.0001	-0.0007
782	-0.0086	0.0029	0.0032	0.0119	0.0141	0.0267		782	-0.0007	0.0019	0.0013	0.0023	0.0015
783	-0.0179	-0.0014	0.0013	0.0111	0.0125	0.0279		783	-0.0005	0	0	0	-0.0004
784	-0.014	0.0041	0.0015	0.0103	0.0104	0.0252		784	0.0002	0.0029	0.004	0.0034	0.0031
785	-0.0138	-0.0007	-0.0015	0.0082	0.0113	0.0229		785	-0.0014	0.0019	0.0003	0.0023	-0.0014
786	-0.0144	0.0001	0.0014	0.0089	0.0109	0.0244		786	0.0007	0.0023	0.0008	0.0025	-0.0004
787	-0.0109	0.0012	0.003	0.0095	0.0119	0.0244		787	0.0031	0.0039	0.0027	0.0052	0.0012
788	-0.0137	0.0007	0.0022	0.0079	0.0114	0.0216		788	0.002	0.0055	0.0019	0.0017	-0.0001
789	-0.0123	0.001	0.0015	0.0068	0.0093	0.0222		789	0.0016	-0.0006	0.0027	0.0002	0.0017
790	-0.0114	0.0035	-0.0017	0.0078	0.0096	0.0227		790	0.0014	0.001	0.0015	0.0018	0.0036
791	-0.0124	-0.0021	0.0024	0.0077	0.0081	0.0187		791	-0.0003	0.0017	0	0.0013	0.0002
792	-0.0109	0.0015	0.0001	0.0044	0.008	0.019		792	-0.0011	0.0024	0.0019	-0.0006	0.0006
793	-0.0109	0.0001	-0.0015	0.0056	0.0077	0.0141		793	-0.0017	-0.0002	0.0013	0.0001	-0.0022
794	-0.0128	-0.0004	0.0005	0.0034	0.0055	0.0191		794	0.0004	0.0014	0.0009	0.0027	-0.0023
795	-0.0116	0.0007	-0.0019	0.0047	0.0067	0.0145		795	0.0017	-0.0014	0.0008	0.0003	-0.0026
796	-0.0151	-0.0019	-0.0019	0.0034	0.0066	0.0177		796	0.0016	0.0037	-0.0009	0.0016	0.0003
797	-0.0133	0.0001	-0.0011	0.0041	0.0062	0.0149		797	-0.0007	0.0006	0.0015	0.002	-0.0009
798	-0.0153	0.0021	0.0013	0.0051	0.0096	0.0178		798	-0.0004	0.0032	0.0026	0.0037	0.0039
799	-0.0118	0.0012	0.0016	0.0069	0.0071	0.0183		799	0.002	0.0038	0.0008	0.0045	-0.0001
800	-0.0088	-0.0009	-0.0001	0.0046	0.0041	0.0162		800	-0.0008	0.0013	-0.0005	0.0009	-0.0001
801	-0.0099	0.0013	0.0015	0.0048	0.0051	0.0156		801	0.0025	0.0014	-0.0008	0.0013	0
802	-0.0118	-0.0021	-0.004	0.005	0.0055	0.0139		802	-0.0021	-0.0013	-0.0017	0.0016	-0.0026
803	-0.0137	-0.0013	-0.0028	0.0032	0.0043	0.012		803	-0.0025	0.0004	-0.0033	-0.0004	-0.0047
804	-0.0099	0.001	0.0007	0.0027	0.0076	0.0152		804	-0.0015	0.0008	0.0009	0.0005	-0.0009
805	-0.015	0.0011	-0.001	0.0046	0.0056	0.0133		805	0.0003	0.0017	0.0007	0.0016	0.0002
806	-0.0127	0.0002	0.0004	0.0037	0.0067	0.0135		806	-0.0004	0.001	0.0023	0.0026	-0.001
807	-0.0128	0.0011	-0.0008	0.0031	0.0045	0.0118		807	-0.0021	0	0.0029	0.0007	-0.0015
808	-0.0128	0.002	0.0018	0.0064	0.0031	0.0121		808	-0.0008	0.002	0.0054	0.0015	0.0012
809	-0.012	-0.0041	-0.0037	0.0027	0.0033	0.0101		809	0.0015	-0.001	-0.0014	-0.0022	-0.0013
810	-0.0084	0.0032	-0.002	-0.0003	-0.0007	0.0092		810	0.0001	-0.0011	-0.0017	0.0002	-0.0009
811	-0.0144	0.001	-0.0014	0.0029	0.0019	0.0102		811	0.0005	0.0008	-0.0006	0.0001	-0.0009
812	-0.0137	0.0008	0.0001	0.0034	0.0024	0.0102		812	0	0.0003	0.0018	-0.0008	-0.0018
813	-0.0132	-0.0013	-0.0016	0.0013	0.0017	0.0074		813	-0.0021	0.0006	0.0001	-0.0021	-0.0019
814	-0.0135	-0.0003	-0.0013	0.0004	0.0014	0.0087		814	0.0006	0.0018	-0.0007	0.0004	-0.0033
815	-0.0126	-0.0006	-0.0017	-0.0014	0.0039	0.0093		815	0.0006	0.0022	0.0021	0.0034	-0.0003
816	-0.0147	0.0009	-0.0012	0.001	0.003	0.0118		816	-0.0008	0.0018	0.0028	-0.0009	0
817	-0.0122	-0.0015	0.0018	0.0034	0.0012	0.0073		817	-0.0017	0.0009	-0.0015	-0.0001	-0.0019
818	-0.0125	0.0018	-0.0024	0.0006	0.0004	0.0098		818	-0.0008	-0.0007	0.0014	-0.0001	-0.0003
819	-0.0108	0.0004	0.0001	0.0019	0.0023	0.0071		819	-0.0011	0.0031	0.002	0.0004	0.0012
820	-0.0104	0.0011	0	0.0009	0.0039	0.0083		820	0	0.0034	0.0011	0.0001	0.0004
821	-0.0113	0.0016	0.0012	0.0009	0.002	0.0091		821	0.0004	0.0023	0.0022	0.0005	-0.001
822	-0.0126	0.0013	0.0003	0.0007	0.0005	0.0078		822	-0.0008	0.0003	0.0009	0.0004	-0.0002
823	-0.0129	-0.0004	-0.001	0.0004	0.0007	0.0073		823	-0.0014	0.0011	0.0004	0.0007	-0.0004
824	-0.0118	-0.0001	0.0001	-0.0001	0.001	0.0078		824	-0.0004	0.001	0.0006	0.0008	-0.0004
825	-0.012	0.0002	0	0.0015	0.0016	0.0075		825	-0.0007	0.002	0.0008	0.0009	0.0004
826	-0.0109	0.0002	0	0.0015	0.0024	0.0077		826	-0.0003	0.001	0.0013	0.0014	0.0002
827	-0.0101	-0.0015	-0.0023	-0.001	-0.0017	0.0059		827	-0.0024	-0.0004	-0.0001	-0.001	-0.002
828	-0.0116	-0.0001	-0.0005	0.0011	0.0007	0.0064		828	-0.0011	0.0011	0.001	0.0007	-0.0009
829	-0.0117	-0.0011	-0.0016	-0.0016	-0.0013	0.005		829	-0.0012	0.001	-0.0005	0.0002	-0.0018
830	-0.0126	-0.001	0.0013	0	-0.0002	0.0052		830	-0.0006	0.0021	0.0018	0.0015	-0.0008
831	-0.0106	0.0012	-0.0015	-0.0013	0.0013	0.005		831	-0.0006	0.0019	0.0009	0.0008	-0.0004
832	-0.0099	0.0006	-0.0002	0	-0.0009	0.0052		832	-0.0019	0.0001	0.0015	0.0029	-0.0006
833	-0.013	-0.0001	-0.0017	-0.0008	0.0019	0.0038		833	-0.0001	0.0022	0.0011	0.0006	-0.0005
834	-0.0111	-0.0009	-0.0003	0.0001	-0.0007	0.0055		834	-0.0008	0.0009	0.0013	0.0003	0
835	-0.0133	-0.0014	-0.0015	-0.0007	-0.0004	0.0047		835	-0.0022	0.0004	0.0004	0	-0.0013
836	-0.0128	0.0018	0.0031	0.0014	0.0038	0.0064		836	0.0026	0.0039	0.0035	0.0035	0.0028
837	-0.0107	-0.0004	-0.0045	-0.0031	-0.002	0.0046		837	-0.0033	-0.0017	0.0021	0.0004	0
838	-0.0152	-0.0011	-0.0004	-0.0007	0.0004	0.0029		838	0.0004	0.0018	0.0026	0.002	0.0003
839	-0.007	0.0022	0.0026	-0.0009	0.0022	0.0064		839	0.0053	0.0029	0.0044	0.0028	0.0034
840	-0.009	-0.0012	-0.0015	0.0006	-0.0004	0.0052		840	-0.0008	-0.0003	-0.001	0.0018	-0.001
841	-0.013	0.0024	-0.0012	-0.0002	-0.0007	0.0026		841	0.0008	0.0022	0.0031	0.0027	0.0028
842	-0.0107	-0.0004	-0.0025	-0.0013	-0.0005	0.003		842	-0.0023	0.0032	-0.0016	0.0019	-0.0031
843	-0.0131	0.0007	-0.0034	0.001	-0.0011	0.0042		843	0.0008	0.0009	0.0031	-0.0022	-0.0041
844	-0.0108	0.0018	0	0.0014	-0.0002	0.0058		844	-0.002	0.0005	0.0016	0.003	-0.0022
845	-0.0137	-0.0002	0.001	-0.0017	-0.0023	0.0062		845	-0.0004	0.0027	0.002	0.0011	-0.0011
846	-0.0117	-0.0005	-0.0012	-0.0011	-0.0012	-0.0006		846	-0.0035	-0.0017	-0.0016	-0.001	-0.0026
847	-0.015	0.0006	-0.0036	-0.0036	-0.0002	0.0039		847	-0.0058	0.0006	-0.0025	-0.0031	-0.002
848	-0.0135	0.0007	0.0013	-0.002	-0.0007	0.0047		848	-0.0022	0.0021	0.0002	0.0031	0.0021
849	-0.0082	-0.0015	-0.0059	-0.0014	-0.0033	0.0028		849	-0.0021	-0.0016	0.0005	-0.0011	-0.0035
850	-0.0125	-0.0006	-0.0029	-0.0036	-0.0056	0.0004		850	-0.0035	-0.0007	0.0018	-0.0019	-0.002
851	-0.0123	-0.0043	-0.0036	-0.0054	-0.0061	0.0022		851	-0.0007	0.001	0.0009	-0.0026	-0.0029
852	-0.0084	0.001	0.0014	0.0002	-0.0015	0.0034		852	0.0016	0.0026	0.0013	0.0018	-0.004
853	-0.0137	0	-0.0006	-0.0078	-0.0054	0.0015		853	-0.0029	0.0004	-0.003	-0.004	-0.0028
854	-0.0122	0.0056	-0.0027	-0.0011	0.0015	0.0022		854	0.0004	0.0025	0.0035	-0.0015	-0.0001
855	-0.0115	0.0015	0.0013	0.0027	-0.0001	0.0042		855	0.0018	0.0044	0.0003	0.0017	0.0021
856	-0.0118	0.0038	0.0017	0.0001	0.0046	0.0079		856	0.0015	0.0063	0.0024	0.0041	0.0047
857	-0.0131	-0.001	-0.0014	-0.0018	0.0008	0.0017		857	-0.001	0.0009	0.0039	0.0003	-0.001
858	-0.0102	0.0018	-0.0032	-0.0015	-0.0014	0.0008		858	-0.0005	-0.0005	0.0001	-0.0021	-0.0011
859	-0.0116	-0.0008	0.0001	-0.0014	-0.002	0.0054		859	-0.0006	0.0025	-0.0008	0.0029	-0.0011
860	-0.0116	0.0014	-0.001	-0.0022	-0.0006	0.0007		860	-0.0038	0.0009	-0.0011	0.0017	0
861	-0.0097	-0.0023	-0.0021	-0.0029	-0.0006	0.001		861	-0.0014	0.0006	0.0022	0.0015	-0.0014
862	-0.0122	-0.0015	-0.0019	-0.0015	-0.0029	0.0024		862	-0.0026	0.0025	0.0004	-0.0004	-0.0014
863	-0.0121	-0.0052	-0.0003	-0.0044	-0.003	0.0011		863	0.0001	0.0005	0.0009	-0.0017	-0.0021
864	-0.0117	0.0006	-0.0019	-0.0041	-0.0006	0.002		864	-0.002	-0.0005	0.0019	0.0007	-0.0001
865	-0.0093	0.0022	-0.0013	0.0015	-0.0006	0.0044		865	0.0005	0.0038	0.0012	0.0008	0
866	-0.0102	0	0.0009	0.0006	0.0009	0.0043		866	0.002	0.0058	0.0028	0.002	0.0031
867	-0.0164	-0.0004	0.0009	-0.0051	-0.0055	0.0009		867	-0.0007	0.0004	-0.0005	-0.0009	-0.003
868	-0.0133	-0.0011	-0.0033	-0.0047	-0.0032	0.0028		868	-0.0036	-0.0025	-0.0015	-0.0005	-0.0016
869	-0.0112	-0.0014	0.001	-0.0012	-0.0007	-0.0009		869	-0.0006	0.0015	-0.0024	0.0007	-0.0016
870	-0.0152	0.004	0.002	-0.001	-0.0002	0.0018		870	0.001	0.0015	0.0021	0.0013	0.0027
871	-0.013	-0.0009	0.0005	-0.0049	-0.0022	-0.0015		871	-0.0028	0.0009	0.0024	-0.0004	-0.0024
872	-0.0111	-0.005	-0.0028	-0.0058	-0.0052	-0.0022		872	-0.0041	-0.0001	-0.003	-0.004	-0.0004
873	-0.0107	0.0012	0.0014	0.0009	0.0009	0.0038		873	-0.0007	0.0024	0.0025	0.001	-0.0006
874	-0.0116	0.0008	0.0007	-0.0002	-0.0011	0.0021		874	-0.002	-0.0008	0	0.0009	-0.002
875	-0.0092	-0.0038	-0.0031	-0.0038	-0.0031	-0.0006		875	-0.0042	-0.0026	-0.0012	-0.0041	-0.0039
876	-0.0109	-0.0003	-0.0009	-0.0029	-0.0009	0.0036		876	0.0022	0.0011	0.0028	0.0004	-0.0011
877	-0.011	0.0006	-0.0009	-0.0021	-0.0024	0.002		877	0	0.0015	0.0007	0.0024	0.0002
878	-0.0124	-0.0005	-0.0004	-0.0038	-0.0012	0.0013		878	-0.0023	-0.0011	-0.0002	0.0002	-0.0005
879	-0.0132	0.0003	0.0011	-0.0006	-0.0024	0.0016		879	0.0005	0.0027	0.0015	-0.0003	0.0008
880	-0.0112	0.0018	0.0006	-0.0012	-0.0017	0.0017		880	0.0001	0.0019	0.0019	0.0019	-0.0002
881	-0.0117	0.0004	-0.0002	-0.0019	-0.0025	0.0005		881	-0.0005	0.0009	0.0004	0.0005	-0.0008
882	-0.0131	0	-0.0016	-0.0031	-0.0018	0.0006		882	-0.0017	0.0001	0.0011	0.0005	-0.0011
883	-0.012	-0.0004	-0.0002	-0.0026	-0.0031	0.0002		883	-0.0011	0.0006	0.0011	0.0012	-0.0012
884	-0.0105	-0.001	-0.0005	-0.0012	-0.0011	0.0016		884	0.0005	0.0016	0.001	0.0004	-0.001
885	-0.0133	0.0006	-0.0017	-0.0028	-0.0023	-0.0002		885	-0.0002	0.0008	0.0022	-0.0002	-0.0004
886	-0.0123	-0.0012	0.0007	-0.0016	-0.0028	0		886	0.0007	0.0006	-0.0011	-0.0011	0.0005
887	-0.0107	0.0007	-0.001	-0.001	-0.0022	-0.0008		887	-0.0019	0.0024	0.002	-0.0001	-0.0006
888	-0.0145	-0.0021	-0.0025	-0.002	-0.0046	-0.0025		888	-0.0028	0.0022	-0.0007	-0.0014	-0.0013
889	-0.0152	0.0005	-0.0013	-0.0014	-0.0025	0.0002		889	-0.0011	-0.0018	0.0004	-0.001	0.0009
890	-0.0126	0.0014	-0.0004	-0.0015	0.0011	0.0014		890	0.0006	0.0015	0.0001	-0.0002	0.0013
891	-0.0126	0.0002	-0.003	-0.0043	-0.005	-0.0024		891	-0.0033	-0.0027	0.0026	-0.0002	-0.0036
892	-0.0116	0.0006	-0.0001	-0.0003	-0.002	-0.0001		892	-0.0004	0.0025	0.002	0.0024	-0.0026
893	-0.0116	0.0025	0.0016	-0.0011	-0.0011	0.0015		893	0.0005	0.0009	-0.0003	0.0021	-0.0004
894	-0.0105	-0.0011	-0.0037	-0.0051	-0.0051	-0.0029		894	-0.0027	-0.0005	-0.0013	-0.0004	-0.0035
895	-0.0144	0.0002	0.0008	-0.0019	-0.0032	0.0019		895	0.0009	0.0017	0.0011	0.0012	0.0007
896	-0.0112	0.0008	-0.0014	-0.0038	-0.002	-0.0002		896	-0.0015	-0.0003	0.0018	0.0005	-0.0017
897	-0.0127	0.0031	0.0001	-0.002	-0.0014	0.003		897	0.0017	0.0029	0.0034	0.0022	-0.0006
898	-0.0131	-0.0013	-0.0004	-0.0014	-0.0017	0.0032		898	-0.0002	0.0037	0.0027	0.0019	0.0002
899	-0.0146	-0.0013	0.0006	-0.0022	-0.0022	-0.001		899	-0.0013	-0.0008	0.0015	0.0005	-0.0033
900	-0.0109	0.0001	-0.0006	-0.0031	-0.0046	-0.0029		900	-0.0034	-0.0013	-0.0002	0.0019	-0.0031
901	-0.0111	-0.0022	-0.0013	-0.0031	-0.0031	0.0016		901	-0.001	0.001	-0.0008	-0.0018	-0.0017
902	-0.0115	0.0005	-0.0001	-0.0047	-0.0029	-0.0008		902	-0.001	0.0009	0.0015	-0.0014	-0.0014
903	-0.0112	0.0003	-0.0003	-0.0033	-0.0003	-0.0014		903	-0.002	0.0011	0.0007	0.0001	-0.0007
904	-0.0122	-0.0005	-0.0002	-0.0029	-0.0049	-0.001		904	-0.0021	-0.0004	-0.0006	-0.0009	-0.0019
905	-0.0109	-0.0009	0.0001	-0.0036	-0.0027	-0.0002		905	-0.0019	0.001	-0.0001	-0.0005	-0.0012
906	-0.0126	-0.0016	-0.0023	-0.0035	-0.0041	-0.0007		906	-0.0014	0	-0.0006	-0.0006	-0.0018
907	-0.0121	0.0022	0.0025	-0.001	-0.0032	0.0015		907	0.0002	0.0005	-0.0001	0.0022	0.0013
908	-0.0131	-0.0014	-0.0017	-0.003	-0.0025	0.0009		908	-0.0015	-0.0008	0.0001	0.0005	-0.0036
909	-0.0123	0.0015	-0.0026	-0.0012	-0.0014	-0.0019		909	-0.0021	-0.0004	0.0004	0.002	-0.0005
910	-0.0121	-0.0022	-0.0033	-0.0081	-0.0071	-0.0015		910	-0.0036	-0.003	-0.0025	-0.0003	-0.0038
911	-0.0126	0.0032	-0.0005	-0.0013	-0.0021	0.0015		911	-0.0015	-0.0017	0.0003	0.0004	0.0003
912	-0.0081	0.0022	-0.0001	-0.0002	0.0004	0.0034		912	-0.0017	0.0024	-0.001	-0.0001	0.0001
913	-0.0137	-0.0028	-0.0013	-0.0029	-0.0039	0.0005		913	-0.0029	0.0023	-0.0004	-0.0005	-0.0028
914	-0.0129	-0.0007	0.0018	-0.0029	-0.003	-0.0009		914	-0.0003	0.0014	-0.0002	0.0005	-0.0004
915	-0.0119	-0.0006	-0.0005	-0.0025	-0.0027	-0.0008		915	-0.0011	0.002	0.0015	0.0007	-0.001
916	-0.0124	-0.0006	-0.0004	-0.0038	-0.0033	0.0001		916	-0.0009	0.0013	0.0002	0	-0.0019
917	-0.0102	-0.001	-0.0008	-0.0035	-0.0028	-0.0019		917	-0.002	0.0006	0	-0.0003	-0.0014
918	-0.0119	0	-0.0011	-0.0029	-0.0035	0.0006		918	-0.0004	0.0014	0.0009	0.0009	-0.0012
919	-0.0108	-0.0015	-0.001	-0.0055	-0.0049	-0.0018		919	-0.0052	-0.0015	-0.0012	0.0008	-0.0039
920	-0.0122	-0.0018	-0.0007	-0.0025	-0.0032	-0.0006		920	-0.0016	0.0027	0.0014	0.0004	0.0004
921	-0.0129	0.0021	0.0014	-0.0013	0.0011	0.0011		921	0.0021	0.001	0.0009	0.0023	0.0037
922	-0.0121	-0.0031	-0.0039	-0.0072	-0.004	-0.006		922	-0.0024	-0.0048	-0.0007	-0.0033	-0.0024
923	-0.0113	-0.0023	-0.0012	-0.0017	-0.0045	-0.0037		923	0.0018	-0.001	0.0013	-0.0001	-0.0048
924	-0.0106	0.0012	0.0004	-0.0035	-0.0006	-0.0028		924	-0.0014	0.0026	-0.002	0.0033	-0.0004
925	-0.007	0.0016	0.0008	-0.0031	-0.0023	-0.0015		925	0.0036	0.0039	0.0032	0.0027	-0.0014
926	-0.0139	-0.0016	0.0003	-0.0059	-0.0043	-0.0023		926	-0.0053	-0.0003	-0.0013	0.0003	-0.0002
927	-0.0127	-0.003	-0.0037	-0.0046	-0.0051	0.0027		927	0.0006	-0.0013	0.003	0.0036	-0.0014
928	-0.0129	0.0003	0.0013	-0.0036	-0.003	0.002		928	-0.0006	0.0004	0.0032	-0.0008	0.0039
929	-0.0076	-0.0012	-0.0026	-0.0017	-0.0083	-0.002		929	-0.0027	0.0017	0.0017	-0.0015	-0.0031
930	-0.0131	-0.0033	-0.0048	-0.0023	-0.0069	-0.0049		930	-0.0016	0.0019	-0.0003	-0.0051	-0.0042
931	-0.0139	-0.0028	-0.0015	-0.0023	0.0003	-0.005		931	-0.0057	-0.0001	-0.0017	0.002	-0.002
932	-0.0111	0.0015	-0.0033	-0.0025	-0.0003	0.001		932	-0.0013	-0.0023	-0.0005	0.0026	-0.0006
933	-0.016	-0.0009	-0.0016	-0.0068	-0.0046	-0.0029		933	-0.0012	-0.0011	-0.0046	0.0024	-0.0042
934	-0.0094	-0.0003	-0.0025	-0.0007	-0.0026	0.0009		934	0.0043	0.0024	0.0053	0.0053	0.0029
935	-0.0095	-0.0004	0.0018	-0.004	-0.0036	0.0005		935	0.0003	0.0026	0.0021	0.0026	0.0044
936	-0.0116	-0.0024	0.0003	-0.0017	0	0.0002		936	-0.0009	0.0049	0.0045	0.0016	-0.001
937	-0.0155	0.0002	-0.0063	-0.0042	-0.0007	-0.0021		937	-0.0006	-0.0016	0.0015	-0.0015	-0.002
938	-0.0142	-0.0003	-0.0009	-0.0021	-0.0025	-0.0045		938	0	0.0018	0.0027	0.0026	0.001
939	-0.0076	-0.0033	-0.0066	-0.0082	-0.005	-0.0046		939	-0.0039	-0.0012	-0.0032	-0.0004	-0.002
940	-0.0119	0.0007	-0.0007	0	-0.0022	-0.0001		940	0.0013	0.0033	0.0067	0.0063	0.004
941	-0.0156	-0.0016	0.0006	-0.0043	-0.0045	-0.0029		941	-0.0032	0.0033	0.0038	0.0029	-0.0034
942	-0.004	-0.0015	0.0011	-0.0013	0.0013	-0.0039		942	-0.0033	0.0045	0.0019	0.0055	0.004
943	-0.01	-0.0054	0.0003	0.0002	-0.0009	0.0013		943	-0.0036	0.002	0.004	0.004	0.0035
944	-0.0101	-0.0062	-0.0063	-0.0059	-0.0071	-0.0032		944	-0.0041	0.0026	0.0005	-0.0006	-0.0002
945	-0.0046	-0.0024	-0.0018	-0.0034	-0.0014	-0.0034		945	0.0003	-0.0011	0.0023	0.0027	0.0031
946	-0.0128	-0.0023	-0.0035	-0.0047	-0.0085	-0.0019		946	0.0009	0.0005	0.0023	0.0008	-0.0004
947	-0.0166	0.0003	-0.0025	-0.0029	0.0005	0.0019		947	0.0039	0.0017	0.0034	0.0043	0.0022
948	-0.0093	-0.0037	0.0007	-0.0028	-0.0049	-0.0023		948	-0.0004	0.0024	0.0032	0.0054	0.0027
949	-0.0098	-0.0061	0.0016	-0.005	-0.0051	-0.0022		949	-0.0022	0.0024	0.0014	0.002	-0.0001
950	-0.0122	0.0006	0.001	-0.0043	-0.002	0.0005		950	0.0031	0.0047	0.0057	0.0056	0.0007
951	-0.012	-0.0043	-0.0012	-0.0046	-0.0037	-0.0007		951	0.0027	0.0003	0.0051	0.005	-0.0007
952	-0.0083	-0.0041	-0.0035	-0.0043	-0.0044	-0.0052		952	-0.0035	0.0017	0.0018	0.002	0.0035
953	-0.0152	-0.0055	-0.0052	-0.0061	-0.0076	-0.0015		953	-0.003	-0.0005	0.0007	0.0014	-0.0032
954	-0.0122	-0.0054	-0.0065	-0.0107	-0.0044	-0.0035		954	0.0002	-0.0022	-0.0007	0.0019	0.0007
955	-0.0102	-0.0073	-0.0051	-0.0067	-0.0095	-0.0024		955	-0.0011	0	0.0001	-0.001	-0.0012
956	-0.0091	-0.0066	-0.0026	-0.007	-0.0085	-0.0044		956	-0.0032	0.0037	-0.0054	0.0008	-0.001
957	-0.0146	-0.006	-0.0043	-0.0052	-0.0063	-0.0017		957	-0.0031	0.0027	0.0019	0.0078	0.0004
958	-0.0127	-0.0044	-0.0089	-0.0078	-0.0101	-0.0007		958	-0.0002	0.0004	0.0018	0.0027	0.0001
959	-0.0091	0.0005	-0.0012	-0.0036	-0.0033	-0.0033		959	0.0042	-0.0002	0.0019	0.0029	0.0053
960	-0.0122	-0.0045	-0.0019	-0.0048	-0.0054	-0.0037		960	0.004	0.0017	0.0001	0.0032	0.0053
961	-0.0099	-0.0064	-0.0033	-0.0031	-0.0042	-0.002		961	0.0041	0.0009	0.0086	0.0046	0.0025
962	-0.0116	-0.0101	-0.0081	-0.0098	-0.0101	-0.0062		962	-0.0059	-0.001	-0.0026	-0.0049	-0.0019
963	-0.01	-0.0074	0.0015	-0.0036	-0.0049	-0.0004		963	0.0002	0.003	0.0022	-0.0007	0.001
964	-0.007	-0.0048	-0.0071	-0.0055	-0.0072	-0.0045		964	-0.0024	-0.0016	0.0006	0.0004	-0.0004
965	-0.008	-0.0005	-0.0014	-0.0023	-0.0033	0.0006		965	0.0048	0.0055	0.0067	0.0051	0.0059
966	-0.0093	-0.006	-0.0002	-0.006	-0.0048	-0.0048		966	-0.0006	0.0017	0.0004	0.0026	0
967	-0.0064	-0.0056	-0.0051	-0.0037	-0.0001	0.0005		967	0.0008	0.0049	0.006	0.0043	0.0008
968	-0.0077	-0.0042	-0.0054	-0.008	-0.004	-0.003		968	0.0024	0.0001	0.0044	0.004	-0.0002
969	-0.0099	-0.0029	-0.0058	-0.0076	-0.0083	-0.0021		969	0.0015	0.0015	0.0021	-0.0023	0.0025
970	-0.0107	-0.0034	-0.0018	-0.0041	-0.0021	-0.0005		970	0.0005	0.0019	0.0021	0.0057	0.0017
971	-0.014	-0.0063	-0.0035	-0.0082	-0.0052	-0.0014		971	-0.0013	0.0014	0.0011	-0.0026	0.0018
972	-0.0122	-0.0032	-0.0052	-0.0026	-0.0049	-0.0047		972	-0.0001	0.0006	0.0053	0.0035	0.0004
973	-0.0096	-0.0039	-0.0039	-0.0036	-0.0048	-0.0047		973	-0.0014	0.0047	0.0037	0.0029	0.0005
974	-0.012	-0.0017	0	-0.0056	-0.0022	-0.0047		974	0.0013	0.0025	0.0037	0.0021	0.002
975	-0.0133	-0.0067	-0.0038	-0.0044	-0.0083	-0.004		975	-0.002	0.0011	0.0029	0.0001	0.0009
976	-0.0105	-0.0013	-0.0035	-0.0052	-0.0031	0.0018		976	0.0028	0.0052	0.0053	0.0027	0.0071
977	-0.0127	-0.0029	-0.003	-0.004	-0.0015	-0.0005		977	0.0019	0.0026	0.0033	0.0041	0.0028
978	-0.0111	-0.0044	-0.0044	-0.0053	-0.0053	-0.0018		978	0.001	0.0018	0.0012	0.0022	-0.0007
979	-0.0094	-0.0031	-0.0026	-0.005	-0.0056	-0.0015		979	-0.0013	0.0006	0.0018	0.0021	-0.0002
980	-0.0112	-0.0038	-0.0052	-0.0064	-0.0044	-0.0034		980	0.0004	0.0012	0.0007	0.002	0.0001
981	-0.0122	-0.0038	-0.0044	-0.0043	-0.0046	-0.0014		981	0	0.0036	-0.0001	0.0011	0.0007
982	-0.0092	-0.0007	-0.0025	-0.0021	-0.0036	-0.0023		982	0.0023	0.0007	0.0069	0.0046	-0.0004
983	-0.008	-0.006	-0.0041	-0.0089	-0.0119	-0.006		983	-0.0099	0.0014	-0.0003	-0.0008	-0.0005
984	-0.0127	-0.0079	-0.0002	-0.0013	-0.0046	0.0006		984	-0.0032	0.0062	0.0028	-0.0006	0.0013
985	-0.019	-0.0087	-0.0108	-0.0065	-0.0078	-0.0011		985	-0.0105	-0.0038	0.0008	-0.0033	-0.004
986	-0.0095	-0.0131	-0.0091	-0.0071	-0.0115	-0.0142		986	-0.0088	-0.0124	-0.0062	-0.0049	-0.0117
987	-0.0064	0.0034	-0.0013	-0.0047	-0.0033	-0.0078		987	0.0075	0	0.0033	0.0048	-0.0006
988	-0.0171	0.0023	0.007	-0.0013	-0.0003	0.0039		988	0.0048	0.009	0.0041	0.008	0.0045
989	-0.0134	-0.0064	-0.0104	-0.009	-0.0108	-0.0088		989	-0.0043	-0.0065	-0.009	-0.003	-0.0048
990	-0.0093	-0.0002	-0.0014	-0.0042	-0.0024	-0.0038		990	0.0006	-0.0002	0.0027	0.0032	0.0014
991	-0.011	0.0001	-0.0023	-0.0047	-0.0043	-0.0016		991	-0.0004	0.0008	0.0004	-0.0007	-0.0005
992	-0.0113	-0.0005	-0.0009	-0.0024	-0.0047	-0.001		992	0.002	0.0018	0.0024	0.0008	-0.0017
993	-0.0136	-0.0042	-0.0044	-0.0051	-0.0038	-0.0046		993	-0.0021	-0.001	0.0019	-0.001	0.0012
994	-0.0125	0.0004	-0.0027	-0.0044	-0.0036	-0.0027		994	-0.0001	0.0022	0.002	0.0027	-0.0006
995	-0.0127	-0.0017	-0.0016	-0.0018	-0.003	-0.0012		995	-0.0008	0.002	0.0043	0.0001	0.0007
996	-0.0133	-0.0006	0.0008	-0.0045	-0.0047	-0.0001		996	-0.0042	-0.0046	-0.005	0.0093	-0.0038
997	-0.0131	-0.0025	-0.006	-0.0089	-0.0099	-0.0075		997	-0.0049	-0.0001	-0.0013	-0.0023	-0.0056
998	-0.011	-0.0007	0.0006	0.0016	-0.0045	0.0023		998	-0.0027	0.0034	-0.0005	0.0057	-0.0011
999	-0.0089	-0.0001	0.0075	-0.002	-0.0014	0.0035		999	-0.0043	0.0038	0.0016	0.0036	0.0047
1000	-0.0163	0.0048	0.0096	0.0027	-0.0004	-0.0018		1000	0.0012	0.0035	0.0036	0.0001	-0.0002
